# Supplementary material for: Constructing high-efficiency orange-red thermally activated delayed fluorescence emitters by three-dimension molecular engineering
Source: Nat Commun. 2022 Dec 19;13:7828. doi: 10.1038/s41467-022-35591-w (PMC9763412; doi:10.1038/s41467-022-35591-w)
Supplement: Supplementary file 3 — Source Data [file 41467_2022_35591_MOESM3_ESM.zip]

Archive with 49 entries (47 files):
- Source data/
- Source data/Figure 4.xlsx
- Source data/Figure 6.xlsx
- Source data/optimized_geometries/
- Source data/optimized_geometries/D-DMAc-S0.xyz
- Source data/optimized_geometries/D-DMAc-S1.xyz
- Source data/optimized_geometries/D-DMAc-T1.xyz
- Source data/optimized_geometries/D-DMAc-T3.xyz
- Source data/optimized_geometries/D-mCP-S0.xyz
- Source data/optimized_geometries/D-mCP-S1.xyz
- Source data/optimized_geometries/D-mCP-T1.xyz
- Source data/optimized_geometries/D-mCP-T4.xyz
- Source data/optimized_geometries/S-DMAc-S0.xyz
- Source data/optimized_geometries/S-DMAc-S1.xyz
- Source data/optimized_geometries/S-DMAc-T1.xyz
- Source data/optimized_geometries/S-DMAc-T4.xyz
- Source data/optimized_geometries/S-mCP-S0.xyz
- Source data/optimized_geometries/S-mCP-S1.xyz
- Source data/optimized_geometries/S-mCP-T1.xyz
- Source data/optimized_geometries/S-mCP-T2.xyz
- Source data/optimized_geometries/T-TNP-S0.xyz
- Source data/optimized_geometries/T-TNP-S1.xyz
- Source data/optimized_geometries/T-TNP-T1.xyz
- Source data/optimized_geometries/T-TNP-T4.xyz
- Source data/optimized_geometries/tBu-D-mCP-S0.xyz
- Source data/optimized_geometries/tBu-D-mCP-S1.xyz
- Source data/optimized_geometries/tBu-D-mCP-T1.xyz
- Source data/optimized_geometries/tBu-D-mCP-T3.xyz
- Source data/optimized_geometries/tBu-S-DMAc-S0.xyz
- Source data/optimized_geometries/tBu-S-DMAc-S1.xyz
- Source data/optimized_geometries/tBu-S-DMAc-T1.xyz
- Source data/optimized_geometries/tBu-S-DMAc-T4.xyz
- Source data/optimized_geometries/tBu-S-mCP-S0.xyz
- Source data/optimized_geometries/tBu-S-mCP-S1.xyz
- Source data/optimized_geometries/tBu-S-mCP-T1.xyz
- Source data/optimized_geometries/tBu-S-mCP-T2.xyz
- Source data/optimized_geometries/tBu-T-TNP-S0.xyz
- Source data/optimized_geometries/tBu-T-TNP-S1.xyz
- Source data/optimized_geometries/tBu-T-TNP-T1.xyz
- Source data/optimized_geometries/tBu-T-TNP-T4.xyz
- Source data/Supp.Fig. 53.xlsx
- Source data/Supp.Fig. 56.xlsx
- Source data/Supp.Fig. 57.xlsx
- Source data/Supp.Fig. 58.xlsx
- Source data/Supp.Fig. 59.xlsx
- Source data/Supp.Fig. 60.xlsx
- Source data/Supp.Fig. 63.xlsx
- Source data/Supp.Fig. 64.xlsx
- Source data/Supp.Fig. 65.xlsx
