# Supplementary material for: Constructing high-efficiency orange-red thermally activated delayed fluorescence emitters by three-dimension molecular engineering
Source: Nat Commun. 2022 Dec 19;13:7828. doi: 10.1038/s41467-022-35591-w (PMC9763412; doi:10.1038/s41467-022-35591-w)
Supplement: Supplementary file 3 — Source Data [file 41467_2022_35591_MOESM3_ESM.zip › Source data/Figure 4.xlsx]

## Sheet: Figure4(a)-UV
Wavelength(nm)	Normalized Abs. Intendsity
	S-DMAc	D-DMAc	T-TNP	S-mCP	D-mCP	tBu-S-mCP	tBu-D-mCP	tBu-T-TNP	tBu-S-DMAc
700	0	0	0	0	0	0	0	0	0
698	0	0	0	0	0	0	0	0	0
696	0	0	0	0	0	0	0	0	0
694	0	0	0	0	0	0	0	0	0
692	0	0	0	0	0	0	0.00206	0	0
690	0	0	0	0	0	0	0	0	0
688	0	0	0	0	0	0	0	0	0
686	0	0	0	0	0	0	0	0	0
684	0	0	0	0	0	0	0	0	0
682	0	0	0	0	0	0	0	0	0
680	0	0	0	0	0	0	0	0	0
678	0	0	0	0	0	0	0	0	0
676	0	0	0	0	0	0	0.00206	0.0011	0
674	0	0	0	0	0	0	0.00206	0.0011	0
672	0	0	0	0	0	0	0.00206	0.0011	0
670	0	0	0	0	0	0	0.00206	0.0011	0
668	0	0	0	0.00103	0	0	0.00206	0.0011	0
666	0	0	0	0.00103	0	0	0.00206	0.0011	0
664	0	0	0	0.00103	0	0	0.00206	0.0011	0
662	0	0	0	0.00103	0	0	0.00206	0.0011	0
660	0	0	0	0.00103	0	0	0.00206	0.0011	0
658	0	0	0	0.00103	0	0	0.00206	0.0011	0
656	0	0	0	0.00103	0	0	0.00206	0.0011	0
654	0	0	0	0.00103	0	0	0.00206	0.0011	0
652	0	0	0	0.00103	0	0	0.00206	0.0011	0
650	0	0	0	0.00103	0	0	0.00206	0.0011	0
648	0	0	0	0.00103	0	0	0.00206	0.0011	0
646	0	0	0	0.00103	0	0	0.00206	0.0011	0
644	0	0	0	0.00103	0	0	0.00206	0.0011	0
642	0	0	0	0.00103	0	0	0.00206	0.0011	0
640	0	0	0	0.00103	0	0	0.00206	0.0011	0
638	0	0	0	0.00103	0	0	0.00206	0.0011	0
636	0	0	0	0.00103	0	0	0.00206	0.0011	0
634	0	0	0	0.00103	0	0	0.00206	0.0011	0
632	0	0	0	0.00103	0	0	0.00206	0.0011	0
630	0	0	0	0.00103	0	0	0	0.0011	0
628	0	0	0	0.00103	0	0	0	0.0011	0
626	0	0	0	0.00103	0	0	0	0.0011	0
624	0	0	0	0.00103	0	0	0	0.0011	0
622	0	0	0	0.00103	0	0	0	0.0011	0
620	0	0	0	0.00103	0	0	0	0.0011	0
618	0	0	0	0.00103	0	0	0	0.0011	0
616	0	0	0	0.00103	0	0	0	0.0011	0
614	0	0	0	0.00103	0	0	0	0.0011	0.0018
612	0	0	0	0.00103	0	0	0	0.0011	0.0018
610	0	0	0	0.00103	0	0	0	0.0011	0.0018
608	0	0	0	0.00103	0	0	0	0.0011	0.0018
606	0	0	0	0.00103	0	0	0	0.0011	0
604	0	0	0	0.00103	0	0	0	0.0011	0
602	0	0	0	0.00103	0	0	0	0.0011	0.0018
600	0	0	0	0.00103	0	0	0	0.0011	0.0018
598	0	0	0	0.00103	0	0	0	0.0011	0.0018
596	0	0	0	0.00103	0	0	0	0.0011	0.0018
594	0	0	0	0.00103	0	0	0	0.0011	0.0018
592	0	0	0	0.00103	0	0	0	0.0011	0.0018
590	0	0	0	0.00103	0	0.000623053	0	0.0011	0.0018
588	0	0	0	0.00103	0	0.000623053	0	0.0011	0.0018
586	0	0	0	0.00103	0	0.000623053	0	0.0011	0.0018
584	0	0	0	0.00103	0	0.000623053	0	0.0011	0.0018
582	0	0	0	0.00103	0	0.000623053	0	0.0011	0.0018
580	0	0	0	0.00103	0	0.000623053	0.00206	0.0011	0.0018
578	0	0	0	0.00103	0	0.000623053	0.00206	0.0011	0.0018
576	0	0	0	0.00103	0	0.000623053	0.00206	0.0011	0.0018
574	0.000721501	0	0	0.00103	0	0.000623053	0.00206	0.0011	0.0018
572	0.000721501	0	0	0.00103	0	0.000623053	0.00206	0.0011	0.0018
570	0.000721501	0	0	0.00103	0	0.000623053	0.00206	0.0011	0.0018
568	0.000721501	0	0	0.00103	0	0.000623053	0.00206	0.0011	0.0018
566	0.000721501	0	0.00103	0.00103	0	0.000623053	0.00206	0.0011	0.0018
564	0.000721501	0	0.00103	0.00103	0	0.000623053	0.00206	0.0011	0.0018
562	0.000721501	0	0.00103	0.00103	0	0.000623053	0.00206	0.0011	0.0018
560	0.000721501	0	0.00103	0.00103	0	0.000623053	0.00206	0.0011	0.0018
558	0.000721501	0	0.00103	0.00103	0	0.000623053	0.00206	0.0011	0.0018
556	0.000721501	0	0.00103	0.00103	0	0.00125	0.00206	0.0011	0.0018
554	0.000721501	0	0.00103	0.00103	0	0.00125	0.00206	0.0022	0.0018
552	0.000721501	0	0.00206	0.00207	0	0.00125	0.00206	0.0022	0.0018
550	0.00144	0.00195	0.00206	0.00207	0	0.00125	0.00206	0.0022	0.0036
548	0.00144	0.00195	0.00206	0.00207	0	0.00125	0.00206	0.0022	0.0036
546	0.00144	0.00195	0.0031	0.00207	0	0.00125	0.00206	0.0033	0.0036
544	0.00144	0.00195	0.0031	0.00207	0	0.00125	0.00206	0.0033	0.0036
542	0.00216	0.00195	0.0031	0.00207	0	0.00187	0.00412	0.0033	0.0036
540	0.00216	0.00195	0.00413	0.00207	0	0.00187	0.00412	0.0044	0.0036
538	0.00216	0.00389	0.00413	0.00207	0	0.00187	0.00412	0.0044	0.0036
536	0.00289	0.00389	0.00413	0.0031	0	0.00187	0.00412	0.0044	0.0036
534	0.00289	0.00389	0.00516	0.0031	0	0.00249	0.00412	0.00549	0.0054
532	0.00289	0.00389	0.00516	0.0031	0	0.00249	0.00412	0.00549	0.0054
530	0.00361	0.00584	0.00619	0.0031	0.00397	0.00249	0.00619	0.00659	0.0054
528	0.00361	0.00584	0.00619	0.0031	0.00397	0.00312	0.00619	0.00659	0.0054
526	0.00361	0.00584	0.00722	0.00413	0.00397	0.00312	0.00619	0.00769	0.0054
524	0.00433	0.00778	0.00722	0.00413	0.00397	0.00312	0.00619	0.00769	0.0054
522	0.00433	0.00778	0.00826	0.00413	0.00397	0.00374	0.00825	0.00879	0.00719
520	0.00505	0.00778	0.00929	0.00413	0.00397	0.00374	0.00825	0.00879	0.00719
518	0.00505	0.00973	0.00929	0.00517	0.00397	0.00436	0.00825	0.00989	0.00719
516	0.00577	0.00973	0.01032	0.00517	0.00397	0.00436	0.00825	0.01099	0.00719
514	0.00577	0.00973	0.01032	0.00517	0.00397	0.00436	0.01031	0.01099	0.00719
512	0.00649	0.01167	0.01135	0.00517	0.00794	0.00498	0.01031	0.01209	0.00899
510	0.00649	0.01167	0.01238	0.0062	0.00794	0.00498	0.01031	0.01209	0.00899
508	0.00722	0.01167	0.01238	0.0062	0.00794	0.00561	0.01031	0.01319	0.00899
506	0.00722	0.01167	0.01342	0.0062	0.00794	0.00561	0.01237	0.01319	0.00899
504	0.00794	0.01362	0.01342	0.00723	0.00794	0.00623	0.01237	0.01429	0.01079
502	0.00794	0.01362	0.01445	0.00723	0.00794	0.00623	0.01237	0.01538	0.01079
500	0.00866	0.01362	0.01445	0.00723	0.00794	0.00623	0.01237	0.01538	0.01079
498	0.00866	0.01556	0.01548	0.00723	0.00794	0.00685	0.01443	0.01648	0.01079
496	0.00866	0.01556	0.01548	0.00723	0.0119	0.00685	0.01443	0.01648	0.01079
494	0.00938	0.01556	0.01651	0.00826	0.0119	0.00685	0.01443	0.01648	0.01079
492	0.00938	0.01556	0.01651	0.00826	0.0119	0.00748	0.01443	0.01758	0.01079
490	0.00938	0.01556	0.01651	0.00826	0.0119	0.00748	0.01443	0.01758	0.01259
488	0.0101	0.01751	0.01754	0.00826	0.0119	0.00748	0.01649	0.01758	0.01259
486	0.0101	0.01751	0.01754	0.00826	0.0119	0.00748	0.01649	0.01868	0.01259
484	0.0101	0.01751	0.01754	0.00826	0.0119	0.0081	0.01649	0.01868	0.01259
482	0.0101	0.01751	0.01754	0.00826	0.0119	0.0081	0.01649	0.01868	0.01259
480	0.0101	0.01751	0.01754	0.0093	0.0119	0.0081	0.01649	0.01868	0.01259
478	0.0101	0.01751	0.01754	0.0093	0.0119	0.0081	0.01649	0.01868	0.01259
476	0.0101	0.01751	0.01754	0.0093	0.0119	0.0081	0.01649	0.01868	0.01259
474	0.0101	0.01751	0.01754	0.0093	0.0119	0.0081	0.01649	0.01868	0.01259
472	0.0101	0.01751	0.01754	0.0093	0.0119	0.0081	0.01649	0.01868	0.01259
470	0.0101	0.01751	0.01754	0.0093	0.0119	0.0081	0.01649	0.01868	0.01259
468	0.0101	0.01751	0.01754	0.0093	0.0119	0.0081	0.01649	0.01868	0.01259
466	0.0101	0.01751	0.01754	0.0093	0.0119	0.0081	0.01649	0.01868	0.01259
464	0.0101	0.01751	0.01651	0.0093	0.0119	0.0081	0.01649	0.01868	0.01259
462	0.0101	0.01751	0.01651	0.0093	0.0119	0.0081	0.01649	0.01758	0.01259
460	0.00938	0.01751	0.01651	0.0093	0.0119	0.0081	0.01649	0.01758	0.01259
458	0.00938	0.01751	0.01548	0.0093	0.00794	0.0081	0.01649	0.01758	0.01259
456	0.00938	0.01556	0.01548	0.0093	0.00794	0.0081	0.01649	0.01648	0.01259
454	0.00938	0.01556	0.01445	0.00826	0.00794	0.0081	0.01649	0.01648	0.01259
452	0.00866	0.01556	0.01445	0.00826	0.00794	0.00748	0.01649	0.01648	0.01079
450	0.00866	0.01556	0.01445	0.00826	0.00794	0.00748	0.01443	0.01538	0.01079
448	0.00866	0.01556	0.01342	0.00826	0.00794	0.00748	0.01443	0.01538	0.01079
446	0.00794	0.01362	0.01342	0.00826	0.00794	0.00748	0.01443	0.01429	0.01079
444	0.00794	0.01362	0.01238	0.00826	0.00794	0.00748	0.01443	0.01429	0.01079
442	0.00794	0.01362	0.01238	0.00826	0.00794	0.00685	0.01443	0.01319	0.01079
440	0.00722	0.01362	0.01135	0.00826	0.00794	0.00685	0.01443	0.01319	0.01079
438	0.00722	0.01167	0.01135	0.00826	0.00397	0.00685	0.01237	0.01209	0.01079
436	0.00649	0.01167	0.01032	0.00723	0.00397	0.00685	0.01237	0.01209	0.00899
434	0.00649	0.01167	0.01032	0.00723	0.00397	0.00623	0.01237	0.01099	0.00899
432	0.00649	0.01167	0.00929	0.00723	0.00397	0.00623	0.01237	0.01099	0.00899
430	0.00577	0.01167	0.00929	0.00723	0.00397	0.00623	0.01237	0.00989	0.00899
428	0.00577	0.00973	0.00826	0.00723	0.00397	0.00623	0.01237	0.00989	0.00899
426	0.00577	0.00973	0.00826	0.00723	0.00397	0.00561	0.01031	0.00879	0.00899
424	0.00577	0.00973	0.00722	0.00723	0.00397	0.00561	0.01031	0.00879	0.00899
422	0.00577	0.00973	0.00722	0.00723	0.00397	0.00561	0.01031	0.00879	0.00899
420	0.00577	0.00973	0.00619	0.00723	0	0.00561	0.01031	0.00769	0.00899
418	0.00577	0.00778	0.00619	0.0062	0	0.00561	0.01031	0.00769	0.00899
416	0.00577	0.00778	0.00619	0.0062	0	0.00498	0.01031	0.00659	0.00899
414	0.00577	0.00778	0.00516	0.0062	0	0.00498	0.00825	0.00659	0.01079
412	0.00649	0.00778	0.00516	0.0062	0	0.00498	0.00825	0.00659	0.01079
410	0.00722	0.00778	0.00516	0.0062	0	0.00498	0.00825	0.00659	0.01079
408	0.00794	0.00778	0.00413	0.0062	0	0.00498	0.00825	0.00659	0.01259
406	0.00866	0.00778	0.00413	0.0062	0	0.00498	0.00825	0.00659	0.01439
404	0.0101	0.00973	0.00413	0.0062	0	0.00498	0.00825	0.00659	0.01439
402	0.01154	0.00973	0.00413	0.0062	0	0.00498	0.00825	0.00769	0.01619
400	0.01299	0.00973	0.00413	0.0062	0	0.00498	0.00825	0.00989	0.01799
398	0.01443	0.01167	0.00516	0.0062	0	0.00561	0.00825	0.01209	0.01978
396	0.01659	0.01362	0.00619	0.00723	0	0.00623	0.01031	0.01538	0.02338
394	0.01948	0.01556	0.00722	0.00826	0	0.00685	0.01031	0.01868	0.02518
392	0.02237	0.01751	0.00929	0.0093	0.00397	0.0081	0.01237	0.02308	0.03058
390	0.02597	0.0214	0.01238	0.01033	0.00794	0.00997	0.01649	0.02967	0.03597
388	0.03102	0.02918	0.01858	0.01343	0.0119	0.01308	0.02268	0.03736	0.04137
386	0.03752	0.03891	0.02786	0.01756	0.01984	0.01745	0.03093	0.04945	0.05036
384	0.04545	0.05058	0.04025	0.02273	0.03175	0.02368	0.0433	0.06484	0.06115
382	0.05483	0.06809	0.05882	0.02996	0.04762	0.03178	0.05979	0.08571	0.07374
380	0.0671	0.08949	0.08256	0.03822	0.06746	0.0405	0.07835	0.11209	0.08993
378	0.08153	0.11673	0.11352	0.04959	0.09524	0.05234	0.10515	0.14505	0.10791
376	0.10029	0.15564	0.15583	0.06508	0.13095	0.06854	0.14021	0.19011	0.1295
374	0.12266	0.19844	0.2064	0.08368	0.17063	0.08847	0.18144	0.24176	0.15647
372	0.14719	0.24708	0.26109	0.10331	0.21429	0.11028	0.2268	0.2978	0.18705
370	0.17532	0.30156	0.32301	0.1281	0.26984	0.1352	0.27835	0.36154	0.21942
368	0.20779	0.36576	0.39112	0.15599	0.32937	0.16511	0.33814	0.43077	0.26079
366	0.24675	0.4358	0.46749	0.19008	0.39683	0.20062	0.40412	0.50549	0.30755
364	0.29149	0.51556	0.55005	0.22831	0.47222	0.24112	0.47629	0.58791	0.36151
362	0.34271	0.60311	0.63983	0.27273	0.55556	0.28785	0.55876	0.67473	0.41906
360	0.40115	0.69844	0.73581	0.32438	0.64683	0.34019	0.64536	0.76593	0.48201
358	0.46176	0.79767	0.83385	0.37913	0.7381	0.39626	0.73402	0.85604	0.53058
356	0.51732	0.88521	0.92054	0.43492	0.82143	0.45234	0.81443	0.93297	0.56475
354	0.55844	0.94942	0.97936	0.4845	0.88492	0.50343	0.87423	0.98242	0.57914
352	0.58009	0.98249	1	0.52583	0.91667	0.54579	0.90722	1	0.58094
350	0.58802	0.98833	0.99174	0.55888	0.9246	0.57944	0.91959	0.99231	0.58094
348	0.59019	0.98444	0.9742	0.58781	0.9246	0.60872	0.92165	0.97473	0.58813
346	0.59524	0.98444	0.95872	0.61983	0.92857	0.63925	0.92577	0.95824	0.60252
344	0.60606	0.98638	0.9484	0.66322	0.94444	0.6785	0.94021	0.94615	0.6205
342	0.6241	0.99027	0.94221	0.71901	0.96825	0.72773	0.96495	0.93626	0.64748
340	0.64791	0.99805	0.93705	0.77273	0.99603	0.77757	0.99175	0.92967	0.67626
338	0.67388	1	0.92673	0.79442	1	0.80374	1	0.92527	0.69604
336	0.69913	0.99027	0.90609	0.7686	0.97222	0.78754	0.97732	0.91319	0.69964
334	0.71068	0.96109	0.87513	0.72417	0.92857	0.74704	0.93814	0.88901	0.68885
332	0.70346	0.92607	0.83901	0.69215	0.88889	0.71589	0.89897	0.85604	0.66727
330	0.68615	0.88911	0.80186	0.67872	0.85317	0.70405	0.8701	0.82198	0.64928
328	0.66811	0.85603	0.7678	0.67665	0.82937	0.7028	0.84948	0.78901	0.64029
326	0.65584	0.83074	0.73891	0.67562	0.80952	0.7028	0.83093	0.76154	0.63849
324	0.65152	0.81128	0.71723	0.66632	0.78968	0.6947	0.81031	0.73846	0.64029
322	0.65296	0.79377	0.69659	0.64669	0.76587	0.67414	0.78557	0.71758	0.64748
320	0.65801	0.77626	0.67492	0.6219	0.7381	0.64798	0.76082	0.6956	0.65827
318	0.66739	0.75486	0.65015	0.60021	0.71032	0.62617	0.73402	0.67143	0.66727
316	0.67749	0.73346	0.62229	0.58574	0.68651	0.61184	0.7134	0.64396	0.67446
314	0.68615	0.71595	0.5934	0.57748	0.66667	0.60374	0.69485	0.61429	0.68345
312	0.69408	0.70039	0.56553	0.57231	0.65079	0.59751	0.67629	0.58571	0.69065
310	0.70202	0.69066	0.54076	0.56612	0.63889	0.5919	0.66186	0.56044	0.69784
308	0.71068	0.68677	0.52116	0.56405	0.62698	0.58816	0.65361	0.54066	0.71043
306	0.72222	0.69066	0.50671	0.56715	0.62302	0.5919	0.65155	0.52637	0.73022
304	0.74026	0.70233	0.49845	0.58058	0.62698	0.60561	0.65567	0.51538	0.75719
302	0.76696	0.7179	0.49742	0.60331	0.63889	0.62928	0.66804	0.51209	0.78957
300	0.80014	0.74125	0.50361	0.6374	0.6627	0.66168	0.68866	0.51758	0.82734
298	0.83766	0.76848	0.51806	0.69215	0.69841	0.71402	0.72784	0.52967	0.8705
296	0.87734	0.80156	0.5387	0.78306	0.7619	0.79938	0.79381	0.54725	0.90827
294	0.91558	0.83658	0.56244	0.90702	0.84127	0.91402	0.87835	0.56593	0.94245
292	0.95022	0.8677	0.58308	1	0.89683	1	0.93814	0.58352	0.96942
290	0.97835	0.89105	0.60062	0.99587	0.90079	0.99377	0.94227	0.5967	0.9946
288	0.99856	0.90272	0.61094	0.94525	0.87302	0.94393	0.9134	0.6022	1
286	1	0.893	0.613	0.90186	0.82937	0.88972	0.87629	0.5956	0.98201
284	0.94517	0.84241	0.60578	0.83781	0.75397	0.78318	0.81237	0.55934	0.93885

## Sheet: Figure4(a)-PL
Wavelength(nm)	Normalized PL Intendsity
	S-DMAc	D-DMAc	T-TNP	S-mCP	D-mCP	tBu-S-mCP	tBu-D-mCP	tBu-T-TNP	tBu-S-DMAc
450	0.10038	0.03407	0.00943	0.04604	0.02516	0.06735	0.03005	0.01049	0.08245
451	0.10058	0.03242	0.00885	0.04527	0.02459	0.06504	0.02769	0.00893	0.08278
452	0.10134	0.03322	0.00876	0.04277	0.02424	0.06346	0.02856	0.00928	0.079
453	0.098	0.03354	0.00739	0.04452	0.02203	0.0618	0.02872	0.00804	0.07746
454	0.107	0.03007	0.00685	0.04193	0.01976	0.05887	0.02749	0.00831	0.0753
455	0.09205	0.0312	0.00811	0.03927	0.02033	0.06133	0.02644	0.00807	0.0735
456	0.09715	0.02966	0.00753	0.03947	0.02005	0.05806	0.02569	0.00751	0.07189
457	0.09546	0.03115	0.00578	0.03695	0.01842	0.05582	0.02497	0.00643	0.07093
458	0.09157	0.03048	0.00573	0.0351	0.01787	0.05747	0.02316	0.00627	0.06899
459	0.09284	0.03027	0.0048	0.03496	0.01685	0.05794	0.02195	0.00592	0.06727
460	0.0969	0.02955	0.00465	0.03368	0.01653	0.05568	0.02375	0.00569	0.06683
461	0.08449	0.02931	0.00456	0.03294	0.01563	0.05767	0.0227	0.00571	0.06429
462	0.09157	0.02918	0.00483	0.03156	0.01576	0.05652	0.02264	0.0056	0.06206
463	0.08986	0.02731	0.00419	0.0298	0.01515	0.05489	0.02103	0.00497	0.05982
464	0.08213	0.02798	0.00402	0.02855	0.01506	0.05462	0.02177	0.00445	0.05754
465	0.08505	0.02852	0.00322	0.02744	0.01464	0.05237	0.02158	0.00359	0.05439
466	0.08199	0.02814	0.00281	0.02791	0.01381	0.0531	0.02148	0.00325	0.05355
467	0.08189	0.0273	0.00299	0.02738	0.01333	0.05012	0.02054	0.00348	0.05197
468	0.0724	0.02723	0.0028	0.02666	0.01301	0.05007	0.01945	0.00316	0.04933
469	0.07867	0.02484	0.00266	0.02577	0.01301	0.04941	0.01882	0.00299	0.04837
470	0.07421	0.02689	0.00263	0.024	0.01081	0.04855	0.01739	0.0033	0.0468
471	0.07259	0.02457	0.00219	0.02375	0.01304	0.04772	0.01784	0.00244	0.04416
472	0.07154	0.0239	0.00162	0.02381	0.0117	0.04693	0.01761	0.00195	0.04133
473	0.06475	0.0244	0.00215	0.02144	0.01183	0.04747	0.01599	0.00278	0.03931
474	0.0678	0.02429	0.00185	0.02004	0.0093	0.04457	0.01528	0.00227	0.03843
475	0.06501	0.02306	0.00154	0.01909	0.00962	0.04448	0.01442	0.00204	0.03664
476	0.06476	0.02126	0.00107	0.01983	0.00911	0.04646	0.01436	0.00162	0.03432
477	0.06166	0.02146	0.00144	0.01783	0.00815	0.04143	0.0148	0.00183	0.03124
478	0.06006	0.02064	0.00079	0.01801	0.00716	0.04183	0.01366	0.00132	0.0308
479	0.05484	0.0205	0.00057	0.01658	0.00534	0.04144	0.01383	0.000891664	0.02989
480	0.05764	0.01995	0.00077	0.01653	0.00524	0.04307	0.01294	0.00107	0.02743
481	0.0518	0.01877	0.00086	0.01584	0.00409	0.04123	0.01306	0.0013	0.02614
482	0.05079	0.02042	0.00105	0.01615	0.00499	0.04173	0.0128	0.00135	0.02343
483	0.05055	0.01852	0.00012	0.01535	0.00415	0.04088	0.01228	0.000474511	0.02196
484	0.04937	0.01901	0.00062	0.01447	0.00435	0.03917	0.01234	0.00103	0.02204
485	0.04941	0.0179	0.00025	0.0151	0.00354	0.03871	0.01223	0.000584014	0.01991
486	0.04732	0.01863	0.00077	0.01464	0.00236	0.03647	0.01115	0.0011	0.01815
487	0.04659	0.01758	4e-05	0.01368	0.00339	0.0403	0.01171	0.000427581	0.01763
488	0.04307	0.01676	0.00017	0.01443	0.00303	0.03846	0.01167	0.000563156	0.0162
489	0.04207	0.01787	7e-05	0.01457	0.00415	0.03717	0.012	0.000464082	0.01448
490	0.04217	0.01787	0.00034	0.01253	0.00184	0.03794	0.0121	0	0.01356
491	0.0398	0.01793	0.0002	0.01311	0.002	0.04002	0.01202	0.000133836	0.01232
492	0.04184	0.018	0.00016	0.01204	0.00172	0.04057	0.0112	0.000175552	0.01253
493	0.03921	0.017	7e-05	0.0112	0.00195	0.03741	0.01197	0.000462344	0.01088
494	0.03863	0.01656	0.00039	0.01205	0.0016	0.03825	0.01142	0.000743922	0.00953
495	0.03735	0.01556	3e-05	0.01177	0.00133	0.03855	0.01072	0.000371961	0.00918
496	0.03772	0.01747	5e-05	0.01188	0.00219	0.03806	0.01103	0.000292007	0.00819
497	0.03669	0.01741	1e-05	0.01154	0.00247	0.03677	0.01149	0.00035458	0.00727
498	0.03445	0.01667	0.00027	0.01107	0.00024303	0.03849	0.01117	0.000604871	0.00585
499	0.0335	0.01561	0.00024	0.01067	0.000287798	0.03826	0.01103	0.000571847	0.00473
500	0.03396	0.01617	0.000248674	0.01101	0.000757869	0.036	0.01029	0.000436272	0.00383
501	0.03301	0.01558	0.00162	0.01042	0.00104	0.03592	0.0106	0.000691778	0.00345
502	0.03171	0.0162	0.00169	0.01026	0.000415709	0.03853	0.01171	0.000726541	0.00339
503	0.0335	0.01585	0.000359195	0.01018	0.000732287	0.03591	0.01088	0.000924688	0.00239
504	0.0327	0.01567	0.000699971	0.01098	0.000575597	0.03665	0.01126	0.000808233	0.00173
505	0.02957	0.0155	0.000303935	0.01078	0	0.0369	0.0118	0.00161	0.0011
506	0.03164	0.01479	0.000193413	0.01089	0.000438093	0.03822	0.01223	0.00145	0.000755667
507	0.03048	0.01504	0.0006355	0.01087	0.00199	0.03737	0.0121	0.00137	0.000190751
508	0.02607	0.01718	0	0.01149	0.00173	0.03877	0.01311	0.00107	0.000330146
509	0.02547	0.0163	0.00161	0.01082	0.00253	0.03972	0.01296	0.00125	0.000579589
510	0.02793	0.01661	0.000460507	0.01095	0.00209	0.03927	0.01427	0.00173	0
511	0.02911	0.01716	0.000322355	0.01135	0.00163	0.04003	0.01485	0.00225	0.00059793
512	0.02902	0.01876	0.00194	0.01214	0.00273	0.04255	0.01521	0.00243	0.000403511
513	0.03028	0.01743	0.00189	0.01263	0.00295	0.04139	0.01505	0.0025	0.000245775
514	0.03124	0.01892	0.00279	0.01353	0.00489	0.04242	0.01635	0.00392	0.00164
515	0.02747	0.01978	0.00244	0.01459	0.00585	0.04392	0.01789	0.00423	0.00174
516	0.02888	0.02003	0.00197	0.01549	0.00646	0.04559	0.01928	0.00474	0.00245
517	0.03128	0.02064	0.00321	0.01687	0.00719	0.04826	0.0208	0.00591	0.00359
518	0.03328	0.02231	0.00359	0.01864	0.007	0.04671	0.02081	0.00615	0.00469
519	0.03443	0.0229	0.00475	0.01873	0.00959	0.04824	0.02191	0.00706	0.00668
520	0.03395	0.02264	0.0065	0.02045	0.01148	0.05235	0.02398	0.00688	0.00763
521	0.03782	0.02486	0.00792	0.02293	0.01186	0.05433	0.02652	0.00887	0.00982
522	0.04061	0.0273	0.00831	0.02423	0.01372	0.05642	0.02836	0.00961	0.01153
523	0.04085	0.03008	0.01172	0.02532	0.01477	0.05765	0.03036	0.00961	0.01444
524	0.04477	0.03072	0.01216	0.02884	0.01858	0.06079	0.03249	0.01195	0.01738
525	0.04748	0.03235	0.01491	0.03133	0.02097	0.06484	0.03625	0.01368	0.02049
526	0.05257	0.03662	0.01522	0.03365	0.02574	0.06714	0.04035	0.01578	0.02413
527	0.05524	0.03932	0.01749	0.0354	0.02804	0.06768	0.04322	0.01693	0.0279
528	0.06057	0.04327	0.02075	0.0417	0.03025	0.07232	0.04647	0.01853	0.03238
529	0.06314	0.04781	0.02367	0.04382	0.03476	0.07917	0.05014	0.02117	0.03799
530	0.06983	0.05107	0.028	0.04894	0.03882	0.0855	0.05772	0.0248	0.0436
531	0.07109	0.05488	0.03022	0.05476	0.04269	0.08525	0.06216	0.02645	0.05028
532	0.08086	0.06073	0.03541	0.05944	0.04752	0.09372	0.06932	0.02906	0.05604
533	0.0854	0.06483	0.04152	0.06564	0.05375	0.10072	0.07312	0.03584	0.06382
534	0.09269	0.06927	0.04363	0.07102	0.05976	0.10716	0.08158	0.03751	0.07104
535	0.1005	0.07538	0.05183	0.07783	0.0651	0.11275	0.08733	0.04046	0.08043
536	0.10877	0.07983	0.05536	0.08533	0.07268	0.1244	0.09531	0.04736	0.09056
537	0.12514	0.08876	0.06008	0.09018	0.08029	0.13254	0.10518	0.05289	0.10072
538	0.13379	0.10027	0.06981	0.09968	0.088	0.1422	0.1131	0.05664	0.11139
539	0.14155	0.1061	0.07493	0.10773	0.09698	0.15157	0.12455	0.06325	0.1224
540	0.15123	0.11046	0.08295	0.11806	0.10514	0.16786	0.13729	0.07025	0.13491
541	0.16792	0.12231	0.09206	0.13089	0.11582	0.17733	0.14749	0.08166	0.14896
542	0.17979	0.13452	0.10155	0.14342	0.12714	0.1921	0.15736	0.08946	0.16158
543	0.19139	0.14192	0.11168	0.1549	0.13801	0.20024	0.17109	0.09528	0.17841
544	0.20663	0.16214	0.12172	0.16945	0.14927	0.21719	0.18205	0.1034	0.19228
545	0.23043	0.16972	0.13655	0.18019	0.16567	0.22751	0.20315	0.11034	0.20857
546	0.24904	0.17948	0.14797	0.19682	0.17642	0.24295	0.21481	0.12108	0.22526
547	0.26016	0.1943	0.16132	0.20958	0.18892	0.26094	0.23081	0.1367	0.24327
548	0.27456	0.21147	0.17275	0.22618	0.20622	0.28035	0.24866	0.14953	0.26326
549	0.29149	0.22829	0.18702	0.24258	0.22451	0.29683	0.26103	0.16495	0.28307
550	0.3093	0.24293	0.20019	0.25834	0.23708	0.31368	0.28663	0.17977	0.30361
551	0.32941	0.26419	0.21861	0.2779	0.25985	0.3311	0.30003	0.19455	0.32537
552	0.35456	0.27936	0.23381	0.2969	0.27667	0.34891	0.31608	0.20602	0.34484
553	0.37597	0.29478	0.25149	0.31185	0.29266	0.3686	0.33588	0.21662	0.36795
554	0.39444	0.31753	0.27102	0.33148	0.31088	0.40231	0.36436	0.2387	0.3896
555	0.42067	0.33113	0.28916	0.35181	0.33231	0.41633	0.38118	0.24756	0.41638
556	0.4412	0.35927	0.30602	0.37673	0.35405	0.43176	0.4032	0.27502	0.44022
557	0.46247	0.37296	0.32702	0.39357	0.37196	0.46367	0.41969	0.29814	0.45966
558	0.48804	0.39658	0.3459	0.41377	0.39147	0.48611	0.44584	0.30874	0.48717
559	0.50955	0.41967	0.36579	0.43397	0.41577	0.50581	0.46309	0.32925	0.51359
560	0.53807	0.43518	0.38771	0.45485	0.43272	0.53223	0.48278	0.35446	0.53486
561	0.56332	0.45767	0.41175	0.4764	0.45446	0.55079	0.50789	0.37079	0.5565
562	0.58529	0.47536	0.42897	0.49728	0.47909	0.57901	0.52791	0.39252	0.57961
563	0.61475	0.5002	0.45448	0.52489	0.50275	0.58866	0.55519	0.41877	0.60199
564	0.63018	0.5198	0.47511	0.5488	0.52513	0.61129	0.58123	0.43841	0.62583
565	0.64093	0.54185	0.4951	0.56732	0.54496	0.63932	0.60076	0.45944	0.64381
566	0.66945	0.56347	0.52384	0.5919	0.5667	0.65694	0.62951	0.48464	0.67095
567	0.68628	0.58674	0.54327	0.61378	0.5942	0.68288	0.65338	0.50828	0.6937
568	0.72415	0.60922	0.56639	0.63769	0.61595	0.70788	0.66314	0.52775	0.71204
569	0.73444	0.62674	0.58499	0.66126	0.63386	0.72303	0.68375	0.55121	0.73552
570	0.75267	0.65489	0.60737	0.68483	0.65816	0.74424	0.70599	0.57885	0.75459
571	0.77137	0.6792	0.63187	0.69729	0.67767	0.77217	0.72064	0.59258	0.7733
572	0.77885	0.7036	0.65038	0.72726	0.70133	0.78032	0.74397	0.61431	0.79164
573	0.78961	0.72574	0.67175	0.74376	0.71924	0.80049	0.76512	0.63603	0.80448
574	0.81859	0.73995	0.69551	0.7579	0.74386	0.82028	0.78302	0.6595	0.82466
575	0.85319	0.7694	0.71863	0.77911	0.75153	0.84546	0.80689	0.68818	0.8441
576	0.85646	0.77481	0.7376	0.79022	0.772	0.85645	0.81828	0.7113	0.86134
577	0.86862	0.79773	0.76588	0.81986	0.79119	0.87624	0.83672	0.74102	0.87344
578	0.8906	0.81489	0.78089	0.83736	0.81005	0.88798	0.85679	0.76048	0.88958
579	0.90509	0.83625	0.79378	0.84915	0.83148	0.90114	0.86981	0.77474	0.90756
580	0.92052	0.84819	0.81119	0.87104	0.84683	0.91023	0.88283	0.78517	0.92077
581	0.92987	0.86134	0.83652	0.87945	0.86537	0.91913	0.8991	0.8135	0.93214
582	0.93641	0.88322	0.84987	0.89595	0.87976	0.93788	0.91267	0.83036	0.93874
583	0.95044	0.88496	0.86811	0.90841	0.89799	0.95265	0.92406	0.85139	0.95195
584	0.95839	0.90414	0.88404	0.9175	0.90918	0.96212	0.93762	0.87485	0.95781
585	0.9626	0.92244	0.89491	0.92895	0.92229	0.96591	0.95281	0.88876	0.96515
586	0.97148	0.939	0.91619	0.94006	0.93285	0.98296	0.95823	0.8931	0.97506
587	0.9813	0.93812	0.92908	0.94343	0.93573	0.98769	0.96854	0.90388	0.98166
588	0.99065	0.95207	0.93645	0.96094	0.93956	0.99716	0.96311	0.91501	0.98349
589	0.97522	0.9573	0.95303	0.96666	0.94404	0.99811	0.97234	0.93621	0.98643
590	0.98551	0.96253	0.96408	0.97643	0.94948	0.99527	0.97234	0.94733	0.99523
591	0.99532	0.9573	0.96961	0.98249	0.95875	1	0.98807	0.95724	0.99743
592	0.99906	0.98344	0.97329	0.99091	0.97346	0.99811	0.98969	0.97202	1
593	1	0.9878	0.98526	0.99428	0.97985	0.99905	0.99024	0.97932	0.99596
594	1	0.99826	0.99447	0.9963	0.99105	0.99716	1	0.99044	0.99486
595	0.98644	0.99129	0.99447	0.98956	0.9936	0.99621	0.99349	0.99548	0.9901
596	0.99486	0.9878	0.99816	0.99529	0.99552	0.98769	0.99458	0.99757	0.98643
597	0.99205	0.99216	0.99539	1	1	0.98106	0.99783	1	0.98569
598	0.98504	1	1	0.99327	0.99265	0.98106	0.98264	0.99948	0.97946
599	0.98831	0.99826	0.99908	0.9872	0.9952	0.96781	0.98101	0.992	0.96955
600	0.98504	0.9878	0.99447	0.98956	0.98209	0.96875	0.97722	0.99479	0.96588
601	0.97569	0.98606	0.99447	0.98114	0.97282	0.96307	0.97776	0.99044	0.95525
602	0.9654	0.97124	0.99355	0.97576	0.96323	0.95928	0.96366	0.99287	0.94534
603	0.96306	0.97473	0.98987	0.96801	0.95875	0.95076	0.96149	0.99322	0.93617
604	0.95044	0.9634	0.98434	0.9606	0.95139	0.93552	0.94738	0.98453	0.9248
605	0.93267	0.96078	0.97697	0.95353	0.94308	0.93012	0.93708	0.97932	0.91783
606	0.91958	0.94771	0.96961	0.94444	0.93604	0.93116	0.93002	0.96246	0.90316
607	0.9135	0.9451	0.95855	0.934	0.93828	0.9126	0.91863	0.97132	0.88775
608	0.90088	0.94248	0.94934	0.92558	0.93157	0.89934	0.90236	0.96107	0.87528
609	0.89106	0.93289	0.93829	0.92121	0.92261	0.88703	0.90344	0.9522	0.85804
610	0.88124	0.92418	0.93369	0.90606	0.91526	0.86043	0.88609	0.93917	0.8507
611	0.85506	0.90849	0.91435	0.88821	0.89799	0.85001	0.86981	0.93117	0.83236
612	0.8373	0.89281	0.90606	0.8744	0.88808	0.8395	0.85625	0.90823	0.81512
613	0.82654	0.88496	0.895	0.86464	0.87337	0.827	0.84866	0.89901	0.80081
614	0.81345	0.8745	0.88386	0.84578	0.86026	0.81848	0.83455	0.89571	0.78504
615	0.7882	0.85376	0.8613	0.83366	0.83819	0.79727	0.81611	0.88372	0.77073
616	0.77932	0.83564	0.84812	0.82356	0.82157	0.77104	0.80201	0.86999	0.75239
617	0.75735	0.82788	0.83017	0.80706	0.80494	0.76384	0.78302	0.85434	0.73552
618	0.75033	0.8135	0.81847	0.78719	0.78863	0.74452	0.76892	0.84374	0.71974
619	0.72789	0.78796	0.79692	0.77305	0.7736	0.729	0.74668	0.81628	0.6981
620	0.71527	0.76905	0.78144	0.7616	0.75537	0.71877	0.72932	0.80237	0.68489
621	0.68675	0.75511	0.76643	0.74611	0.74226	0.69396	0.71576	0.7883	0.66582
622	0.67038	0.74596	0.74985	0.72625	0.72851	0.67616	0.70057	0.77335	0.64711
623	0.65729	0.72557	0.7272	0.7084	0.71156	0.6647	0.68321	0.76726	0.63427
624	0.63906	0.71798	0.7097	0.69965	0.69302	0.64188	0.67345	0.75249	0.61373
625	0.61288	0.69933	0.69993	0.66799	0.67735	0.63127	0.66097	0.73407	0.59649
626	0.60212	0.67711	0.67838	0.66092	0.66711	0.60817	0.63765	0.72329	0.57815
627	0.58763	0.65402	0.66107	0.64375	0.64697	0.60088	0.62408	0.70851	0.56421
628	0.57033	0.6473	0.64707	0.63466	0.6313	0.5737	0.60835	0.68331	0.54587
629	0.55817	0.62203	0.6304	0.61446	0.61179	0.5702	0.5872	0.67045	0.52752
630	0.53573	0.61218	0.60378	0.60065	0.59229	0.54823	0.57201	0.64438	0.51175
631	0.52825	0.59153	0.58582	0.5754	0.57278	0.53867	0.55194	0.62943	0.49414
632	0.5016	0.57166	0.57735	0.55317	0.55391	0.51613	0.5368	0.6004	0.47617
633	0.48617	0.55388	0.56482	0.53499	0.53632	0.49189	0.51581	0.59762	0.46076
634	0.47308	0.54525	0.54787	0.52051	0.52545	0.48365	0.50545	0.5719	0.44902
635	0.467	0.53122	0.52945	0.50738	0.50882	0.47039	0.48609	0.55678	0.43618
636	0.44297	0.51292	0.50928	0.48819	0.4922	0.45013	0.47377	0.54808	0.41711
637	0.41693	0.49593	0.48976	0.47472	0.47845	0.43479	0.45403	0.53609	0.40134
638	0.41151	0.48372	0.47088	0.4626	0.4583	0.4222	0.44269	0.52532	0.38886
639	0.3915	0.46821	0.45743	0.44711	0.44487	0.41207	0.42924	0.50411	0.37529
640	0.37878	0.4554	0.43919	0.4397	0.4292	0.38972	0.4204	0.48812	0.36172
641	0.36475	0.43876	0.42695	0.42892	0.41417	0.38508	0.40521	0.47387	0.34998
642	0.35526	0.42621	0.4111	0.41478	0.39978	0.36813	0.38991	0.45996	0.33732
643	0.34011	0.40904	0.40005	0.39862	0.38091	0.36112	0.37326	0.43597	0.32041
644	0.33053	0.39483	0.38145	0.38246	0.36716	0.3491	0.35899	0.41512	0.30912
645	0.31692	0.37984	0.37297	0.36259	0.34926	0.33357	0.3482	0.4033	0.29532
646	0.30458	0.3666	0.3598	0.34878	0.3387	0.3204	0.33306	0.39965	0.28234
647	0.2956	0.35727	0.34534	0.33767	0.32399	0.30753	0.32411	0.38418	0.27287
648	0.28209	0.34036	0.33438	0.32286	0.31536	0.29465	0.31288	0.37514	0.26194
649	0.27737	0.32258	0.31477	0.31252	0.30129	0.28622	0.29981	0.35637	0.25017
650	0.26283	0.31117	0.30335	0.30494	0.29298	0.27467	0.29292	0.35046	0.2378
651	0.25179	0.30742	0.29524	0.29292	0.28038	0.26511	0.28055	0.33256	0.22816
652	0.24614	0.29714	0.28096	0.2838	0.26867	0.25299	0.26916	0.31935	0.21968
653	0.22739	0.28581	0.27065	0.27609	0.25543	0.24702	0.25869	0.30944	0.20937
654	0.22323	0.27195	0.26254	0.26066	0.24319	0.23187	0.24849	0.29727	0.19833
655	0.21102	0.26263	0.25002	0.24969	0.23059	0.22392	0.23716	0.28719	0.18957
656	0.20195	0.25391	0.23915	0.24174	0.2225	0.21492	0.22902	0.27398	0.18139
657	0.19003	0.24049	0.22626	0.22898	0.21546	0.20715	0.21812	0.26842	0.17368
658	0.18531	0.23134	0.22211	0.22437	0.20612	0.20157	0.20911	0.25312	0.16521
659	0.17657	0.22254	0.21088	0.21565	0.19883	0.18935	0.20049	0.24235	0.15692
660	0.17114	0.2126	0.20213	0.2046	0.18902	0.18282	0.19344	0.23296	0.14977
661	0.16076	0.2038	0.19347	0.19642	0.17878	0.17297	0.18763	0.22583	0.14302
662	0.15815	0.19622	0.18371	0.18803	0.17296	0.16947	0.17586	0.21454	0.13495
663	0.14449	0.18001	0.17606	0.1817	0.16347	0.15829	0.16794	0.2022	0.12908
664	0.14323	0.17809	0.1675	0.17308	0.15311	0.15176	0.15915	0.19855	0.12031
665	0.13164	0.17478	0.15939	0.1645	0.14533	0.14617	0.15362	0.19003	0.11407
666	0.12668	0.16476	0.15285	0.15797	0.14127	0.14229	0.1489	0.18412	0.10813
667	0.12668	0.15691	0.14576	0.15133	0.1319	0.1367	0.14353	0.1723	0.10365
668	0.12177	0.15046	0.13996	0.14248	0.128	0.1279	0.138	0.16592	0.0983
669	0.11382	0.13948	0.12808	0.13652	0.11931	0.12127	0.13209	0.16086	0.09192
670	0.10882	0.13565	0.12209	0.13113	0.11211	0.11502	0.1233	0.15151	0.08546
671	0.10489	0.13164	0.11914	0.12534	0.10517	0.1119	0.11706	0.14383	0.08209
672	0.09657	0.12728	0.11159	0.11692	0.09977	0.11067	0.11212	0.13757	0.07592
673	0.09825	0.12266	0.1033	0.11274	0.09219	0.10489	0.10881	0.13469	0.07291
674	0.09119	0.11656	0.10127	0.10695	0.08509	0.09599	0.10263	0.13072	0.06855
675	0.08713	0.10863	0.09842	0.10288	0.08212	0.09286	0.099	0.12497	0.06404
676	0.08297	0.10384	0.09326	0.09715	0.07863	0.08833	0.09146	0.11691	0.05839
677	0.07904	0.09809	0.08479	0.09204	0.07201	0.08602	0.08788	0.11378	0.05468
678	0.07642	0.09399	0.08295	0.08991	0.06763	0.07926	0.08408	0.10564	0.05186
679	0.07006	0.08928	0.07954	0.08443	0.06354	0.07888	0.07958	0.10359	0.04793
680	0.0652	0.08484	0.07355	0.08267	0.06085	0.07432	0.07757	0.09907	0.04485
681	0.063	0.08318	0.06939	0.0781	0.05583	0.06888	0.07394	0.09659	0.04181
682	0.06165	0.07839	0.06727	0.07493	0.0549	0.06784	0.06981	0.08955	0.03847
683	0.05748	0.07606	0.06372	0.07187	0.04905	0.06092	0.06683	0.08663	0.03528
684	0.05449	0.07333	0.05942	0.06951	0.04595	0.06009	0.06265	0.08178	0.03245
685	0.05169	0.06937	0.05647	0.06479	0.04166	0.05552	0.06092	0.08105	0.02967
686	0.05005	0.06585	0.05213	0.06119	0.03824	0.05397	0.0575	0.07693	0.0264
687	0.04841	0.06042	0.04985	0.05894	0.03626	0.04878	0.05549	0.07305	0.02468
688	0.04453	0.06019	0.04613	0.05439	0.03223	0.0474	0.05327	0.07074	0.02251
689	0.0465	0.05855	0.04368	0.05311	0.02926	0.04725	0.05033	0.06805	0.02101
690	0.04177	0.0524	0.04059	0.04857	0.02667	0.04623	0.04702	0.06553	0.0184
691	0.03912	0.0514	0.03812	0.0486	0.02356	0.04065	0.04472	0.06254	0.01752
692	0.03724	0.05004	0.03587	0.04476	0.02213	0.03993	0.0425	0.06219	0.01485
693	0.03958	0.04591	0.03434	0.04318	0.02024	0.03807	0.03928	0.0587	0.01282
694	0.03434	0.04382	0.03247	0.04038	0.01794	0.03738	0.03803	0.05525	0.0111
695	0.03264	0.04059	0.02967	0.04058	0.01682	0.03566	0.03727	0.05503	0.00979
696	0.03168	0.04032	0.02894	0.03766	0.01464	0.0335	0.03653	0.05484	0.00912
697	0.02956	0.0398	0.02647	0.03621	0.0126	0.03072	0.03472	0.0508	0.00683
698	0.02958	0.0372	0.02462	0.03378	0.0124	0.02975	0.03218	0.04945	0.00523
699	0.02951	0.03485	0.0223	0.03166	0.00812	0.02775	0.03074	0.04924	0.00424
700	0.02808	0.03469	0.02092	0.03163	0.00754	0.0278	0.02897	0.04674	0.00343

## Sheet: Figure4(b)-PL
Wavelength(nm)	Normalized PL Intendsity
	S-DMAc	D-DMAc	T-TNP	S-mCP	D-mCP	tBu-S-mCP	tBu-D-mCP	tBu-T-TNP	tBu-S-DMAc
400	0.00476	0.02833		0.00474	0.000297196	0.00861	0.00683		0.00774
401	0.00297	0.02952		0.00476	0.0032	0.00838	0.01133		0.00836
402	0.00268	0.03042		0.00449	0	0.00866	0.01246		0.00889
403	0.00327	0.03225		0.00622	0.00762	0.00912	0.01439		0.00952
404	0.00268	0.03331		0.00799	0.00773	0.01062	0.01556		0.00998
405	0	0.03513		0.00951	0.01115	0.01031	0.0134		0.01078
406	0.000297301	0.03623		0.00734	0.00882	0.01147	0.01618		0.0121
407	0.000297301	0.03654		0.00838	0.01741	0.01191	0.01661		0.01285
408	0.00386	0.03746		0.00872	0.01592	0.01136	0.01484		0.01374
409	0.00624	0.03757		0.00804	0.01643	0.01168	0.01418		0.01429
410	0.00476	0.03834		0.0095	0.01937	0.01268	0.01866		0.0152
411	0.00416	0.03929		0.00932	0.02046	0.01273	0.01743		0.01541
412	0.00654	0.04014		0.00923	0.0164	0.01249	0.01873		0.01568
413	0.00624	0.04005		0.0101	0.01531	0.01227	0.01754		0.01622
414	0.00535	0.03897		0.00978	0.02434	0.01269	0.02195		0.01667
415	0.00327	0.03865		0.00947	0.02416	0.01051	0.01762		0.01747
416	0.00595	0.03789		0.00961	0.01973	0.01101	0.01698		0.01775
417	0.00684	0.03795		0.00901	0.01818	0.01267	0.01909		0.01761
418	0.00743	0.03764		0.00857	0.01748	0.01236	0.01628		0.01697
419	0.00892	0.03739		0.00776	0.01136	0.012	0.01367		0.01651
420	0.00922	0.03653		0.0091	0.02162	0.01206	0.01316		0.01575
421	0.00862	0.03627		0.00809	0.02018	0.01189	0.01273		0.01605
422	0.00922	0.03402		0.00669	0.01489	0.01173	0.0116		0.01583
423	0.00981	0.03312		0.00665	0.02142	0.0115	0.01519		0.01603
424	0.011	0.03346		0.00786	0.01607	0.00982	0.01484		0.01588
425	0.00981	0.03433		0.00656	0.0211	0.01009	0.01239		0.016
426	0.011	0.0345		0.00642	0.0173	0.00924	0.01467		0.01626
427	0.01159	0.03524		0.00631	0.02043	0.0097	0.01164		0.01658
428	0.01427	0.03482		0.00653	0.01879	0.00876	0.01484		0.01708
429	0.01082	0.03473		0.00552	0.01511	0.00867	0.00773		0.01726
430	0.01165	0.03527		0.0064	0.01154	0.00848	0.00825		0.0175
431	0.01504	0.03555		0.0042	0.01013	0.00787	0.00707		0.01761
432	0.01189	0.03655		0.00461	0.01352	0.00757	0.00696		0.01755
433	0.01192	0.03633		0.00448	0.00687	0.00674	0.00556		0.01756
434	0.011	0.03625		0.00446	0.01196	0.00758	0.00722		0.01801
435	0.01204	0.03506		0.00375	0.01204	0.00705	0.0028		0.01865
436	0.01076	0.03411		0.00222	0.01371	0.00722	0.00354		0.01868
437	0.01335	0.03472		0.00305	0.01264	0.00647	0.00699		0.01866
438	0.01267	0.03605		0.00355	0.01672	0.00688	0.00878		0.01853
439	0.011	0.03672		0.00326	0.01907	0.00608	0.00581		0.01865
440	0.01234	0.03683		0.00114	0.01522	0.00517	0.00541		0.01824
441	0.01198	0.03614		0.00332	0.01199	0.00534	0.00475		0.01797
442	0.01085	0.03583		0.0034	0.0103	0.00435	0.007		0.01817
443	0.01008	0.03642		0.00241	0.00578	0.0037	0.00702		0.01813
444	0.01174	0.03548		0.00183	0.00391	0.00352	0.00417		0.01808
445	0.01249	0.03572		0.00279	0.01023	0.00407	0.00337		0.01823
446	0.01534	0.03543		0.00139	0.00583	0.00361	0.000891228		0.01874
447	0.01608	0.03496		0.00276	0.01802	0.00489	0.00306		0.01896
448	0.0143	0.0356		0.00256	0.01097	0.00258	0		0.01864
449	0.01353	0.03625		0.00178	0.01626	0.00292	0.000737952		0.01869
450	0.01207	0.0361		0.000258242	0.01284	0.00312	0.00103		0.01918
451	0.01594	0.03523		0.00214	0.02103	0.00313	0.00524		0.01893
452	0.01831	0.03514		0.000841837	0.01933	0.00304	0.0043		0.0189
453	0.01489	0.03643		0.00192	0.01332	0.00265	0.00134		0.01899
454	0.01561	0.03745		0	0.01651	0.0027	0.00439		0.01917
455	0.01906	0.03693		0.00259	0.01453	0.00219	0.00275		0.0191
456	0.01817	0.03576		0.00359	0.01746	0.00224	0.00249		0.0191
457	0.01481	0.03498		0.00474	0.01335	0.00261	0.00766		0.01931
458	0.01831	0.03458		0.00565	0.01806	0.00258	0.00543		0.0201
459	0.01778	0.03524		0.00595	0.02668	0.0033	0.00748		0.01969
460	0.01953	0.03506		0.00371	0.02694	0.00191	0.00747		0.01934
461	0.0206	0.03621		0.00346	0.02342	0.001	0.00882		0.01953
462	0.02057	0.03621		0.00706	0.02488	0.00247	0.00948		0.01933
463	0.02037	0.03603		0.00495	0.0228	0.00107	0.00405		0.01958
464	0.02078	0.03428		0.00517	0.02354	0.000961929	0.00348		0.01951
465	0.0198	0.03312		0.00318	0.0252	0.000437602	0.00504		0.01952
466	0.01819	0.03242		0.00734	0.02899	0.00115	0.00591		0.01891
467	0.01947	0.03296		0.00508	0.01901	5.935e-05	0.00242		0.01811
468	0.01888	0.03268		0.00501	0.02445	0.000766116	0.00426		0.01769
469	0.01876	0.03234		0.00533	0.02177	0.0004911	0.00685		0.01721
470	0.01947	0.03042		0.00605	0.02483	0	0.00828		0.01712
471	0.02176	0.02811		0.00564	0.02331	0.00154	0.00697		0.0163
472	0.02459	0.02698		0.00604	0.02306	0.000448259	0.0059		0.01543
473	0.02572	0.0256		0.00851	0.02939	0.0021	0.00722		0.01422
474	0.02726	0.02557		0.00888	0.02348	0.00113	0.00481		0.0131
475	0.02512	0.02326		0.00797	0.03381	0.00216	0.0069		0.01205
476	0.02515	0.02243		0.00872	0.02959	0.00252	0.00586		0.01143
477	0.02497	0.02139		0.00867	0.02598	0.00267	0.00932		0.011
478	0.02456	0.01949		0.00882	0.0253	0.00367	0.00929		0.00986
479	0.02587	0.01869		0.00866	0.02608	0.00366	0.00776		0.00939
480	0.02524	0.01776		0.00922	0.02617	0.00367	0.00541		0.00875
481	0.02527	0.01736		0.01027	0.02856	0.00443	0.01239		0.00815
482	0.02637	0.01565		0.01043	0.02904	0.00433	0.01442		0.00721
483	0.0283	0.01499		0.00839	0.02709	0.0033	0.01039		0.00676
484	0.02836	0.01449		0.0089	0.03169	0.00377	0.01285		0.00607
485	0.02949	0.01472		0.00885	0.02873	0.00355	0.00735		0.00588
486	0.02807	0.01381		0.00922	0.02878	0.00386	0.00826		0.00564
487	0.0286	0.01211		0.01144	0.03048	0.00438	0.01136		0.00522
488	0.03163	0.01118		0.01207	0.02924	0.00504	0.00885		0.00478
489	0.03122	0.01025		0.01229	0.02536	0.00577	0.01249		0.00452
490	0.03032	0.00968		0.01355	0.03008	0.00647	0.01552		0.00398
491	0.02919	0.00991		0.01176	0.02944	0.00705	0.01168		0.00346
492	0.03041	0.0093		0.01099	0.02927	0.00703	0.01085		0.00308
493	0.03137	0.00876		0.01143	0.023	0.00617	0.01015		0.0029
494	0.03	0.00805		0.01159	0.02334	0.00734	0.01241		0.00269
495	0.03184	0.00672		0.0122	0.02728	0.00823	0.00968		0.00262
496	0.0308	0.00536		0.01361	0.02734	0.00931	0.01193		0.00181
497	0.03478	0.00564		0.01467	0.02329	0.00973	0.01159		0.00165
498	0.03285	0.00481		0.01604	0.02764	0.01065	0.0129		0.00119
499	0.0327	0.0041		0.01603	0.02862	0.0112	0.01291		0.000877527
500	0.03279	0.00372	0.00247	0.01605	0.02442	0.01072	0.00969	0.000962424	0.000662461
501	0.0349	0.00329	0.00186	0.01854	0.03155	0.01253	0.01183	0	0.0007049
502	0.03472	0.0021	0.00117	0.02022	0.03083	0.01343	0.01242	0.000460883	0.000496547
503	0.03666	0.00161	0.0016	0.01964	0.01999	0.01482	0.01048	0.000777065	0.000265177
504	0.03895	0.00129	0.000856235	0.02413	0.03397	0.01678	0.01858	0.00104	2.99696e-05
505	0.03969	0.000825797	0.000609244	0.02339	0.03311	0.01791	0.0174	0.00115	0
506	0.04088	0.000412536	0.000642176	0.02568	0.03372	0.02065	0.02001	0.00131	0.000220104
507	0.03927	0.000389935	0.000905633	0.02573	0.04168	0.02164	0.0229	0.00312	0.000517411
508	0.04162	0.000536798	0.000345787	0.02709	0.04065	0.02227	0.02461	0.00368	0.00118
509	0.04219	0.00117	0	0.02937	0.03774	0.02491	0.02498	0.00462	0.00139
510	0.04254	0.000666304	0.000395185	0.0326	0.03953	0.02686	0.02699	0.00527	0.00175
511	0.04364	4.5506e-05	0.000658642	0.03396	0.04395	0.02808	0.02672	0.00699	0.00197
512	0.04397	0	0.000955031	0.0344	0.03857	0.02915	0.02859	0.0085	0.00247
513	0.04745	0.000157503	0.00135	0.03689	0.0436	0.03118	0.03089	0.01032	0.00299
514	0.05137	0.000839848	0.00176	0.03898	0.04464	0.03412	0.03133	0.01073	0.00387
515	0.05146	0.000521186	0.00217	0.04152	0.04492	0.03611	0.02876	0.01224	0.00514
516	0.05218	0.00136	0.00268	0.0449	0.04728	0.03838	0.03269	0.01231	0.00584
517	0.05316	0.00104	0.00338	0.04631	0.05009	0.04069	0.0338	0.01373	0.00707
518	0.05592	0.00185	0.0027	0.04939	0.05467	0.04482	0.03789	0.01542	0.00834
519	0.06026	0.00219	0.00321	0.05403	0.05239	0.04786	0.03903	0.0182	0.00983
520	0.06154	0.00308	0.00356	0.05589	0.05806	0.05039	0.04205	0.02158	0.01164
521	0.06309	0.00434	0.00398	0.05839	0.05463	0.05427	0.04433	0.02113	0.01321
522	0.06532	0.00524	0.00445	0.06095	0.05857	0.05841	0.04501	0.02351	0.01555
523	0.0693	0.00549	0.00548	0.06791	0.06795	0.06299	0.05384	0.02358	0.01764
524	0.0707	0.00692	0.0058	0.07266	0.06605	0.06727	0.05713	0.02716	0.01984
525	0.07534	0.00822	0.00683	0.07357	0.06515	0.07162	0.05792	0.029	0.02251
526	0.08078	0.01007	0.00794	0.07836	0.06771	0.07579	0.06107	0.03301	0.02558
527	0.08782	0.01149	0.00828	0.08424	0.073	0.08164	0.06801	0.03498	0.02874
528	0.09091	0.01259	0.00993	0.08915	0.07518	0.08677	0.06922	0.03718	0.03243
529	0.0971	0.01493	0.01149	0.09412	0.07763	0.09232	0.07296	0.04007	0.03629
530	0.10123	0.01711	0.01327	0.1019	0.09238	0.0984	0.08091	0.0454	0.04048
531	0.10623	0.01918	0.01498	0.10611	0.09031	0.10524	0.08666	0.04822	0.04508
532	0.11131	0.02296	0.01665	0.11332	0.09151	0.11225	0.09307	0.05146	0.04998
533	0.11972	0.0257	0.01902	0.11892	0.08958	0.12044	0.0947	0.05619	0.05536
534	0.12597	0.02921	0.02136	0.12791	0.09763	0.12855	0.09845	0.06092	0.06106
535	0.13497	0.03207	0.02472	0.13318	0.10572	0.13618	0.10903	0.06748	0.06767
536	0.14241	0.03546	0.02784	0.14362	0.11104	0.14581	0.11984	0.07331	0.07432
537	0.15088	0.03989	0.03046	0.14966	0.11555	0.15521	0.12254	0.07836	0.08098
538	0.1592	0.04486	0.0338	0.15703	0.12458	0.16245	0.13121	0.08526	0.08829
539	0.16902	0.04985	0.03822	0.16743	0.13605	0.17332	0.1426	0.09344	0.09639
540	0.17912	0.0544	0.04227	0.18004	0.14474	0.1842	0.15212	0.10197	0.10545
541	0.19185	0.06007	0.04665	0.19048	0.1588	0.1943	0.16356	0.1067	0.1148
542	0.20371	0.06608	0.05111	0.20117	0.15857	0.20644	0.167	0.11705	0.12483
543	0.2145	0.0719	0.05607	0.20971	0.16079	0.21746	0.17509	0.12636	0.13482
544	0.22553	0.07799	0.06165	0.22116	0.17143	0.23225	0.19128	0.13598	0.1455
545	0.24072	0.08497	0.06754	0.23255	0.17845	0.24694	0.20584	0.14487	0.15641
546	0.25366	0.09273	0.07313	0.24631	0.18713	0.26044	0.21514	0.15602	0.16769
547	0.26956	0.10083	0.07938	0.25861	0.19999	0.27378	0.22842	0.16677	0.18085
548	0.28484	0.10975	0.08613	0.27442	0.20952	0.29226	0.24336	0.17782	0.19398
549	0.29879	0.11882	0.09305	0.28863	0.22427	0.30625	0.25458	0.18768	0.20862
550	0.31671	0.12724	0.10095	0.30641	0.22997	0.32394	0.26738	0.20206	0.2224
551	0.33307	0.13608	0.10919	0.31695	0.23926	0.33866	0.28317	0.21747	0.23675
552	0.34906	0.14576	0.11643	0.33515	0.24686	0.35554	0.28918	0.23172	0.25173
553	0.36687	0.15682	0.12565	0.34936	0.26461	0.3703	0.3011	0.24522	0.26706
554	0.38813	0.16908	0.13504	0.3651	0.27433	0.38857	0.31957	0.25914	0.28293
555	0.4068	0.18104	0.14475	0.38446	0.28932	0.40442	0.33706	0.27748	0.29956
556	0.42603	0.19205	0.1548	0.39999	0.30209	0.42122	0.35014	0.29141	0.31612
557	0.44788	0.204	0.16517	0.41763	0.31469	0.43872	0.37175	0.30986	0.33505
558	0.46435	0.21705	0.17769	0.43228	0.33215	0.45636	0.38948	0.32458	0.35357
559	0.48403	0.22941	0.18756	0.4548	0.34627	0.47546	0.40451	0.33927	0.37103
560	0.50404	0.24285	0.19926	0.46826	0.36525	0.49722	0.4208	0.35363	0.38866
561	0.52521	0.25749	0.21012	0.48615	0.37656	0.51528	0.43467	0.37181	0.40587
562	0.54308	0.27117	0.22198	0.50213	0.3883	0.53344	0.45485	0.38832	0.42457
563	0.56752	0.28517	0.23581	0.51997	0.41145	0.55266	0.4673	0.40479	0.44427
564	0.58577	0.29952	0.248	0.53829	0.42143	0.57159	0.48843	0.42402	0.4646
565	0.60581	0.31292	0.26133	0.55968	0.43382	0.59075	0.50125	0.44476	0.48346
566	0.62891	0.32887	0.27648	0.58133	0.44979	0.61077	0.52368	0.46231	0.50235
567	0.65023	0.34522	0.29196	0.59786	0.46474	0.629	0.54124	0.47929	0.52076
568	0.66789	0.3637	0.30563	0.61428	0.47843	0.64232	0.55959	0.49861	0.54013
569	0.68522	0.37862	0.32209	0.63261	0.50089	0.66277	0.5814	0.51794	0.5619
570	0.70508	0.39496	0.33675	0.64667	0.52157	0.67721	0.5934	0.53581	0.5822
571	0.7233	0.40987	0.35387	0.66717	0.53005	0.69613	0.61324	0.55386	0.60252
572	0.73989	0.42577	0.36935	0.68256	0.55622	0.71214	0.63076	0.57524	0.61993
573	0.76041	0.44377	0.3868	0.7003	0.57554	0.72972	0.64905	0.59208	0.63881
574	0.77795	0.46245	0.40393	0.71689	0.58314	0.74781	0.65846	0.61344	0.65672
575	0.7951	0.48247	0.42254	0.73317	0.60701	0.76529	0.68007	0.62771	0.67605
576	0.80958	0.50019	0.44098	0.75264	0.62203	0.78033	0.69596	0.6513	0.69636
577	0.82658	0.51639	0.46057	0.76779	0.64002	0.79647	0.71131	0.66663	0.71327
578	0.84636	0.53306	0.47852	0.78319	0.65735	0.81555	0.72607	0.68744	0.73212
579	0.85893	0.55178	0.4968	0.79976	0.67124	0.83077	0.74838	0.70237	0.75
580	0.87496	0.57007	0.51771	0.81458	0.68858	0.84481	0.7642	0.72271	0.76789
581	0.8897	0.58971	0.53747	0.82984	0.70582	0.86168	0.78106	0.73801	0.78577
582	0.90543	0.60903	0.55822	0.84895	0.71652	0.87345	0.79842	0.76126	0.80463
583	0.91696	0.63069	0.57929	0.85926	0.73526	0.88757	0.80917	0.77398	0.82346
584	0.92297	0.65068	0.59905	0.87544	0.75722	0.89544	0.82756	0.79141	0.8399
585	0.937	0.66696	0.61963	0.88653	0.77441	0.90732	0.83918	0.81219	0.85535
586	0.95231	0.68624	0.63972	0.89572	0.79257	0.92159	0.85625	0.8292	0.87082
587	0.96156	0.70264	0.66179	0.91426	0.81015	0.9285	0.86763	0.84196	0.88435
588	0.96822	0.72236	0.68566	0.92267	0.83813	0.93765	0.88329	0.85696	0.89788
589	0.97372	0.74062	0.7041	0.93571	0.84654	0.9456	0.9007	0.87662	0.91335
590	0.97773	0.76077	0.72255	0.94281	0.85657	0.95577	0.90654	0.88982	0.92543
591	0.98674	0.77867	0.74609	0.95352	0.86877	0.96402	0.91395	0.90155	0.93656
592	0.99159	0.79379	0.76536	0.96137	0.88703	0.97383	0.92401	0.91376	0.94623
593	0.99548	0.80903	0.78429	0.96893	0.89373	0.98114	0.93502	0.92528	0.95542
594	0.99569	0.82379	0.80175	0.97329	0.90305	0.98694	0.94238	0.93536	0.96509
595	0.99905	0.8388	0.8197	0.98174	0.91568	0.99212	0.94278	0.9428	0.97235
596	1	0.85597	0.83682	0.98548	0.92977	0.99802	0.95956	0.95412	0.97961
597	0.99747	0.87524	0.85411	0.99425	0.93928	0.99877	0.96792	0.96481	0.98639
598	0.99584	0.89387	0.87058	0.99554	0.94674	1	0.97231	0.97242	0.99412
599	0.99242	0.90596	0.88638	1	0.95965	0.99245	0.98051	0.98137	0.99703
600	0.99022	0.91511	0.90219	0.99977	0.96496	0.99328	0.9907	0.99273	0.99947
601	0.98555	0.9263	0.91635	0.99681	0.97183	0.98687	0.98945	0.99555	0.99998
602	0.98031	0.93612	0.92755	0.99494	0.97888	0.98695	0.99418	0.99795	1
603	0.97394	0.94718	0.93891	0.99572	0.9873	0.98086	1	0.99947	0.99761
604	0.96429	0.95871	0.94978	0.99417	0.98951	0.97898	0.99473	0.9986	0.99811
605	0.95531	0.96841	0.96065	0.98887	0.99797	0.97077	0.99236	0.99874	0.99476
606	0.94403	0.97638	0.97283	0.98338	0.9995	0.96849	0.99416	1	0.99141
607	0.93685	0.98022	0.97975	0.97663	0.99503	0.96253	0.98535	0.99767	0.98902
608	0.92485	0.98452	0.9865	0.97137	1	0.95753	0.98262	0.99434	0.98084
609	0.91335	0.98717	0.98814	0.96593	0.99689	0.94952	0.9759	0.99018	0.97218
610	0.90219	0.9894	0.99358	0.96066	0.99326	0.93653	0.97463	0.97809	0.96256
611	0.88509	0.9914	0.99539	0.95349	0.99789	0.9232	0.96531	0.97196	0.9539
612	0.87452	0.99707	0.99737	0.94502	0.9898	0.91241	0.95823	0.97525	0.9462
613	0.86228	1	1	0.92854	0.98607	0.89747	0.95296	0.96649	0.93755
614	0.84655	0.99808	0.99934	0.92101	0.97943	0.89003	0.94402	0.9592	0.92744
615	0.8304	0.99319	0.99588	0.90655	0.97483	0.87587	0.93371	0.94841	0.91252
616	0.8202	0.98818	0.99308	0.89399	0.97183	0.8608	0.92372	0.93608	0.89566
617	0.80031	0.98534	0.99012	0.87925	0.95994	0.8474	0.91416	0.92535	0.87977
618	0.78428	0.98037	0.98337	0.86401	0.95313	0.83459	0.90544	0.91557	0.86389
619	0.76901	0.97717	0.97662	0.85185	0.95092	0.82071	0.8932	0.90007	0.84992
620	0.75288	0.97044	0.96937	0.83354	0.936	0.80359	0.88256	0.88159	0.83596
621	0.73336	0.96175	0.95834	0.81648	0.92305	0.78965	0.86154	0.86884	0.82055
622	0.71596	0.95146	0.94863	0.80197	0.91441	0.77448	0.84534	0.8508	0.80321
623	0.7002	0.94037	0.9371	0.79041	0.89608	0.75744	0.83554	0.83992	0.78443
624	0.68389	0.92662	0.92409	0.77488	0.87789	0.73887	0.82128	0.82506	0.76564
625	0.66547	0.91794	0.9124	0.75781	0.87223	0.72316	0.80567	0.80838	0.74734
626	0.64949	0.90774	0.89873	0.74297	0.8628	0.70618	0.78969	0.79718	0.72951
627	0.63367	0.89664	0.88474	0.72607	0.85213	0.68911	0.77807	0.78152	0.71169
628	0.61766	0.88406	0.87156	0.70776	0.82646	0.67401	0.75879	0.76594	0.69435
629	0.60144	0.87028	0.85444	0.69133	0.80995	0.65508	0.74199	0.75014	0.67556
630	0.58526	0.85276	0.83863	0.67522	0.79757	0.6394	0.71889	0.73274	0.65533
631	0.56858	0.83476	0.82217	0.65691	0.78352	0.62205	0.70502	0.71464	0.63653
632	0.54868	0.81847	0.80603	0.63956	0.76286	0.60494	0.69489	0.69288	0.61726
633	0.53596	0.8014	0.78907	0.62322	0.74835	0.59086	0.67677	0.67484	0.59847
634	0.52138	0.78686	0.77277	0.6074	0.73466	0.57063	0.66909	0.65524	0.58065
635	0.50322	0.76851	0.75334	0.59094	0.71312	0.55562	0.64445	0.63834	0.56282
636	0.48942	0.75189	0.73506	0.57118	0.69434	0.53946	0.62353	0.62237	0.54499
637	0.47283	0.73195	0.71629	0.55693	0.6816	0.52643	0.60846	0.60463	0.52621
638	0.45977	0.71225	0.6962	0.54033	0.66214	0.50923	0.5911	0.58309	0.50694
639	0.44382	0.69343	0.67759	0.52521	0.64118	0.49333	0.5789	0.56431	0.48814
640	0.43167	0.67497	0.65668	0.50938	0.62529	0.47808	0.5565	0.55084	0.47128
641	0.41749	0.658	0.6389	0.49674	0.60796	0.46426	0.53947	0.5315	0.45538
642	0.40093	0.64022	0.62079	0.47959	0.59569	0.44977	0.52583	0.51695	0.43846
643	0.3887	0.61958	0.60037	0.46511	0.58464	0.42903	0.50856	0.49641	0.42227
644	0.37693	0.60055	0.58127	0.44714	0.56659	0.41665	0.49789	0.47989	0.40642
645	0.36627	0.58233	0.56381	0.4322	0.55027	0.40174	0.48321	0.46438	0.39004
646	0.35483	0.56274	0.54537	0.4165	0.52925	0.38672	0.46969	0.44823	0.37419
647	0.34403	0.54437	0.52709	0.40124	0.51564	0.3746	0.45463	0.42999	0.3593
648	0.33179	0.52693	0.50981	0.38728	0.50241	0.36259	0.43533	0.41504	0.34416
649	0.32081	0.5095	0.49087	0.37898	0.48263	0.35008	0.42341	0.39894	0.32942
650	0.30964	0.49116	0.47342	0.36489	0.46706	0.33967	0.40837	0.38266	0.31612
651	0.30099	0.47454	0.45431	0.35023	0.45115	0.32641	0.39399	0.36505	0.30215
652	0.28781	0.45722	0.43768	0.33958	0.44157	0.31526	0.37916	0.35267	0.28856
653	0.28098	0.43968	0.42138	0.32613	0.42685	0.30356	0.36557	0.33819	0.27575
654	0.2702	0.42098	0.40376	0.31627	0.41096	0.29225	0.35311	0.32517	0.26288
655	0.25927	0.40459	0.38664	0.3033	0.40064	0.28071	0.33932	0.3149	0.25137
656	0.2494	0.39104	0.37149	0.29211	0.38184	0.26973	0.32802	0.30376	0.24004
657	0.24427	0.37316	0.35437	0.28229	0.37018	0.25881	0.31476	0.2862	0.22828
658	0.23569	0.3578	0.34103	0.27059	0.35343	0.24875	0.30076	0.27656	0.21744
659	0.22786	0.34175	0.3267	0.2575	0.34394	0.23896	0.29151	0.26091	0.20723
660	0.22062	0.32704	0.31221	0.2484	0.3301	0.23068	0.28067	0.25207	0.19628
661	0.21224	0.31282	0.29673	0.24178	0.31766	0.21916	0.27173	0.23962	0.18679
662	0.20583	0.29835	0.28356	0.22926	0.30668	0.21172	0.26027	0.22549	0.177
663	0.1987	0.2853	0.27022	0.22058	0.28931	0.20378	0.25218	0.21595	0.16838
664	0.19164	0.27277	0.25853	0.21216	0.27954	0.19566	0.24198	0.20305	0.15878
665	0.18582	0.25934	0.24602	0.20291	0.26858	0.18808	0.23218	0.19197	0.15015
666	0.18007	0.24593	0.234	0.19321	0.26491	0.18132	0.22323	0.18434	0.14148
667	0.17348	0.23239	0.22247	0.18759	0.25316	0.17417	0.21527	0.17426	0.13358
668	0.16791	0.22094	0.21111	0.18024	0.24313	0.16512	0.2056	0.16454	0.12616
669	0.16276	0.20958	0.20008	0.17275	0.23174	0.15918	0.19717	0.15595	0.11893
670	0.15735	0.19969	0.18888	0.16558	0.22104	0.15258	0.189	0.14711	0.11174
671	0.15357	0.1888	0.17933	0.15778	0.21366	0.14667	0.17995	0.13883	0.10495
672	0.14752	0.17836	0.16962	0.1516	0.20234	0.14069	0.17448	0.13105	0.09845
673	0.14339	0.1693	0.15974	0.14496	0.19514	0.13457	0.1675	0.12258	0.09204
674	0.13929	0.15956	0.15052	0.13777	0.18746	0.1292	0.1596	0.11515	0.08582
675	0.13411	0.15037	0.14146	0.13196	0.17989	0.12221	0.15324	0.10808	0.08023
676	0.13004	0.14074	0.13389	0.12777	0.1724	0.11868	0.14666	0.10013	0.07512
677	0.12507	0.13249	0.12499	0.12236	0.16496	0.11327	0.1399	0.09572	0.06953
678	0.12438	0.12421	0.11676	0.1165	0.15673	0.10809	0.1345	0.08822	0.06461
679	0.12071	0.11676	0.10919	0.11128	0.15144	0.10399	0.13058	0.08109	0.05984
680	0.11598	0.10872	0.10161	0.1064	0.14396	0.09983	0.12436	0.0753	0.0556
681	0.1127	0.10127	0.09552	0.10339	0.13869	0.09495	0.11904	0.06913	0.05107
682	0.11092	0.09462	0.08893	0.09897	0.13304	0.09147	0.11358	0.06505	0.04668
683	0.1082	0.08889	0.08284	0.09412	0.12724	0.08674	0.11011	0.05936	0.04293
684	0.10447	0.08279	0.07642	0.08951	0.12137	0.08307	0.10518	0.05371	0.03926
685	0.10074	0.07646	0.07115	0.08629	0.11596	0.08062	0.10028	0.04877	0.03578
686	0.09924	0.07105	0.06588	0.0826	0.11157	0.07704	0.09622	0.04442	0.0325
687	0.09578	0.06566	0.06099	0.07973	0.10726	0.07384	0.09317	0.03957	0.02917
688	0.09372	0.06058	0.05559	0.07583	0.10217	0.07055	0.08739	0.03659	0.02574
689	0.09225	0.05621	0.05116	0.07224	0.09757	0.06763	0.08513	0.03137	0.02313
690	0.09057	0.05165	0.04698	0.06953	0.09508	0.0655	0.08212	0.02847	0.02061
691	0.08861	0.04772	0.04372	0.06635	0.08848	0.06279	0.08032	0.02465	0.01817
692	0.08727	0.04319	0.03899	0.06296	0.0872	0.06051	0.07557	0.02147	0.01587
693	0.08498	0.03935	0.03469	0.06068	0.08366	0.05767	0.07055	0.01932	0.01373
694	0.08413	0.03629	0.03105	0.05901	0.07918	0.05603	0.06755	0.01563	0.0115
695	0.08275	0.03455	0.02872	0.05665	0.07658	0.05314	0.06524	0.01259	0.00942
696	0.08052	0.03428	0.02551	0.05534	0.07522	0.0517	0.06422	0.00967	0.00784
697	0.07887		0.02271	0.05295	0.07119	0.05024	0.06125	0.00681	0.0067
698	0.07766		0.02034	0.05125	0.07127	0.04868	0.06057	0.00552	0.0056
699	0.07654		0.01734	0.04926	0.06826	0.04677	0.05767	0.00327	0.00507
700	0.07578		0.01592	0.04717	0.06564	0.04572	0.05645	0.000764133	0.0056

## Sheet: Figure4(b)-UV
Wavelength(nm)	Normalized Abs. Intendsity
	S-DMAc	D-DMAc	T-TNP	S-mCP	D-mCP	tBu-S-mCP	tBu-D-mCP	tBu-T-TNP	tBu-S-DMAc
700	0	0	0	0.01934	0.01299	0.01835	0.02222	0	0
698	0	0	0	0.01934	0.01299	0.01835	0.02222	0	0
696	0	0	0	0.01934	0.01299	0.01835	0.02222	0	0
694	0	0	0.00549	0.0221	0.01299	0.01835	0.0254	0	0
692	0	0	0.00549	0.0221	0.01299	0.01835	0.0254	0.0033	0
690	0	0	0.00549	0.0221	0.01299	0.02064	0.0254	0.0033	0.00101
688	0	0	0.00549	0.0221	0.01299	0.02064	0.0254	0.0033	0.00101
686	0	0	0.00549	0.0221	0.01299	0.02064	0.0254	0.0033	0.00101
684	0	0	0.00549	0.0221	0.01299	0.02064	0.0254	0.0033	0.00101
682	0	0	0.00549	0.0221	0.01299	0.02064	0.0254	0.0033	0.00101
680	0	0	0.00549	0.0221	0.01299	0.02064	0.0254	0.0033	0.00101
678	0	0	0.00549	0.0221	0.01299	0.02064	0.0254	0.0033	0.00101
676	0	0	0.00549	0.0221	0.01299	0.02064	0.0254	0.0033	0.00101
674	0	0	0.00549	0.02486	0.01299	0.02064	0.02857	0.0033	0.00101
672	0	0	0.00549	0.02486	0.01299	0.02064	0.02857	0.0033	0.00101
670	0	0	0.00549	0.02486	0.01299	0.02294	0.02857	0.0033	0.00101
668	0	0	0.00549	0.02486	0.01299	0.02294	0.02857	0.0066	0.00101
666	0	0	0.00549	0.02486	0.01948	0.02294	0.02857	0.0066	0.00101
664	0	0	0.00549	0.02486	0.01948	0.02294	0.02857	0.0066	0.00101
662	0.00735	0	0.00549	0.02486	0.01948	0.02294	0.02857	0.0066	0.00101
660	0.00735	0	0.00549	0.02486	0.01948	0.02294	0.02857	0.0066	0.00101
658	0.00735	0.00108	0.00549	0.02762	0.01948	0.02294	0.02857	0.0066	0.00101
656	0.00735	0.00108	0.00549	0.02762	0.01948	0.02294	0.02857	0.0066	0.00101
654	0.00735	0.00108	0.00549	0.02762	0.01948	0.02294	0.03175	0.0066	0.00101
652	0.00735	0.00108	0.00549	0.02762	0.01948	0.02523	0.03175	0.0066	0.00101
650	0.00735	0.00108	0.00549	0.02762	0.01948	0.02523	0.03175	0.0066	0.00101
648	0.00735	0.00108	0.00549	0.02762	0.01948	0.02523	0.03175	0.0099	0.00101
646	0.00735	0.00108	0.00549	0.02762	0.01948	0.02523	0.03175	0.0099	0.00101
644	0.00735	0.00108	0.00549	0.02762	0.01948	0.02523	0.03175	0.0099	0.00101
642	0.00735	0.00108	0.01099	0.03039	0.01948	0.02523	0.03175	0.0099	0.00101
640	0.00735	0.00108	0.01099	0.03039	0.01948	0.02523	0.03175	0.0099	0.00101
638	0.00735	0.00108	0.01099	0.03039	0.01948	0.02523	0.03492	0.0099	0.00101
636	0.00735	0.00108	0.01099	0.03039	0.01948	0.02752	0.03492	0.0099	0.00101
634	0.00735	0.00108	0.01099	0.03039	0.01948	0.02752	0.03492	0.0099	0.00101
632	0.00735	0.00108	0.01099	0.03039	0.01948	0.02752	0.03492	0.0099	0.00101
630	0.00735	0.00108	0.01099	0.03039	0.01948	0.02752	0.03492	0.0132	0.00101
628	0.00735	0.00108	0.01099	0.03315	0.01948	0.02752	0.03492	0.0132	0.00101
626	0.00735	0.00108	0.01099	0.03315	0.01948	0.02752	0.03492	0.0132	0.00101
624	0.00735	0.00216	0.01099	0.03315	0.01948	0.02752	0.03492	0.0132	0.00101
622	0.00735	0.00216	0.01099	0.03315	0.01948	0.02752	0.0381	0.0132	0.00101
620	0.01471	0.00216	0.01099	0.03315	0.01948	0.02982	0.0381	0.0132	0.00101
618	0.01471	0.00216	0.01099	0.03315	0.01948	0.02982	0.0381	0.0132	0.00101
616	0.01471	0.00216	0.01099	0.03315	0.01948	0.02982	0.0381	0.0165	0.00202
614	0.01471	0.00216	0.01099	0.03591	0.01948	0.02982	0.0381	0.0165	0.00101
612	0.01471	0.00216	0.01099	0.03591	0.02597	0.02982	0.0381	0.0165	0.00202
610	0.01471	0.00325	0.01648	0.03591	0.02597	0.02982	0.04127	0.0165	0.00202
608	0.01471	0.00325	0.01648	0.03591	0.02597	0.02982	0.04127	0.0165	0.00202
606	0.01471	0.00325	0.01648	0.03591	0.02597	0.03211	0.04127	0.0165	0.00202
604	0.01471	0.00433	0.01648	0.03591	0.02597	0.03211	0.04127	0.0165	0.00202
602	0.01471	0.00433	0.01648	0.03867	0.02597	0.03211	0.04127	0.0198	0.00202
600	0.01471	0.00433	0.01648	0.03867	0.02597	0.03211	0.04127	0.0198	0.00202
598	0.01471	0.00433	0.01648	0.03867	0.02597	0.03211	0.04444	0.0198	0.00302
596	0.01471	0.00541	0.01648	0.03867	0.02597	0.03211	0.04444	0.0198	0.00302
594	0.01471	0.00541	0.01648	0.03867	0.02597	0.0344	0.04444	0.0198	0.00302
592	0.01471	0.00649	0.01648	0.04144	0.02597	0.0344	0.04444	0.0231	0.00302
590	0.01471	0.00649	0.02198	0.04144	0.02597	0.0344	0.04444	0.0231	0.00302
588	0.01471	0.00758	0.02198	0.04144	0.02597	0.0344	0.04444	0.0231	0.00403
586	0.01471	0.00866	0.02198	0.04144	0.02597	0.0344	0.04762	0.0231	0.00403
584	0.01471	0.00866	0.02198	0.04144	0.02597	0.0344	0.04762	0.0231	0.00403
582	0.01471	0.00974	0.02198	0.0442	0.02597	0.0367	0.04762	0.0231	0.00403
580	0.02206	0.01082	0.02198	0.0442	0.03247	0.0367	0.04762	0.0264	0.00403
578	0.02206	0.0119	0.02198	0.0442	0.03247	0.0367	0.05079	0.0264	0.00504
576	0.02206	0.01299	0.02198	0.0442	0.03247	0.0367	0.05079	0.0264	0.00504
574	0.02206	0.01407	0.02198	0.0442	0.03247	0.0367	0.05079	0.0264	0.00605
572	0.02206	0.01515	0.02747	0.04696	0.03247	0.03899	0.05079	0.0297	0.00706
570	0.02206	0.01623	0.02747	0.04696	0.03247	0.03899	0.05079	0.0297	0.00706
568	0.02206	0.0184	0.02747	0.04696	0.03247	0.03899	0.05397	0.0297	0.00806
566	0.02206	0.01948	0.02747	0.04696	0.03247	0.03899	0.05397	0.0297	0.00907
564	0.02206	0.02056	0.02747	0.04972	0.03247	0.03899	0.05397	0.033	0.01008
562	0.02206	0.02273	0.02747	0.04972	0.03896	0.04128	0.05397	0.033	0.01109
560	0.02206	0.02381	0.03297	0.04972	0.03896	0.04128	0.05714	0.033	0.01109
558	0.02206	0.02597	0.03297	0.04972	0.03896	0.04128	0.05714	0.0363	0.0131
556	0.02941	0.02814	0.03297	0.05249	0.03896	0.04128	0.05714	0.0363	0.01411
554	0.02941	0.0303	0.03297	0.05249	0.03896	0.04358	0.06032	0.0363	0.01512
552	0.02941	0.03139	0.03297	0.05249	0.03896	0.04358	0.06032	0.0396	0.01613
550	0.02941	0.03463	0.03846	0.05525	0.03896	0.04358	0.06032	0.0396	0.01714
548	0.02941	0.03571	0.03846	0.05525	0.04545	0.04358	0.06349	0.0396	0.01915
546	0.02941	0.03896	0.03846	0.05525	0.04545	0.04587	0.06349	0.0429	0.02016
544	0.02941	0.04113	0.03846	0.05525	0.04545	0.04587	0.06349	0.0429	0.02117
542	0.02941	0.04329	0.03846	0.05801	0.04545	0.04587	0.06667	0.0462	0.02319
540	0.02941	0.04545	0.04396	0.05801	0.04545	0.04587	0.06667	0.0462	0.02419
538	0.02941	0.04762	0.04396	0.05801	0.04545	0.04817	0.06667	0.0462	0.02621
536	0.03676	0.04978	0.04396	0.06077	0.05195	0.04817	0.06984	0.0495	0.02722
534	0.03676	0.05303	0.04396	0.06077	0.05195	0.04817	0.06984	0.0495	0.02923
532	0.03676	0.05519	0.04396	0.06077	0.05195	0.04817	0.06984	0.05281	0.03125
530	0.03676	0.05736	0.04945	0.06354	0.05195	0.05046	0.07302	0.05281	0.03226
528	0.03676	0.05952	0.04945	0.06354	0.05195	0.05046	0.07302	0.05611	0.03427
526	0.03676	0.06169	0.04945	0.06354	0.05844	0.05046	0.07619	0.05611	0.03629
524	0.03676	0.06494	0.04945	0.06354	0.05844	0.05046	0.07619	0.05611	0.0373
522	0.04412	0.0671	0.05495	0.0663	0.05844	0.05275	0.07619	0.05941	0.03931
520	0.04412	0.06926	0.05495	0.0663	0.05844	0.05275	0.07937	0.05941	0.04032
518	0.04412	0.07143	0.05495	0.0663	0.05844	0.05275	0.07937	0.05941	0.04234
516	0.04412	0.07359	0.05495	0.06906	0.06494	0.05275	0.07937	0.06271	0.04335
514	0.04412	0.07576	0.06044	0.06906	0.06494	0.05505	0.08254	0.06271	0.04536
512	0.04412	0.07792	0.06044	0.06906	0.06494	0.05505	0.08254	0.06601	0.04637
510	0.04412	0.08009	0.06044	0.07182	0.06494	0.05505	0.08254	0.06601	0.04839
508	0.04412	0.08117	0.06044	0.07182	0.06494	0.05505	0.08571	0.06601	0.0494
506	0.04412	0.08333	0.06044	0.07182	0.07143	0.05734	0.08571	0.06931	0.05141
504	0.05147	0.08442	0.06593	0.07459	0.07143	0.05734	0.08571	0.06931	0.05242
502	0.05147	0.08658	0.06593	0.07459	0.07143	0.05734	0.08889	0.06931	0.05343
500	0.05147	0.08766	0.06593	0.07459	0.07143	0.05734	0.08889	0.07261	0.05444
498	0.05147	0.08874	0.06593	0.07459	0.07143	0.05734	0.08889	0.07261	0.05544
496	0.05147	0.08983	0.06593	0.07735	0.07143	0.05963	0.08889	0.07261	0.05746
494	0.05147	0.09091	0.07143	0.07735	0.07792	0.05963	0.09206	0.07261	0.05847
492	0.05147	0.09199	0.07143	0.07735	0.07792	0.05963	0.09206	0.07591	0.05948
490	0.05147	0.09307	0.07143	0.08011	0.07792	0.05963	0.09206	0.07591	0.06048
488	0.05882	0.09416	0.07143	0.08011	0.07792	0.05963	0.09206	0.07591	0.06149
486	0.05882	0.09416	0.07143	0.08011	0.07792	0.06193	0.09206	0.07591	0.06149
484	0.05882	0.09524	0.07143	0.08011	0.07792	0.06193	0.09524	0.07921	0.0625
482	0.05882	0.09524	0.07143	0.08287	0.07792	0.06193	0.09524	0.07921	0.0625
480	0.05882	0.09524	0.07692	0.08287	0.08442	0.06193	0.09524	0.07921	0.0625
478	0.05882	0.09524	0.07692	0.08287	0.08442	0.06193	0.09524	0.07921	0.0625
476	0.05882	0.09524	0.07692	0.08287	0.08442	0.06193	0.09524	0.07921	0.0625
474	0.05882	0.09524	0.07692	0.08564	0.08442	0.06193	0.09524	0.07921	0.0625
472	0.05882	0.09524	0.07692	0.08564	0.08442	0.06193	0.09524	0.07921	0.06351
470	0.05882	0.09524	0.07692	0.08564	0.08442	0.06193	0.09524	0.07921	0.06351
468	0.05882	0.09416	0.07692	0.08564	0.08442	0.06193	0.09524	0.08251	0.06351
466	0.05882	0.09416	0.08242	0.0884	0.08442	0.06193	0.09524	0.08251	0.0625
464	0.05882	0.09307	0.08242	0.0884	0.09091	0.06422	0.09524	0.08251	0.0625
462	0.06618	0.09307	0.08242	0.0884	0.09091	0.06422	0.09841	0.08251	0.0625
460	0.06618	0.09199	0.08242	0.0884	0.09091	0.06422	0.09841	0.08251	0.0625
458	0.06618	0.09199	0.08242	0.09116	0.09091	0.06422	0.09841	0.08251	0.06149
456	0.06618	0.09091	0.08242	0.09116	0.09091	0.06422	0.09841	0.08251	0.06149
454	0.06618	0.08983	0.08242	0.09116	0.09091	0.06422	0.09841	0.08251	0.06149
452	0.06618	0.08874	0.08242	0.09116	0.09091	0.06422	0.09841	0.08251	0.06048
450	0.06618	0.08766	0.08791	0.09392	0.09091	0.06422	0.09841	0.08251	0.06048
448	0.06618	0.08658	0.08791	0.09392	0.0974	0.06422	0.09841	0.08251	0.05948
446	0.06618	0.0855	0.08791	0.09392	0.0974	0.06422	0.09841	0.08251	0.05948
444	0.06618	0.0855	0.08791	0.09669	0.0974	0.06422	0.09841	0.08251	0.05847
442	0.06618	0.08442	0.08791	0.09669	0.0974	0.06422	0.09841	0.08251	0.05847
440	0.07353	0.08333	0.08791	0.09669	0.0974	0.06422	0.09841	0.08251	0.05746
438	0.07353	0.08225	0.09341	0.09945	0.1039	0.06422	0.09841	0.08251	0.05746
436	0.07353	0.08117	0.09341	0.09945	0.1039	0.06422	0.09841	0.08581	0.05746
434	0.07353	0.08009	0.09341	0.09945	0.1039	0.06422	0.09841	0.08581	0.05645
432	0.07353	0.08009	0.09341	0.10221	0.1039	0.06422	0.09841	0.08581	0.05645
430	0.07353	0.079	0.0989	0.10221	0.11039	0.06422	0.09841	0.08581	0.05645
428	0.07353	0.079	0.0989	0.10221	0.11039	0.06422	0.09841	0.08581	0.05746
426	0.08088	0.07792	0.0989	0.10497	0.11039	0.06651	0.09841	0.08581	0.05746
424	0.08088	0.07792	0.1044	0.10497	0.11688	0.06651	0.09841	0.08911	0.05847
422	0.08088	0.07792	0.1044	0.10773	0.11688	0.06651	0.10159	0.08911	0.05948
420	0.08088	0.07792	0.10989	0.10773	0.11688	0.06651	0.10159	0.08911	0.06149
418	0.08824	0.079	0.10989	0.1105	0.12338	0.06651	0.10159	0.09241	0.06351
416	0.08824	0.08009	0.11538	0.11326	0.12338	0.06651	0.10159	0.09241	0.06653
414	0.08824	0.08225	0.11538	0.11326	0.12987	0.06881	0.10476	0.09571	0.06956
412	0.09559	0.08442	0.12088	0.11602	0.13636	0.06881	0.10476	0.09901	0.07359
410	0.09559	0.08766	0.12088	0.11878	0.13636	0.06881	0.10794	0.09901	0.07863
408	0.10294	0.09199	0.12637	0.12155	0.14286	0.0711	0.10794	0.10231	0.08468
406	0.10294	0.09848	0.13187	0.12431	0.14935	0.0711	0.11111	0.10891	0.09173
404	0.11029	0.10606	0.13736	0.12707	0.15584	0.07339	0.11429	0.11221	0.0998
402	0.11765	0.1158	0.14835	0.12983	0.16234	0.07339	0.11746	0.11881	0.10988
400	0.11765	0.12771	0.15385	0.1326	0.17532	0.07569	0.12063	0.12541	0.12097
398	0.125	0.14286	0.16484	0.13812	0.18182	0.08028	0.12698	0.13531	0.13306
396	0.13971	0.16017	0.17582	0.14365	0.19481	0.08257	0.13651	0.14521	0.14819
394	0.14706	0.18074	0.19231	0.14917	0.21429	0.08716	0.14603	0.15842	0.16431
392	0.15441	0.20455	0.20879	0.15746	0.23377	0.09174	0.15556	0.17162	0.18347
390	0.16912	0.23052	0.23077	0.16575	0.25325	0.09862	0.16825	0.19142	0.20464
388	0.18382	0.26082	0.25824	0.17403	0.27922	0.1055	0.18413	0.21122	0.22984
386	0.20588	0.29437	0.28571	0.18508	0.30519	0.11468	0.20317	0.23762	0.25504
384	0.22794	0.33009	0.31868	0.1989	0.33766	0.12385	0.2254	0.26403	0.28427
382	0.24265	0.37121	0.35714	0.21271	0.37013	0.13532	0.25079	0.29703	0.3125
380	0.26471	0.40476	0.4011	0.22652	0.4026	0.14908	0.27619	0.33333	0.3377
378	0.29412	0.43615	0.44505	0.24033	0.44156	0.16284	0.30794	0.37294	0.36794
376	0.32353	0.47944	0.49451	0.25691	0.48701	0.1789	0.34286	0.41584	0.4002
374	0.35294	0.5184	0.54396	0.27624	0.53247	0.19725	0.38095	0.46535	0.43246
372	0.38235	0.56169	0.59341	0.29834	0.57792	0.21789	0.41905	0.51155	0.46774
370	0.41176	0.60498	0.64286	0.32044	0.62338	0.24083	0.46032	0.56106	0.50202
368	0.44853	0.64935	0.69231	0.3453	0.67532	0.26606	0.50794	0.61386	0.53931
366	0.48529	0.69481	0.74725	0.37293	0.72078	0.29358	0.55556	0.66997	0.57661
364	0.52206	0.74242	0.8022	0.40331	0.77273	0.32339	0.60952	0.72607	0.61593
362	0.56618	0.78896	0.85714	0.4337	0.82468	0.3555	0.66667	0.78878	0.65222
360	0.61029	0.83225	0.91209	0.46685	0.87013	0.38991	0.72381	0.85149	0.68952
358	0.64706	0.86797	0.95604	0.5	0.91558	0.42431	0.77778	0.91089	0.71673
356	0.67647	0.89286	0.98352	0.52762	0.94156	0.45872	0.82857	0.9571	0.7369
354	0.69853	0.90801	1	0.55525	0.96104	0.48853	0.86667	0.9868	0.74798
352	0.70588	0.91342	0.98901	0.58011	0.97403	0.51376	0.89206	1	0.75403
350	0.71324	0.91667	0.97802	0.60221	0.97403	0.5367	0.91111	1	0.75806
348	0.71324	0.91883	0.96154	0.62707	0.98052	0.56422	0.92381	0.9934	0.76411
346	0.72059	0.92208	0.94505	0.66022	0.98701	0.59633	0.93968	0.9835	0.77218
344	0.72794	0.92749	0.93407	0.6989	0.99351	0.63761	0.95873	0.9769	0.78327
342	0.74265	0.93074	0.92308	0.73481	1	0.68119	0.98095	0.9703	0.80444
340	0.75735	0.9697	0.91209	0.75691	1	0.7133	0.99683	0.9637	0.87399
338	0.77206	1	0.8956	0.75414	0.98701	0.72248	1	0.9538	0.89315
336	0.78676	0.99134	0.87363	0.73757	0.96753	0.70872	0.98413	0.93729	0.89718
334	0.77941	0.97835	0.84615	0.71547	0.94156	0.69037	0.9619	0.91749	0.89718
332	0.77206	0.96429	0.81868	0.70718	0.92208	0.6789	0.93968	0.89439	0.89415
330	0.76471	0.9513	0.7967	0.70442	0.9026	0.6789	0.92381	0.86799	0.89214
328	0.75735	0.94156	0.77473	0.70718	0.88961	0.68349	0.91429	0.84488	0.89315
326	0.75735	0.93506	0.75275	0.70442	0.87662	0.68349	0.90159	0.82178	0.89617
324	0.76471	0.92857	0.73626	0.69613	0.86364	0.67661	0.88889	0.80198	0.90121
322	0.77206	0.92208	0.71978	0.68232	0.85065	0.66284	0.87302	0.78548	0.90827
320	0.78676	0.91558	0.7033	0.66575	0.83117	0.64908	0.85397	0.76238	0.91633
318	0.80147	0.90801	0.68681	0.65746	0.81818	0.63761	0.83492	0.73927	0.92339
316	0.80882	0.90043	0.66484	0.65193	0.80519	0.63303	0.81905	0.71617	0.92944
314	0.81618	0.89502	0.64286	0.64917	0.7987	0.63073	0.80635	0.68977	0.93448
312	0.82353	0.89177	0.62637	0.64917	0.79221	0.62844	0.79365	0.66667	0.93851
310	0.83824	0.89177	0.61538	0.64917	0.78571	0.63073	0.78413	0.64356	0.94153
308	0.84559	0.89394	0.60989	0.6547	0.78571	0.63532	0.77778	0.63036	0.94758
306	0.86029	0.89827	0.6044	0.66851	0.79221	0.64908	0.7746	0.61716	0.95464
304	0.875	0.90584	0.6044	0.69337	0.80519	0.67202	0.78095	0.61056	0.96169
302	0.89706	0.9145	0.60989	0.73204	0.82468	0.71101	0.79683	0.61056	0.96875
300	0.91912	0.92532	0.61538	0.79006	0.85714	0.76835	0.82857	0.61056	0.97581
298	0.94118	0.93831	0.62637	0.8674	0.8961	0.84404	0.87302	0.61716	0.98488
296	0.96324	0.9513	0.64286	0.94751	0.93506	0.93119	0.93016	0.62376	0.98992
294	0.97794	0.9632	0.64835	0.99724	0.96104	0.99083	0.98095	0.63366	0.99496
292	0.99265	0.97186	0.65934	1	0.96753	1	1	0.64356	0.99798
290	1	0.97619	0.66484	0.96961	0.94805	0.97477	0.99365	0.65017	1
288	1	0.97511	0.66484	0.93646	0.92857	0.94037	0.97143	0.65347	0.99899
286	0.98529	0.96537	0.65934	0.90608	0.9026	0.91055	0.94921	0.65017	0.99294
284	0.96324	0.95022	0.64835	0.87293	0.88312	0.87844	0.92063	0.64026	0.98589
282	0.92647	0.92857	0.63187	0.83425	0.85065	0.83945	0.88571	0.62376	0.9748
280	0.88235		0.60989	0.79006	0.81818	0.79587	0.84444	0.60396

## Sheet: Figure4(c)
tBu-S-mCP					tBu-D-mCP					tBu-T-TNP
Wavelength(nm)	Normalized FL Intensity	Wavelength(nm)	Normalized PH Intensity		Wavelength(nm)	Normalized FL Intensity	Wavelength(nm)	Normalized PH Intensity		Wavelength(nm)	Normalized FL Intensity	Wavelength(nm)	Normalized PH Intensity
450	0.00228	450	0.000848727		450	0.00903	450	0.0013		400	0.01401	500	0.000143608
451	0.00231	451	0.000873428		451	0.00743	451	0.000954734		401	0.01444	501	9.74481e-05
452	0.00326	452	0.000903069		452	0.00665	452	0.000880609		402	0.01419	502	6.15462e-05
453	0.00297	453	0.00102		453	0.00617	453	0.000447717		403	0.01453	503	0.000153865
454	0.00288	454	0.0011		454	0.00573	454	0.000806483		404	0.01489	504	0.000153865
455	0.00187	455	0.000794385		455	0.00606	455	0.00111		405	0.01557	505	0.000182074
456	0.00149	456	0.00101		456	0.00591	456	0.00083811		406	0.01618	506	0.0002667
457	0.00115	457	0.00104		457	0.00504	457	0.00104		407	0.01646	507	0.000141043
458	0.00151	458	0.00103		458	0.00468	458	0.000932991		408	0.01646	508	0.000102577
459	0.00141	459	0.00123		459	0.00374	459	0.0011		409	0.01641	509	0.000123092
460	0.00132	460	0.000977172		460	0.00439	460	0.000914212		410	0.01613	510	0.000164123
461	0.00154	461	0.00115		461	0.00427	461	0.000961653		411	0.01565	511	0.000174381
462	0.00112	462	0.0014		462	0.00455	462	0.00106		412	0.01589	512	8.97549e-05
463	0.00135	463	0.00109		463	0.00458	463	0.000901364		413	0.01652	513	0.000117964
464	0.0019	464	0.00124		464	0.0038	464	0.000968571		414	0.01688	514	5.64173e-05
465	0.00269	465	0.00117		465	0.00417	465	0.000979443		415	0.0183	515	7.69327e-05
466	0.00202	466	0.0011		466	0.00346	466	0.000893457		416	0.01866	516	0.00015643
467	0.00265	467	0.00111		467	0.00395	467	0.000919154		417	0.01846	517	3.84664e-05
468	0.00284	468	0.00103		468	0.00398	468	0.000728405		418	0.0174	518	0
469	0.00267	469	0.00136		469	0.00378	469	0.000684918		419	0.0159	519	0.000238492
470	0.00281	470	0.00116		470	0.00348	470	0.000568294		420	0.01414	520	0.000176945
471	0.00298	471	0.00105		471	0.00315	471	0.00083218		421	0.0134	521	0.000246185
472	0.00214	472	0.00106		472	0.00262	472	0.000528761		422	0.01267	522	0.000448774
473	0.00179	473	0.00109		473	0.00246	473	0.000696778		423	0.01203	523	0.000464161
474	0.00183	474	0.00112		474	0.00197	474	0.000742242		424	0.01245	524	0.000538529
475	0.00129	475	0.00123		475	0.0013	475	0.000533702		425	0.01107	525	0.000761634
476	0.000890227	476	0.00133		476	0.000776703	476	0.000502076		426	0.01022	526	0.00107
477	0.00061145	477	0.00125		477	0.000386626	477	0.000558411		427	0.00973	527	0.00117
478	0.000343825	478	0.00112		478	0	478	0.000612769		428	0.00947	528	0.00141
479	7.24819e-05	479	0.00103		479	0.000573034	479	0.000653291		429	0.0103	529	0.00172
480	0.000102218	480	0.00135		480	0.000686951	480	0.000340976		430	0.01039	530	0.00235
481	0.000408873	481	0.00137		481	0.000431502	481	0.000627594		431	0.01007	531	0.00286
482	0.000522242	482	0.00091789		482	0.000738731	482	0.000516901		432	0.00956	532	0.00373
483	0.000237889	483	0.000873428		483	0.000883715	483	0.000371615		433	0.00975	533	0.00459
484	0	484	0.000799325		484	0.000956208	484	0.000301443		434	0.00912	534	0.00581
485	9.85011e-05	485	0.00114		485	0.000283065	485	0.000271793		435	0.0088	535	0.00732
486	9.85011e-05	486	0.000991993		486	0.000524706	486	0.000233248		436	0.00899	536	0.00918
487	0.000620743	487	0.000883308		487	0.000141533	487	0.000529749		437	0.0084	537	0.01176
488	0.000444184	488	0.000809205		488	0.000286517	488	0		438	0.00861	538	0.01377
489	0.000135671	489	0.000563677		489	0.000911332	489	0.00033307		439	0.0084	539	0.01709
490	0.000276918	490	0.000611597		490	0.000880263	490	0.000339988		440	0.00831	540	0.02098
491	0.00088651	491	0.00067582		491	0.00139	491	0.000531726		441	0.00769	541	0.02516
492	0.00191	492	0.00044363		492	0.00125	492	0.000408183		442	0.00782	542	0.03029
493	0.00258	493	0.000641238		493	0.00136	493	0.000566317		443	0.00755	543	0.03652
494	0.00245	494	0.000497479		494	0.00132	494	0.000419055		444	0.00732	544	0.04337
495	0.00284	495	0.00059233		495	0.00133	495	0.000119589		445	0.00737	545	0.05011
496	0.00296	496	0.000331982		496	0.00195	496	0.00033307		446	0.00796	546	0.05857
497	0.0022	497	0.00033297		497	0.00156	497	0.000480332		447	0.00791	547	0.07001
498	0.00227	498	0.000126963		498	0.00164	498	0.000236213		448	0.00775	548	0.08037
499	0.00269	499	8.34894e-05		499	0.00206	499	0.000331093		449	0.00751	549	0.09468
500	0.00314	500	0.000400651		500	0.00235	500	0.000300455		450	0.00721	550	0.11002
501	0.00337	501	0.000298388		501	0.0032	501	0.000113659		451	0.00751	551	0.12533
502	0.00454	502	0.000356189		502	0.00295	502	0.000171971		452	0.00698	552	0.14192
503	0.00531	503	0.000100286		503	0.00377	503	0.000307373		453	0.00726	553	0.16072
504	0.0061	504	0.000195632		504	0.00452	504	0.000512947		454	0.00733	554	0.18249
505	0.0065	505	0.000424858		505	0.00472	505	0.000365685		455	0.0078	555	0.20721
506	0.00747	506	0.000277145		506	0.00503	506	0.00036272		456	0.00726	556	0.22931
507	0.01005	507	0.000236636		507	0.00614	507	0.00036865		457	0.00762	557	0.25914
508	0.0111	508	0		508	0.00738	508	0.000373592		458	0.00768	558	0.28812
509	0.01216	509	5.87884e-05		509	0.00772	509	0.000306385		459	0.00732	559	0.30889
510	0.01417	510	0.000162533		510	0.00956	510	0.000339		460	0.00732	560	0.3471
511	0.01482	511	3.85336e-05		511	0.01127	511	0.000407195		461	0.00732	561	0.3712
512	0.01581	512	0.000362611		512	0.01246	512	0.000470449		462	0.00766	562	0.40608
513	0.01763	513	0.000621478		513	0.01378	513	0.000323186		463	0.00763	563	0.44711
514	0.01859	514	0.000819086		514	0.01481	514	0.000733347		464	0.00764	564	0.48378
515	0.02066	515	0.00109		515	0.01832	515	0.000722475		465	0.00802	565	0.51661
516	0.02515	516	0.00127		516	0.02076	516	0.000616723		466	0.00762	566	0.55584
517	0.02841	517	0.0019		517	0.02358	517	0.000648349		467	0.00798	567	0.59405
518	0.0308	518	0.0025		518	0.02486	518	0.000956711		468	0.00807	568	0.63508
519	0.03422	519	0.00309		519	0.02795	519	0.00135		469	0.00799	569	0.67201
520	0.03588	520	0.00437		520	0.02947	520	0.00155		470	0.00754	570	0.70791
521	0.04092	521	0.00546		521	0.03126	521	0.00194		471	0.00704	571	0.74048
522	0.04502	522	0.00684		522	0.03675	522	0.00256		472	0.00706	572	0.75843
523	0.05249	523	0.00862		523	0.04403	523	0.00296		473	0.00689	573	0.79433
524	0.05993	524	0.01073		524	0.04583	524	0.00403		474	0.00686	574	0.83306
525	0.0598	525	0.01372		525	0.04925	525	0.00524		475	0.00629	575	0.85075
526	0.06236	526	0.01685		526	0.05467	526	0.00658		476	0.006	576	0.8705
527	0.06376	527	0.0201		527	0.06112	527	0.00795		477	0.00561	577	0.89947
528	0.0745	528	0.02489		528	0.06557	528	0.0101		478	0.00534	578	0.89871
529	0.0868	529	0.02988		529	0.06999	529	0.01214		479	0.00526	579	0.93563
530	0.09907	530	0.03467		530	0.07289	530	0.01461		480	0.00542	580	0.96435
531	0.10922	531	0.04233		531	0.08301	531	0.01796		481	0.00577	581	0.96692
532	0.11866	532	0.04946		532	0.09167	532	0.02251		482	0.00624	582	0.97333
533	0.12862	533	0.05889		533	0.10368	533	0.02771		483	0.00606	583	0.98897
534	0.1396	534	0.06941		534	0.11473	534	0.03266		484	0.00548	584	1
535	0.15579	535	0.08078		535	0.12453	535	0.03943		485	0.00504	585	0.98384
536	0.17452	536	0.09239		536	0.13303	536	0.04714		486	0.00503	586	0.98
537	0.18895	537	0.10676		537	0.14331	537	0.05435		487	0.00472	587	0.99051
538	0.20381	538	0.12247		538	0.15522	538	0.06092		488	0.00501	588	0.97307
539	0.21831	539	0.13922		539	0.16913	539	0.07211		489	0.00493	589	0.96641
540	0.23634	540	0.15498		540	0.18301	540	0.08879		490	0.00454	590	0.96307
541	0.24935	541	0.17736		541	0.1992	541	0.10397		491	0.0049	591	0.95589
542	0.27202	542	0.20013		542	0.2156	542	0.11939		492	0.0054	592	0.93512
543	0.30176	543	0.22533		543	0.23645	543	0.13936		493	0.00595	593	0.92409
544	0.31458	544	0.24494		544	0.25388	544	0.15873		494	0.00572	594	0.92871
545	0.33614	545	0.2767		545	0.27449	545	0.17958		495	0.00526	595	0.90409
546	0.3551	546	0.29785		546	0.28892	546	0.20202		496	0.00485	596	0.89665
547	0.35268	547	0.30106		547	0.30128	547	0.22564		497	0.0046	597	0.88717
548	0.38409	548	0.35343		548	0.30715	548	0.25222		498	0.00478	598	0.87204
549	0.42702	549	0.38613		549	0.34239	549	0.28049		499	0.00494	599	0.8528
550	0.47014	550	0.42071		550	0.38243	550	0.30441		500	0.005	600	0.821
551	0.50861	551	0.45925		551	0.40902	551	0.33732		501	0.00514	601	0.80433
552	0.54262	552	0.49017		552	0.43456	552	0.35728		502	0.00513	602	0.77664
553	0.57329	553	0.52031		553	0.46287	553	0.39178		503	0.00527	603	0.76407
554	0.59856	554	0.54649		554	0.48289	554	0.42479		504	0.00599	604	0.74074
555	0.61417	555	0.57564		555	0.51775	555	0.47747		505	0.00657	605	0.71996
556	0.64948	556	0.60577		556	0.54779	556	0.50227		506	0.00683	606	0.6974
557	0.69669	557	0.65172		557	0.57437	557	0.53074		507	0.00728	607	0.68458
558	0.72494	558	0.66703		558	0.60164	558	0.56869		508	0.00762	608	0.66406
559	0.75672	559	0.7189		559	0.62994	559	0.59804		509	0.00801	609	0.64278
560	0.79073	560	0.76386		560	0.65756	560	0.62799		510	0.00805	610	0.62406
561	0.79333	561	0.78708		561	0.69208	561	0.69065		511	0.00811	611	0.59303
562	0.81694	562	0.81425		562	0.71797	562	0.71141		512	0.00872	612	0.59303
563	0.8188	563	0.8429		563	0.74282	563	0.73453		513	0.00914	613	0.57123
564	0.8253	564	0.84685		564	0.76837	564	0.77239		514	0.00919	614	0.54533
565	0.83385	565	0.86612		565	0.79219	565	0.79581		515	0.00946	615	0.52763
566	0.87251	566	0.84587		566	0.81532	566	0.82951		516	0.01017	616	0.50404
567	0.92436	567	0.87847		567	0.82843	567	0.864		517	0.01166	617	0.48019
568	0.9567	568	0.90564		568	0.84397	568	0.87982		518	0.01263	618	0.4648
569	0.9764	569	0.89527		569	0.87193	569	0.85343		519	0.01381	619	0.45788
570	0.98829	570	0.90663		570	0.88677	570	0.9155		520	0.01507	620	0.44403
571	0.96859	571	0.96641		571	0.88643	571	0.91085		521	0.01601	621	0.42249
572	0.97101	572	0.98419		572	0.90921	572	0.9072		522	0.01704	622	0.40864
573	0.98978	573	0.99111		573	0.92992	573	0.90591		523	0.01826	623	0.40095
574	0.97045	574	0.99407		574	0.93855	574	0.91688		524	0.0207	624	0.38967
575	0.95409	575	1		575	0.95616	575	0.92775		525	0.02273	625	0.37531
576	0.96989	576	0.99654		576	0.93821	576	0.95098		526	0.02513	626	0.36274
577	0.99535	577	0.9837		577	0.93579	577	0.96037		527	0.02735	627	0.34761
578	1	578	0.97184		578	0.95685	578	1		528	0.02993	628	0.33658
579	0.98903	579	0.9585		579	0.98378	579	0.97509		529	0.03176	629	0.32094
580	0.98179	580	0.95702		580	0.99827	580	0.98913		530	0.03492	630	0.30478
581	0.98179	581	0.95554		581	1	581	0.99901		531	0.03689	631	0.29222
582	0.98253	582	0.9422		582	0.94891	582	0.98913		532	0.03835	632	0.27581
583	0.97603	583	0.90959		583	0.93303	583	0.99209		533	0.04342	633	0.26632
584	0.97101	584	0.90811		584	0.96306	584	0.97875		534	0.04743	634	0.2497
585	0.91246	585	0.89823		585	0.97169	585	0.94198		535	0.05155	635	0.2428
586	0.89053	586	0.8844		586	0.97376	586	0.95236		536	0.05276	636	0.23375
587	0.89314	587	0.83994		587	0.96548	587	0.95454		537	0.0555	637	0.22449
588	0.89908	588	0.82166		588	0.93786	588	0.93941		538	0.05839	638	0.21052
589	0.90131	589	0.84883		589	0.90024	589	0.93467		539	0.06286	639	0.20611
590	0.89908	590	0.83105		590	0.86468	590	0.88921		540	0.06832	640	0.19903
591	0.88737	591	0.82116		591	0.89333	591	0.88723		541	0.07804	641	0.19421
592	0.86582	592	0.79696		592	0.89713	592	0.86993		542	0.08799	642	0.18428
593	0.84296	593	0.78016		593	0.8816	593	0.86984		543	0.09899	643	0.17582
594	0.81731	594	0.76781		594	0.82878	594	0.82042		544	0.10597	644	0.16902
595	0.77586	595	0.75991		595	0.77389	595	0.81686		545	0.11445	645	0.15989
596	0.75746	596	0.74311		596	0.78598	596	0.82635		546	0.12953	646	0.15071
597	0.73646	597	0.72928		597	0.74455	597	0.80886		547	0.14555	647	0.14123
598	0.73832	598	0.7105		598	0.70692	598	0.79532		548	0.1589	648	0.13758
599	0.74371	599	0.68926		599	0.72246	599	0.77298		549	0.17361	649	0.13243
600	0.73052	600	0.66752		600	0.75111	600	0.74916		550	0.18815	650	0.12556
601	0.69149	601	0.65764		601	0.7518	601	0.72712		551	0.203	651	0.11884
602	0.65989	602	0.64826		602	0.71797	602	0.7119		552	0.21539	652	0.11189
603	0.62867	603	0.62454		603	0.72556	603	0.66792		553	0.22365	653	0.10791
604	0.63016	604	0.59441		604	0.71314	604	0.66841		554	0.23408	654	0.10448
605	0.61269	605	0.5865		605	0.69933	605	0.65319		555	0.25552	655	0.0983
606	0.59484	606	0.57761		606	0.67965	606	0.64291		556	0.27853	656	0.09096
607	0.58351	607	0.56329		607	0.6472	607	0.6013		557	0.30135	657	0.08596
608	0.57347	608	0.55094		608	0.57471	608	0.56167		558	0.3338	658	0.08163
609	0.56715	609	0.53809		609	0.55883	609	0.54813		559	0.36822	659	0.07711
610	0.54058	610	0.52327		610	0.57851	610	0.55218		560	0.4052	660	0.07358
611	0.52088	611	0.49363		611	0.58334	611	0.53746		561	0.44355	661	0.06937
612	0.51084	612	0.48968		612	0.57299	612	0.5253		562	0.48112	662	0.06822
613	0.4956	613	0.475		613	0.55676	613	0.51917		563	0.52204	663	0.06247
614	0.49207	614	0.45198		614	0.54675	614	0.50959		564	0.55685	664	0.06109
615	0.47125	615	0.4506		615	0.52707	615	0.49555		565	0.59698	665	0.0526
616	0.443	616	0.43731		616	0.5143	616	0.47915		566	0.63474	666	0.05257
617	0.42907	617	0.41538		617	0.50015	617	0.46867		567	0.66956	667	0.05057
618	0.4142	618	0.41271		618	0.48013	618	0.44712		568	0.69788	668	0.04721
619	0.40844	619	0.40308		619	0.46804	619	0.42933		569	0.72011	669	0.04421
620	0.3958	620	0.3845		620	0.44595	620	0.41965		570	0.73938	670	0.04239
621	0.37591	621	0.37319		621	0.43456	621	0.40334		571	0.77518	671	0.04034
622	0.36216	622	0.36098		622	0.41868	622	0.36816		572	0.79072	672	0.03698
623	0.35212	623	0.34285		623	0.40556	623	0.36391		573	0.81275	673	0.03557
624	0.33279	624	0.3307		624	0.38313	624	0.33544		574	0.81963	674	0.03431
625	0.32164	625	0.32596		625	0.34619	625	0.33515		575	0.84068	675	0.03224
626	0.31421	626	0.31247		626	0.34653	626	0.3309		576	0.86645	676	0.03008
627	0.29971	627	0.30254		627	0.34826	627	0.31261		577	0.88159	677	0.02798
628	0.29023	628	0.28891		628	0.33721	628	0.28939		578	0.89969	678	0.02654
629	0.28076	629	0.2769		629	0.32047	629	0.26804		579	0.93234	679	0.02489
630	0.26868	630	0.26608		630	0.30873	630	0.26468		580	0.9581	680	0.02377
631	0.26254	631	0.2565		631	0.29821	631	0.26408		581	0.97502	681	0.02186
632	0.25455	632	0.24277		632	0.2913	632	0.26557		582	0.98151	682	0.02078
633	0.24619	633	0.23792		633	0.27829	633	0.25341		583	0.97974	683	0.01956
634	0.23727	634	0.23106		634	0.25216	634	0.24036		584	0.988	684	0.01877
635	0.22574	635	0.22078		635	0.24791	635	0.23572		585	0.9939	685	0.01739
636	0.20846	636	0.21149		636	0.24736	636	0.23097		586	0.99567	686	0.01687
637	0.20753	637	0.20206		637	0.23452	637	0.22415		587	0.99803	687	0.01531
638	0.2027	638	0.19193		638	0.22999	638	0.21052		588	1	688	0.01437
639	0.19452	639	0.18625		639	0.2205	639	0.19816		589	0.988	689	0.01384
640	0.18876	640	0.17736		640	0.21211	640	0.19589		590	0.97758	690	0.01303
641	0.18095	641	0.16738		641	0.20345	641	0.18551		591	0.97463	691	0.01275
642	0.17569	642	0.16125		642	0.19423	642	0.17948		592	0.96735	692	0.0116
643	0.16854	643	0.153		643	0.18332	643	0.16397		593	0.94375	693	0.01077
644	0.16255	644	0.14342		644	0.176	644	0.1606		594	0.90873	694	0.01056
645	0.15651	645	0.1405		645	0.16893	645	0.1526		595	0.89162	695	0.00993
646	0.14819	646	0.13378		646	0.16461	646	0.14766		596	0.86802	696	0.00896
647	0.13825	647	0.12716		647	0.15581	647	0.13609		597	0.84225	697	0.00873
648	0.13222	648	0.11975		648	0.14973	648	0.12819		598	0.82612	698	0.00846
649	0.127	649	0.11264		649	0.14532	649	0.12651		599	0.82042	699	0.00778
650	0.12042	650	0.10824		650	0.13848	650	0.12028		600	0.8035	700	0.0076
651	0.11336	651	0.1033		651	0.12467	651	0.11297		601	0.79151
652	0.11091	652	0.09871		652	0.11452	652	0.1098		602	0.77951
653	0.10314	653	0.09184		653	0.11539	653	0.10615		603	0.73604
654	0.09853	654	0.08794		654	0.11004	654	0.09953		604	0.73014
655	0.09329	655	0.08359		655	0.10738	655	0.09518		605	0.71794
656	0.08968	656	0.07934		656	0.10051	656	0.08894		606	0.70594
657	0.085	657	0.07564		657	0.09633	657	0.08285		607	0.67978
658	0.0802	658	0.0706		658	0.09326	658	0.08086		608	0.65166
659	0.07524	659	0.06768		659	0.08957	659	0.07594		609	0.61605
660	0.07221	660	0.06437		660	0.08442	660	0.07366		610	0.60583
661	0.06872	661	0.06161		661	0.08114	661	0.06906		611	0.58321
662	0.06504	662	0.05667		662	0.07531	662	0.06467		612	0.53521
663	0.06004	663	0.0537		663	0.07248	663	0.06132		613	0.53187
664	0.05602	664	0.05104		664	0.06768	664	0.05746		614	0.5301
665	0.05227	665	0.04832		665	0.06309	665	0.05203		615	0.51869
666	0.04948	666	0.04503		666	0.05974	666	0.05089		616	0.52243
667	0.04276	667	0.04286		667	0.0577	667	0.04826		617	0.51869
668	0.04173	668	0.03991		668	0.05349	668	0.04585		618	0.51495
669	0.04064	669	0.03769		669	0.05042	669	0.04097		619	0.49548
670	0.03891	670	0.03527		670	0.04666	670	0.04041		620	0.47188
671	0.0346	671	0.03321		671	0.04303	671	0.03762		621	0.44749
672	0.03199	672	0.03121		672	0.04079	672	0.0359		622	0.41759
673	0.03082	673	0.02939		673	0.04124	673	0.03374		623	0.39969
674	0.02984	674	0.02637		674	0.03716	674	0.03103		624	0.36094
675	0.02705	675	0.02509		675	0.03554	675	0.02898		625	0.34285
676	0.02504	676	0.02398		676	0.03337	676	0.02683		626	0.34659
677	0.0227	677	0.02191		677	0.03078	677	0.02568		627	0.35072
678	0.02194	678	0.02063		678	0.02891	678	0.02475		628	0.35367
679	0.02107	679	0.01915		679	0.02601	679	0.02233		629	0.34895
680	0.01906	680	0.01819		680	0.0251	680	0.02101		630	0.34383
681	0.0178	681	0.01676		681	0.0233	681	0.01948		631	0.33439
682	0.01625	682	0.0155		682	0.02229	682	0.01822		632	0.32338
683	0.01469	683	0.01458		683	0.01875	683	0.01733		633	0.31177
684	0.01376	684	0.01401		684	0.01752	684	0.01608		634	0.3039
685	0.01099	685	0.01237		685	0.01615	685	0.01483		635	0.2923
686	0.00954	686	0.01185		686	0.0158	686	0.0144		636	0.28128
687	0.00965	687	0.01057		687	0.01419	687	0.01311		637	0.27027
688	0.00952	688	0.00959		688	0.01326	688	0.01196		638	0.2626
689	0.00863	689	0.00926		689	0.0121	689	0.01047		639	0.2504
690	0.00797	690	0.00833		690	0.01134	690	0.01049		640	0.23447
691	0.00725	691	0.00744		691	0.00972	691	0.00963		641	0.21657
692	0.00574	692	0.00693		692	0.00959	692	0.0085		642	0.1973
693	0.00514	693	0.00712		693	0.00836	693	0.00865		643	0.20241
694	0.00419	694	0.00593		694	0.00788	694	0.00755		644	0.20025
695	0.00405	695	0.00526		695	0.00746	695	0.00805		645	0.19442
696	0.00305	696	0.00466		696	0.00702	696	0.00699		646	0.18691
697	0.00241	697	0.00454		697	0.00617	697	0.00675		647	0.17993
698	0.00155	698	0.00395		698	0.00604	698	0.00669		648	0.16423
699	0.00106	699	0.00377		699	0.00445	699	0.00573		649	0.1544
700	0.000394004	700	0.00336		700	0.00385	700	0.00559		650	0.14708
										651	0.13823
										652	0.1327
										653	0.12505
										654	0.11988
										655	0.1137
										656	0.10918
										657	0.10528
										658	0.10141
										659	0.0914
										660	0.08878
										661	0.08652
										662	0.08288
										663	0.07743
										664	0.0719
										665	0.06819
										666	0.06699
										667	0.06494
										668	0.06118
										669	0.05831
										670	0.05623
										671	0.05454
										672	0.05117
										673	0.04633
										674	0.04513
										675	0.04346
										676	0.04181
										677	0.03909
										678	0.03528
										679	0.03312
										680	0.0318
										681	0.03038
										682	0.02912
										683	0.02851
										684	0.02731
										685	0.02625
										686	0.0248
										687	0.0224
										688	0.02092
										689	0.02037
										690	0.01897
										691	0.01732
										692	0.01628
										693	0.01493
										694	0.01388
										695	0.01299
										696	0.01347
										697	0.01264
										698	0.01231
										699	0.01152
										700	0.01082
										701	0.00932
										702	0.00915
										703	0.00871
										704	0.00862
										705	0.00836
										706	0.00807
										707	0.00784
										708	0.00745
										709	0.007
										710	0.00665
										711	0.00607
										712	0.00554
										713	0.00559
										714	0.00506
										715	0.00447
										716	0.00434
										717	0.00373
										718	0.00329
										719	0.00312
										720	0.00305
										721	0.00325
										722	0.00324
										723	0.00371
										724	0.00406
										725	0.00459
										726	0.0061
										727	0.0084
										728	0.01126
										729	0.01538
										730	0.0207
										731	0.02836
										732	0.03443
										733	0.0412
										734	0.05133
										735	0.06053
										736	0.06724
										737	0.07322
										738	0.07588
										739	0.07525
										740	0.07068
										741	0.06095
										742	0.05241
										743	0.04169
										744	0.03085
										745	0.02
										746	0.01272
										747	0.00727
										748	0.00354
										749	0.00134
										750	0

## Sheet: Figure4(d)
T-TNP	0.422758
tbu-T-TNP	0.433573
tbu-S-Mcp	0.70908
tbu-S-DMAc	0.57745
tbu-D-Mcp	0.516682
S-Mcp	0.563435
S-DMAc	0.494934
D-Mcp	0.44346
D-DMAc	0.438629

## Sheet: Figure4(e)
tBu-S-mCP				tBu-S-DMAc				tBu-D-mCP				tBu-T-TNP
Time(ns)	Normalized Photon Counts	Fitting line		Time(ns)	Normalized Photon Counts	Fitting line		Time(ns)	Normalized Photon Counts	Fitting line		Time(ns)	Normalized Photon Counts	Fitting line
0	0			0	0			0	0			0	0	0
24.4141	0			24.4141	0			24.4141	0			24.4141	0
48.8281	0			48.8281	0			48.8281	0			48.8281	0
73.2422	0			73.2422	0			73.2422	0			73.2422	0
97.6562	0			97.6562	0			97.6562	0			97.6562	0
122.07	0			122.07	0			122.07	0			122.07	0
146.484	0			146.484	0			146.484	0			146.484	0
170.898	0			170.898	0			170.898	0			170.898	0
195.312	0			195.312	0			195.312	0			195.312	0
219.727	0			219.727	0			219.727	0			219.727	0
244.141	0			244.141	0			244.141	0			244.141	0
268.555	0.000666667			268.555	0.001			268.555	0.000666667			268.555	0.000666667
292.969	0.05533			292.969	0.05433			292.969	0.04733			292.969	0.03733
317.383	1	1		317.383	1	1		317.383	1	1		317.383	1	1
341.797	0.537	0.51973		341.797	0.5	0.48619		341.797	0.549	0.52824		341.797	0.569	0.54564
366.211	0.18133	0.20312		366.211	0.172	0.18708		366.211	0.177	0.20217		366.211	0.20167	0.22863
390.625	0.09	0.08894		390.625	0.07533	0.08167		390.625	0.086	0.08799		390.625	0.103	0.10506
415.039	0.05167	0.04774		415.039	0.053	0.04448		415.039	0.05933	0.04797		415.039	0.063	0.05685
439.453	0.03933	0.03283		439.453	0.04233	0.03133		439.453	0.04633	0.0339		439.453	0.046	0.038
463.867	0.041	0.02741		463.867	0.04067	0.02665		463.867	0.04233	0.02891		463.867	0.04167	0.03058
488.281	0.03967	0.0254		488.281	0.03367	0.02495		488.281	0.03967	0.02709		488.281	0.042	0.02763
512.695	0.04167	0.02462		512.695	0.035	0.0243		512.695	0.03833	0.02638		512.695	0.037	0.0264
537.109	0.036	0.02429		537.109	0.032	0.02401		537.109	0.041	0.02607		537.109	0.04233	0.02586
561.523	0.034	0.02411		561.523	0.03067	0.02386		561.523	0.03967	0.02589		561.523	0.03533	0.02558
585.938	0.034	0.024		585.938	0.034	0.02376		585.938	0.034	0.02576		585.938	0.037	0.0254
610.352	0.03567	0.0239		610.352	0.03333	0.02367		610.352	0.03767	0.02565		610.352	0.04333	0.02526
634.766	0.03	0.02382		634.766	0.03033	0.02359		634.766	0.03667	0.02554		634.766	0.038	0.02514
659.18	0.03067	0.02373		659.18	0.03467	0.02351		659.18	0.03333	0.02544		659.18	0.03767	0.02503
683.594	0.03367	0.02365		683.594	0.02933	0.02343		683.594	0.03267	0.02533		683.594	0.038	0.02491
708.008	0.028	0.02357		708.008	0.03367	0.02336		708.008	0.039	0.02523		708.008	0.033	0.0248
732.422	0.03267	0.02349		732.422	0.02967	0.02328		732.422	0.03967	0.02513		732.422	0.03067	0.02469
756.836	0.028	0.02341		756.836	0.03033	0.0232		756.836	0.033	0.02503		756.836	0.02833	0.02458
781.25	0.03333	0.02333		781.25	0.02933	0.02313		781.25	0.04033	0.02492		781.25	0.03067	0.02447
805.664	0.03733	0.02325		805.664	0.028	0.02305		805.664	0.03	0.02482		805.664	0.03567	0.02437
830.078	0.02933	0.02317		830.078	0.027	0.02297		830.078	0.02867	0.02472		830.078	0.02933	0.02426
854.492	0.02733	0.02309		854.492	0.02833	0.0229		854.492	0.03067	0.02462		854.492	0.034	0.02415
878.906	0.024	0.02301		878.906	0.03533	0.02282		878.906	0.03133	0.02452		878.906	0.028	0.02405
903.32	0.02867	0.02293		903.32	0.02633	0.02275		903.32	0.03033	0.02443		903.32	0.02733	0.02394
927.734	0.02833	0.02285		927.734	0.036	0.02267		927.734	0.03267	0.02433		927.734	0.03067	0.02383
952.148	0.029	0.02277		952.148	0.032	0.0226		952.148	0.029	0.02423		952.148	0.03067	0.02373
976.562	0.02733	0.0227		976.562	0.029	0.02252		976.562	0.031	0.02413		976.562	0.033	0.02362
1000.98	0.03133	0.02262		1000.98	0.02633	0.02245		1000.98	0.03067	0.02403		1000.98	0.036	0.02352
1025.39	0.02867	0.02254		1025.39	0.026	0.02237		1025.39	0.03	0.02394		1025.39	0.023	0.02342
1049.8	0.02867	0.02246		1049.8	0.02967	0.0223		1049.8	0.02967	0.02384		1049.8	0.02767	0.02331
1074.22	0.02067	0.02239		1074.22	0.03067	0.02223		1074.22	0.03467	0.02375		1074.22	0.029	0.02321
1098.63	0.02067	0.02231		1098.63	0.025	0.02215		1098.63	0.03233	0.02365		1098.63	0.02767	0.02311
1123.05	0.026	0.02224		1123.05	0.02533	0.02208		1123.05	0.03033	0.02355		1123.05	0.02767	0.02301
1147.46	0.03033	0.02216		1147.46	0.02533	0.02201		1147.46	0.028	0.02346		1147.46	0.032	0.0229
1171.88	0.03067	0.02208		1171.88	0.029	0.02194		1171.88	0.02967	0.02337		1171.88	0.02733	0.0228
1196.29	0.02833	0.02201		1196.29	0.027	0.02186		1196.29	0.02967	0.02327		1196.29	0.02767	0.0227
1220.7	0.02733	0.02193		1220.7	0.022	0.02179		1220.7	0.02633	0.02318		1220.7	0.03067	0.0226
1245.12	0.02	0.02186		1245.12	0.02567	0.02172		1245.12	0.02667	0.02309		1245.12	0.02733	0.0225
1269.53	0.022	0.02178		1269.53	0.032	0.02165		1269.53	0.028	0.02299		1269.53	0.02767	0.0224
1293.95	0.02867	0.02171		1293.95	0.022	0.02158		1293.95	0.02533	0.0229		1293.95	0.02467	0.0223
1318.36	0.027	0.02164		1318.36	0.02867	0.02151		1318.36	0.03	0.02281		1318.36	0.03133	0.02221
1342.77	0.02667	0.02156		1342.77	0.02433	0.02144		1342.77	0.02033	0.02272		1342.77	0.03	0.02211
1367.19	0.02633	0.02149		1367.19	0.02333	0.02137		1367.19	0.02467	0.02263		1367.19	0.028	0.02201
1391.6	0.02733	0.02142		1391.6	0.02367	0.0213		1391.6	0.02567	0.02254		1391.6	0.02433	0.02191
1416.02	0.028	0.02134		1416.02	0.022	0.02123		1416.02	0.02367	0.02244		1416.02	0.02633	0.02182
1440.43	0.025	0.02127		1440.43	0.02033	0.02116		1440.43	0.023	0.02235		1440.43	0.02233	0.02172
1464.84	0.02733	0.0212		1464.84	0.03067	0.02109		1464.84	0.03067	0.02227		1464.84	0.02867	0.02163
1489.26	0.02333	0.02113		1489.26	0.02267	0.02102		1489.26	0.02	0.02218		1489.26	0.02267	0.02153
1513.67	0.022	0.02106		1513.67	0.02467	0.02095		1513.67	0.01633	0.02209		1513.67	0.02667	0.02144
1538.09	0.02567	0.02098		1538.09	0.02267	0.02088		1538.09	0.02467	0.022		1538.09	0.02267	0.02134
1562.5	0.02	0.02091		1562.5	0.022	0.02082		1562.5	0.02433	0.02191		1562.5	0.02833	0.02125
1586.91	0.02567	0.02084		1586.91	0.02167	0.02075		1586.91	0.024	0.02182		1586.91	0.02667	0.02116
1611.33	0.02367	0.02077		1611.33	0.022	0.02068		1611.33	0.02333	0.02174		1611.33	0.026	0.02106
1635.74	0.02	0.0207		1635.74	0.02867	0.02061		1635.74	0.032	0.02165		1635.74	0.02233	0.02097
1660.16	0.02167	0.02063		1660.16	0.02267	0.02055		1660.16	0.02433	0.02156		1660.16	0.02467	0.02088
1684.57	0.016	0.02056		1684.57	0.01767	0.02048		1684.57	0.025	0.02148		1684.57	0.02533	0.02079
1708.98	0.02133	0.02049		1708.98	0.02133	0.02041		1708.98	0.026	0.02139		1708.98	0.01733	0.02069
1733.4	0.025	0.02042		1733.4	0.02133	0.02035		1733.4	0.02767	0.02131		1733.4	0.02467	0.0206
1757.81	0.02633	0.02035		1757.81	0.01933	0.02028		1757.81	0.02733	0.02122		1757.81	0.01967	0.02051
1782.23	0.024	0.02029		1782.23	0.02533	0.02021		1782.23	0.02033	0.02114		1782.23	0.02733	0.02042
1806.64	0.01967	0.02022		1806.64	0.023	0.02015		1806.64	0.02233	0.02105		1806.64	0.02367	0.02033
1831.05	0.018	0.02015		1831.05	0.022	0.02008		1831.05	0.023	0.02097		1831.05	0.027	0.02024
1855.47	0.01967	0.02008		1855.47	0.01733	0.02002		1855.47	0.02033	0.02089		1855.47	0.02067	0.02016
1879.88	0.02033	0.02001		1879.88	0.02033	0.01995		1879.88	0.02133	0.0208		1879.88	0.02333	0.02007
1904.3	0.021	0.01995		1904.3	0.02333	0.01989		1904.3	0.01733	0.02072		1904.3	0.01867	0.01998
1928.71	0.02367	0.01988		1928.71	0.02433	0.01982		1928.71	0.02333	0.02064		1928.71	0.01967	0.01989
1953.12	0.02367	0.01981		1953.12	0.01967	0.01976		1953.12	0.02733	0.02056		1953.12	0.021	0.0198
1977.54	0.02133	0.01975		1977.54	0.02067	0.01969		1977.54	0.021	0.02047		1977.54	0.02167	0.01972
2001.95	0.018	0.01968		2001.95	0.02133	0.01963		2001.95	0.02233	0.02039		2001.95	0.01933	0.01963
2026.37	0.02567	0.01961		2026.37	0.02	0.01957		2026.37	0.018	0.02031		2026.37	0.021	0.01955
2050.78	0.019	0.01955		2050.78	0.01867	0.0195		2050.78	0.01667	0.02023		2050.78	0.01867	0.01946
2075.2	0.021	0.01948		2075.2	0.02233	0.01944		2075.2	0.02067	0.02015		2075.2	0.01833	0.01937
2099.61	0.026	0.01942		2099.61	0.02167	0.01938		2099.61	0.02233	0.02007		2099.61	0.015	0.01929
2124.02	0.01933	0.01935		2124.02	0.01967	0.01931		2124.02	0.01933	0.01999		2124.02	0.02067	0.01921
2148.44	0.01633	0.01929		2148.44	0.02133	0.01925		2148.44	0.01933	0.01991		2148.44	0.017	0.01912
2172.85	0.01933	0.01922		2172.85	0.02	0.01919		2172.85	0.01867	0.01983		2172.85	0.023	0.01904
2197.27	0.023	0.01916		2197.27	0.02367	0.01913		2197.27	0.017	0.01975		2197.27	0.02133	0.01895
2221.68	0.01733	0.01909		2221.68	0.019	0.01907		2221.68	0.02067	0.01968		2221.68	0.02167	0.01887
2246.09	0.02267	0.01903		2246.09	0.01767	0.019		2246.09	0.01833	0.0196		2246.09	0.02067	0.01879
2270.51	0.021	0.01897		2270.51	0.02033	0.01894		2270.51	0.017	0.01952		2270.51	0.01967	0.01871
2294.92	0.01667	0.0189		2294.92	0.01933	0.01888		2294.92	0.01767	0.01944		2294.92	0.01433	0.01863
2319.34	0.01767	0.01884		2319.34	0.01967	0.01882		2319.34	0.014	0.01937		2319.34	0.01867	0.01854
2343.75	0.01633	0.01878		2343.75	0.01567	0.01876		2343.75	0.01667	0.01929		2343.75	0.016	0.01846
2368.16	0.01833	0.01871		2368.16	0.018	0.0187		2368.16	0.015	0.01921		2368.16	0.01367	0.01838
2392.58	0.019	0.01865		2392.58	0.021	0.01864		2392.58	0.023	0.01914		2392.58	0.016	0.0183
2416.99	0.02067	0.01859		2416.99	0.02	0.01858		2416.99	0.018	0.01906		2416.99	0.02	0.01822
2441.41	0.02033	0.01853		2441.41	0.016	0.01852		2441.41	0.01733	0.01899		2441.41	0.01767	0.01814
2465.82	0.018	0.01847		2465.82	0.02033	0.01846		2465.82	0.01833	0.01891		2465.82	0.021	0.01806
2490.23	0.01967	0.0184		2490.23	0.01833	0.0184		2490.23	0.02467	0.01884		2490.23	0.01767	0.01798
2514.65	0.02367	0.01834		2514.65	0.01867	0.01834		2514.65	0.01833	0.01876		2514.65	0.01433	0.01791
2539.06	0.01633	0.01828		2539.06	0.02	0.01828		2539.06	0.015	0.01869		2539.06	0.01733	0.01783
2563.48	0.02367	0.01822		2563.48	0.02033	0.01823		2563.48	0.01833	0.01862		2563.48	0.02267	0.01775
2587.89	0.01967	0.01816		2587.89	0.016	0.01817		2587.89	0.015	0.01854		2587.89	0.014	0.01767
2612.3	0.02067	0.0181		2612.3	0.01867	0.01811		2612.3	0.021	0.01847		2612.3	0.02	0.0176
2636.72	0.01567	0.01804		2636.72	0.012	0.01805		2636.72	0.01833	0.0184		2636.72	0.02067	0.01752
2661.13	0.01667	0.01798		2661.13	0.02033	0.01799		2661.13	0.01933	0.01833		2661.13	0.016	0.01744
2685.55	0.01167	0.01792		2685.55	0.017	0.01794		2685.55	0.019	0.01825		2685.55	0.01333	0.01737
2709.96	0.01967	0.01786		2709.96	0.02	0.01788		2709.96	0.018	0.01818		2709.96	0.017	0.01729
2734.38	0.01633	0.0178		2734.38	0.01667	0.01782		2734.38	0.01933	0.01811		2734.38	0.02033	0.01722
2758.79	0.01667	0.01774		2758.79	0.016	0.01776		2758.79	0.01533	0.01804		2758.79	0.014	0.01714
2783.2	0.01867	0.01768		2783.2	0.017	0.01771		2783.2	0.017	0.01797		2783.2	0.01433	0.01707
2807.62	0.017	0.01763		2807.62	0.02067	0.01765		2807.62	0.01767	0.0179		2807.62	0.02	0.01699
2832.03	0.016	0.01757		2832.03	0.01767	0.01759		2832.03	0.01533	0.01783		2832.03	0.015	0.01692
2856.45	0.019	0.01751		2856.45	0.02033	0.01754		2856.45	0.02033	0.01776		2856.45	0.01633	0.01684
2880.86	0.019	0.01745		2880.86	0.019	0.01748		2880.86	0.01467	0.01769		2880.86	0.014	0.01677
2905.27	0.01967	0.01739		2905.27	0.01667	0.01743		2905.27	0.013	0.01762		2905.27	0.01367	0.0167
2929.69	0.01433	0.01734		2929.69	0.01533	0.01737		2929.69	0.01633	0.01755		2929.69	0.014	0.01663
2954.1	0.016	0.01728		2954.1	0.017	0.01732		2954.1	0.019	0.01748		2954.1	0.01433	0.01655
2978.52	0.01733	0.01722		2978.52	0.01567	0.01726		2978.52	0.01433	0.01742		2978.52	0.01433	0.01648
3002.93	0.01633	0.01717		3002.93	0.01833	0.01721		3002.93	0.015	0.01735		3002.93	0.013	0.01641
3027.34	0.017	0.01711		3027.34	0.01533	0.01715		3027.34	0.01867	0.01728		3027.34	0.01467	0.01634
3051.76	0.02033	0.01705		3051.76	0.01567	0.0171		3051.76	0.01333	0.01721		3051.76	0.01033	0.01627
3076.17	0.01567	0.017		3076.17	0.01933	0.01704		3076.17	0.011	0.01715		3076.17	0.01533	0.0162
3100.59	0.01633	0.01694		3100.59	0.019	0.01699		3100.59	0.02033	0.01708		3100.59	0.01333	0.01613
3125	0.01933	0.01688		3125	0.015	0.01693		3125	0.01333	0.01701		3125	0.01567	0.01606
3149.41	0.014	0.01683		3149.41	0.01433	0.01688		3149.41	0.016	0.01695		3149.41	0.016	0.01599
3173.83	0.01633	0.01677		3173.83	0.01667	0.01683		3173.83	0.018	0.01688		3173.83	0.017	0.01592
3198.24	0.01667	0.01672		3198.24	0.01433	0.01677		3198.24	0.01833	0.01681		3198.24	0.01533	0.01585
3222.66	0.01467	0.01666		3222.66	0.017	0.01672		3222.66	0.01767	0.01675		3222.66	0.01467	0.01578
3247.07	0.016	0.01661		3247.07	0.015	0.01667		3247.07	0.01167	0.01668		3247.07	0.01667	0.01571
3271.48	0.017	0.01655		3271.48	0.015	0.01662		3271.48	0.01433	0.01662		3271.48	0.012	0.01564
3295.9	0.013	0.0165		3295.9	0.01433	0.01656		3295.9	0.01667	0.01655		3295.9	0.01633	0.01558
3320.31	0.01533	0.01645		3320.31	0.01567	0.01651		3320.31	0.011	0.01649		3320.31	0.01633	0.01551
3344.73	0.01533	0.01639		3344.73	0.01533	0.01646		3344.73	0.01167	0.01643		3344.73	0.016	0.01544
3369.14	0.01033	0.01634		3369.14	0.017	0.01641		3369.14	0.01733	0.01636		3369.14	0.014	0.01537
3393.55	0.01933	0.01629		3393.55	0.01533	0.01635		3393.55	0.01667	0.0163		3393.55	0.014	0.01531
3417.97	0.01567	0.01623		3417.97	0.01833	0.0163		3417.97	0.01467	0.01624		3417.97	0.016	0.01524
3442.38	0.01667	0.01618		3442.38	0.013	0.01625		3442.38	0.016	0.01617		3442.38	0.01233	0.01518
3466.8	0.01567	0.01613		3466.8	0.01733	0.0162		3466.8	0.01433	0.01611		3466.8	0.016	0.01511
3491.21	0.01467	0.01607		3491.21	0.017	0.01615		3491.21	0.019	0.01605		3491.21	0.01733	0.01505
3515.62	0.01433	0.01602		3515.62	0.01333	0.0161		3515.62	0.01367	0.01599		3515.62	0.01267	0.01498
3540.04	0.01367	0.01597		3540.04	0.01433	0.01605		3540.04	0.018	0.01593		3540.04	0.01267	0.01492
3564.45	0.01	0.01592		3564.45	0.01733	0.016		3564.45	0.014	0.01586		3564.45	0.01533	0.01485
3588.87	0.014	0.01587		3588.87	0.016	0.01595		3588.87	0.02033	0.0158		3588.87	0.01667	0.01479
3613.28	0.016	0.01581		3613.28	0.01333	0.0159		3613.28	0.01033	0.01574		3613.28	0.01567	0.01472
3637.7	0.01267	0.01576		3637.7	0.01567	0.01585		3637.7	0.018	0.01568		3637.7	0.01333	0.01466
3662.11	0.01767	0.01571		3662.11	0.01733	0.0158		3662.11	0.013	0.01562		3662.11	0.012	0.0146
3686.52	0.01333	0.01566		3686.52	0.01633	0.01575		3686.52	0.01267	0.01556		3686.52	0.01533	0.01453
3710.94	0.02033	0.01561		3710.94	0.01133	0.0157		3710.94	0.01733	0.0155		3710.94	0.013	0.01447
3735.35	0.01667	0.01556		3735.35	0.01033	0.01565		3735.35	0.017	0.01544		3735.35	0.012	0.01441
3759.77	0.01367	0.01551		3759.77	0.01267	0.0156		3759.77	0.01467	0.01538		3759.77	0.014	0.01435
3784.18	0.02167	0.01546		3784.18	0.01667	0.01555		3784.18	0.013	0.01532		3784.18	0.00933	0.01428
3808.59	0.017	0.01541		3808.59	0.01467	0.0155		3808.59	0.01433	0.01526		3808.59	0.01267	0.01422
3833.01	0.01367	0.01536		3833.01	0.016	0.01546		3833.01	0.01367	0.0152		3833.01	0.01333	0.01416
3857.42	0.01633	0.01531		3857.42	0.01167	0.01541		3857.42	0.013	0.01515		3857.42	0.01433	0.0141
3881.84	0.014	0.01526		3881.84	0.01467	0.01536		3881.84	0.01167	0.01509		3881.84	0.015	0.01404
3906.25	0.01267	0.01521		3906.25	0.012	0.01531		3906.25	0.012	0.01503		3906.25	0.00967	0.01398
3930.66	0.011	0.01516		3930.66	0.01367	0.01526		3930.66	0.015	0.01497		3930.66	0.012	0.01392
3955.08	0.01367	0.01511		3955.08	0.013	0.01522		3955.08	0.013	0.01492		3955.08	0.01067	0.01386
3979.49	0.019	0.01506		3979.49	0.01167	0.01517		3979.49	0.01533	0.01486		3979.49	0.012	0.0138
4003.91	0.01667	0.01501		4003.91	0.01467	0.01512		4003.91	0.01333	0.0148		4003.91	0.01167	0.01374
4028.32	0.01167	0.01497		4028.32	0.016	0.01507		4028.32	0.01633	0.01475		4028.32	0.01333	0.01368
4052.73	0.01433	0.01492		4052.73	0.01467	0.01503		4052.73	0.011	0.01469		4052.73	0.01033	0.01362
4077.15	0.01933	0.01487		4077.15	0.01133	0.01498		4077.15	0.01133	0.01463		4077.15	0.01733	0.01356
4101.56	0.01433	0.01482		4101.56	0.01267	0.01493		4101.56	0.00933	0.01458		4101.56	0.014	0.01351
4125.98	0.011	0.01477		4125.98	0.01467	0.01489		4125.98	0.012	0.01452		4125.98	0.01367	0.01345
4150.39	0.01467	0.01473		4150.39	0.01567	0.01484		4150.39	0.01733	0.01447		4150.39	0.01267	0.01339
4174.8	0.01467	0.01468		4174.8	0.014	0.0148		4174.8	0.01333	0.01441		4174.8	0.012	0.01333
4199.22	0.01433	0.01463		4199.22	0.01133	0.01475		4199.22	0.01567	0.01436		4199.22	0.01033	0.01328
4223.63	0.01233	0.01459		4223.63	0.01133	0.0147		4223.63	0.012	0.0143		4223.63	0.01233	0.01322
4248.05	0.01633	0.01454		4248.05	0.013	0.01466		4248.05	0.01267	0.01425		4248.05	0.011	0.01316
4272.46	0.01	0.01449		4272.46	0.011	0.01461		4272.46	0.01567	0.01419		4272.46	0.01367	0.01311
4296.88	0.01333	0.01445		4296.88	0.01367	0.01457		4296.88	0.01267	0.01414		4296.88	0.009	0.01305
4321.29	0.01167	0.0144		4321.29	0.01333	0.01452		4321.29	0.01633	0.01409		4321.29	0.01233	0.01299
4345.7	0.01567	0.01435		4345.7	0.01367	0.01448		4345.7	0.012	0.01403		4345.7	0.00933	0.01294
4370.12	0.01233	0.01431		4370.12	0.013	0.01443		4370.12	0.01133	0.01398		4370.12	0.009	0.01288
4394.53	0.015	0.01426		4394.53	0.016	0.01439		4394.53	0.00867	0.01393		4394.53	0.01033	0.01283
4418.95	0.01233	0.01422		4418.95	0.014	0.01434		4418.95	0.01433	0.01387		4418.95	0.01333	0.01277
4443.36	0.01467	0.01417		4443.36	0.01333	0.0143		4443.36	0.01533	0.01382		4443.36	0.01	0.01272
4467.77	0.015	0.01413		4467.77	0.01733	0.01426		4467.77	0.012	0.01377		4467.77	0.015	0.01266
4492.19	0.01267	0.01408		4492.19	0.01833	0.01421		4492.19	0.01233	0.01372		4492.19	0.01033	0.01261
4516.6	0.01267	0.01404		4516.6	0.01633	0.01417		4516.6	0.01033	0.01366		4516.6	0.01167	0.01256
4541.02	0.012	0.01399		4541.02	0.01333	0.01413		4541.02	0.01467	0.01361		4541.02	0.011	0.0125
4565.43	0.01633	0.01395		4565.43	0.01433	0.01408		4565.43	0.00967	0.01356		4565.43	0.012	0.01245
4589.84	0.01167	0.0139		4589.84	0.01433	0.01404		4589.84	0.01533	0.01351		4589.84	0.01133	0.0124
4614.26	0.01267	0.01386		4614.26	0.015	0.014		4614.26	0.01067	0.01346		4614.26	0.013	0.01234
4638.67	0.011	0.01382		4638.67	0.01233	0.01395		4638.67	0.01167	0.01341		4638.67	0.012	0.01229
4663.09	0.01	0.01377		4663.09	0.01167	0.01391		4663.09	0.012	0.01336		4663.09	0.013	0.01224
4687.5	0.016	0.01373		4687.5	0.01267	0.01387		4687.5	0.01467	0.01331		4687.5	0.00867	0.01219
4711.91	0.015	0.01368		4711.91	0.01	0.01382		4711.91	0.01067	0.01326		4711.91	0.013	0.01213
4736.33	0.01267	0.01364		4736.33	0.013	0.01378		4736.33	0.01167	0.01321		4736.33	0.01033	0.01208
4760.74	0.011	0.0136		4760.74	0.011	0.01374		4760.74	0.01167	0.01316		4760.74	0.00833	0.01203
4785.16	0.01033	0.01356		4785.16	0.01167	0.0137		4785.16	0.01267	0.01311		4785.16	0.01167	0.01198
4809.57	0.01167	0.01351		4809.57	0.009	0.01366		4809.57	0.01433	0.01306		4809.57	0.013	0.01193
4833.98	0.01433	0.01347		4833.98	0.016	0.01361		4833.98	0.01267	0.01301		4833.98	0.00833	0.01188
4858.4	0.01333	0.01343		4858.4	0.011	0.01357		4858.4	0.011	0.01296		4858.4	0.009	0.01183
4882.81	0.01467	0.01338		4882.81	0.01567	0.01353		4882.81	0.012	0.01291		4882.81	0.01133	0.01178
4907.23	0.01367	0.01334		4907.23	0.014	0.01349		4907.23	0.013	0.01286		4907.23	0.012	0.01173
4931.64	0.01033	0.0133		4931.64	0.013	0.01345		4931.64	0.01	0.01282		4931.64	0.01233	0.01168
4956.05	0.012	0.01326		4956.05	0.014	0.01341		4956.05	0.01133	0.01277		4956.05	0.01033	0.01163
4980.47	0.01433	0.01322		4980.47	0.019	0.01337		4980.47	0.01033	0.01272		4980.47	0.01167	0.01158
5004.88	0.012	0.01318		5004.88	0.01033	0.01333		5004.88	0.013	0.01267		5004.88	0.00933	0.01153
5029.3	0.01133	0.01313		5029.3	0.012	0.01329		5029.3	0.011	0.01263		5029.3	0.009	0.01148
5053.71	0.01133	0.01309		5053.71	0.01233	0.01325		5053.71	0.01133	0.01258		5053.71	0.012	0.01143
5078.12	0.014	0.01305		5078.12	0.01333	0.01321		5078.12	0.01333	0.01253		5078.12	0.00633	0.01138
5102.54	0.007	0.01301		5102.54	0.01233	0.01317		5102.54	0.01033	0.01249		5102.54	0.01067	0.01133
5126.95	0.015	0.01297		5126.95	0.013	0.01313		5126.95	0.01133	0.01244		5126.95	0.00733	0.01129
5151.37	0.01167	0.01293		5151.37	0.012	0.01309		5151.37	0.012	0.01239		5151.37	0.00967	0.01124
5175.78	0.00933	0.01289		5175.78	0.01067	0.01305		5175.78	0.00933	0.01235		5175.78	0.00767	0.01119
5200.2	0.013	0.01285		5200.2	0.01167	0.01301		5200.2	0.014	0.0123		5200.2	0.01033	0.01114
5224.61	0.01033	0.01281		5224.61	0.01	0.01297		5224.61	0.01067	0.01226		5224.61	0.00933	0.0111
5249.02	0.01467	0.01277		5249.02	0.011	0.01293		5249.02	0.01033	0.01221		5249.02	0.01333	0.01105
5273.44	0.01367	0.01273		5273.44	0.011	0.01289		5273.44	0.012	0.01216		5273.44	0.01233	0.011
5297.85	0.016	0.01269		5297.85	0.012	0.01285		5297.85	0.00933	0.01212		5297.85	0.00767	0.01096
5322.27	0.01067	0.01265		5322.27	0.01433	0.01281		5322.27	0.00833	0.01207		5322.27	0.012	0.01091
5346.68	0.01167	0.01261		5346.68	0.01533	0.01277		5346.68	0.012	0.01203		5346.68	0.00767	0.01086
5371.09	0.00933	0.01257		5371.09	0.01033	0.01274		5371.09	0.01233	0.01199		5371.09	0.012	0.01082
5395.51	0.011	0.01253		5395.51	0.01333	0.0127		5395.51	0.01067	0.01194		5395.51	0.008	0.01077
5419.92	0.013	0.01249		5419.92	0.01233	0.01266		5419.92	0.01433	0.0119		5419.92	0.00833	0.01073
5444.34	0.00867	0.01245		5444.34	0.01567	0.01262		5444.34	0.01267	0.01185		5444.34	0.01033	0.01068
5468.75	0.00867	0.01242		5468.75	0.01067	0.01258		5468.75	0.00967	0.01181		5468.75	0.009	0.01064
5493.16	0.00967	0.01238		5493.16	0.013	0.01255		5493.16	0.012	0.01177		5493.16	0.01067	0.01059
5517.58	0.00967	0.01234		5517.58	0.01533	0.01251		5517.58	0.00933	0.01172		5517.58	0.00733	0.01055
5541.99	0.01	0.0123		5541.99	0.013	0.01247		5541.99	0.009	0.01168		5541.99	0.01133	0.0105
5566.41	0.00767	0.01226		5566.41	0.00933	0.01243		5566.41	0.00533	0.01164		5566.41	0.01167	0.01046
5590.82	0.007	0.01223		5590.82	0.01233	0.0124		5590.82	0.01067	0.01159		5590.82	0.009	0.01041
5615.23	0.01067	0.01219		5615.23	0.01233	0.01236		5615.23	0.01	0.01155		5615.23	0.009	0.01037
5639.65	0.01167	0.01215		5639.65	0.01	0.01232		5639.65	0.008	0.01151		5639.65	0.00967	0.01033
5664.06	0.00833	0.01211		5664.06	0.00967	0.01229		5664.06	0.009	0.01147		5664.06	0.01	0.01028
5688.48	0.00933	0.01207		5688.48	0.011	0.01225		5688.48	0.00933	0.01142		5688.48	0.01133	0.01024
5712.89	0.012	0.01204		5712.89	0.01333	0.01221		5712.89	0.01033	0.01138		5712.89	0.008	0.0102
5737.3	0.01133	0.012		5737.3	0.00867	0.01218		5737.3	0.011	0.01134		5737.3	0.008	0.01015
5761.72	0.01333	0.01196		5761.72	0.013	0.01214		5761.72	0.01267	0.0113		5761.72	0.008	0.01011
5786.13	0.01167	0.01193		5786.13	0.007	0.0121		5786.13	0.00967	0.01126		5786.13	0.00967	0.01007
5810.55	0.01267	0.01189		5810.55	0.009	0.01207		5810.55	0.00767	0.01122		5810.55	0.00767	0.01003
5834.96	0.00933	0.01185		5834.96	0.01167	0.01203		5834.96	0.01267	0.01118		5834.96	0.007	0.00998
5859.38	0.00767	0.01182		5859.38	0.011	0.012		5859.38	0.01267	0.01113		5859.38	0.00933	0.00994
5883.79	0.009	0.01178		5883.79	0.01067	0.01196		5883.79	0.01467	0.01109		5883.79	0.00833	0.0099
5908.2	0.01233	0.01175		5908.2	0.008	0.01192		5908.2	0.011	0.01105		5908.2	0.00733	0.00986
5932.62	0.01	0.01171		5932.62	0.01133	0.01189		5932.62	0.011	0.01101		5932.62	0.00633	0.00982
5957.03	0.011	0.01167		5957.03	0.01267	0.01185		5957.03	0.008	0.01097		5957.03	0.006	0.00978
5981.45	0.00967	0.01164		5981.45	0.01	0.01182		5981.45	0.013	0.01093		5981.45	0.00867	0.00974
6005.86	0.01333	0.0116		6005.86	0.009	0.01178		6005.86	0.00833	0.01089		6005.86	0.00867	0.0097
6030.27	0.007	0.01157		6030.27	0.01267	0.01175		6030.27	0.00733	0.01085		6030.27	0.00933	0.00965
6054.69	0.00867	0.01153		6054.69	0.01033	0.01171		6054.69	0.01033	0.01082		6054.69	0.009	0.00961
6079.1	0.008	0.0115		6079.1	0.00967	0.01168		6079.1	0.009	0.01078		6079.1	0.01033	0.00957
6103.52	0.01067	0.01146		6103.52	0.00833	0.01165		6103.52	0.01	0.01074		6103.52	0.00867	0.00953
6127.93	0.01	0.01143		6127.93	0.01267	0.01161		6127.93	0.01267	0.0107		6127.93	0.00767	0.00949
6152.34	0.00733	0.01139		6152.34	0.008	0.01158		6152.34	0.00867	0.01066		6152.34	0.00933	0.00945
6176.76	0.009	0.01136		6176.76	0.00733	0.01154		6176.76	0.00967	0.01062		6176.76	0.00867	0.00942
6201.17	0.008	0.01132		6201.17	0.01067	0.01151		6201.17	0.01167	0.01058		6201.17	0.009	0.00938
6225.59	0.01067	0.01129		6225.59	0.01233	0.01148		6225.59	0.009	0.01054		6225.59	0.00867	0.00934
6250	0.01267	0.01125		6250	0.01	0.01144		6250	0.00733	0.01051		6250	0.005	0.0093
6274.41	0.00767	0.01122		6274.41	0.01233	0.01141		6274.41	0.01133	0.01047		6274.41	0.00933	0.00926
6298.83	0.01167	0.01119		6298.83	0.009	0.01138		6298.83	0.00733	0.01043		6298.83	0.00533	0.00922
6323.24	0.01033	0.01115		6323.24	0.00967	0.01134		6323.24	0.00833	0.01039		6323.24	0.007	0.00918
6347.66	0.01367	0.01112		6347.66	0.01067	0.01131		6347.66	0.01	0.01036		6347.66	0.00533	0.00914
6372.07	0.01067	0.01109		6372.07	0.012	0.01128		6372.07	0.00733	0.01032		6372.07	0.01067	0.00911
6396.48	0.00767	0.01105		6396.48	0.00933	0.01124		6396.48	0.01267	0.01028		6396.48	0.00633	0.00907
6420.9	0.00933	0.01102		6420.9	0.007	0.01121		6420.9	0.009	0.01024		6420.9	0.008	0.00903
6445.31	0.011	0.01099		6445.31	0.00867	0.01118		6445.31	0.01067	0.01021		6445.31	0.00667	0.00899
6469.73	0.01067	0.01095		6469.73	0.01033	0.01114		6469.73	0.00833	0.01017		6469.73	0.00833	0.00896
6494.14	0.01167	0.01092		6494.14	0.00767	0.01111		6494.14	0.00967	0.01014		6494.14	0.00833	0.00892
6518.55	0.00933	0.01089		6518.55	0.00967	0.01108		6518.55	0.01233	0.0101		6518.55	0.00733	0.00888
6542.97	0.00867	0.01085		6542.97	0.007	0.01105		6542.97	0.01	0.01006		6542.97	0.00833	0.00884
6567.38	0.012	0.01082		6567.38	0.00767	0.01102		6567.38	0.00867	0.01003		6567.38	0.01	0.00881
6591.8	0.009	0.01079		6591.8	0.01067	0.01098		6591.8	0.00767	0.00999		6591.8	0.00933	0.00877
6616.21	0.01133	0.01076		6616.21	0.00967	0.01095		6616.21	0.008	0.00996		6616.21	0.00867	0.00874
6640.62	0.01367	0.01073		6640.62	0.01133	0.01092		6640.62	0.01133	0.00992		6640.62	0.00633	0.0087
6665.04	0.012	0.01069		6665.04	0.01167	0.01089		6665.04	0.00867	0.00988		6665.04	0.00533	0.00866
6689.45	0.01067	0.01066		6689.45	0.01067	0.01086		6689.45	0.011	0.00985		6689.45	0.00467	0.00863
6713.87	0.01333	0.01063		6713.87	0.00667	0.01083		6713.87	0.00867	0.00981		6713.87	0.00833	0.00859
6738.28	0.013	0.0106		6738.28	0.01233	0.01079		6738.28	0.01	0.00978		6738.28	0.01067	0.00856
6762.7	0.012	0.01057		6762.7	0.01	0.01076		6762.7	0.008	0.00974		6762.7	0.009	0.00852
6787.11	0.01067	0.01053		6787.11	0.01	0.01073		6787.11	0.011	0.00971		6787.11	0.009	0.00849
6811.52	0.00767	0.0105		6811.52	0.01067	0.0107		6811.52	0.01033	0.00968		6811.52	0.00667	0.00845
6835.94	0.006	0.01047		6835.94	0.007	0.01067		6835.94	0.00933	0.00964		6835.94	0.00567	0.00842
6860.35	0.012	0.01044		6860.35	0.012	0.01064		6860.35	0.00967	0.00961		6860.35	0.008	0.00838
6884.77	0.01133	0.01041		6884.77	0.00833	0.01061		6884.77	0.01	0.00957		6884.77	0.01033	0.00835
6909.18	0.00667	0.01038		6909.18	0.01033	0.01058		6909.18	0.009	0.00954		6909.18	0.00867	0.00831
6933.59	0.012	0.01035		6933.59	0.01067	0.01055		6933.59	0.011	0.00951		6933.59	0.01	0.00828
6958.01	0.00667	0.01032		6958.01	0.00867	0.01052		6958.01	0.009	0.00947		6958.01	0.00867	0.00824
6982.42	0.01	0.01029		6982.42	0.00667	0.01049		6982.42	0.00933	0.00944		6982.42	0.00833	0.00821
7006.84	0.011	0.01026		7006.84	0.00767	0.01046		7006.84	0.00933	0.00941		7006.84	0.00467	0.00818
7031.25	0.013	0.01023		7031.25	0.009	0.01043		7031.25	0.00867	0.00937		7031.25	0.00867	0.00814
7055.66	0.00933	0.0102		7055.66	0.00767	0.0104		7055.66	0.009	0.00934		7055.66	0.005	0.00811
7080.08	0.00667	0.01017		7080.08	0.01033	0.01037		7080.08	0.00967	0.00931		7080.08	0.007	0.00808
7104.49	0.009	0.01014		7104.49	0.01167	0.01034		7104.49	0.00733	0.00927		7104.49	0.007	0.00804
7128.91	0.01233	0.01011		7128.91	0.00967	0.01031		7128.91	0.00633	0.00924		7128.91	0.00933	0.00801
7153.32	0.00667	0.01008		7153.32	0.009	0.01028		7153.32	0.009	0.00921		7153.32	0.00833	0.00798
7177.73	0.00833	0.01005		7177.73	0.01	0.01025		7177.73	0.00867	0.00918		7177.73	0.00833	0.00794
7202.15	0.01033	0.01002		7202.15	0.00833	0.01022		7202.15	0.00767	0.00915		7202.15	0.00667	0.00791
7226.56	0.009	0.00999		7226.56	0.008	0.01019		7226.56	0.01033	0.00911		7226.56	0.00767	0.00788
7250.98	0.01167	0.00996		7250.98	0.00833	0.01016		7250.98	0.007	0.00908		7250.98	0.00767	0.00785
7275.39	0.007	0.00993		7275.39	0.00733	0.01013		7275.39	0.00633	0.00905		7275.39	0.00767	0.00782
7299.8	0.00733	0.0099		7299.8	0.00933	0.01011		7299.8	0.007	0.00902		7299.8	0.00567	0.00778
7324.22	0.00967	0.00987		7324.22	0.01	0.01008		7324.22	0.00733	0.00899		7324.22	0.007	0.00775
7348.63	0.011	0.00984		7348.63	0.01067	0.01005		7348.63	0.00967	0.00896		7348.63	0.00533	0.00772
7373.05	0.00867	0.00981		7373.05	0.00833	0.01002		7373.05	0.011	0.00893		7373.05	0.006	0.00769
7397.46	0.00933	0.00979		7397.46	0.00767	0.00999		7397.46	0.012	0.00889		7397.46	0.006	0.00766
7421.88	0.00633	0.00976		7421.88	0.009	0.00996		7421.88	0.00533	0.00886		7421.88	0.00767	0.00763
7446.29	0.00933	0.00973		7446.29	0.00667	0.00993		7446.29	0.00567	0.00883		7446.29	0.00733	0.00759
7470.7	0.00667	0.0097		7470.7	0.00367	0.00991		7470.7	0.009	0.0088		7470.7	0.005	0.00756
7495.12	0.00833	0.00967		7495.12	0.00533	0.00988		7495.12	0.00933	0.00877		7495.12	0.005	0.00753
7519.53	0.011	0.00965		7519.53	0.01133	0.00985		7519.53	0.00733	0.00874		7519.53	0.00933	0.0075
7543.95	0.00833	0.00962		7543.95	0.008	0.00982		7543.95	0.00733	0.00871		7543.95	0.00767	0.00747
7568.36	0.00767	0.00959		7568.36	0.00867	0.0098		7568.36	0.01	0.00868		7568.36	0.00433	0.00744
7592.77	0.00867	0.00956		7592.77	0.008	0.00977		7592.77	0.009	0.00865		7592.77	0.00467	0.00741
7617.19	0.009	0.00953		7617.19	0.01033	0.00974		7617.19	0.00767	0.00862		7617.19	0.00567	0.00738
7641.6	0.01	0.00951		7641.6	0.009	0.00971		7641.6	0.00633	0.00859		7641.6	0.00533	0.00735
7666.02	0.00933	0.00948		7666.02	0.007	0.00969		7666.02	0.00833	0.00856		7666.02	0.01033	0.00732
7690.43	0.007	0.00945		7690.43	0.00933	0.00966		7690.43	0.009	0.00853		7690.43	0.00633	0.00729
7714.84	0.00867	0.00942		7714.84	0.01133	0.00963		7714.84	0.00833	0.0085		7714.84	0.008	0.00726
7739.26	0.00833	0.0094		7739.26	0.012	0.00961		7739.26	0.008	0.00847		7739.26	0.00733	0.00723
7763.67	0.01033	0.00937		7763.67	0.01	0.00958		7763.67	0.007	0.00845		7763.67	0.00567	0.0072
7788.09	0.00633	0.00934		7788.09	0.00667	0.00955		7788.09	0.00933	0.00842		7788.09	0.00733	0.00717
7812.5	0.00967	0.00932		7812.5	0.00767	0.00953		7812.5	0.00733	0.00839		7812.5	0.00733	0.00715
7836.91	0.01033	0.00929		7836.91	0.007	0.0095		7836.91	0.00633	0.00836		7836.91	0.00367	0.00712
7861.33	0.009	0.00926		7861.33	0.00933	0.00947		7861.33	0.006	0.00833		7861.33	0.00767	0.00709
7885.74	0.00833	0.00924		7885.74	0.00967	0.00945		7885.74	0.00433	0.0083		7885.74	0.006	0.00706
7910.16	0.00867	0.00921		7910.16	0.01	0.00942		7910.16	0.008	0.00827		7910.16	0.00633	0.00703
7934.57	0.008	0.00918		7934.57	0.00933	0.00939		7934.57	0.008	0.00825		7934.57	0.00733	0.007
7958.98	0.01167	0.00916		7958.98	0.00667	0.00937		7958.98	0.00867	0.00822		7958.98	0.01	0.00697
7983.4	0.00767	0.00913		7983.4	0.01033	0.00934		7983.4	0.01067	0.00819		7983.4	0.00633	0.00695
8007.81	0.00467	0.00911		8007.81	0.007	0.00932		8007.81	0.005	0.00816		8007.81	0.00433	0.00692
8032.23	0.009	0.00908		8032.23	0.007	0.00929		8032.23	0.00667	0.00813		8032.23	0.003	0.00689
8056.64	0.00767	0.00905		8056.64	0.00967	0.00926		8056.64	0.00633	0.00811		8056.64	0.00733	0.00686
8081.05	0.00767	0.00903		8081.05	0.00567	0.00924		8081.05	0.00733	0.00808		8081.05	0.00567	0.00683
8105.47	0.00867	0.009		8105.47	0.009	0.00921		8105.47	0.00733	0.00805		8105.47	0.00533	0.00681
8129.88	0.00667	0.00898		8129.88	0.00633	0.00919		8129.88	0.012	0.00803		8129.88	0.008	0.00678
8154.3	0.00667	0.00895		8154.3	0.00567	0.00916		8154.3	0.00733	0.008		8154.3	0.004	0.00675
8178.71	0.01067	0.00893		8178.71	0.00767	0.00914		8178.71	0.00633	0.00797		8178.71	0.00733	0.00673
8203.12	0.011	0.0089		8203.12	0.008	0.00911		8203.12	0.011	0.00794		8203.12	0.00433	0.0067
8227.54	0.00733	0.00888		8227.54	0.01	0.00909		8227.54	0.00767	0.00792		8227.54	0.00367	0.00667
8251.95	0.00933	0.00885		8251.95	0.00867	0.00906		8251.95	0.00867	0.00789		8251.95	0.00833	0.00665
8276.37	0.00767	0.00883		8276.37	0.00933	0.00904		8276.37	0.01133	0.00786		8276.37	0.00633	0.00662
8300.78	0.007	0.0088		8300.78	0.01	0.00901		8300.78	0.00767	0.00784		8300.78	0.006	0.00659
8325.2	0.00933	0.00878		8325.2	0.00733	0.00899		8325.2	0.008	0.00781		8325.2	0.00733	0.00657
8349.61	0.00633	0.00875		8349.61	0.00733	0.00896		8349.61	0.00733	0.00779		8349.61	0.007	0.00654
8374.02	0.00533	0.00873		8374.02	0.009	0.00894		8374.02	0.00633	0.00776		8374.02	0.005	0.00651
8398.44	0.00733	0.0087		8398.44	0.011	0.00891		8398.44	0.008	0.00773		8398.44	0.00967	0.00649
8422.85	0.00933	0.00868		8422.85	0.00767	0.00889		8422.85	0.009	0.00771		8422.85	0.00633	0.00646
8447.27	0.008	0.00866		8447.27	0.00767	0.00887		8447.27	0.00733	0.00768		8447.27	0.006	0.00644
8471.68	0.01	0.00863		8471.68	0.00733	0.00884		8471.68	0.00733	0.00766		8471.68	0.008	0.00641
8496.09	0.008	0.00861		8496.09	0.00767	0.00882		8496.09	0.007	0.00763		8496.09	0.00733	0.00638
8520.51	0.006	0.00858		8520.51	0.01033	0.00879		8520.51	0.00833	0.00761		8520.51	0.00533	0.00636
8544.92	0.00967	0.00856		8544.92	0.009	0.00877		8544.92	0.00467	0.00758		8544.92	0.00667	0.00633
8569.34	0.00833	0.00854		8569.34	0.008	0.00875		8569.34	0.007	0.00756		8569.34	0.00667	0.00631
8593.75	0.00533	0.00851		8593.75	0.009	0.00872		8593.75	0.01	0.00753		8593.75	0.006	0.00628
8618.16	0.009	0.00849		8618.16	0.01	0.0087		8618.16	0.005	0.00751		8618.16	0.006	0.00626
8642.58	0.01067	0.00846		8642.58	0.00733	0.00868		8642.58	0.00867	0.00748		8642.58	0.00467	0.00623
8666.99	0.00733	0.00844		8666.99	0.00933	0.00865		8666.99	0.008	0.00746		8666.99	0.00667	0.00621
8691.41	0.008	0.00842		8691.41	0.00733	0.00863		8691.41	0.006	0.00743		8691.41	0.005	0.00618
8715.82	0.01033	0.00839		8715.82	0.00767	0.00861		8715.82	0.01033	0.00741		8715.82	0.00633	0.00616
8740.23	0.00867	0.00837		8740.23	0.00833	0.00858		8740.23	0.00767	0.00738		8740.23	0.005	0.00614
8764.65	0.00733	0.00835		8764.65	0.00733	0.00856		8764.65	0.00633	0.00736		8764.65	0.00867	0.00611
8789.06	0.009	0.00832		8789.06	0.008	0.00854		8789.06	0.00667	0.00734		8789.06	0.006	0.00609
8813.48	0.01133	0.0083		8813.48	0.011	0.00851		8813.48	0.00633	0.00731		8813.48	0.00567	0.00606
8837.89	0.00967	0.00828		8837.89	0.00633	0.00849		8837.89	0.01033	0.00729		8837.89	0.00667	0.00604
8862.3	0.005	0.00826		8862.3	0.00733	0.00847		8862.3	0.005	0.00726		8862.3	0.00567	0.00602
8886.72	0.007	0.00823		8886.72	0.00967	0.00845		8886.72	0.00667	0.00724		8886.72	0.00667	0.00599
8911.13	0.01133	0.00821		8911.13	0.00633	0.00842		8911.13	0.00567	0.00722		8911.13	0.00467	0.00597
8935.55	0.00567	0.00819		8935.55	0.009	0.0084		8935.55	0.005	0.00719		8935.55	0.00733	0.00594
8959.96	0.00933	0.00817		8959.96	0.00767	0.00838		8959.96	0.00767	0.00717		8959.96	0.00467	0.00592
8984.38	0.00967	0.00814		8984.38	0.00833	0.00836		8984.38	0.006	0.00715		8984.38	0.00433	0.0059
9008.79	0.009	0.00812		9008.79	0.01167	0.00833		9008.79	0.00433	0.00712		9008.79	0.005	0.00587
9033.2	0.00667	0.0081		9033.2	0.00833	0.00831		9033.2	0.004	0.0071		9033.2	0.007	0.00585
9057.62	0.00867	0.00808		9057.62	0.00967	0.00829		9057.62	0.00633	0.00708		9057.62	0.00733	0.00583
9082.03	0.00833	0.00806		9082.03	0.006	0.00827		9082.03	0.006	0.00705		9082.03	0.00733	0.00581
9106.45	0.007	0.00803		9106.45	0.00533	0.00825		9106.45	0.00567	0.00703		9106.45	0.00433	0.00578
9130.86	0.00733	0.00801		9130.86	0.00867	0.00822		9130.86	0.00733	0.00701		9130.86	0.00467	0.00576
9155.27	0.01033	0.00799		9155.27	0.009	0.0082		9155.27	0.00533	0.00699		9155.27	0.00533	0.00574
9179.69	0.009	0.00797		9179.69	0.00667	0.00818		9179.69	0.00633	0.00696		9179.69	0.00567	0.00572
9204.1	0.00867	0.00795		9204.1	0.008	0.00816		9204.1	0.011	0.00694		9204.1	0.005	0.00569
9228.52	0.007	0.00793		9228.52	0.01033	0.00814		9228.52	0.00667	0.00692		9228.52	0.007	0.00567
9252.93	0.008	0.0079		9252.93	0.007	0.00812		9252.93	0.007	0.0069		9252.93	0.00433	0.00565
9277.34	0.00633	0.00788		9277.34	0.00933	0.00809		9277.34	0.007	0.00687		9277.34	0.00833	0.00563
9301.76	0.01	0.00786		9301.76	0.00967	0.00807		9301.76	0.00667	0.00685		9301.76	0.00433	0.0056
9326.17	0.006	0.00784		9326.17	0.00533	0.00805		9326.17	0.00533	0.00683		9326.17	0.00433	0.00558
9350.59	0.008	0.00782		9350.59	0.00567	0.00803		9350.59	0.00767	0.00681		9350.59	0.00367	0.00556
9375	0.00633	0.0078		9375	0.01133	0.00801		9375	0.006	0.00679		9375	0.00633	0.00554
9399.41	0.00633	0.00778		9399.41	0.008	0.00799		9399.41	0.00667	0.00676		9399.41	0.004	0.00552
9423.83	0.00567	0.00776		9423.83	0.00567	0.00797		9423.83	0.00633	0.00674		9423.83	0.00567	0.0055
9448.24	0.00667	0.00774		9448.24	0.007	0.00795		9448.24	0.00733	0.00672		9448.24	0.007	0.00548
9472.66	0.00533	0.00772		9472.66	0.00733	0.00793		9472.66	0.00567	0.0067		9472.66	0.006	0.00545
9497.07	0.00567	0.00769		9497.07	0.006	0.00791		9497.07	0.00733	0.00668		9497.07	0.007	0.00543
9521.48	0.008	0.00767		9521.48	0.00633	0.00788		9521.48	0.005	0.00666		9521.48	0.00433	0.00541
9545.9	0.00933	0.00765		9545.9	0.00933	0.00786		9545.9	0.005	0.00664		9545.9	0.008	0.00539
9570.31	0.00767	0.00763		9570.31	0.00833	0.00784		9570.31	0.009	0.00662		9570.31	0.008	0.00537
9594.73	0.00733	0.00761		9594.73	0.00733	0.00782		9594.73	0.00733	0.00659		9594.73	0.007	0.00535
9619.14	0.008	0.00759		9619.14	0.00833	0.0078		9619.14	0.00733	0.00657		9619.14	0.00533	0.00533
9643.55	0.00667	0.00757		9643.55	0.00833	0.00778		9643.55	0.00833	0.00655		9643.55	0.00567	0.00531
9667.97	0.00733	0.00755		9667.97	0.01033	0.00776		9667.97	0.00733	0.00653		9667.97	0.00733	0.00529
9692.38	0.005	0.00753		9692.38	0.01067	0.00774		9692.38	0.005	0.00651		9692.38	0.00567	0.00527
9716.8	0.009	0.00751		9716.8	0.00867	0.00772		9716.8	0.00567	0.00649		9716.8	0.00533	0.00525
9741.21	0.00533	0.00749		9741.21	0.00833	0.0077		9741.21	0.00633	0.00647		9741.21	0.00533	0.00523
9765.62	0.00367	0.00747		9765.62	0.006	0.00768		9765.62	0.00733	0.00645		9765.62	0.005	0.00521
9790.04	0.009	0.00745		9790.04	0.00833	0.00766		9790.04	0.00567	0.00643		9790.04	0.00633	0.00519
9814.45	0.00833	0.00743		9814.45	0.008	0.00764		9814.45	0.007	0.00641		9814.45	0.006	0.00517
9838.87	0.006	0.00741		9838.87	0.00967	0.00762		9838.87	0.005	0.00639		9838.87	0.006	0.00515
9863.28	0.00567	0.0074		9863.28	0.00667	0.0076		9863.28	0.00367	0.00637		9863.28	0.00533	0.00513
9887.7	0.00867	0.00738		9887.7	0.006	0.00759		9887.7	0.006	0.00635		9887.7	0.00767	0.00511
9912.11	0.00633	0.00736		9912.11	0.00833	0.00757		9912.11	0.00533	0.00633		9912.11	0.00467	0.00509
9936.52	0.01267	0.00734		9936.52	0.00767	0.00755		9936.52	0.00533	0.00631		9936.52	0.00533	0.00507
9960.94	0.00767	0.00732		9960.94	0.00967	0.00753		9960.94	0.00533	0.00629		9960.94	0.005	0.00505
9985.35	0.00667	0.0073		9985.35	0.00367	0.00751		9985.35	0.00667	0.00627		9985.35	0.00533	0.00503
10009.8	0.00667	0.00728		10009.8	0.00467	0.00749		10009.8	0.006	0.00625		10009.8	0.00567	0.00501
10034.2	0.00867	0.00726		10034.2	0.00667	0.00747		10034.2	0.00567	0.00623		10034.2	0.005	0.00499
10058.6	0.009	0.00724		10058.6	0.00867	0.00745		10058.6	0.004	0.00621		10058.6	0.00333	0.00497
10083	0.00367	0.00722		10083	0.00833	0.00743		10083	0.00433	0.0062		10083	0.00567	0.00495
10107.4	0.00733	0.0072		10107.4	0.006	0.00741		10107.4	0.00667	0.00618		10107.4	0.006	0.00493
10131.8	0.00633	0.00719		10131.8	0.006	0.00739		10131.8	0.005	0.00616		10131.8	0.00633	0.00492
10156.2	0.00667	0.00717		10156.2	0.00733	0.00738		10156.2	0.00533	0.00614		10156.2	0.006	0.0049
10180.7	0.00667	0.00715		10180.7	0.00733	0.00736		10180.7	0.006	0.00612		10180.7	0.00667	0.00488
10205.1	0.00633	0.00713		10205.1	0.005	0.00734		10205.1	0.00533	0.0061		10205.1	0.006	0.00486
10229.5	0.00633	0.00711		10229.5	0.00967	0.00732		10229.5	0.00567	0.00608		10229.5	0.003	0.00484
10253.9	0.00767	0.00709		10253.9	0.00633	0.0073		10253.9	0.00767	0.00606		10253.9	0.00267	0.00482
10278.3	0.007	0.00708		10278.3	0.00933	0.00728		10278.3	0.007	0.00605		10278.3	0.00367	0.00481
10302.7	0.007	0.00706		10302.7	0.008	0.00726		10302.7	0.00533	0.00603		10302.7	0.006	0.00479
10327.1	0.00667	0.00704		10327.1	0.00867	0.00725		10327.1	0.00667	0.00601		10327.1	0.005	0.00477
10351.6	0.007	0.00702		10351.6	0.009	0.00723		10351.6	0.006	0.00599		10351.6	0.004	0.00475
10376	0.00733	0.007		10376	0.00733	0.00721		10376	0.00767	0.00597		10376	0.00567	0.00473
10400.4	0.00467	0.00699		10400.4	0.00867	0.00719		10400.4	0.00633	0.00595		10400.4	0.00467	0.00472
10424.8	0.007	0.00697		10424.8	0.00567	0.00717		10424.8	0.00533	0.00594		10424.8	0.00267	0.0047
10449.2	0.008	0.00695		10449.2	0.00567	0.00716		10449.2	0.00767	0.00592		10449.2	0.00533	0.00468
10473.6	0.00533	0.00693		10473.6	0.006	0.00714		10473.6	0.00767	0.0059		10473.6	0.00433	0.00466
10498	0.00833	0.00691		10498	0.008	0.00712		10498	0.007	0.00588		10498	0.003	0.00464
10522.5	0.00667	0.0069		10522.5	0.008	0.0071		10522.5	0.00767	0.00586		10522.5	0.00533	0.00463
10546.9	0.00567	0.00688		10546.9	0.00933	0.00709		10546.9	0.00533	0.00585		10546.9	0.004	0.00461
10571.3	0.00467	0.00686		10571.3	0.00767	0.00707		10571.3	0.007	0.00583		10571.3	0.00467	0.00459
10595.7	0.00567	0.00684		10595.7	0.00567	0.00705		10595.7	0.00433	0.00581		10595.7	0.00367	0.00458
10620.1	0.006	0.00683		10620.1	0.005	0.00703		10620.1	0.00433	0.00579		10620.1	0.00433	0.00456
10644.5	0.01133	0.00681		10644.5	0.01	0.00702		10644.5	0.00533	0.00578		10644.5	0.004	0.00454
10668.9	0.00567	0.00679		10668.9	0.00767	0.007		10668.9	0.00567	0.00576		10668.9	0.00533	0.00452
10693.4	0.00833	0.00678		10693.4	0.00567	0.00698		10693.4	0.00733	0.00574		10693.4	0.00267	0.00451
10717.8	0.00733	0.00676		10717.8	0.006	0.00696		10717.8	0.00533	0.00573		10717.8	0.00367	0.00449
10742.2	0.004	0.00674		10742.2	0.005	0.00695		10742.2	0.004	0.00571		10742.2	0.00433	0.00447
10766.6	0.00733	0.00673		10766.6	0.00567	0.00693		10766.6	0.00667	0.00569		10766.6	0.00567	0.00446
10791	0.00633	0.00671		10791	0.00633	0.00691		10791	0.00467	0.00567		10791	0.00567	0.00444
10815.4	0.005	0.00669		10815.4	0.006	0.0069		10815.4	0.00567	0.00566		10815.4	0.004	0.00442
10839.8	0.00533	0.00667		10839.8	0.01067	0.00688		10839.8	0.00467	0.00564		10839.8	0.00667	0.00441
10864.3	0.00833	0.00666		10864.3	0.00767	0.00686		10864.3	0.00567	0.00562		10864.3	0.005	0.00439
10888.7	0.00467	0.00664		10888.7	0.00767	0.00684		10888.7	0.006	0.00561		10888.7	0.00267	0.00437
10913.1	0.00833	0.00663		10913.1	0.00733	0.00683		10913.1	0.006	0.00559		10913.1	0.00367	0.00436
10937.5	0.01	0.00661		10937.5	0.007	0.00681		10937.5	0.006	0.00558		10937.5	0.005	0.00434
10961.9	0.00533	0.00659		10961.9	0.00833	0.0068		10961.9	0.00567	0.00556		10961.9	0.003	0.00433
10986.3	0.005	0.00658		10986.3	0.00767	0.00678		10986.3	0.00333	0.00554		10986.3	0.00433	0.00431
11010.7	0.00633	0.00656		11010.7	0.00567	0.00676		11010.7	0.005	0.00553		11010.7	0.00467	0.00429
11035.2	0.00533	0.00654		11035.2	0.00467	0.00675		11035.2	0.00633	0.00551		11035.2	0.00667	0.00428
11059.6	0.00533	0.00653		11059.6	0.007	0.00673		11059.6	0.00467	0.00549		11059.6	0.007	0.00426
11084	0.00733	0.00651		11084	0.00667	0.00671		11084	0.00667	0.00548		11084	0.00367	0.00425
11108.4	0.00767	0.0065		11108.4	0.00767	0.0067		11108.4	0.007	0.00546		11108.4	0.00767	0.00423
11132.8	0.007	0.00648		11132.8	0.00467	0.00668		11132.8	0.007	0.00545		11132.8	0.003	0.00422
11157.2	0.00567	0.00646		11157.2	0.009	0.00666		11157.2	0.007	0.00543		11157.2	0.005	0.0042
11181.6	0.00667	0.00645		11181.6	0.004	0.00665		11181.6	0.00567	0.00541		11181.6	0.00333	0.00419
11206.1	0.00567	0.00643		11206.1	0.008	0.00663		11206.1	0.006	0.0054		11206.1	0.00567	0.00417
11230.5	0.007	0.00642		11230.5	0.00933	0.00662		11230.5	0.006	0.00538		11230.5	0.00467	0.00415
11254.9	0.007	0.0064		11254.9	0.00833	0.0066		11254.9	0.00267	0.00537		11254.9	0.00267	0.00414
11279.3	0.007	0.00639		11279.3	0.007	0.00659		11279.3	0.00567	0.00535		11279.3	0.00367	0.00412
11303.7	0.00733	0.00637		11303.7	0.008	0.00657		11303.7	0.003	0.00534		11303.7	0.00233	0.00411
11328.1	0.007	0.00635		11328.1	0.00633	0.00655		11328.1	0.006	0.00532		11328.1	0.00433	0.00409
11352.5	0.00733	0.00634		11352.5	0.00833	0.00654		11352.5	0.008	0.00531		11352.5	0.005	0.00408
11377	0.00567	0.00632		11377	0.007	0.00652		11377	0.00333	0.00529		11377	0.00333	0.00406
11401.4	0.008	0.00631		11401.4	0.008	0.00651		11401.4	0.006	0.00528		11401.4	0.00467	0.00405
11425.8	0.00567	0.00629		11425.8	0.00833	0.00649		11425.8	0.00433	0.00526		11425.8	0.00233	0.00403
11450.2	0.00633	0.00628		11450.2	0.00633	0.00648		11450.2	0.00433	0.00525		11450.2	0.00633	0.00402
11474.6	0.006	0.00626		11474.6	0.00667	0.00646		11474.6	0.00567	0.00523		11474.6	0.005	0.00401
11499	0.00767	0.00625		11499	0.00533	0.00645		11499	0.00533	0.00522		11499	0.00333	0.00399
11523.4	0.00633	0.00623		11523.4	0.00867	0.00643		11523.4	0.004	0.0052		11523.4	0.00467	0.00398
11547.9	0.009	0.00622		11547.9	0.007	0.00642		11547.9	0.00633	0.00519		11547.9	0.00467	0.00396
11572.3	0.00567	0.0062		11572.3	0.01	0.0064		11572.3	0.005	0.00517		11572.3	0.004	0.00395
11596.7	0.00633	0.00619		11596.7	0.00767	0.00638		11596.7	0.004	0.00516		11596.7	0.004	0.00393
11621.1	0.00467	0.00617		11621.1	0.00467	0.00637		11621.1	0.005	0.00514		11621.1	0.00533	0.00392
11645.5	0.00533	0.00616		11645.5	0.00767	0.00635		11645.5	0.00533	0.00513		11645.5	0.00433	0.00391
11669.9	0.00533	0.00614		11669.9	0.007	0.00634		11669.9	0.00667	0.00511		11669.9	0.004	0.00389
11694.3	0.007	0.00613		11694.3	0.00567	0.00633		11694.3	0.004	0.0051		11694.3	0.005	0.00388
11718.8	0.00533	0.00611		11718.8	0.009	0.00631		11718.8	0.007	0.00509		11718.8	0.00567	0.00386
11743.2	0.00733	0.0061		11743.2	0.006	0.0063		11743.2	0.00667	0.00507		11743.2	0.00433	0.00385
11767.6	0.00367	0.00609		11767.6	0.007	0.00628		11767.6	0.00667	0.00506		11767.6	0.004	0.00384
11792	0.005	0.00607		11792	0.00433	0.00627		11792	0.00533	0.00504		11792	0.002	0.00382
11816.4	0.006	0.00606		11816.4	0.00633	0.00625		11816.4	0.00667	0.00503		11816.4	0.005	0.00381
11840.8	0.00867	0.00604		11840.8	0.005	0.00624		11840.8	0.00467	0.00501		11840.8	0.00433	0.00379
11865.2	0.00667	0.00603		11865.2	0.00767	0.00622		11865.2	0.00633	0.005		11865.2	0.00733	0.00378
11889.6	0.006	0.00601		11889.6	0.008	0.00621		11889.6	0.005	0.00499		11889.6	0.006	0.00377
11914.1	0.002	0.006		11914.1	0.00667	0.00619		11914.1	0.00533	0.00497		11914.1	0.003	0.00375
11938.5	0.008	0.00599		11938.5	0.00833	0.00618		11938.5	0.007	0.00496		11938.5	0.004	0.00374
11962.9	0.00567	0.00597		11962.9	0.00967	0.00617		11962.9	0.00667	0.00495		11962.9	0.00333	0.00373
11987.3	0.00567	0.00596		11987.3	0.007	0.00615		11987.3	0.006	0.00493		11987.3	0.00567	0.00371
12011.7	0.009	0.00594		12011.7	0.00633	0.00614		12011.7	0.00567	0.00492		12011.7	0.00367	0.0037
12036.1	0.00467	0.00593		12036.1	0.00733	0.00612		12036.1	0.00667	0.00491		12036.1	0.00267	0.00369
12060.5	0.00633	0.00592		12060.5	0.005	0.00611		12060.5	0.004	0.00489		12060.5	0.00467	0.00367
12085	0.00433	0.0059		12085	0.00433	0.00609		12085	0.003	0.00488		12085	0.006	0.00366
12109.4	0.008	0.00589		12109.4	0.00633	0.00608		12109.4	0.00733	0.00486		12109.4	0.00333	0.00365
12133.8	0.00333	0.00588		12133.8	0.00867	0.00607		12133.8	0.00333	0.00485		12133.8	0.005	0.00364
12158.2	0.00567	0.00586		12158.2	0.006	0.00605		12158.2	0.00733	0.00484		12158.2	0.004	0.00362
12182.6	0.00533	0.00585		12182.6	0.005	0.00604		12182.6	0.00433	0.00483		12182.6	0.00467	0.00361
12207	0.008	0.00583		12207	0.00533	0.00603		12207	0.007	0.00481		12207	0.00333	0.0036
12231.4	0.003	0.00582		12231.4	0.00667	0.00601		12231.4	0.00533	0.0048		12231.4	0.00267	0.00359
12255.9	0.00833	0.00581		12255.9	0.00733	0.006		12255.9	0.00533	0.00479		12255.9	0.00367	0.00357
12280.3	0.00767	0.00579		12280.3	0.008	0.00598		12280.3	0.005	0.00477		12280.3	0.00467	0.00356
12304.7	0.006	0.00578		12304.7	0.00533	0.00597		12304.7	0.00433	0.00476		12304.7	0.00367	0.00355
12329.1	0.00433	0.00577		12329.1	0.00733	0.00596		12329.1	0.006	0.00475		12329.1	0.003	0.00354
12353.5	0.00633	0.00575		12353.5	0.007	0.00594		12353.5	0.01033	0.00473		12353.5	0.003	0.00352
12377.9	0.00567	0.00574		12377.9	0.008	0.00593		12377.9	0.006	0.00472		12377.9	0.005	0.00351
12402.3	0.00533	0.00573		12402.3	0.00567	0.00592		12402.3	0.005	0.00471		12402.3	0.00333	0.0035
12426.8	0.008	0.00572		12426.8	0.00667	0.0059		12426.8	0.00467	0.0047		12426.8	0.00667	0.00349
12451.2	0.00433	0.0057		12451.2	0.00867	0.00589		12451.2	0.004	0.00468		12451.2	0.00433	0.00347
12475.6	0.00667	0.00569		12475.6	0.005	0.00588		12475.6	0.005	0.00467		12475.6	0.004	0.00346
12500	0.00733	0.00568		12500	0.00533	0.00586		12500	0.008	0.00466		12500	0.00367	0.00345
12524.4	0.00567	0.00566		12524.4	0.006	0.00585		12524.4	0.00333	0.00465		12524.4	0.00333	0.00344
12548.8	0.00633	0.00565		12548.8	0.007	0.00584		12548.8	0.00733	0.00463		12548.8	0.00333	0.00343
12573.2	0.00633	0.00564		12573.2	0.00533	0.00583		12573.2	0.00467	0.00462		12573.2	0.00267	0.00341
12597.7	0.00733	0.00563		12597.7	0.00533	0.00581		12597.7	0.005	0.00461		12597.7	0.00233	0.0034
12622.1	0.00533	0.00561		12622.1	0.00667	0.0058		12622.1	0.00667	0.0046		12622.1	0.005	0.00339
12646.5	0.007	0.0056		12646.5	0.00467	0.00579		12646.5	0.006	0.00459		12646.5	0.00467	0.00338
12670.9	0.00467	0.00559		12670.9	0.00567	0.00577		12670.9	0.00333	0.00457		12670.9	0.005	0.00337
12695.3	0.00833	0.00558		12695.3	0.007	0.00576		12695.3	0.004	0.00456		12695.3	0.00433	0.00336
12719.7	0.00567	0.00556		12719.7	0.006	0.00575		12719.7	0.006	0.00455		12719.7	0.003	0.00334
12744.1	0.007	0.00555		12744.1	0.00767	0.00574		12744.1	0.00633	0.00454		12744.1	0.00333	0.00333
12768.6	0.008	0.00554		12768.6	0.00567	0.00572		12768.6	0.00367	0.00453		12768.6	0.005	0.00332
12793	0.004	0.00553		12793	0.008	0.00571		12793	0.00333	0.00451		12793	0.005	0.00331
12817.4	0.00667	0.00551		12817.4	0.00533	0.0057		12817.4	0.00767	0.0045		12817.4	0.00433	0.0033
12841.8	0.009	0.0055		12841.8	0.00633	0.00569		12841.8	0.00733	0.00449		12841.8	0.003	0.00329
12866.2	0.00533	0.00549		12866.2	0.00533	0.00567		12866.2	0.00367	0.00448		12866.2	0.00233	0.00328
12890.6	0.00733	0.00548		12890.6	0.00867	0.00566		12890.6	0.00433	0.00447		12890.6	0.00233	0.00326
12915	0.00733	0.00547		12915	0.007	0.00565		12915	0.005	0.00446		12915	0.00433	0.00325
12939.5	0.00733	0.00545		12939.5	0.00667	0.00564		12939.5	0.004	0.00444		12939.5	0.00367	0.00324
12963.9	0.00633	0.00544		12963.9	0.006	0.00562		12963.9	0.00433	0.00443		12963.9	0.00433	0.00323
12988.3	0.00633	0.00543		12988.3	0.006	0.00561		12988.3	0.006	0.00442		12988.3	0.00267	0.00322
13012.7	0.00467	0.00542		13012.7	0.009	0.0056		13012.7	0.004	0.00441		13012.7	0.003	0.00321
13037.1	0.00533	0.00541		13037.1	0.00967	0.00559		13037.1	0.00533	0.0044		13037.1	0.003	0.0032
13061.5	0.00467	0.00539		13061.5	0.00467	0.00558		13061.5	0.00667	0.00439		13061.5	0.00567	0.00319
13085.9	0.00667	0.00538		13085.9	0.00667	0.00556		13085.9	0.00733	0.00438		13085.9	0.00433	0.00318
13110.4	0.00633	0.00537		13110.4	0.007	0.00555		13110.4	0.00433	0.00437		13110.4	0.00233	0.00317
13134.8	0.00333	0.00536		13134.8	0.00467	0.00554		13134.8	0.00467	0.00435		13134.8	0.003	0.00316
13159.2	0.00533	0.00535		13159.2	0.00733	0.00553		13159.2	0.00567	0.00434		13159.2	0.00433	0.00314
13183.6	0.00767	0.00534		13183.6	0.008	0.00552		13183.6	0.005	0.00433		13183.6	0.006	0.00313
13208	0.00633	0.00532		13208	0.00367	0.0055		13208	0.00533	0.00432		13208	0.005	0.00312
13232.4	0.00767	0.00531		13232.4	0.00533	0.00549		13232.4	0.00567	0.00431		13232.4	0.00233	0.00311
13256.8	0.007	0.0053		13256.8	0.00567	0.00548		13256.8	0.004	0.0043		13256.8	0.00367	0.0031
13281.2	0.005	0.00529		13281.2	0.007	0.00547		13281.2	0.00733	0.00429		13281.2	0.00167	0.00309
13305.7	0.00767	0.00528		13305.7	0.00733	0.00546		13305.7	0.00633	0.00428		13305.7	0.00233	0.00308
13330.1	0.003	0.00527		13330.1	0.007	0.00545		13330.1	0.00467	0.00427		13330.1	0.00433	0.00307
13354.5	0.00467	0.00526		13354.5	0.006	0.00543		13354.5	0.00467	0.00426		13354.5	0.00567	0.00306
13378.9	0.00433	0.00524		13378.9	0.005	0.00542		13378.9	0.00433	0.00425		13378.9	0.003	0.00305
13403.3	0.00767	0.00523		13403.3	0.00633	0.00541		13403.3	0.00633	0.00424		13403.3	0.00433	0.00304
13427.7	0.006	0.00522		13427.7	0.00433	0.0054		13427.7	0.00533	0.00423		13427.7	0.003	0.00303
13452.1	0.00667	0.00521		13452.1	0.00667	0.00539		13452.1	0.00567	0.00421		13452.1	0.002	0.00302
13476.6	0.00867	0.0052		13476.6	0.00633	0.00538		13476.6	0.00433	0.0042		13476.6	0.003	0.00301
13501	0.008	0.00519		13501	0.00667	0.00537		13501	0.00667	0.00419		13501	0.00467	0.003
13525.4	0.004	0.00518		13525.4	0.00733	0.00535		13525.4	0.00367	0.00418		13525.4	0.00333	0.00299
13549.8	0.006	0.00517		13549.8	0.006	0.00534		13549.8	0.007	0.00417		13549.8	0.00133	0.00298
13574.2	0.00533	0.00516		13574.2	0.00767	0.00533		13574.2	0.004	0.00416		13574.2	0.002	0.00297
13598.6	0.005	0.00514		13598.6	0.00167	0.00532		13598.6	0.00433	0.00415		13598.6	0.003	0.00296
13623	0.00667	0.00513		13623	0.00433	0.00531		13623	0.00667	0.00414		13623	0.004	0.00295
13647.5	0.00467	0.00512		13647.5	0.00767	0.0053		13647.5	0.00467	0.00413		13647.5	0.00267	0.00294
13671.9	0.006	0.00511		13671.9	0.003	0.00529		13671.9	0.00367	0.00412		13671.9	0.00333	0.00293
13696.3	0.00467	0.0051		13696.3	0.00633	0.00528		13696.3	0.00567	0.00411		13696.3	0.003	0.00292
13720.7	0.006	0.00509		13720.7	0.00667	0.00527		13720.7	0.00433	0.0041		13720.7	0.00367	0.00291
13745.1	0.00467	0.00508		13745.1	0.00567	0.00525		13745.1	0.00733	0.00409		13745.1	0.004	0.0029
13769.5	0.00433	0.00507		13769.5	0.00533	0.00524		13769.5	0.00567	0.00408		13769.5	0.00333	0.00289
13793.9	0.00733	0.00506		13793.9	0.00633	0.00523		13793.9	0.004	0.00407		13793.9	0.00467	0.00288
13818.4	0.004	0.00505		13818.4	0.00467	0.00522		13818.4	0.006	0.00406		13818.4	0.00367	0.00288
13842.8	0.006	0.00504		13842.8	0.005	0.00521		13842.8	0.004	0.00405		13842.8	0.00333	0.00287
13867.2	0.007	0.00503		13867.2	0.00633	0.0052		13867.2	0.00467	0.00404		13867.2	0.00333	0.00286
13891.6	0.00533	0.00502		13891.6	0.00533	0.00519		13891.6	0.004	0.00403		13891.6	0.00467	0.00285
13916	0.004	0.00501		13916	0.00267	0.00518		13916	0.00367	0.00402		13916	0.00433	0.00284
13940.4	0.00667	0.005		13940.4	0.00633	0.00517		13940.4	0.00333	0.00401		13940.4	0.00467	0.00283
13964.8	0.006	0.00499		13964.8	0.005	0.00516		13964.8	0.00467	0.004		13964.8	0.003	0.00282
13989.3	0.00567	0.00498		13989.3	0.008	0.00515		13989.3	0.00433	0.004		13989.3	0.00333	0.00281
14013.7	0.00533	0.00497		14013.7	0.006	0.00514		14013.7	0.00633	0.00399		14013.7	0.00533	0.0028
14038.1	0.005	0.00496		14038.1	0.00467	0.00513		14038.1	0.00333	0.00398		14038.1	0.004	0.00279
14062.5	0.007	0.00495		14062.5	0.00533	0.00512		14062.5	0.005	0.00397		14062.5	0.003	0.00278
14086.9	0.005	0.00494		14086.9	0.00433	0.00511		14086.9	0.005	0.00396		14086.9	0.00233	0.00277
14111.3	0.004	0.00493		14111.3	0.00733	0.0051		14111.3	0.00333	0.00395		14111.3	0.00233	0.00277
14135.7	0.00433	0.00492		14135.7	0.00667	0.00509		14135.7	0.006	0.00394		14135.7	0.004	0.00276
14160.2	0.00467	0.00491		14160.2	0.007	0.00507		14160.2	0.005	0.00393		14160.2	0.003	0.00275
14184.6	0.006	0.0049		14184.6	0.00567	0.00506		14184.6	0.004	0.00392		14184.6	0.00267	0.00274
14209	0.007	0.00489		14209	0.00667	0.00505		14209	0.00333	0.00391		14209	0.00233	0.00273
14233.4	0.008	0.00488		14233.4	0.00467	0.00504		14233.4	0.00533	0.0039		14233.4	0.00333	0.00272
14257.8	0.00733	0.00487		14257.8	0.008	0.00503		14257.8	0.006	0.00389		14257.8	0.005	0.00271
14282.2	0.007	0.00486		14282.2	0.005	0.00502		14282.2	0.00467	0.00388		14282.2	0.00267	0.0027
14306.6	0.00767	0.00485		14306.6	0.005	0.00501		14306.6	0.00533	0.00388		14306.6	0.00367	0.0027
14331.1	0.00567	0.00484		14331.1	0.00733	0.005		14331.1	0.00367	0.00387		14331.1	0.00533	0.00269
14355.5	0.005	0.00483		14355.5	0.004	0.00499		14355.5	0.004	0.00386		14355.5	0.00367	0.00268
14379.9	0.00467	0.00482		14379.9	0.00467	0.00498		14379.9	0.005	0.00385		14379.9	0.00367	0.00267
14404.3	0.00533	0.00481		14404.3	0.00633	0.00497		14404.3	0.00567	0.00384		14404.3	0.00367	0.00266
14428.7	0.00467	0.0048		14428.7	0.004	0.00496		14428.7	0.003	0.00383		14428.7	0.004	0.00265
14453.1	0.00433	0.00479		14453.1	0.00533	0.00495		14453.1	0.006	0.00382		14453.1	0.00233	0.00265
14477.5	0.006	0.00478		14477.5	0.00733	0.00495		14477.5	0.00333	0.00381		14477.5	0.00333	0.00264
14502	0.005	0.00477		14502	0.00667	0.00494		14502	0.003	0.0038		14502	0.00467	0.00263
14526.4	0.006	0.00476		14526.4	0.00333	0.00493		14526.4	0.00567	0.0038		14526.4	0.004	0.00262
14550.8	0.00567	0.00475		14550.8	0.00933	0.00492		14550.8	0.005	0.00379		14550.8	0.00333	0.00261
14575.2	0.00467	0.00474		14575.2	0.00733	0.00491		14575.2	0.00533	0.00378		14575.2	0.005	0.0026
14599.6	0.00633	0.00473		14599.6	0.00367	0.0049		14599.6	0.00367	0.00377		14599.6	0.00433	0.0026
14624	0.004	0.00472		14624	0.00533	0.00489		14624	0.00367	0.00376		14624	0.00433	0.00259
14648.4	0.008	0.00472		14648.4	0.00633	0.00488		14648.4	0.00333	0.00375		14648.4	0.00367	0.00258
14672.9	0.00433	0.00471		14672.9	0.00633	0.00487		14672.9	0.003	0.00374		14672.9	0.00433	0.00257
14697.3	0.005	0.0047		14697.3	0.00467	0.00486		14697.3	0.006	0.00374		14697.3	0.00267	0.00256
14721.7	0.007	0.00469		14721.7	0.00767	0.00485		14721.7	0.00333	0.00373		14721.7	0.002	0.00256
14746.1	0.00533	0.00468		14746.1	0.00767	0.00484		14746.1	0.00533	0.00372		14746.1	0.00233	0.00255
14770.5	0.00333	0.00467		14770.5	0.004	0.00483		14770.5	0.003	0.00371		14770.5	0.004	0.00254
14794.9	0.006	0.00466		14794.9	0.005	0.00482		14794.9	0.00467	0.0037		14794.9	0.00233	0.00253
14819.3	0.00567	0.00465		14819.3	0.00567	0.00481		14819.3	0.003	0.00369		14819.3	0.00233	0.00253
14843.8	0.00267	0.00464		14843.8	0.006	0.0048		14843.8	0.00467	0.00369		14843.8	0.00467	0.00252
14868.2	0.00633	0.00463		14868.2	0.006	0.00479		14868.2	0.00267	0.00368		14868.2	0.00167	0.00251
14892.6	0.00467	0.00463		14892.6	0.00667	0.00478		14892.6	0.00633	0.00367		14892.6	0.00267	0.0025
14917	0.005	0.00462		14917	0.00467	0.00478		14917	0.00567	0.00366		14917	0.00267	0.00249
14941.4	0.006	0.00461		14941.4	0.004	0.00477		14941.4	0.003	0.00365		14941.4	0.002	0.00249
14965.8	0.005	0.0046		14965.8	0.00567	0.00476		14965.8	0.002	0.00365		14965.8	0.00333	0.00248
14990.2	0.00467	0.00459		14990.2	0.006	0.00475		14990.2	0.004	0.00364		14990.2	0.00333	0.00247
15014.6	0.006	0.00458		15014.6	0.007	0.00474		15014.6	0.005	0.00363		15014.6	0.00333	0.00246
15039.1	0.00267	0.00457		15039.1	0.00533	0.00473		15039.1	0.005	0.00362		15039.1	0.00333	0.00246
15063.5	0.005	0.00456		15063.5	0.00533	0.00472		15063.5	0.00533	0.00361		15063.5	0.00233	0.00245
15087.9	0.005	0.00456		15087.9	0.00567	0.00471		15087.9	0.00333	0.00361		15087.9	0.003	0.00244
15112.3	0.00433	0.00455		15112.3	0.00467	0.0047		15112.3	0.00533	0.0036		15112.3	0.003	0.00243
15136.7	0.007	0.00454		15136.7	0.00567	0.00469		15136.7	0.00467	0.00359		15136.7	0.002	0.00243
15161.1	0.00767	0.00453		15161.1	0.00833	0.00469		15161.1	0.00633	0.00358		15161.1	0.004	0.00242
15185.5	0.00567	0.00452		15185.5	0.00767	0.00468		15185.5	0.00533	0.00358		15185.5	0.00433	0.00241
15210	0.005	0.00451		15210	0.00567	0.00467		15210	0.00267	0.00357		15210	0.00267	0.00241
15234.4	0.00567	0.0045		15234.4	0.00567	0.00466		15234.4	0.00433	0.00356		15234.4	0.00167	0.0024
15258.8	0.005	0.0045		15258.8	0.00567	0.00465		15258.8	0.006	0.00355		15258.8	0.00267	0.00239
15283.2	0.00767	0.00449		15283.2	0.00567	0.00464		15283.2	0.00333	0.00355		15283.2	0.00267	0.00238
15307.6	0.00667	0.00448		15307.6	0.00367	0.00463		15307.6	0.003	0.00354		15307.6	0.002	0.00238
15332	0.004	0.00447		15332	0.005	0.00462		15332	0.00333	0.00353		15332	0.00333	0.00237
15356.4	0.00867	0.00446		15356.4	0.005	0.00462		15356.4	0.006	0.00352		15356.4	0.00433	0.00236
15380.9	0.00467	0.00445		15380.9	0.00367	0.00461		15380.9	0.00367	0.00352		15380.9	0.00467	0.00236
15405.3	0.00533	0.00445		15405.3	0.00767	0.0046		15405.3	0.00333	0.00351		15405.3	0.00467	0.00235
15429.7	0.00633	0.00444		15429.7	0.00633	0.00459		15429.7	0.00567	0.0035		15429.7	0.00333	0.00234
15454.1	0.006	0.00443		15454.1	0.00533	0.00458		15454.1	0.005	0.00349		15454.1	0.00333	0.00233
15478.5	0.003	0.00442		15478.5	0.00633	0.00457		15478.5	0.00333	0.00349		15478.5	0.00333	0.00233
15502.9	0.00467	0.00441		15502.9	0.004	0.00457		15502.9	0.00367	0.00348		15502.9	0.00233	0.00232
15527.3	0.00733	0.00441		15527.3	0.007	0.00456		15527.3	0.00467	0.00347		15527.3	0.00333	0.00231
15551.8	0.00867	0.0044		15551.8	0.005	0.00455		15551.8	0.003	0.00346		15551.8	0.003	0.00231
15576.2	0.00233	0.00439		15576.2	0.00633	0.00454		15576.2	0.00433	0.00346		15576.2	0.00267	0.0023
15600.6	0.005	0.00438		15600.6	0.00533	0.00453		15600.6	0.00333	0.00345		15600.6	0.00233	0.00229
15625	0.00467	0.00437		15625	0.005	0.00452		15625	0.003	0.00344		15625	0.00433	0.00229
15649.4	0.00467	0.00437		15649.4	0.008	0.00452		15649.4	0.00267	0.00344		15649.4	0.00267	0.00228
15673.8	0.00733	0.00436		15673.8	0.00433	0.00451		15673.8	0.00433	0.00343		15673.8	0.002	0.00227
15698.2	0.00567	0.00435		15698.2	0.00733	0.0045		15698.2	0.00367	0.00342		15698.2	0.003	0.00227
15722.7	0.00433	0.00434		15722.7	0.00333	0.00449		15722.7	0.004	0.00342		15722.7	0.00367	0.00226
15747.1	0.006	0.00434		15747.1	0.005	0.00448		15747.1	0.00633	0.00341		15747.1	0.00367	0.00225
15771.5	0.00467	0.00433		15771.5	0.00333	0.00448		15771.5	0.007	0.0034		15771.5	0.003	0.00225
15795.9	0.00367	0.00432		15795.9	0.00767	0.00447		15795.9	0.00267	0.00339		15795.9	0.004	0.00224
15820.3	0.00567	0.00431		15820.3	0.003	0.00446		15820.3	0.003	0.00339		15820.3	0.00367	0.00223
15844.7	0.00533	0.0043		15844.7	0.00433	0.00445		15844.7	0.004	0.00338		15844.7	0.00333	0.00223
15869.1	0.00333	0.0043		15869.1	0.00433	0.00444		15869.1	0.00467	0.00337		15869.1	0.003	0.00222
15893.6	0.004	0.00429		15893.6	0.00633	0.00444		15893.6	0.004	0.00337		15893.6	0.00467	0.00222
15918	0.00367	0.00428		15918	0.00567	0.00443		15918	0.003	0.00336		15918	0.00267	0.00221
15942.4	0.00433	0.00427		15942.4	0.00533	0.00442		15942.4	0.00233	0.00335		15942.4	0.00367	0.0022
15966.8	0.002	0.00427		15966.8	0.005	0.00441		15966.8	0.005	0.00335		15966.8	0.00233	0.0022
15991.2	0.00633	0.00426		15991.2	0.00567	0.0044		15991.2	0.00433	0.00334		15991.2	0.00267	0.00219
16015.6	0.00667	0.00425		16015.6	0.00233	0.0044		16015.6	0.00467	0.00333		16015.6	0.00467	0.00218
16040	0.007	0.00424		16040	0.00433	0.00439		16040	0.003	0.00333		16040	0.00367	0.00218
16064.5	0.006	0.00424		16064.5	0.00567	0.00438		16064.5	0.00367	0.00332		16064.5	0.00233	0.00217
16088.9	0.00467	0.00423		16088.9	0.00567	0.00437		16088.9	0.00333	0.00331		16088.9	0.003	0.00217
16113.3	0.00633	0.00422		16113.3	0.00533	0.00437		16113.3	0.00533	0.00331		16113.3	0.004	0.00216
16137.7	0.004	0.00421		16137.7	0.00433	0.00436		16137.7	0.00233	0.0033		16137.7	0.003	0.00215
16162.1	0.006	0.00421		16162.1	0.005	0.00435		16162.1	0.00367	0.00329		16162.1	0.00267	0.00215
16186.5	0.00467	0.0042		16186.5	0.00333	0.00434		16186.5	0.00467	0.00329		16186.5	0.002	0.00214
16210.9	0.005	0.00419		16210.9	0.00367	0.00434		16210.9	0.005	0.00328		16210.9	0.00267	0.00214
16235.4	0.00367	0.00419		16235.4	0.00567	0.00433		16235.4	0.00267	0.00328		16235.4	0.00167	0.00213
16259.8	0.00467	0.00418		16259.8	0.00267	0.00432		16259.8	0.00533	0.00327		16259.8	0.00367	0.00212
16284.2	0.00667	0.00417		16284.2	0.007	0.00431		16284.2	0.003	0.00326		16284.2	0.00233	0.00212
16308.6	0.00433	0.00416		16308.6	0.00467	0.00431		16308.6	0.006	0.00326		16308.6	0.00133	0.00211
16333	0.00467	0.00416		16333	0.00567	0.0043		16333	0.004	0.00325		16333	0.00367	0.00211
16357.4	0.00733	0.00415		16357.4	0.006	0.00429		16357.4	0.00433	0.00324		16357.4	0.00333	0.0021
16381.8	0.00533	0.00414		16381.8	0.00533	0.00428		16381.8	0.00367	0.00324		16381.8	0.002	0.00209
16406.2	0.004	0.00414		16406.2	0.00533	0.00428		16406.2	0.00333	0.00323		16406.2	0.00333	0.00209
16430.7	0.00333	0.00413		16430.7	0.00367	0.00427		16430.7	0.00433	0.00323		16430.7	0.005	0.00208
16455.1	0.00567	0.00412		16455.1	0.00433	0.00426		16455.1	0.00633	0.00322		16455.1	0.003	0.00208
16479.5	0.00567	0.00412		16479.5	0.00333	0.00425		16479.5	0.00433	0.00321		16479.5	0.00167	0.00207
16503.9	0.00433	0.00411		16503.9	0.00433	0.00425		16503.9	0.003	0.00321		16503.9	0.00233	0.00207
16528.3	0.00433	0.0041		16528.3	0.00433	0.00424		16528.3	0.004	0.0032		16528.3	0.00167	0.00206
16552.7	0.00367	0.00409		16552.7	0.004	0.00423		16552.7	0.00367	0.00319		16552.7	0.002	0.00205
16577.1	0.00233	0.00409		16577.1	0.00567	0.00423		16577.1	0.00467	0.00319		16577.1	0.00167	0.00205
16601.6	0.00467	0.00408		16601.6	0.005	0.00422		16601.6	0.00167	0.00318		16601.6	0.002	0.00204
16626	0.005	0.00407		16626	0.00267	0.00421		16626	0.00433	0.00318		16626	0.00267	0.00204
16650.4	0.00467	0.00407		16650.4	0.00467	0.0042		16650.4	0.00533	0.00317		16650.4	0.001	0.00203
16674.8	0.00333	0.00406		16674.8	0.00333	0.0042		16674.8	0.002	0.00317		16674.8	0.002	0.00203
16699.2	0.004	0.00405		16699.2	0.00367	0.00419		16699.2	0.00533	0.00316		16699.2	0.001	0.00202
16723.6	0.00567	0.00405		16723.6	0.00367	0.00418		16723.6	0.00433	0.00315		16723.6	0.00367	0.00202
16748	0.00367	0.00404		16748	0.00567	0.00418		16748	0.00367	0.00315		16748	0.00233	0.00201
16772.5	0.004	0.00403		16772.5	0.00533	0.00417		16772.5	0.00433	0.00314		16772.5	0.00233	0.00201
16796.9	0.004	0.00403		16796.9	0.005	0.00416		16796.9	0.00233	0.00314		16796.9	0.00367	0.002
16821.3	0.00467	0.00402		16821.3	0.006	0.00416		16821.3	0.004	0.00313		16821.3	0.004	0.00199
16845.7	0.00467	0.00401		16845.7	0.00633	0.00415		16845.7	0.00333	0.00312		16845.7	0.00333	0.00199
16870.1	0.00367	0.00401		16870.1	0.00633	0.00414		16870.1	0.004	0.00312		16870.1	0.00333	0.00198
16894.5	0.005	0.004		16894.5	0.00233	0.00414		16894.5	0.003	0.00311		16894.5	0.00233	0.00198
16918.9	0.004	0.004		16918.9	0.007	0.00413		16918.9	0.00433	0.00311		16918.9	0.00267	0.00197
16943.4	0.00633	0.00399		16943.4	0.00433	0.00412		16943.4	0.00367	0.0031		16943.4	0.00167	0.00197
16967.8	0.005	0.00398		16967.8	0.00367	0.00412		16967.8	0.00467	0.0031		16967.8	0.00233	0.00196
16992.2	0.00367	0.00398		16992.2	0.00533	0.00411		16992.2	0.003	0.00309		16992.2	0.00367	0.00196
17016.6	0.00267	0.00397		17016.6	0.00533	0.0041		17016.6	0.005	0.00309		17016.6	0.004	0.00195
17041	0.00433	0.00396		17041	0.004	0.0041		17041	0.003	0.00308		17041	0.00167	0.00195
17065.4	0.00267	0.00396		17065.4	0.00767	0.00409		17065.4	0.00367	0.00307		17065.4	0.00367	0.00194
17089.8	0.00533	0.00395		17089.8	0.00367	0.00408		17089.8	0.00333	0.00307		17089.8	0.003	0.00194
17114.3	0.00467	0.00394		17114.3	0.00467	0.00408		17114.3	0.00533	0.00306		17114.3	0.00333	0.00193
17138.7	0.00433	0.00394		17138.7	0.00333	0.00407		17138.7	0.00533	0.00306		17138.7	0.00167	0.00193
17163.1	0.005	0.00393		17163.1	0.005	0.00406		17163.1	0.00333	0.00305		17163.1	0.00267	0.00192
17187.5	0.003	0.00393		17187.5	0.00333	0.00406		17187.5	0.00533	0.00305		17187.5	0.002	0.00192
17211.9	0.00467	0.00392		17211.9	0.00367	0.00405		17211.9	0.00467	0.00304		17211.9	0.00133	0.00191
17236.3	0.00533	0.00391		17236.3	0.00467	0.00404		17236.3	0.00367	0.00304		17236.3	0.00333	0.00191
17260.7	0.00433	0.00391		17260.7	0.004	0.00404		17260.7	0.005	0.00303		17260.7	0.003	0.0019
17285.2	0.00233	0.0039		17285.2	0.00433	0.00403		17285.2	0.00133	0.00303		17285.2	0.002	0.0019
17309.6	0.00367	0.0039		17309.6	0.00533	0.00402		17309.6	0.00367	0.00302		17309.6	0.00233	0.00189
17334	0.007	0.00389		17334	0.00333	0.00402		17334	0.003	0.00302		17334	0.00367	0.00189
17358.4	0.00433	0.00388		17358.4	0.00367	0.00401		17358.4	0.004	0.00301		17358.4	0.00333	0.00188
17382.8	0.00467	0.00388		17382.8	0.00433	0.00401		17382.8	0.005	0.00301		17382.8	0.00233	0.00188
17407.2	0.00467	0.00387		17407.2	0.00567	0.004		17407.2	0.00367	0.003		17407.2	0.00133	0.00187
17431.6	0.00633	0.00387		17431.6	0.00467	0.00399		17431.6	0.007	0.00299		17431.6	0.00233	0.00187
17456.1	0.00333	0.00386		17456.1	0.00667	0.00399		17456.1	0.00467	0.00299		17456.1	0.002	0.00186
17480.5	0.00533	0.00385		17480.5	0.004	0.00398		17480.5	0.00233	0.00298		17480.5	0.003	0.00186
17504.9	0.00733	0.00385		17504.9	0.005	0.00397		17504.9	0.00333	0.00298		17504.9	0.00267	0.00185
17529.3	0.00533	0.00384		17529.3	0.00467	0.00397		17529.3	0.005	0.00297		17529.3	0.003	0.00185
17553.7	0.006	0.00384		17553.7	0.00367	0.00396		17553.7	0.005	0.00297		17553.7	0.00333	0.00185
17578.1	0.003	0.00383		17578.1	0.00833	0.00396		17578.1	0.00433	0.00296		17578.1	0.00233	0.00184
17602.5	0.00567	0.00382		17602.5	0.00633	0.00395		17602.5	0.002	0.00296		17602.5	0.002	0.00184
17627	0.006	0.00382		17627	0.006	0.00394		17627	0.004	0.00295		17627	0.00233	0.00183
17651.4	0.00567	0.00381		17651.4	0.00233	0.00394		17651.4	0.00367	0.00295		17651.4	0.002	0.00183
17675.8	0.007	0.00381		17675.8	0.00533	0.00393		17675.8	0.00467	0.00294		17675.8	0.00267	0.00182
17700.2	0.00333	0.0038		17700.2	0.00433	0.00393		17700.2	0.004	0.00294		17700.2	0.00367	0.00182
17724.6	0.005	0.0038		17724.6	0.00433	0.00392		17724.6	0.003	0.00293		17724.6	0.00167	0.00181
17749	0.00333	0.00379		17749	0.00533	0.00391		17749	0.00233	0.00293		17749	0.002	0.00181
17773.4	0.007	0.00378		17773.4	0.00567	0.00391		17773.4	0.00367	0.00293		17773.4	0.002	0.0018
17797.9	0.00633	0.00378		17797.9	0.00533	0.0039		17797.9	0.00333	0.00292		17797.9	0.00167	0.0018
17822.3	0.00567	0.00377		17822.3	0.00567	0.0039		17822.3	0.00367	0.00292		17822.3	0.001	0.0018
17846.7	0.00333	0.00377		17846.7	0.00767	0.00389		17846.7	0.00367	0.00291		17846.7	0.00333	0.00179
17871.1	0.00267	0.00376		17871.1	0.00467	0.00388		17871.1	0.00233	0.00291		17871.1	0.004	0.00179
17895.5	0.00633	0.00376		17895.5	0.003	0.00388		17895.5	0.005	0.0029		17895.5	0.00133	0.00178
17919.9	0.00433	0.00375		17919.9	0.00533	0.00387		17919.9	0.00167	0.0029		17919.9	0.004	0.00178
17944.3	0.004	0.00374		17944.3	0.004	0.00387		17944.3	0.00567	0.00289		17944.3	0.002	0.00177
17968.8	0.00433	0.00374		17968.8	0.00733	0.00386		17968.8	0.00367	0.00289		17968.8	0.00267	0.00177
17993.2	0.006	0.00373		17993.2	0.003	0.00385		17993.2	0.00267	0.00288		17993.2	0.00267	0.00176
18017.6	0.006	0.00373		18017.6	0.007	0.00385		18017.6	0.004	0.00288		18017.6	0.002	0.00176
18042	0.00367	0.00372		18042	0.007	0.00384		18042	0.004	0.00287		18042	0.00367	0.00176
18066.4	0.006	0.00372		18066.4	0.00433	0.00384		18066.4	0.007	0.00287		18066.4	0.003	0.00175
18090.8	0.006	0.00371		18090.8	0.00533	0.00383		18090.8	0.00333	0.00286		18090.8	0.00433	0.00175
18115.2	0.00833	0.00371		18115.2	0.00567	0.00383		18115.2	0.00433	0.00286		18115.2	0.00433	0.00174
18139.6	0.004	0.0037		18139.6	0.00433	0.00382		18139.6	0.00333	0.00285		18139.6	0.00333	0.00174
18164.1	0.008	0.0037		18164.1	0.00567	0.00382		18164.1	0.003	0.00285		18164.1	0.00167	0.00174
18188.5	0.003	0.00369		18188.5	0.00367	0.00381		18188.5	0.003	0.00285		18188.5	0.00267	0.00173
18212.9	0.00333	0.00369		18212.9	0.00433	0.0038		18212.9	0.00167	0.00284		18212.9	0.00133	0.00173
18237.3	0.00667	0.00368		18237.3	0.000666667	0.0038		18237.3	0.00367	0.00284		18237.3	0.00333	0.00172
18261.7	0.00467	0.00368		18261.7	0.00367	0.00379		18261.7	0.003	0.00283		18261.7	0.003	0.00172
18286.1	0.006	0.00367		18286.1	0.005	0.00379		18286.1	0.00367	0.00283		18286.1	0.00133	0.00171
18310.5	0.00267	0.00366		18310.5	0.004	0.00378		18310.5	0.00433	0.00282		18310.5	0.003	0.00171
18335	0.00433	0.00366		18335	0.00367	0.00378		18335	0.003	0.00282		18335	0.00133	0.00171
18359.4	0.005	0.00365		18359.4	0.00467	0.00377		18359.4	0.00533	0.00282		18359.4	0.00233	0.0017
18383.8	0.00367	0.00365		18383.8	0.00367	0.00377		18383.8	0.00633	0.00281		18383.8	0.00333	0.0017
18408.2	0.00667	0.00364		18408.2	0.00567	0.00376		18408.2	0.00267	0.00281		18408.2	0.00267	0.00169
18432.6	0.006	0.00364		18432.6	0.003	0.00375		18432.6	0.00333	0.0028		18432.6	0.00267	0.00169
18457	0.00433	0.00363		18457	0.00567	0.00375		18457	0.004	0.0028		18457	0.003	0.00169
18481.4	0.006	0.00363		18481.4	0.005	0.00374		18481.4	0.00267	0.00279		18481.4	0.003	0.00168
18505.9	0.006	0.00362		18505.9	0.00467	0.00374		18505.9	0.00467	0.00279		18505.9	0.00233	0.00168
18530.3	0.00433	0.00362		18530.3	0.004	0.00373		18530.3	0.00333	0.00279		18530.3	0.002	0.00168
18554.7	0.00467	0.00361		18554.7	0.005	0.00373		18554.7	0.00367	0.00278		18554.7	0.002	0.00167
18579.1	0.00233	0.00361		18579.1	0.00633	0.00372		18579.1	0.00467	0.00278		18579.1	0.00333	0.00167
18603.5	0.002	0.0036		18603.5	0.00633	0.00372		18603.5	0.00367	0.00277		18603.5	0.00133	0.00166
18627.9	0.00633	0.0036		18627.9	0.005	0.00371		18627.9	0.004	0.00277		18627.9	0.00333	0.00166
18652.3	0.00533	0.00359		18652.3	0.006	0.00371		18652.3	0.00433	0.00276		18652.3	0.002	0.00166
18676.8	0.006	0.00359		18676.8	0.00367	0.0037		18676.8	0.004	0.00276		18676.8	0.002	0.00165
18701.2	0.00367	0.00358		18701.2	0.006	0.0037		18701.2	0.00367	0.00276		18701.2	0.00267	0.00165
18725.6	0.00367	0.00358		18725.6	0.00567	0.00369		18725.6	0.00333	0.00275		18725.6	0.00233	0.00164
18750	0.00567	0.00357		18750	0.00633	0.00369		18750	0.00467	0.00275		18750	0.00233	0.00164
18774.4	0.00433	0.00357		18774.4	0.00367	0.00368		18774.4	0.00267	0.00274		18774.4	0.00267	0.00164
18798.8	0.00467	0.00356		18798.8	0.00533	0.00368		18798.8	0.00433	0.00274		18798.8	0.00267	0.00163
18823.2	0.005	0.00356		18823.2	0.00367	0.00367		18823.2	0.00367	0.00274		18823.2	0.002	0.00163
18847.7	0.00367	0.00356		18847.7	0.00167	0.00367		18847.7	0.00433	0.00273		18847.7	0.00233	0.00163
18872.1	0.00533	0.00355		18872.1	0.00333	0.00366		18872.1	0.00533	0.00273		18872.1	0.003	0.00162
18896.5	0.002	0.00355		18896.5	0.00667	0.00366		18896.5	0.005	0.00272		18896.5	0.002	0.00162
18920.9	0.00367	0.00354		18920.9	0.00333	0.00365		18920.9	0.00467	0.00272		18920.9	0.00233	0.00162
18945.3	0.005	0.00354		18945.3	0.00633	0.00365		18945.3	0.005	0.00272		18945.3	0.00367	0.00161
18969.7	0.00467	0.00353		18969.7	0.005	0.00364		18969.7	0.00333	0.00271		18969.7	0.00367	0.00161
18994.1	0.00633	0.00353		18994.1	0.005	0.00364		18994.1	0.00433	0.00271		18994.1	0.001	0.0016
19018.6	0.00533	0.00352		19018.6	0.005	0.00363		19018.6	0.00533	0.0027		19018.6	0.00233	0.0016
19043	0.00667	0.00352		19043	0.004	0.00363		19043	0.00433	0.0027		19043	0.00433	0.0016
19067.4	0.00633	0.00351		19067.4	0.00567	0.00362		19067.4	0.005	0.0027		19067.4	0.00267	0.00159
19091.8	0.00233	0.00351		19091.8	0.004	0.00362		19091.8	0.00233	0.00269		19091.8	0.003	0.00159
19116.2	0.00367	0.0035		19116.2	0.00367	0.00361		19116.2	0.004	0.00269		19116.2	0.00167	0.00159
19140.6	0.00333	0.0035		19140.6	0.00367	0.00361		19140.6	0.004	0.00269		19140.6	0.00233	0.00158
19165	0.006	0.00349		19165	0.004	0.0036		19165	0.002	0.00268		19165	0.00233	0.00158
19189.5	0.003	0.00349		19189.5	0.005	0.0036		19189.5	0.00267	0.00268		19189.5	0.002	0.00158
19213.9	0.00367	0.00349		19213.9	0.00433	0.00359		19213.9	0.00333	0.00267		19213.9	0.00267	0.00157
19238.3	0.007	0.00348		19238.3	0.00433	0.00359		19238.3	0.00267	0.00267		19238.3	0.003	0.00157
19262.7	0.00667	0.00348		19262.7	0.00433	0.00358		19262.7	0.003	0.00267		19262.7	0.002	0.00157
19287.1	0.00533	0.00347		19287.1	0.004	0.00358		19287.1	0.00467	0.00266		19287.1	0.003	0.00156
19311.5	0.00367	0.00347		19311.5	0.00467	0.00357		19311.5	0.00333	0.00266		19311.5	0.00267	0.00156
19335.9	0.003	0.00346		19335.9	0.004	0.00357		19335.9	0.00233	0.00266		19335.9	0.002	0.00156
19360.4	0.00533	0.00346		19360.4	0.004	0.00356		19360.4	0.005	0.00265		19360.4	0.00333	0.00155
19384.8	0.00367	0.00345		19384.8	0.005	0.00356		19384.8	0.00267	0.00265		19384.8	0.00533	0.00155
19409.2	0.00533	0.00345		19409.2	0.00333	0.00355		19409.2	0.00467	0.00264		19409.2	0.00133	0.00155
19433.6	0.004	0.00345		19433.6	0.00467	0.00355		19433.6	0.00367	0.00264		19433.6	0.000666667	0.00154
19458	0.00467	0.00344		19458	0.004	0.00355		19458	0.003	0.00264		19458	0.003	0.00154
19482.4	0.00367	0.00344		19482.4	0.00433	0.00354		19482.4	0.00367	0.00263		19482.4	0.00233	0.00154
19506.8	0.007	0.00343		19506.8	0.00333	0.00354		19506.8	0.003	0.00263		19506.8	0.004	0.00153
19531.2	0.00333	0.00343		19531.2	0.00367	0.00353		19531.2	0.005	0.00263		19531.2	0.00267	0.00153
19555.7	0.00467	0.00342		19555.7	0.00467	0.00353		19555.7	0.00433	0.00262		19555.7	0.00233	0.00153
19580.1	0.00567	0.00342		19580.1	0.00633	0.00352		19580.1	0.00267	0.00262		19580.1	0.004	0.00152
19604.5	0.00367	0.00342		19604.5	0.004	0.00352		19604.5	0.00433	0.00262		19604.5	0.00267	0.00152
19628.9	0.00533	0.00341		19628.9	0.005	0.00351		19628.9	0.00333	0.00261		19628.9	0.00133	0.00152
19653.3	0.00533	0.00341		19653.3	0.00467	0.00351		19653.3	0.002	0.00261		19653.3	0.00267	0.00151
19677.7	0.004	0.0034		19677.7	0.00433	0.0035		19677.7	0.003	0.00261		19677.7	0.003	0.00151
19702.1	0.003	0.0034		19702.1	0.00367	0.0035		19702.1	0.00167	0.0026		19702.1	0.00233	0.00151
19726.6	0.00533	0.00339		19726.6	0.00333	0.0035		19726.6	0.00367	0.0026		19726.6	0.000666667	0.00151
19751	0.00333	0.00339		19751	0.00733	0.00349		19751	0.00367	0.0026		19751	0.002	0.0015
19775.4	0.00533	0.00339		19775.4	0.004	0.00349		19775.4	0.00367	0.00259		19775.4	0.00133	0.0015
19799.8	0.004	0.00338		19799.8	0.00467	0.00348		19799.8	0.00333	0.00259		19799.8	0.003	0.0015
19824.2	0.00367	0.00338		19824.2	0.001	0.00348		19824.2	0.00367	0.00259		19824.2	0.00233	0.00149
19848.6	0.006	0.00337		19848.6	0.004	0.00347		19848.6	0.002	0.00258		19848.6	0.00367	0.00149
19873	0.00433	0.00337		19873	0.00367	0.00347		19873	0.00367	0.00258		19873	0.002	0.00149
19897.5	0.004	0.00337		19897.5	0.00267	0.00347		19897.5	0.00333	0.00258		19897.5	0.002	0.00148
19921.9	0.003	0.00336		19921.9	0.00367	0.00346		19921.9	0.00433	0.00257		19921.9	0.003	0.00148
19946.3	0.00433	0.00336		19946.3	0.00333	0.00346		19946.3	0.005	0.00257		19946.3	0.002	0.00148
19970.7	0.00367	0.00335		19970.7	0.00733	0.00345		19970.7	0.00433	0.00257		19970.7	0.00133	0.00148
19995.1	0.00433	0.00335		19995.1	0.00533	0.00345		19995.1	0.006	0.00256		19995.1	0.003	0.00147
20019.5	0.00567	0.00335		20019.5	0.004	0.00344		20019.5	0.00333	0.00256		20019.5	0.00333	0.00147
20043.9	0.00433	0.00334		20043.9	0.00333	0.00344		20043.9	0.00367	0.00256		20043.9	0.003	0.00147
20068.4	0.00333	0.00334		20068.4	0.00367	0.00344		20068.4	0.00533	0.00255		20068.4	0.00133	0.00146
20092.8	0.005	0.00333		20092.8	0.00467	0.00343		20092.8	0.00433	0.00255		20092.8	0.004	0.00146
20117.2	0.007	0.00333		20117.2	0.006	0.00343		20117.2	0.00267	0.00255		20117.2	0.001	0.00146
20141.6	0.004	0.00333		20141.6	0.00567	0.00342		20141.6	0.00267	0.00254		20141.6	0.00167	0.00145
20166	0.00433	0.00332		20166	0.004	0.00342		20166	0.00267	0.00254		20166	0.001	0.00145
20190.4	0.00267	0.00332		20190.4	0.00567	0.00341		20190.4	0.00333	0.00254		20190.4	0.00133	0.00145
20214.8	0.00467	0.00331		20214.8	0.00267	0.00341		20214.8	0.003	0.00253		20214.8	0.00167	0.00145
20239.3	0.00367	0.00331		20239.3	0.00433	0.00341		20239.3	0.00367	0.00253		20239.3	0.00133	0.00144
20263.7	0.004	0.00331		20263.7	0.00367	0.0034		20263.7	0.00333	0.00253		20263.7	0.003	0.00144
20288.1	0.00633	0.0033		20288.1	0.00267	0.0034		20288.1	0.00333	0.00252		20288.1	0.00533	0.00144
20312.5	0.005	0.0033		20312.5	0.00533	0.00339		20312.5	0.00567	0.00252		20312.5	0.003	0.00144
20336.9	0.00567	0.0033		20336.9	0.00433	0.00339		20336.9	0.004	0.00252		20336.9	0.00233	0.00143
20361.3	0.004	0.00329		20361.3	0.00467	0.00339		20361.3	0.00267	0.00252		20361.3	0.00233	0.00143
20385.7	0.004	0.00329		20385.7	0.005	0.00338		20385.7	0.00367	0.00251		20385.7	0.00167	0.00143
20410.2	0.00467	0.00328		20410.2	0.002	0.00338		20410.2	0.00267	0.00251		20410.2	0.002	0.00142
20434.6	0.00567	0.00328		20434.6	0.003	0.00337		20434.6	0.00333	0.00251		20434.6	0.00433	0.00142
20459	0.00333	0.00328		20459	0.00467	0.00337		20459	0.004	0.0025		20459	0.00167	0.00142
20483.4	0.00267	0.00327		20483.4	0.002	0.00337		20483.4	0.00267	0.0025		20483.4	0.002	0.00142
20507.8	0.005	0.00327		20507.8	0.003	0.00336		20507.8	0.00433	0.0025		20507.8	0.00133	0.00141
20532.2	0.00267	0.00327		20532.2	0.00567	0.00336		20532.2	0.00433	0.00249		20532.2	0.00233	0.00141
20556.6	0.00433	0.00326		20556.6	0.003	0.00335		20556.6	0.00267	0.00249		20556.6	0.00133	0.00141
20581.1	0.00267	0.00326		20581.1	0.00467	0.00335		20581.1	0.000666667	0.00249		20581.1	0.00367	0.00141
20605.5	0.004	0.00325		20605.5	0.00367	0.00335		20605.5	0.00367	0.00249		20605.5	0.00233	0.0014
20629.9	0.00367	0.00325		20629.9	0.00333	0.00334		20629.9	0.00267	0.00248		20629.9	0.000666667	0.0014
20654.3	0.00367	0.00325		20654.3	0.00567	0.00334		20654.3	0.005	0.00248		20654.3	0.00133	0.0014
20678.7	0.00333	0.00324		20678.7	0.004	0.00334		20678.7	0.004	0.00248		20678.7	0.00333	0.0014
20703.1	0.005	0.00324		20703.1	0.00367	0.00333		20703.1	0.00167	0.00247		20703.1	0.00267	0.00139
20727.5	0.004	0.00324		20727.5	0.00333	0.00333		20727.5	0.00333	0.00247		20727.5	0.00267	0.00139
20752	0.00467	0.00323		20752	0.003	0.00332		20752	0.003	0.00247		20752	0.00133	0.00139
20776.4	0.005	0.00323		20776.4	0.005	0.00332		20776.4	0.004	0.00247		20776.4	0.00333	0.00138
20800.8	0.00533	0.00323		20800.8	0.002	0.00332		20800.8	0.00267	0.00246		20800.8	0.002	0.00138
20825.2	0.00533	0.00322		20825.2	0.00533	0.00331		20825.2	0.00267	0.00246		20825.2	0.002	0.00138
20849.6	0.00433	0.00322		20849.6	0.00533	0.00331		20849.6	0.003	0.00246		20849.6	0.00467	0.00138
20874	0.00467	0.00322		20874	0.00333	0.0033		20874	0.00233	0.00245		20874	0.00167	0.00137
20898.4	0.00567	0.00321		20898.4	0.004	0.0033		20898.4	0.00233	0.00245		20898.4	0.00367	0.00137
20922.9	0.004	0.00321		20922.9	0.00267	0.0033		20922.9	0.00433	0.00245		20922.9	0.002	0.00137
20947.3	0.00433	0.00321		20947.3	0.00333	0.00329		20947.3	0.005	0.00245		20947.3	0.00233	0.00137
20971.7	0.00467	0.0032		20971.7	0.00467	0.00329		20971.7	0.00367	0.00244		20971.7	0.00167	0.00136
20996.1	0.003	0.0032		20996.1	0.00367	0.00329		20996.1	0.00467	0.00244		20996.1	0.003	0.00136
21020.5	0.005	0.00319		21020.5	0.00333	0.00328		21020.5	0.00233	0.00244		21020.5	0.002	0.00136
21044.9	0.00533	0.00319		21044.9	0.00233	0.00328		21044.9	0.003	0.00244		21044.9	0.001	0.00136
21069.3	0.00267	0.00319		21069.3	0.003	0.00328		21069.3	0.00333	0.00243		21069.3	0.001	0.00136
21093.8	0.005	0.00318		21093.8	0.00233	0.00327		21093.8	0.00333	0.00243		21093.8	0.001	0.00135
21118.2	0.00267	0.00318		21118.2	0.00333	0.00327		21118.2	0.00467	0.00243		21118.2	0.00133	0.00135
21142.6	0.00367	0.00318		21142.6	0.00233	0.00326		21142.6	0.00233	0.00242		21142.6	0.00133	0.00135
21167	0.00467	0.00317		21167	0.00433	0.00326		21167	0.00267	0.00242		21167	0.00267	0.00135
21191.4	0.00467	0.00317		21191.4	0.004	0.00326		21191.4	0.00333	0.00242		21191.4	0.00433	0.00134
21215.8	0.00367	0.00317		21215.8	0.00333	0.00325		21215.8	0.003	0.00242		21215.8	0.00267	0.00134
21240.2	0.00533	0.00316		21240.2	0.00533	0.00325		21240.2	0.004	0.00241		21240.2	0.00167	0.00134
21264.6	0.00233	0.00316		21264.6	0.00367	0.00325		21264.6	0.004	0.00241		21264.6	0.00367	0.00134
21289.1	0.005	0.00316		21289.1	0.00533	0.00324		21289.1	0.004	0.00241		21289.1	0.00233	0.00133
21313.5	0.00367	0.00316		21313.5	0.005	0.00324		21313.5	0.00333	0.00241		21313.5	0.00433	0.00133
21337.9	0.00567	0.00315		21337.9	0.00367	0.00324		21337.9	0.003	0.0024		21337.9	0.00167	0.00133
21362.3	0.00533	0.00315		21362.3	0.005	0.00323		21362.3	0.00333	0.0024		21362.3	0.00233	0.00133
21386.7	0.00267	0.00315		21386.7	0.004	0.00323		21386.7	0.00233	0.0024		21386.7	0.000666667	0.00132
21411.1	0.006	0.00314		21411.1	0.00233	0.00323		21411.1	0.003	0.0024		21411.1	0.003	0.00132
21435.5	0.006	0.00314		21435.5	0.00433	0.00322		21435.5	0.00167	0.00239		21435.5	0.00167	0.00132
21460	0.00567	0.00314		21460	0.00467	0.00322		21460	0.004	0.00239		21460	0.00133	0.00132
21484.4	0.00333	0.00313		21484.4	0.00433	0.00322		21484.4	0.00333	0.00239		21484.4	0.00233	0.00132
21508.8	0.004	0.00313		21508.8	0.003	0.00321		21508.8	0.00233	0.00239		21508.8	0.001	0.00131
21533.2	0.00267	0.00313		21533.2	0.00433	0.00321		21533.2	0.004	0.00238		21533.2	0.00167	0.00131
21557.6	0.003	0.00312		21557.6	0.006	0.00321		21557.6	0.00333	0.00238		21557.6	0.00267	0.00131
21582	0.00333	0.00312		21582	0.00333	0.0032		21582	0.003	0.00238		21582	0.00333	0.00131
21606.4	0.005	0.00312		21606.4	0.00333	0.0032		21606.4	0.00233	0.00238		21606.4	0.002	0.0013
21630.9	0.00633	0.00311		21630.9	0.007	0.0032		21630.9	0.001	0.00237		21630.9	0.00167	0.0013
21655.3	0.00267	0.00311		21655.3	0.003	0.00319		21655.3	0.002	0.00237		21655.3	0.00233	0.0013
21679.7	0.00433	0.00311		21679.7	0.005	0.00319		21679.7	0.00267	0.00237		21679.7	0.00233	0.0013
21704.1	0.003	0.0031		21704.1	0.003	0.00319		21704.1	0.003	0.00237		21704.1	0.002	0.0013
21728.5	0.00467	0.0031		21728.5	0.004	0.00318		21728.5	0.00367	0.00236		21728.5	0.00333	0.00129
21752.9	0.006	0.0031		21752.9	0.006	0.00318		21752.9	0.00267	0.00236		21752.9	0.00133	0.00129
21777.3	0.003	0.0031		21777.3	0.00633	0.00318		21777.3	0.00233	0.00236		21777.3	0.002	0.00129
21801.8	0.00567	0.00309		21801.8	0.006	0.00317		21801.8	0.00467	0.00236		21801.8	0.002	0.00129
21826.2	0.00533	0.00309		21826.2	0.00467	0.00317		21826.2	0.00167	0.00235		21826.2	0.00267	0.00129
21850.6	0.00367	0.00309		21850.6	0.001	0.00317		21850.6	0.00333	0.00235		21850.6	0.00167	0.00128
21875	0.00367	0.00308		21875	0.004	0.00316		21875	0.00333	0.00235		21875	0.00167	0.00128
21899.4	0.00367	0.00308		21899.4	0.006	0.00316		21899.4	0.005	0.00235		21899.4	0.00367	0.00128
21923.8	0.00233	0.00308		21923.8	0.00333	0.00316		21923.8	0.00367	0.00235		21923.8	0.00133	0.00128
21948.2	0.00233	0.00307		21948.2	0.004	0.00315		21948.2	0.00333	0.00234		21948.2	0.00167	0.00128
21972.7	0.00333	0.00307		21972.7	0.00233	0.00315		21972.7	0.003	0.00234		21972.7	0.001	0.00127
21997.1	0.00567	0.00307		21997.1	0.004	0.00315		21997.1	0.004	0.00234		21997.1	0.00167	0.00127
22021.5	0.00267	0.00307		22021.5	0.00267	0.00314		22021.5	0.00333	0.00234		22021.5	0.00133	0.00127
22045.9	0.006	0.00306		22045.9	0.00167	0.00314		22045.9	0.003	0.00233		22045.9	0.00267	0.00127
22070.3	0.005	0.00306		22070.3	0.00333	0.00314		22070.3	0.00167	0.00233		22070.3	0.00133	0.00127
22094.7	0.00267	0.00306		22094.7	0.00367	0.00313		22094.7	0.00133	0.00233		22094.7	0.00233	0.00126
22119.1	0.00467	0.00305		22119.1	0.00567	0.00313		22119.1	0.00767	0.00233		22119.1	0.003	0.00126
22143.6	0.00367	0.00305		22143.6	0.00433	0.00313		22143.6	0.00233	0.00233		22143.6	0.003	0.00126
22168	0.003	0.00305		22168	0.00533	0.00313		22168	0.00433	0.00232		22168	0.002	0.00126
22192.4	0.002	0.00305		22192.4	0.00467	0.00312		22192.4	0.00267	0.00232		22192.4	0.00167	0.00126
22216.8	0.00333	0.00304		22216.8	0.003	0.00312		22216.8	0.004	0.00232		22216.8	0.00167	0.00125
22241.2	0.006	0.00304		22241.2	0.00233	0.00312		22241.2	0.00333	0.00232		22241.2	0.00233	0.00125
22265.6	0.00433	0.00304		22265.6	0.00433	0.00311		22265.6	0.003	0.00231		22265.6	0.00167	0.00125
22290	0.00467	0.00303		22290	0.002	0.00311		22290	0.003	0.00231		22290	0.00167	0.00125
22314.5	0.00567	0.00303		22314.5	0.00367	0.00311		22314.5	0.003	0.00231		22314.5	0.00233	0.00125
22338.9	0.006	0.00303		22338.9	0.00333	0.0031		22338.9	0.00367	0.00231		22338.9	0.002	0.00124
22363.3	0.00167	0.00303		22363.3	0.00533	0.0031		22363.3	0.00167	0.00231		22363.3	0.00233	0.00124
22387.7	0.005	0.00302		22387.7	0.003	0.0031		22387.7	0.00167	0.0023		22387.7	0.00267	0.00124
22412.1	0.00367	0.00302		22412.1	0.00333	0.0031		22412.1	0.00133	0.0023		22412.1	0.00267	0.00124
22436.5	0.004	0.00302		22436.5	0.00367	0.00309		22436.5	0.00167	0.0023		22436.5	0.00167	0.00124
22460.9	0.00367	0.00302		22460.9	0.00433	0.00309		22460.9	0.00467	0.0023		22460.9	0.00367	0.00123
22485.4	0.00333	0.00301		22485.4	0.00567	0.00309		22485.4	0.00267	0.0023		22485.4	0.003	0.00123
22509.8	0.006	0.00301		22509.8	0.003	0.00308		22509.8	0.00233	0.00229		22509.8	0.002	0.00123
22534.2	0.00367	0.00301		22534.2	0.004	0.00308		22534.2	0.005	0.00229		22534.2	0.00233	0.00123
22558.6	0.00367	0.003		22558.6	0.00367	0.00308		22558.6	0.00233	0.00229		22558.6	0.00333	0.00123
22583	0.003	0.003		22583	0.005	0.00308		22583	0.003	0.00229		22583	0.00333	0.00123
22607.4	0.004	0.003		22607.4	0.00333	0.00307		22607.4	0.00367	0.00229		22607.4	0.002	0.00122
22631.8	0.00233	0.003		22631.8	0.00367	0.00307		22631.8	0.00233	0.00228		22631.8	0.002	0.00122
22656.2	0.004	0.00299		22656.2	0.00267	0.00307		22656.2	0.00367	0.00228		22656.2	0.002	0.00122
22680.7	0.004	0.00299		22680.7	0.003	0.00306		22680.7	0.003	0.00228		22680.7	0.00267	0.00122
22705.1	0.00333	0.00299		22705.1	0.00533	0.00306		22705.1	0.00367	0.00228		22705.1	0.003	0.00122
22729.5	0.00167	0.00299		22729.5	0.00367	0.00306		22729.5	0.00467	0.00227		22729.5	0.002	0.00121
22753.9	0.00433	0.00298		22753.9	0.00567	0.00306		22753.9	0.00267	0.00227		22753.9	0.00233	0.00121
22778.3	0.00333	0.00298		22778.3	0.00367	0.00305		22778.3	0.00167	0.00227		22778.3	0.002	0.00121
22802.7	0.003	0.00298		22802.7	0.004	0.00305		22802.7	0.00233	0.00227		22802.7	0.001	0.00121
22827.1	0.00367	0.00298		22827.1	0.00367	0.00305		22827.1	0.00167	0.00227		22827.1	0.00167	0.00121
22851.6	0.00567	0.00297		22851.6	0.005	0.00304		22851.6	0.00233	0.00227		22851.6	0.002	0.00121
22876	0.00433	0.00297		22876	0.00567	0.00304		22876	0.00467	0.00226		22876	0.00167	0.0012
22900.4	0.00433	0.00297		22900.4	0.00367	0.00304		22900.4	0.00433	0.00226		22900.4	0.003	0.0012
22924.8	0.007	0.00297		22924.8	0.00333	0.00304		22924.8	0.003	0.00226		22924.8	0.002	0.0012
22949.2	0.00267	0.00296		22949.2	0.006	0.00303		22949.2	0.00333	0.00226		22949.2	0.00267	0.0012
22973.6	0.003	0.00296		22973.6	0.00233	0.00303		22973.6	0.00233	0.00226		22973.6	0.000333333	0.0012
22998	0.00367	0.00296		22998	0.00467	0.00303		22998	0.004	0.00225		22998	0.00167	0.0012
23022.5	0.00467	0.00296		23022.5	0.003	0.00302		23022.5	0.00233	0.00225		23022.5	0.00167	0.00119
23046.9	0.003	0.00295		23046.9	0.00267	0.00302		23046.9	0.002	0.00225		23046.9	0.003	0.00119
23071.3	0.00467	0.00295		23071.3	0.00433	0.00302		23071.3	0.00267	0.00225		23071.3	0.00133	0.00119
23095.7	0.004	0.00295		23095.7	0.00233	0.00302		23095.7	0.00333	0.00225		23095.7	0.00133	0.00119
23120.1	0.003	0.00295		23120.1	0.00433	0.00301		23120.1	0.00433	0.00224		23120.1	0.003	0.00119
23144.5	0.004	0.00294		23144.5	0.00733	0.00301		23144.5	0.00367	0.00224		23144.5	0.001	0.00119
23168.9	0.003	0.00294		23168.9	0.006	0.00301		23168.9	0.00267	0.00224		23168.9	0.00133	0.00118
23193.4	0.003	0.00294		23193.4	0.00567	0.00301		23193.4	0.00433	0.00224		23193.4	0.00267	0.00118
23217.8	0.00567	0.00294		23217.8	0.00467	0.003		23217.8	0.00333	0.00224		23217.8	0.00233	0.00118
23242.2	0.00533	0.00293		23242.2	0.004	0.003		23242.2	0.003	0.00224		23242.2	0.002	0.00118
23266.6	0.004	0.00293		23266.6	0.00633	0.003		23266.6	0.00333	0.00223		23266.6	0.001	0.00118
23291	0.003	0.00293		23291	0.004	0.003		23291	0.00467	0.00223		23291	0.001	0.00118
23315.4	0.005	0.00293		23315.4	0.003	0.00299		23315.4	0.00433	0.00223		23315.4	0.001	0.00117
23339.8	0.00267	0.00292		23339.8	0.00333	0.00299		23339.8	0.004	0.00223		23339.8	0.00333	0.00117
23364.3	0.00433	0.00292		23364.3	0.00367	0.00299		23364.3	0.00333	0.00223		23364.3	0.001	0.00117
23388.7	0.00433	0.00292		23388.7	0.003	0.00299		23388.7	0.00267	0.00222		23388.7	0.004	0.00117
23413.1	0.00367	0.00292		23413.1	0.005	0.00298		23413.1	0.003	0.00222		23413.1	0.001	0.00117
23437.5	0.00667	0.00291		23437.5	0.00267	0.00298		23437.5	0.00333	0.00222		23437.5	0.00267	0.00117
23461.9	0.005	0.00291		23461.9	0.005	0.00298		23461.9	0.003	0.00222		23461.9	0.002	0.00117
23486.3	0.00267	0.00291		23486.3	0.005	0.00298		23486.3	0.00333	0.00222		23486.3	0.00133	0.00116
23510.7	0.00533	0.00291		23510.7	0.004	0.00297		23510.7	0.00267	0.00222		23510.7	0.00133	0.00116
23535.2	0.00267	0.00291		23535.2	0.002	0.00297		23535.2	0.00433	0.00221		23535.2	0.00367	0.00116
23559.6	0.005	0.0029		23559.6	0.00167	0.00297		23559.6	0.00433	0.00221		23559.6	0.00233	0.00116
23584	0.003	0.0029		23584	0.00333	0.00297		23584	0.00333	0.00221		23584	0.00233	0.00116
23608.4	0.003	0.0029		23608.4	0.003	0.00296		23608.4	0.00167	0.00221		23608.4	0.00233	0.00116
23632.8	0.00433	0.0029		23632.8	0.00633	0.00296		23632.8	0.00333	0.00221		23632.8	0.00167	0.00116
23657.2	0.002	0.00289		23657.2	0.00267	0.00296		23657.2	0.00167	0.00221		23657.2	0	0.00115
23681.6	0.00633	0.00289		23681.6	0.003	0.00296		23681.6	0.004	0.0022		23681.6	0.00133	0.00115
23706.1	0.00433	0.00289		23706.1	0.00467	0.00295		23706.1	0.00167	0.0022		23706.1	0.001	0.00115
23730.5	0.00467	0.00289		23730.5	0.00333	0.00295		23730.5	0.00267	0.0022		23730.5	0.002	0.00115
23754.9	0.004	0.00288		23754.9	0.00333	0.00295		23754.9	0.00433	0.0022		23754.9	0.00167	0.00115
23779.3	0.00367	0.00288		23779.3	0.005	0.00295		23779.3	0.004	0.0022		23779.3	0.001	0.00115
23803.7	0.003	0.00288		23803.7	0.004	0.00294		23803.7	0.00167	0.0022		23803.7	0.00133	0.00114
23828.1	0.003	0.00288		23828.1	0.00433	0.00294		23828.1	0.00333	0.00219		23828.1	0.002	0.00114
23852.5	0.00433	0.00288		23852.5	0.00333	0.00294		23852.5	0.00333	0.00219		23852.5	0.00133	0.00114
23877	0.005	0.00287		23877	0.005	0.00294		23877	0.00367	0.00219		23877	0.00167	0.00114
23901.4	0.004	0.00287		23901.4	0.003	0.00293		23901.4	0.003	0.00219		23901.4	0.001	0.00114
23925.8	0.00333	0.00287		23925.8	0.005	0.00293		23925.8	0.00133	0.00219		23925.8	0.00233	0.00114
23950.2	0.00333	0.00287		23950.2	0.00367	0.00293		23950.2	0.00167	0.00219		23950.2	0.00233	0.00114
23974.6	0.00433	0.00287		23974.6	0.005	0.00293		23974.6	0.00433	0.00218		23974.6	0.00267	0.00113
23999	0.003	0.00286		23999	0.00467	0.00292		23999	0.00267	0.00218		23999	0.001	0.00113
24023.4	0.003	0.00286		24023.4	0.005	0.00292		24023.4	0.003	0.00218		24023.4	0.003	0.00113
24047.9	0.00367	0.00286		24047.9	0.00367	0.00292		24047.9	0.003	0.00218		24047.9	0.00133	0.00113
24072.3	0.00533	0.00286		24072.3	0.00467	0.00292		24072.3	0.00167	0.00218		24072.3	0.000333333	0.00113
24096.7	0.00267	0.00285		24096.7	0.00333	0.00292		24096.7	0.00267	0.00218		24096.7	0.00133	0.00113
24121.1	0.002	0.00285		24121.1	0.00433	0.00291		24121.1	0.00333	0.00217		24121.1	0.000666667	0.00113
24145.5	0.00167	0.00285		24145.5	0.00467	0.00291		24145.5	0.003	0.00217		24145.5	0.001	0.00113
24169.9	0.00433	0.00285		24169.9	0.006	0.00291		24169.9	0.00267	0.00217		24169.9	0.00233	0.00112
24194.3	0.00333	0.00285		24194.3	0.00467	0.00291		24194.3	0.003	0.00217		24194.3	0.000333333	0.00112
24218.8	0.003	0.00284		24218.8	0.00467	0.0029		24218.8	0.004	0.00217		24218.8	0.00267	0.00112
24243.2	0.004	0.00284		24243.2	0.00267	0.0029		24243.2	0.00167	0.00217		24243.2	0.002	0.00112
24267.6	0.00267	0.00284		24267.6	0.005	0.0029		24267.6	0.003	0.00217		24267.6	0.002	0.00112
24292	0.004	0.00284		24292	0.00267	0.0029		24292	0.00233	0.00216		24292	0.002	0.00112
24316.4	0.00467	0.00284		24316.4	0.00633	0.0029		24316.4	0.004	0.00216		24316.4	0.002	0.00112
24340.8	0.007	0.00283		24340.8	0.00367	0.00289		24340.8	0.00467	0.00216		24340.8	0.003	0.00111
24365.2	0.005	0.00283		24365.2	0.006	0.00289		24365.2	0.00133	0.00216		24365.2	0.00133	0.00111
24389.6	0.005	0.00283		24389.6	0.003	0.00289		24389.6	0.003	0.00216		24389.6	0.00133	0.00111
24414.1	0.003	0.00283		24414.1	0.00267	0.00289		24414.1	0.002	0.00216		24414.1	0.00167	0.00111
24438.5	0.004	0.00283		24438.5	0.00333	0.00288		24438.5	0.00333	0.00215		24438.5	0.002	0.00111
24462.9	0.00533	0.00282		24462.9	0.00433	0.00288		24462.9	0.00267	0.00215		24462.9	0.00167	0.00111
24487.3	0.00167	0.00282		24487.3	0.00333	0.00288		24487.3	0.00267	0.00215		24487.3	0.00267	0.00111
24511.7	0.00367	0.00282		24511.7	0.00233	0.00288		24511.7	0.00167	0.00215		24511.7	0.00267	0.00111
24536.1	0.00533	0.00282		24536.1	0.00333	0.00288		24536.1	0.003	0.00215		24536.1	0.002	0.0011
24560.5	0.00267	0.00282		24560.5	0.00333	0.00287		24560.5	0.00433	0.00215		24560.5	0.001	0.0011
24585	0.002	0.00281		24585	0.00533	0.00287		24585	0.006	0.00215		24585	0.00167	0.0011
24609.4	0.00167	0.00281		24609.4	0.003	0.00287		24609.4	0.003	0.00214		24609.4	0.00133	0.0011
24633.8	0.00367	0.00281		24633.8	0.00367	0.00287		24633.8	0.002	0.00214		24633.8	0.00167	0.0011
24658.2	0.00533	0.00281		24658.2	0.00267	0.00286		24658.2	0.00433	0.00214		24658.2	0.00167	0.0011
24682.6	0.00533	0.00281		24682.6	0.00333	0.00286		24682.6	0.00233	0.00214		24682.6	0.00133	0.0011
24707	0.00567	0.0028		24707	0.00333	0.00286		24707	0.00267	0.00214		24707	0.001	0.0011
24731.4	0.00333	0.0028		24731.4	0.00267	0.00286		24731.4	0.003	0.00214		24731.4	0.000333333	0.00109
24755.9	0.00633	0.0028		24755.9	0.004	0.00286		24755.9	0.000666667	0.00214		24755.9	0.000666667	0.00109
24780.3	0.002	0.0028		24780.3	0.00433	0.00285		24780.3	0.00233	0.00214		24780.3	0.00233	0.00109
24804.7	0.00367	0.0028		24804.7	0.003	0.00285		24804.7	0.00267	0.00213		24804.7	0.001	0.00109
24829.1	0.00333	0.0028		24829.1	0.00333	0.00285		24829.1	0.003	0.00213		24829.1	0.00167	0.00109
24853.5	0.00267	0.00279		24853.5	0.005	0.00285		24853.5	0.00233	0.00213		24853.5	0.002	0.00109
24877.9	0.002	0.00279		24877.9	0.005	0.00285		24877.9	0.00367	0.00213		24877.9	0.003	0.00109
24902.3	0.00467	0.00279		24902.3	0.00433	0.00284		24902.3	0.00167	0.00213		24902.3	0.00167	0.00109
24926.8	0.003	0.00279		24926.8	0.002	0.00284		24926.8	0.00167	0.00213		24926.8	0.00133	0.00109
24951.2	0.00233	0.00279		24951.2	0.004	0.00284		24951.2	0.00233	0.00213		24951.2	0.00167	0.00108
24975.6	0.00467	0.00278		24975.6	0.00433	0.00284		24975.6	0.001	0.00212		24975.6	0.002	0.00108
25000	0.00367	0.00278		25000	0.00367	0.00284		25000	0.003	0.00212		25000	0.00167	0.00108
25024.4	0.005	0.00278		25024.4	0.00333	0.00283		25024.4	0.00567	0.00212		25024.4	0.002	0.00108
25048.8	0.00567	0.00278		25048.8	0.003	0.00283		25048.8	0.00267	0.00212		25048.8	0.00133	0.00108
25073.2	0.004	0.00278		25073.2	0.003	0.00283		25073.2	0.00433	0.00212		25073.2	0.00133	0.00108
25097.7	0.00433	0.00277		25097.7	0.00467	0.00283		25097.7	0.002	0.00212		25097.7	0.00167	0.00108
25122.1	0.004	0.00277		25122.1	0.00333	0.00283		25122.1	0.004	0.00212		25122.1	0.00267	0.00108
25146.5	0.00367	0.00277		25146.5	0.002	0.00282		25146.5	0.003	0.00212		25146.5	0.002	0.00107
25170.9	0.004	0.00277		25170.9	0.004	0.00282		25170.9	0.003	0.00211		25170.9	0.002	0.00107
25195.3	0.00533	0.00277		25195.3	0.00233	0.00282		25195.3	0.00433	0.00211		25195.3	0.00133	0.00107
25219.7	0.00333	0.00277		25219.7	0.00467	0.00282		25219.7	0.003	0.00211		25219.7	0.00133	0.00107
25244.1	0.004	0.00276		25244.1	0.00367	0.00282		25244.1	0.003	0.00211		25244.1	0.000333333	0.00107
25268.6	0.004	0.00276		25268.6	0.00167	0.00281		25268.6	0.004	0.00211		25268.6	0.00233	0.00107
25293	0.00533	0.00276		25293	0.00333	0.00281		25293	0.00333	0.00211		25293	0.00167	0.00107
25317.4	0.00367	0.00276		25317.4	0.00433	0.00281		25317.4	0.00367	0.00211		25317.4	0.00167	0.00107
25341.8	0.00467	0.00276		25341.8	0.00367	0.00281		25341.8	0.00267	0.0021		25341.8	0.000666667	0.00107
25366.2	0.00467	0.00276		25366.2	0.00333	0.00281		25366.2	0.003	0.0021		25366.2	0.002	0.00107
25390.6	0.00267	0.00275		25390.6	0.003	0.0028		25390.6	0.00233	0.0021		25390.6	0.00133	0.00106
25415	0.00467	0.00275		25415	0.00533	0.0028		25415	0.00233	0.0021		25415	0.00167	0.00106
25439.5	0.00433	0.00275		25439.5	0.00467	0.0028		25439.5	0.00367	0.0021		25439.5	0.002	0.00106
25463.9	0.004	0.00275		25463.9	0.002	0.0028		25463.9	0.00333	0.0021		25463.9	0.00233	0.00106
25488.3	0.003	0.00275		25488.3	0.00333	0.0028		25488.3	0.00533	0.0021		25488.3	0.00167	0.00106
25512.7	0.006	0.00275		25512.7	0.00367	0.0028		25512.7	0.00367	0.0021		25512.7	0.003	0.00106
25537.1	0.00333	0.00274		25537.1	0.003	0.00279		25537.1	0.00333	0.0021		25537.1	0.00133	0.00106
25561.5	0.00367	0.00274		25561.5	0.00333	0.00279		25561.5	0.00233	0.00209		25561.5	0.00233	0.00106
25585.9	0.00467	0.00274		25585.9	0.00533	0.00279		25585.9	0.00133	0.00209		25585.9	0.002	0.00106
25610.4	0.00333	0.00274		25610.4	0.00667	0.00279		25610.4	0.00233	0.00209		25610.4	0.000666667	0.00105
25634.8	0.00233	0.00274		25634.8	0.004	0.00279		25634.8	0.00267	0.00209		25634.8	0.00167	0.00105
25659.2	0.004	0.00274		25659.2	0.00233	0.00278		25659.2	0.00167	0.00209		25659.2	0.002	0.00105
25683.6	0.00333	0.00273		25683.6	0.00267	0.00278		25683.6	0.004	0.00209		25683.6	0.00333	0.00105
25708	0.00267	0.00273		25708	0.005	0.00278		25708	0.00367	0.00209		25708	0.00133	0.00105
25732.4	0.00367	0.00273		25732.4	0.003	0.00278		25732.4	0.00267	0.00209		25732.4	0.00233	0.00105
25756.8	0.006	0.00273		25756.8	0.003	0.00278		25756.8	0.003	0.00208		25756.8	0.00267	0.00105
25781.2	0.00267	0.00273		25781.2	0.00333	0.00278		25781.2	0.00267	0.00208		25781.2	0.00133	0.00105
25805.7	0.00267	0.00273		25805.7	0.00367	0.00277		25805.7	0.003	0.00208		25805.7	0.00233	0.00105
25830.1	0.00333	0.00272		25830.1	0.004	0.00277		25830.1	0.00233	0.00208		25830.1	0.00133	0.00105
25854.5	0.00467	0.00272		25854.5	0.005	0.00277		25854.5	0.00133	0.00208		25854.5	0.00133	0.00104
25878.9	0.003	0.00272		25878.9	0.00467	0.00277		25878.9	0.00233	0.00208		25878.9	0.00167	0.00104
25903.3	0.00233	0.00272		25903.3	0.00267	0.00277		25903.3	0.00233	0.00208		25903.3	0.002	0.00104
25927.7	0.00433	0.00272		25927.7	0.00533	0.00277		25927.7	0.003	0.00208		25927.7	0.00167	0.00104
25952.1	0.00367	0.00272		25952.1	0.00367	0.00276		25952.1	0.00233	0.00208		25952.1	0.00167	0.00104
25976.6	0.00267	0.00271		25976.6	0.00567	0.00276		25976.6	0.00233	0.00207		25976.6	0.00167	0.00104
26001	0.002	0.00271		26001	0.00467	0.00276		26001	0.00433	0.00207		26001	0.002	0.00104
26025.4	0.00267	0.00271		26025.4	0.00533	0.00276		26025.4	0.00233	0.00207		26025.4	0.001	0.00104
26049.8	0.002	0.00271		26049.8	0.00267	0.00276		26049.8	0.00367	0.00207		26049.8	0.000666667	0.00104
26074.2	0.00533	0.00271		26074.2	0.00567	0.00275		26074.2	0.00467	0.00207		26074.2	0.00267	0.00104
26098.6	0.00433	0.00271		26098.6	0.002	0.00275		26098.6	0.00333	0.00207		26098.6	0.005	0.00104
26123	0.000666667	0.00271		26123	0.00333	0.00275		26123	0.00333	0.00207		26123	0.002	0.00103
26147.5	0.00467	0.0027		26147.5	0.002	0.00275		26147.5	0.003	0.00207		26147.5	0.00167	0.00103
26171.9	0.00467	0.0027		26171.9	0.003	0.00275		26171.9	0.00267	0.00207		26171.9	0.000666667	0.00103
26196.3	0.003	0.0027		26196.3	0.00433	0.00275		26196.3	0.00233	0.00206		26196.3	0.002	0.00103
26220.7	0.00333	0.0027		26220.7	0.004	0.00274		26220.7	0.00433	0.00206		26220.7	0.00467	0.00103
26245.1	0.00233	0.0027		26245.1	0.00333	0.00274		26245.1	0.00233	0.00206		26245.1	0.000666667	0.00103
26269.5	0.00267	0.0027		26269.5	0.00367	0.00274		26269.5	0.00267	0.00206		26269.5	0.00167	0.00103
26293.9	0.004	0.00269		26293.9	0.00333	0.00274		26293.9	0.003	0.00206		26293.9	0.00133	0.00103
26318.4	0.00267	0.00269		26318.4	0.00467	0.00274		26318.4	0.00167	0.00206		26318.4	0.00133	0.00103
26342.8	0.00333	0.00269		26342.8	0.00367	0.00274		26342.8	0.002	0.00206		26342.8	0.00233	0.00103
26367.2	0.00367	0.00269		26367.2	0.005	0.00273		26367.2	0.00333	0.00206		26367.2	0.002	0.00103
26391.6	0.00333	0.00269		26391.6	0.00367	0.00273		26391.6	0.005	0.00206		26391.6	0.00133	0.00102
26416	0.00233	0.00269		26416	0.00267	0.00273		26416	0.00367	0.00205		26416	0.00233	0.00102
26440.4	0.00233	0.00269		26440.4	0.00433	0.00273		26440.4	0.003	0.00205		26440.4	0.00167	0.00102
26464.8	0.00267	0.00268		26464.8	0.003	0.00273		26464.8	0.00367	0.00205		26464.8	0.002	0.00102
26489.3	0.00267	0.00268		26489.3	0.005	0.00273		26489.3	0.00233	0.00205		26489.3	0.00133	0.00102
26513.7	0.00533	0.00268		26513.7	0.003	0.00273		26513.7	0.00267	0.00205		26513.7	0.00233	0.00102
26538.1	0.004	0.00268		26538.1	0.002	0.00272		26538.1	0.00267	0.00205		26538.1	0.00133	0.00102
26562.5	0.00267	0.00268		26562.5	0.00167	0.00272		26562.5	0.00167	0.00205		26562.5	0.00133	0.00102
26586.9	0.003	0.00268		26586.9	0.00333	0.00272		26586.9	0.002	0.00205		26586.9	0.003	0.00102
26611.3	0.00367	0.00268		26611.3	0.004	0.00272		26611.3	0.002	0.00205		26611.3	0.00167	0.00102
26635.7	0.00233	0.00267		26635.7	0.00533	0.00272		26635.7	0.00167	0.00205		26635.7	0.003	0.00102
26660.2	0.005	0.00267		26660.2	0.00467	0.00272		26660.2	0.003	0.00204		26660.2	0.000666667	0.00101
26684.6	0.001	0.00267		26684.6	0.003	0.00271		26684.6	0.003	0.00204		26684.6	0.00267	0.00101
26709	0.00333	0.00267		26709	0.004	0.00271		26709	0.003	0.00204		26709	0.001	0.00101
26733.4	0.004	0.00267		26733.4	0.00433	0.00271		26733.4	0.00267	0.00204		26733.4	0.001	0.00101
26757.8	0.00367	0.00267		26757.8	0.00333	0.00271		26757.8	0.00467	0.00204		26757.8	0.001	0.00101
26782.2	0.00333	0.00267		26782.2	0.00233	0.00271		26782.2	0.004	0.00204		26782.2	0.000666667	0.00101
26806.6	0.00133	0.00266		26806.6	0.00233	0.00271		26806.6	0.00233	0.00204		26806.6	0.00167	0.00101
26831.1	0.004	0.00266		26831.1	0.00333	0.0027		26831.1	0.004	0.00204		26831.1	0.002	0.00101
26855.5	0.003	0.00266		26855.5	0.00367	0.0027		26855.5	0.00333	0.00204		26855.5	0.00233	0.00101
26879.9	0.00333	0.00266		26879.9	0.00333	0.0027		26879.9	0.004	0.00204		26879.9	0.00133	0.00101
26904.3	0.002	0.00266		26904.3	0.00333	0.0027		26904.3	0.004	0.00204		26904.3	0.00133	0.00101
26928.7	0.004	0.00266		26928.7	0.00267	0.0027		26928.7	0.000666667	0.00203		26928.7	0.00167	0.00101
26953.1	0.00267	0.00266		26953.1	0.00433	0.0027		26953.1	0.003	0.00203		26953.1	0.00133	0.001
26977.5	0.00433	0.00265		26977.5	0.00467	0.0027		26977.5	0.00367	0.00203		26977.5	0	0.001
27002	0.00633	0.00265		27002	0.00367	0.00269		27002	0.004	0.00203		27002	0.00167	0.001
27026.4	0.00367	0.00265		27026.4	0.00233	0.00269		27026.4	0.00333	0.00203		27026.4	0.000666667	0.001
27050.8	0.004	0.00265		27050.8	0.003	0.00269		27050.8	0.00133	0.00203		27050.8	0.000666667	0.001
27075.2	0.00267	0.00265		27075.2	0.002	0.00269		27075.2	0.003	0.00203		27075.2	0.001	0.001
27099.6	0.005	0.00265		27099.6	0.00367	0.00269		27099.6	0.003	0.00203		27099.6	0.00167	0.001
27124	0.004	0.00265		27124	0.005	0.00269		27124	0.00333	0.00203		27124	0.00167	0.000999438
27148.4	0.00167	0.00265		27148.4	0.00333	0.00269		27148.4	0.002	0.00203		27148.4	0.00167	0.000998669
27172.9	0.00467	0.00264		27172.9	0.000666667	0.00268		27172.9	0.002	0.00203		27172.9	0.001	0.000997904
27197.3	0.00333	0.00264		27197.3	0.00233	0.00268		27197.3	0.002	0.00202		27197.3	0.000333333	0.000997143
27221.7	0.00333	0.00264		27221.7	0.00433	0.00268		27221.7	0.002	0.00202		27221.7	0.00133	0.000996384
27246.1	0.002	0.00264		27246.1	0.00433	0.00268		27246.1	0.00233	0.00202		27246.1	0.000666667	0.00099563
27270.5	0.00367	0.00264		27270.5	0.00267	0.00268		27270.5	0.00267	0.00202		27270.5	0.001	0.000994879
27294.9	0.00367	0.00264		27294.9	0.00433	0.00268		27294.9	0.002	0.00202		27294.9	0.00267	0.000994131
27319.3	0.00333	0.00264		27319.3	0.00467	0.00268		27319.3	0.004	0.00202		27319.3	0.001	0.000993387
27343.8	0.002	0.00264		27343.8	0.004	0.00267		27343.8	0.00433	0.00202		27343.8	0.000666667	0.000992646
27368.2	0.00267	0.00263		27368.2	0.003	0.00267		27368.2	0.00267	0.00202		27368.2	0.00233	0.000991908
27392.6	0.00333	0.00263		27392.6	0.00333	0.00267		27392.6	0.003	0.00202		27392.6	0.002	0.000991174
27417	0.00233	0.00263		27417	0.003	0.00267		27417	0.003	0.00202		27417	0.001	0.000990444
27441.4	0.00633	0.00263		27441.4	0.00367	0.00267		27441.4	0.00167	0.00202		27441.4	0.002	0.000989716
27465.8	0.004	0.00263		27465.8	0.00267	0.00267		27465.8	0.00333	0.00201		27465.8	0.000666667	0.000988992
27490.2	0.00567	0.00263		27490.2	0.00433	0.00267		27490.2	0.00233	0.00201		27490.2	0.00133	0.000988271
27514.6	0.00433	0.00263		27514.6	0.00367	0.00266		27514.6	0.00467	0.00201		27514.6	0.00167	0.000987554
27539.1	0.00267	0.00263		27539.1	0.005	0.00266		27539.1	0.00433	0.00201		27539.1	0.00267	0.00098684
27563.5	0.00467	0.00262		27563.5	0.005	0.00266		27563.5	0.00433	0.00201		27563.5	0.00133	0.000986129
27587.9	0.003	0.00262		27587.9	0.00333	0.00266		27587.9	0.002	0.00201		27587.9	0.00133	0.000985421
27612.3	0.00333	0.00262		27612.3	0.004	0.00266		27612.3	0.002	0.00201		27612.3	0.00133	0.000984717
27636.7	0.00367	0.00262		27636.7	0.003	0.00266		27636.7	0.00233	0.00201		27636.7	0.00167	0.000984015
27661.1	0.00233	0.00262		27661.1	0.00433	0.00266		27661.1	0.000666667	0.00201		27661.1	0.00167	0.000983317
27685.5	0.00467	0.00262		27685.5	0.003	0.00265		27685.5	0.003	0.00201		27685.5	0.00333	0.000982622
27710	0.00567	0.00262		27710	0.00467	0.00265		27710	0.00467	0.00201		27710	0.001	0.000981931
27734.4	0.00533	0.00262		27734.4	0.00333	0.00265		27734.4	0.00167	0.00201		27734.4	0.00333	0.000981242
27758.8	0.00133	0.00261		27758.8	0.005	0.00265		27758.8	0.00333	0.002		27758.8	0.00133	0.000980557
27783.2	0.00333	0.00261		27783.2	0.00567	0.00265		27783.2	0.00133	0.002		27783.2	0.002	0.000979875
27807.6	0.00533	0.00261		27807.6	0.005	0.00265		27807.6	0.00167	0.002		27807.6	0.00233	0.000979196
27832	0.002	0.00261		27832	0.005	0.00265		27832	0.00167	0.002		27832	0.00167	0.00097852
27856.4	0.003	0.00261		27856.4	0.00433	0.00265		27856.4	0.00333	0.002		27856.4	0.00133	0.000977847
27880.9	0.002	0.00261		27880.9	0.004	0.00264		27880.9	0.00333	0.002		27880.9	0.003	0.000977177
27905.3	0.003	0.00261		27905.3	0.00433	0.00264		27905.3	0.00267	0.002		27905.3	0.000666667	0.00097651
27929.7	0.00333	0.00261		27929.7	0.00267	0.00264		27929.7	0.00367	0.002		27929.7	0.00133	0.000975847
27954.1	0.003	0.00261		27954.1	0.00333	0.00264		27954.1	0.005	0.002		27954.1	0.00367	0.000975186
27978.5	0.00333	0.0026		27978.5	0.00233	0.00264		27978.5	0.003	0.002		27978.5	0.00167	0.000974528
28002.9	0.00433	0.0026		28002.9	0.00267	0.00264		28002.9	0.00267	0.002		28002.9	0.00133	0.000973874
28027.3	0.00267	0.0026		28027.3	0.00167	0.00264		28027.3	0.00433	0.002		28027.3	0.001	0.000973222
28051.8	0.00233	0.0026		28051.8	0.00267	0.00264		28051.8	0.003	0.002		28051.8	0.00167	0.000972574
28076.2	0.00333	0.0026		28076.2	0.00233	0.00263		28076.2	0.00367	0.00199		28076.2	0.00133	0.000971928
28100.6	0.00267	0.0026		28100.6	0.00367	0.00263		28100.6	0.00233	0.00199		28100.6	0.002	0.000971285
28125	0.00333	0.0026		28125	0.003	0.00263		28125	0.004	0.00199		28125	0.00333	0.000970645
28149.4	0.004	0.0026		28149.4	0.00333	0.00263		28149.4	0.00167	0.00199		28149.4	0.00267	0.000970008
28173.8	0.00267	0.00259		28173.8	0.00233	0.00263		28173.8	0.00267	0.00199		28173.8	0.00133	0.000969374
28198.2	0.00333	0.00259		28198.2	0.003	0.00263		28198.2	0.00333	0.00199		28198.2	0.001	0.000968743
28222.7	0.002	0.00259		28222.7	0.003	0.00263		28222.7	0.003	0.00199		28222.7	0.00167	0.000968115
28247.1	0.00567	0.00259		28247.1	0.00633	0.00263		28247.1	0.00267	0.00199		28247.1	0.001	0.00096749
28271.5	0.00367	0.00259		28271.5	0.00333	0.00262		28271.5	0.000333333	0.00199		28271.5	0.00167	0.000966868
28295.9	0.003	0.00259		28295.9	0.00267	0.00262		28295.9	0.003	0.00199		28295.9	0.00233	0.000966248
28320.3	0.00533	0.00259		28320.3	0.00567	0.00262		28320.3	0.00367	0.00199		28320.3	0.001	0.000965631
28344.7	0.003	0.00259		28344.7	0.00133	0.00262		28344.7	0.00167	0.00199		28344.7	0.00133	0.000965017
28369.1	0.00333	0.00259		28369.1	0.00433	0.00262		28369.1	0.00233	0.00199		28369.1	0.001	0.000964406
28393.6	0.00367	0.00259		28393.6	0.00433	0.00262		28393.6	0.00233	0.00198		28393.6	0.00167	0.000963798
28418	0.004	0.00258		28418	0.00233	0.00262		28418	0.002	0.00198		28418	0.00233	0.000963192
28442.4	0.005	0.00258		28442.4	0.00233	0.00262		28442.4	0.001	0.00198		28442.4	0.002	0.00096259
28466.8	0.00367	0.00258		28466.8	0.00167	0.00261		28466.8	0.005	0.00198		28466.8	0.00167	0.00096199
28491.2	0.00233	0.00258		28491.2	0.00467	0.00261		28491.2	0.003	0.00198		28491.2	0.001	0.000961392
28515.6	0.002	0.00258		28515.6	0.00333	0.00261		28515.6	0.00267	0.00198		28515.6	0.001	0.000960798
28540	0.003	0.00258		28540	0.00433	0.00261		28540	0.00367	0.00198		28540	0.00167	0.000960206
28564.5	0.00233	0.00258		28564.5	0.00367	0.00261		28564.5	0.00233	0.00198		28564.5	0.001	0.000959617
28588.9	0.00367	0.00258		28588.9	0.004	0.00261		28588.9	0.00333	0.00198		28588.9	0.00133	0.00095903
28613.3	0.002	0.00258		28613.3	0.004	0.00261		28613.3	0.00133	0.00198		28613.3	0.001	0.000958447
28637.7	0.00333	0.00257		28637.7	0.00533	0.00261		28637.7	0.00167	0.00198		28637.7	0.000666667	0.000957866
28662.1	0.00333	0.00257		28662.1	0.00433	0.00261		28662.1	0.00133	0.00198		28662.1	0.00133	0.000957287
28686.5	0.00333	0.00257		28686.5	0.00533	0.0026		28686.5	0.00267	0.00198		28686.5	0.00167	0.000956712
28710.9	0.003	0.00257		28710.9	0.003	0.0026		28710.9	0.00133	0.00198		28710.9	0.00267	0.000956138
28735.4	0.005	0.00257		28735.4	0.00333	0.0026		28735.4	0.004	0.00197		28735.4	0.000333333	0.000955568
28759.8	0.00533	0.00257		28759.8	0.00467	0.0026		28759.8	0.00267	0.00197		28759.8	0.002	0.000955
28784.2	0.001	0.00257		28784.2	0.00267	0.0026		28784.2	0.00333	0.00197		28784.2	0.001	0.000954435
28808.6	0.00133	0.00257		28808.6	0.003	0.0026		28808.6	0.004	0.00197		28808.6	0.000666667	0.000953872
28833	0.00367	0.00257		28833	0.00333	0.0026		28833	0.00233	0.00197		28833	0.00133	0.000953312
28857.4	0.00433	0.00257		28857.4	0.004	0.0026		28857.4	0.004	0.00197		28857.4	0.00167	0.000952754
28881.8	0.00433	0.00256		28881.8	0.004	0.00259		28881.8	0.00333	0.00197		28881.8	0.000666667	0.000952199
28906.2	0.00333	0.00256		28906.2	0.003	0.00259		28906.2	0.002	0.00197		28906.2	0.002	0.000951647
28930.7	0.00267	0.00256		28930.7	0.00367	0.00259		28930.7	0.00333	0.00197		28930.7	0.00267	0.000951097
28955.1	0.004	0.00256		28955.1	0.00433	0.00259		28955.1	0.00233	0.00197		28955.1	0.00167	0.000950549
28979.5	0.00267	0.00256		28979.5	0.005	0.00259		28979.5	0.00333	0.00197		28979.5	0.00233	0.000950004
29003.9	0.00433	0.00256		29003.9	0.003	0.00259		29003.9	0.00167	0.00197		29003.9	0.001	0.000949462
29028.3	0.00367	0.00256		29028.3	0.003	0.00259		29028.3	0.00267	0.00197		29028.3	0.00167	0.000948922
29052.7	0.00367	0.00256		29052.7	0.00433	0.00259		29052.7	0.003	0.00197		29052.7	0.00133	0.000948385
29077.1	0.002	0.00256		29077.1	0.00367	0.00259		29077.1	0.00167	0.00197		29077.1	0.002	0.00094785
29101.6	0.002	0.00256		29101.6	0.003	0.00259		29101.6	0.00267	0.00197		29101.6	0.00133	0.000947317
29126	0.00433	0.00255		29126	0.00333	0.00258		29126	0.004	0.00196		29126	0.001	0.000946787
29150.4	0.00533	0.00255		29150.4	0.00267	0.00258		29150.4	0.00267	0.00196		29150.4	0.00133	0.000946259
29174.8	0.00233	0.00255		29174.8	0.00267	0.00258		29174.8	0.00267	0.00196		29174.8	0.00133	0.000945734
29199.2	0.00467	0.00255		29199.2	0.00467	0.00258		29199.2	0.00267	0.00196		29199.2	0.00333	0.000945211
29223.6	0.004	0.00255		29223.6	0.003	0.00258		29223.6	0.002	0.00196		29223.6	0.00167	0.00094469
29248	0.003	0.00255		29248	0.00333	0.00258		29248	0.00367	0.00196		29248	0.001	0.000944172
29272.5	0.002	0.00255		29272.5	0.00333	0.00258		29272.5	0.00133	0.00196		29272.5	0.00133	0.000943656
29296.9	0.00433	0.00255		29296.9	0.004	0.00258		29296.9	0.002	0.00196		29296.9	0.001	0.000943143
29321.3	0.00367	0.00255		29321.3	0.00433	0.00258		29321.3	0.00267	0.00196		29321.3	0.00133	0.000942632
29345.7	0.00233	0.00255		29345.7	0.004	0.00257		29345.7	0.003	0.00196		29345.7	0.000333333	0.000942123
29370.1	0.00367	0.00255		29370.1	0.00267	0.00257		29370.1	0.00233	0.00196		29370.1	0.001	0.000941617
29394.5	0.00267	0.00254		29394.5	0.002	0.00257		29394.5	0.00333	0.00196		29394.5	0.000666667	0.000941113
29418.9	0.005	0.00254		29418.9	0.00333	0.00257		29418.9	0.00267	0.00196		29418.9	0.00133	0.000940611
29443.4	0.00167	0.00254		29443.4	0.00433	0.00257		29443.4	0.00333	0.00196		29443.4	0.000666667	0.000940111
29467.8	0.00367	0.00254		29467.8	0.00333	0.00257		29467.8	0.003	0.00196		29467.8	0.00133	0.000939614
29492.2	0.00433	0.00254		29492.2	0.00333	0.00257		29492.2	0.00233	0.00196		29492.2	0.00267	0.000939119
29516.6	0.003	0.00254		29516.6	0.00333	0.00257		29516.6	0.002	0.00195		29516.6	0.00233	0.000938627
29541	0.00367	0.00254		29541	0.00433	0.00257		29541	0.00267	0.00195		29541	0.00133	0.000938136
29565.4	0.00267	0.00254		29565.4	0.00233	0.00257		29565.4	0.00233	0.00195		29565.4	0.00233	0.000937648
29589.8	0.00367	0.00254		29589.8	0.00167	0.00256		29589.8	0.00167	0.00195		29589.8	0.002	0.000937162
29614.3	0.00467	0.00254		29614.3	0.00333	0.00256		29614.3	0.00167	0.00195		29614.3	0.00233	0.000936679
29638.7	0.00333	0.00254		29638.7	0.00233	0.00256		29638.7	0.00167	0.00195		29638.7	0.00167	0.000936197
29663.1	0.003	0.00253		29663.1	0.00433	0.00256		29663.1	0.00233	0.00195		29663.1	0.002	0.000935718
29687.5	0.00367	0.00253		29687.5	0.00167	0.00256		29687.5	0.000666667	0.00195		29687.5	0.001	0.000935241
29711.9	0.00333	0.00253		29711.9	0.00433	0.00256		29711.9	0.00267	0.00195		29711.9	0.001	0.000934766
29736.3	0.00267	0.00253		29736.3	0.00167	0.00256		29736.3	0.00233	0.00195		29736.3	0.001	0.000934293
29760.7	0.004	0.00253		29760.7	0.00167	0.00256		29760.7	0.00267	0.00195		29760.7	0.000333333	0.000933822
29785.2	0.00267	0.00253		29785.2	0.00333	0.00256		29785.2	0.00267	0.00195		29785.2	0.002	0.000933354
29809.6	0.002	0.00253		29809.6	0.00367	0.00256		29809.6	0.00267	0.00195		29809.6	0.00133	0.000932888
29834	0.00267	0.00253		29834	0.00233	0.00255		29834	0.00333	0.00195		29834	0.001	0.000932424
29858.4	0.004	0.00253		29858.4	0.00267	0.00255		29858.4	0.00233	0.00195		29858.4	0.00267	0.000931962
29882.8	0.004	0.00253		29882.8	0.002	0.00255		29882.8	0.00267	0.00195		29882.8	0.002	0.000931502
29907.2	0.002	0.00253		29907.2	0.00333	0.00255		29907.2	0.003	0.00195		29907.2	0.00367	0.000931044
29931.6	0.002	0.00252		29931.6	0.00433	0.00255		29931.6	0.003	0.00194		29931.6	0.000666667	0.000930588
29956.1	0.00533	0.00252		29956.1	0.00367	0.00255		29956.1	0.00133	0.00194		29956.1	0.001	0.000930134
29980.5	0.00233	0.00252		29980.5	0.003	0.00255		29980.5	0.00267	0.00194		29980.5	0.000666667	0.000929683
30004.9	0.005	0.00252		30004.9	0.00367	0.00255		30004.9	0.00333	0.00194		30004.9	0.000333333	0.000929233
30029.3	0.003	0.00252		30029.3	0.001	0.00255		30029.3	0.004	0.00194		30029.3	0.002	0.000928786
30053.7	0.002	0.00252		30053.7	0.00133	0.00255		30053.7	0.00133	0.00194		30053.7	0.002	0.000928341
30078.1	0.00333	0.00252		30078.1	0.002	0.00254		30078.1	0.003	0.00194		30078.1	0.00133	0.000927897
30102.5	0.00467	0.00252		30102.5	0.00467	0.00254		30102.5	0.003	0.00194		30102.5	0.00233	0.000927456
30127	0.00233	0.00252		30127	0.00533	0.00254		30127	0.003	0.00194		30127	0.000666667	0.000927017
30151.4	0.00133	0.00252		30151.4	0.00433	0.00254		30151.4	0.00233	0.00194		30151.4	0.00267	0.000926579
30175.8	0.003	0.00252		30175.8	0.00267	0.00254		30175.8	0.003	0.00194		30175.8	0.001	0.000926144
30200.2	0.00333	0.00252		30200.2	0.00333	0.00254		30200.2	0.00167	0.00194		30200.2	0.00233	0.000925711
30224.6	0.00133	0.00251		30224.6	0.00233	0.00254		30224.6	0.00267	0.00194		30224.6	0.000333333	0.000925279
30249	0.00267	0.00251		30249	0.001	0.00254		30249	0.003	0.00194		30249	0.00167	0.00092485
30273.4	0.00167	0.00251		30273.4	0.003	0.00254		30273.4	0.00133	0.00194		30273.4	0.00133	0.000924423
30297.9	0.00367	0.00251		30297.9	0.003	0.00254		30297.9	0.002	0.00194		30297.9	0.00133	0.000923997
30322.3	0.005	0.00251		30322.3	0.00333	0.00254		30322.3	0.00267	0.00194		30322.3	0.000333333	0.000923574
30346.7	0.002	0.00251		30346.7	0.00267	0.00253		30346.7	0.00233	0.00194		30346.7	0.00233	0.000923152
30371.1	0.00133	0.00251		30371.1	0.00133	0.00253		30371.1	0.004	0.00194		30371.1	0.00167	0.000922733
30395.5	0.00433	0.00251		30395.5	0.00233	0.00253		30395.5	0.002	0.00193		30395.5	0.000333333	0.000922315
30419.9	0.00367	0.00251		30419.9	0.004	0.00253		30419.9	0.00233	0.00193		30419.9	0.00133	0.000921899
30444.3	0.00333	0.00251		30444.3	0.00333	0.00253		30444.3	0.00233	0.00193		30444.3	0.001	0.000921485
30468.8	0.00367	0.00251		30468.8	0.00267	0.00253		30468.8	0.00167	0.00193		30468.8	0.002	0.000921073
30493.2	0.00233	0.00251		30493.2	0.002	0.00253		30493.2	0.00233	0.00193		30493.2	0.00133	0.000920663
30517.6	0.00533	0.00251		30517.6	0.00433	0.00253		30517.6	0.002	0.00193		30517.6	0.000666667	0.000920255
30542	0.00233	0.0025		30542	0.00467	0.00253		30542	0.00367	0.00193		30542	0.001	0.000919848
30566.4	0.003	0.0025		30566.4	0.00367	0.00253		30566.4	0.002	0.00193		30566.4	0.001	0.000919444
30590.8	0.00433	0.0025		30590.8	0.003	0.00253		30590.8	0.002	0.00193		30590.8	0.00233	0.000919041
30615.2	0.00133	0.0025		30615.2	0.003	0.00253		30615.2	0.00267	0.00193		30615.2	0.00133	0.00091864
30639.6	0.002	0.0025		30639.6	0.00333	0.00252		30639.6	0.002	0.00193		30639.6	0.00133	0.000918241
30664.1	0.00333	0.0025		30664.1	0.00367	0.00252		30664.1	0.003	0.00193		30664.1	0.000333333	0.000917844
30688.5	0.00433	0.0025		30688.5	0.003	0.00252		30688.5	0.002	0.00193		30688.5	0.00167	0.000917449
30712.9	0.00333	0.0025		30712.9	0.00267	0.00252		30712.9	0.00133	0.00193		30712.9	0.000666667	0.000917055
30737.3	0.00267	0.0025		30737.3	0.00467	0.00252		30737.3	0.00233	0.00193		30737.3	0.000666667	0.000916664
30761.7	0.00267	0.0025		30761.7	0.00367	0.00252		30761.7	0.002	0.00193		30761.7	0.00133	0.000916274
30786.1	0.002	0.0025		30786.1	0.00267	0.00252		30786.1	0.002	0.00193		30786.1	0.001	0.000915886
30810.5	0.00333	0.0025		30810.5	0.001	0.00252		30810.5	0.002	0.00193		30810.5	0.00133	0.000915499
30835	0.00267	0.0025		30835	0.002	0.00252		30835	0.00233	0.00193		30835	0.00133	0.000915115
30859.4	0.002	0.00249		30859.4	0.00367	0.00252		30859.4	0.00167	0.00193		30859.4	0.001	0.000914732
30883.8	0.004	0.00249		30883.8	0.00633	0.00252		30883.8	0.002	0.00193		30883.8	0.00133	0.000914351
30908.2	0.00267	0.00249		30908.2	0.00333	0.00252		30908.2	0.00133	0.00192		30908.2	0.001	0.000913971
30932.6	0.00433	0.00249		30932.6	0.005	0.00251		30932.6	0.003	0.00192		30932.6	0.001	0.000913594
30957	0.00333	0.00249		30957	0.004	0.00251		30957	0.00233	0.00192		30957	0.000666667	0.000913218
30981.4	0.00267	0.00249		30981.4	0.00267	0.00251		30981.4	0.00367	0.00192		30981.4	0.000666667	0.000912844
31005.9	0.006	0.00249		31005.9	0.00333	0.00251		31005.9	0.002	0.00192		31005.9	0.000666667	0.000912471
31030.3	0.003	0.00249		31030.3	0.00233	0.00251		31030.3	0.00167	0.00192		31030.3	0.00167	0.0009121
31054.7	0.00233	0.00249		31054.7	0.001	0.00251		31054.7	0.00133	0.00192		31054.7	0.000333333	0.000911731
31079.1	0.003	0.00249		31079.1	0.004	0.00251		31079.1	0.003	0.00192		31079.1	0.000666667	0.000911364
31103.5	0.00233	0.00249		31103.5	0.00433	0.00251		31103.5	0.000666667	0.00192		31103.5	0.00167	0.000910998
31127.9	0.00267	0.00249		31127.9	0.004	0.00251		31127.9	0.00267	0.00192		31127.9	0.001	0.000910634
31152.3	0.001	0.00249		31152.3	0.002	0.00251		31152.3	0.00233	0.00192		31152.3	0.00167	0.000910272
31176.8	0.002	0.00249		31176.8	0.004	0.00251		31176.8	0.004	0.00192		31176.8	0.000666667	0.000909911
31201.2	0.00267	0.00248		31201.2	0.00267	0.00251		31201.2	0.00233	0.00192		31201.2	0.00133	0.000909552
31225.6	0.002	0.00248		31225.6	0.00367	0.0025		31225.6	0.003	0.00192		31225.6	0.00167	0.000909195
31250	0.001	0.00248		31250	0.00267	0.0025		31250	0.00333	0.00192		31250	0.000666667	0.000908839
31274.4	0.004	0.00248		31274.4	0.00267	0.0025		31274.4	0.000333333	0.00192		31274.4	0.001	0.000908485
31298.8	0.00133	0.00248		31298.8	0.00333	0.0025		31298.8	0.002	0.00192		31298.8	0.00167	0.000908132
31323.2	0.00233	0.00248		31323.2	0.004	0.0025		31323.2	0.00133	0.00192		31323.2	0.001	0.000907781
31347.7	0.00367	0.00248		31347.7	0.002	0.0025		31347.7	0.00333	0.00192		31347.7	0.00167	0.000907432
31372.1	0.00333	0.00248		31372.1	0.00267	0.0025		31372.1	0.00233	0.00192		31372.1	0.00167	0.000907084
31396.5	0.00433	0.00248		31396.5	0.00367	0.0025		31396.5	0.00167	0.00192		31396.5	0.00133	0.000906738
31420.9	0.00267	0.00248		31420.9	0.00433	0.0025		31420.9	0.00167	0.00192		31420.9	0.00133	0.000906394
31445.3	0.00467	0.00248		31445.3	0.002	0.0025		31445.3	0.002	0.00192		31445.3	0.002	0.000906051
31469.7	0.003	0.00248		31469.7	0.00333	0.0025		31469.7	0.00333	0.00191		31469.7	0.00267	0.000905709
31494.1	0.002	0.00248		31494.1	0.00367	0.0025		31494.1	0.00133	0.00191		31494.1	0.001	0.000905369
31518.6	0.00233	0.00248		31518.6	0.00367	0.0025		31518.6	0.00233	0.00191		31518.6	0.00133	0.000905031
31543	0.003	0.00248		31543	0.00333	0.00249		31543	0.00167	0.00191		31543	0.00233	0.000904694
31567.4	0.00233	0.00247		31567.4	0.004	0.00249		31567.4	0.002	0.00191		31567.4	0.00133	0.000904359
31591.8	0.00367	0.00247		31591.8	0.00233	0.00249		31591.8	0.002	0.00191		31591.8	0.001	0.000904025
31616.2	0.00333	0.00247		31616.2	0.00233	0.00249		31616.2	0.00167	0.00191		31616.2	0.00133	0.000903693
31640.6	0.00367	0.00247		31640.6	0.00267	0.00249		31640.6	0.00233	0.00191		31640.6	0.000333333	0.000903363
31665	0.00333	0.00247		31665	0.001	0.00249		31665	0.00267	0.00191		31665	0.002	0.000903034
31689.5	0.00167	0.00247		31689.5	0.004	0.00249		31689.5	0.00267	0.00191		31689.5	0.002	0.000902706
31713.9	0.002	0.00247		31713.9	0.00333	0.00249		31713.9	0.00233	0.00191		31713.9	0.002	0.00090238
31738.3	0.00233	0.00247		31738.3	0.002	0.00249		31738.3	0.003	0.00191		31738.3	0.00267	0.000902055
31762.7	0.003	0.00247		31762.7	0.004	0.00249		31762.7	0.00167	0.00191		31762.7	0.00233	0.000901732
31787.1	0.00233	0.00247		31787.1	0.004	0.00249		31787.1	0.00233	0.00191		31787.1	0.000666667	0.000901411
31811.5	0.00467	0.00247		31811.5	0.00267	0.00249		31811.5	0.00233	0.00191		31811.5	0.00233	0.00090109
31835.9	0.003	0.00247		31835.9	0.00333	0.00249		31835.9	0.002	0.00191		31835.9	0.000666667	0.000900772
31860.4	0.00233	0.00247		31860.4	0.00233	0.00249		31860.4	0.00267	0.00191		31860.4	0.00167	0.000900454
31884.8	0.002	0.00247		31884.8	0.00233	0.00248		31884.8	0.00267	0.00191		31884.8	0.000666667	0.000900139
31909.2	0.00233	0.00247		31909.2	0.00433	0.00248		31909.2	0.002	0.00191		31909.2	0.00167	0.000899824
31933.6	0.004	0.00247		31933.6	0.00333	0.00248		31933.6	0.00267	0.00191		31933.6	0.000333333	0.000899511
31958	0.00233	0.00246		31958	0.00167	0.00248		31958	0.00233	0.00191		31958	0.002	0.0008992
31982.4	0.00167	0.00246		31982.4	0.00267	0.00248		31982.4	0.00267	0.00191		31982.4	0.00267	0.00089889
32006.8	0.00267	0.00246		32006.8	0.00433	0.00248		32006.8	0.001	0.00191		32006.8	0.00167	0.000898581
32031.2	0.003	0.00246		32031.2	0.002	0.00248		32031.2	0.005	0.00191		32031.2	0.00167	0.000898274
32055.7	0.006	0.00246		32055.7	0.002	0.00248		32055.7	0.00333	0.00191		32055.7	0	0.000897968
32080.1	0.00533	0.00246		32080.1	0.00267	0.00248		32080.1	0.001	0.0019		32080.1	0.00133	0.000897664
32104.5	0.00233	0.00246		32104.5	0.00233	0.00248		32104.5	0.004	0.0019		32104.5	0.00133	0.000897361
32128.9	0.00333	0.00246		32128.9	0.00333	0.00248		32128.9	0.00267	0.0019		32128.9	0.002	0.000897059
32153.3	0.004	0.00246		32153.3	0.002	0.00248		32153.3	0.00133	0.0019		32153.3	0.001	0.000896759
32177.7	0.003	0.00246		32177.7	0.003	0.00248		32177.7	0.001	0.0019		32177.7	0.00167	0.00089646
32202.1	0.00367	0.00246		32202.1	0.00333	0.00248		32202.1	0.003	0.0019		32202.1	0.002	0.000896162
32226.6	0.00267	0.00246		32226.6	0.00233	0.00247		32226.6	0.00133	0.0019		32226.6	0.00167	0.000895866
32251	0.00233	0.00246		32251	0.00133	0.00247		32251	0.00367	0.0019		32251	0.00233	0.000895571
32275.4	0.00367	0.00246		32275.4	0.001	0.00247		32275.4	0.00467	0.0019		32275.4	0.001	0.000895278
32299.8	0.00167	0.00246		32299.8	0.00267	0.00247		32299.8	0.002	0.0019		32299.8	0.002	0.000894986
32324.2	0.004	0.00246		32324.2	0.00567	0.00247		32324.2	0.00267	0.0019		32324.2	0.000666667	0.000894695
32348.6	0.00267	0.00246		32348.6	0.00267	0.00247		32348.6	0.001	0.0019		32348.6	0.000666667	0.000894406
32373	0.00133	0.00245		32373	0.00333	0.00247		32373	0.00433	0.0019		32373	0.00133	0.000894117
32397.5	0.005	0.00245		32397.5	0.00333	0.00247		32397.5	0.00433	0.0019		32397.5	0.00133	0.000893831
32421.9	0.00333	0.00245		32421.9	0.00167	0.00247		32421.9	0.00167	0.0019		32421.9	0.002	0.000893545
32446.3	0.00367	0.00245		32446.3	0.00167	0.00247		32446.3	0.00267	0.0019		32446.3	0.00167	0.000893261
32470.7	0.004	0.00245		32470.7	0.00367	0.00247		32470.7	0.00267	0.0019		32470.7	0.000666667	0.000892978
32495.1	0.002	0.00245		32495.1	0.00467	0.00247		32495.1	0.003	0.0019		32495.1	0.000333333	0.000892696
32519.5	0.00233	0.00245		32519.5	0.00333	0.00247		32519.5	0.001	0.0019		32519.5	0.00233	0.000892416
32543.9	0.00367	0.00245		32543.9	0.00367	0.00247		32543.9	0.00333	0.0019		32543.9	0.000666667	0.000892137
32568.4	0.00267	0.00245		32568.4	0.003	0.00247		32568.4	0.00267	0.0019		32568.4	0.00233	0.000891859
32592.8	0.003	0.00245		32592.8	0.00233	0.00246		32592.8	0.002	0.0019		32592.8	0.000666667	0.000891583
32617.2	0.00367	0.00245		32617.2	0.002	0.00246		32617.2	0.004	0.0019		32617.2	0.001	0.000891308
32641.6	0.00167	0.00245		32641.6	0.00267	0.00246		32641.6	0.004	0.0019		32641.6	0.002	0.000891034
32666	0.00467	0.00245		32666	0.00467	0.00246		32666	0.00233	0.0019		32666	0.001	0.000890761
32690.4	0.00433	0.00245		32690.4	0.00267	0.00246		32690.4	0.004	0.0019		32690.4	0.001	0.000890489
32714.8	0.004	0.00245		32714.8	0.001	0.00246		32714.8	0.00367	0.0019		32714.8	0.001	0.000890219
32739.3	0.00233	0.00245		32739.3	0.00467	0.00246		32739.3	0.003	0.0019		32739.3	0.002	0.00088995
32763.7	0.00267	0.00245		32763.7	0.003	0.00246		32763.7	0.004	0.0019		32763.7	0.001	0.000889682
32788.1	0.00267	0.00244		32788.1	0.00333	0.00246		32788.1	0.00433	0.00189		32788.1	0.00133	0.000889416
32812.5	0.00333	0.00244		32812.5	0.00433	0.00246		32812.5	0.00233	0.00189		32812.5	0.001	0.000889151
32836.9	0.00233	0.00244		32836.9	0.00167	0.00246		32836.9	0.00333	0.00189		32836.9	0.00167	0.000888887
32861.3	0.000666667	0.00244		32861.3	0.00367	0.00246		32861.3	0.00267	0.00189		32861.3	0.000333333	0.000888624
32885.7	0.00333	0.00244		32885.7	0.00133	0.00246		32885.7	0.00233	0.00189		32885.7	0.002	0.000888362
32910.2	0.00267	0.00244		32910.2	0.00267	0.00246		32910.2	0.00333	0.00189		32910.2	0.00167	0.000888101
32934.6	0.00233	0.00244		32934.6	0.00333	0.00246		32934.6	0.00167	0.00189		32934.6	0.00233	0.000887842
32959	0.003	0.00244		32959	0.00233	0.00246		32959	0.00267	0.00189		32959	0.00167	0.000887584
32983.4	0.00333	0.00244		32983.4	0.00433	0.00246		32983.4	0.002	0.00189		32983.4	0.00167	0.000887327
33007.8	0.003	0.00244		33007.8	0.00267	0.00245		33007.8	0.00267	0.00189		33007.8	0.00167	0.000887071
33032.2	0.00233	0.00244		33032.2	0.003	0.00245		33032.2	0.002	0.00189		33032.2	0.000666667	0.000886817
33056.6	0.00367	0.00244		33056.6	0.004	0.00245		33056.6	0.003	0.00189		33056.6	0.001	0.000886563
33081.1	0.00333	0.00244		33081.1	0.00267	0.00245		33081.1	0.00133	0.00189		33081.1	0.000333333	0.000886311
33105.5	0.00467	0.00244		33105.5	0.004	0.00245		33105.5	0.00233	0.00189		33105.5	0.001	0.00088606
33129.9	0.00367	0.00244		33129.9	0.00367	0.00245		33129.9	0.003	0.00189		33129.9	0.00133	0.00088581
33154.3	0.003	0.00244		33154.3	0.00367	0.00245		33154.3	0.00133	0.00189		33154.3	0.00133	0.000885561
33178.7	0.00133	0.00244		33178.7	0.00267	0.00245		33178.7	0.002	0.00189		33178.7	0.001	0.000885314
33203.1	0.00433	0.00244		33203.1	0.00233	0.00245		33203.1	0.002	0.00189		33203.1	0.002	0.000885067
33227.5	0.00367	0.00244		33227.5	0.00433	0.00245		33227.5	0.002	0.00189		33227.5	0.001	0.000884822
33252	0.00333	0.00244		33252	0.00433	0.00245		33252	0.00233	0.00189		33252	0.00167	0.000884577
33276.4	0.002	0.00243		33276.4	0.00367	0.00245		33276.4	0.00233	0.00189		33276.4	0.00133	0.000884334
33300.8	0.00367	0.00243		33300.8	0.00233	0.00245		33300.8	0.00167	0.00189		33300.8	0.000666667	0.000884092
33325.2	0.004	0.00243		33325.2	0.00333	0.00245		33325.2	0.004	0.00189		33325.2	0.000666667	0.000883851
33349.6	0.005	0.00243		33349.6	0.004	0.00245		33349.6	0.003	0.00189		33349.6	0.002	0.000883611
33374	0.00533	0.00243		33374	0.003	0.00245		33374	0.00567	0.00189		33374	0.000666667	0.000883372
33398.4	0.00267	0.00243		33398.4	0.002	0.00245		33398.4	0.002	0.00189		33398.4	0.00167	0.000883135
33422.9	0.00333	0.00243		33422.9	0.003	0.00244		33422.9	0.003	0.00189		33422.9	0.001	0.000882898
33447.3	0.00233	0.00243		33447.3	0.00267	0.00244		33447.3	0.00433	0.00189		33447.3	0.00133	0.000882663
33471.7	0.002	0.00243		33471.7	0.00467	0.00244		33471.7	0.002	0.00189		33471.7	0.002	0.000882428
33496.1	0.00267	0.00243		33496.1	0.00267	0.00244		33496.1	0.001	0.00189		33496.1	0.001	0.000882195
33520.5	0.00333	0.00243		33520.5	0.00233	0.00244		33520.5	0.00267	0.00189		33520.5	0.000333333	0.000881963
33544.9	0.00333	0.00243		33544.9	0.003	0.00244		33544.9	0.00233	0.00189		33544.9	0.00233	0.000881732
33569.3	0.003	0.00243		33569.3	0.00467	0.00244		33569.3	0.00167	0.00188		33569.3	0.00133	0.000881501
33593.8	0.00167	0.00243		33593.8	0.00333	0.00244		33593.8	0.000333333	0.00188		33593.8	0.00133	0.000881272
33618.2	0.00233	0.00243		33618.2	0.002	0.00244		33618.2	0.00333	0.00188		33618.2	0.001	0.000881044
33642.6	0.00267	0.00243		33642.6	0.00267	0.00244		33642.6	0.00333	0.00188		33642.6	0.00167	0.000880817
33667	0.002	0.00243		33667	0.00467	0.00244		33667	0.00233	0.00188		33667	0.000333333	0.000880591
33691.4	0.003	0.00243		33691.4	0.00267	0.00244		33691.4	0.002	0.00188		33691.4	0.001	0.000880366
33715.8	0.00333	0.00243		33715.8	0.004	0.00244		33715.8	0.003	0.00188		33715.8	0.00133	0.000880142
33740.2	0.003	0.00243		33740.2	0.00467	0.00244		33740.2	0.001	0.00188		33740.2	0.00167	0.000879919
33764.6	0.00367	0.00242		33764.6	0.00233	0.00244		33764.6	0.00167	0.00188		33764.6	0.00133	0.000879698
33789.1	0.004	0.00242		33789.1	0.00233	0.00244		33789.1	0.002	0.00188		33789.1	0.001	0.000879477
33813.5	0.004	0.00242		33813.5	0.001	0.00244		33813.5	0.00133	0.00188		33813.5	0.001	0.000879257
33837.9	0.00367	0.00242		33837.9	0.003	0.00244		33837.9	0.00333	0.00188		33837.9	0.00133	0.000879038
33862.3	0.00333	0.00242		33862.3	0.00333	0.00243		33862.3	0.00233	0.00188		33862.3	0.00267	0.00087882
33886.7	0.00267	0.00242		33886.7	0.002	0.00243		33886.7	0.00133	0.00188		33886.7	0.001	0.000878603
33911.1	0.00567	0.00242		33911.1	0.00567	0.00243		33911.1	0.00267	0.00188		33911.1	0.002	0.000878387
33935.5	0.00233	0.00242		33935.5	0.004	0.00243		33935.5	0.002	0.00188		33935.5	0.001	0.000878173
33960	0.00333	0.00242		33960	0.003	0.00243		33960	0.002	0.00188		33960	0.000666667	0.000877959
33984.4	0.00133	0.00242		33984.4	0.001	0.00243		33984.4	0.00133	0.00188		33984.4	0.00133	0.000877746
34008.8	0.003	0.00242		34008.8	0.00233	0.00243		34008.8	0.00367	0.00188		34008.8	0.00133	0.000877534
34033.2	0.00133	0.00242		34033.2	0.00367	0.00243		34033.2	0.00267	0.00188		34033.2	0.001	0.000877323
34057.6	0.00333	0.00242		34057.6	0.004	0.00243		34057.6	0.00333	0.00188		34057.6	0.000666667	0.000877113
34082	0.00333	0.00242		34082	0.003	0.00243		34082	0.00233	0.00188		34082	0.000666667	0.000876904
34106.4	0.00467	0.00242		34106.4	0.002	0.00243		34106.4	0.002	0.00188		34106.4	0.002	0.000876696
34130.9	0.00333	0.00242		34130.9	0.00233	0.00243		34130.9	0.00167	0.00188		34130.9	0.00167	0.000876489
34155.3	0.00333	0.00242		34155.3	0.003	0.00243		34155.3	0.00233	0.00188		34155.3	0.002	0.000876283
34179.7	0.00267	0.00242		34179.7	0.00233	0.00243		34179.7	0.00367	0.00188		34179.7	0.002	0.000876077
34204.1	0.00367	0.00242		34204.1	0.00233	0.00243		34204.1	0.002	0.00188		34204.1	0	0.000875873
34228.5	0.00167	0.00242		34228.5	0.00267	0.00243		34228.5	0.003	0.00188		34228.5	0.001	0.00087567
34252.9	0.00433	0.00242		34252.9	0.003	0.00243		34252.9	0.00233	0.00188		34252.9	0.00167	0.000875467
34277.3	0.003	0.00242		34277.3	0.00233	0.00243		34277.3	0.00133	0.00188		34277.3	0.00133	0.000875266
34301.8	0.00267	0.00242		34301.8	0.003	0.00243		34301.8	0.00233	0.00188		34301.8	0.001	0.000875065
34326.2	0.00333	0.00241		34326.2	0.003	0.00243		34326.2	0.00167	0.00188		34326.2	0.00133	0.000874865
34350.6	0.00133	0.00241		34350.6	0.00333	0.00242		34350.6	0.00167	0.00188		34350.6	0.00267	0.000874667
34375	0.003	0.00241		34375	0.005	0.00242		34375	0.00133	0.00188		34375	0.00233	0.000874469
34399.4	0.00233	0.00241		34399.4	0.00467	0.00242		34399.4	0.00167	0.00188		34399.4	0.000666667	0.000874272
34423.8	0.002	0.00241		34423.8	0.00267	0.00242		34423.8	0.001	0.00188		34423.8	0.00133	0.000874076
34448.2	0.00167	0.00241		34448.2	0.00367	0.00242		34448.2	0.00133	0.00188		34448.2	0.000333333	0.000873881
34472.7	0.00167	0.00241		34472.7	0.004	0.00242		34472.7	0.001	0.00188		34472.7	0.000666667	0.000873686
34497.1	0.00167	0.00241		34497.1	0.002	0.00242		34497.1	0.003	0.00187		34497.1	0.00167	0.000873493
34521.5	0.00333	0.00241		34521.5	0.004	0.00242		34521.5	0.00333	0.00187		34521.5	0.00133	0.000873301
34545.9	0.00233	0.00241		34545.9	0.004	0.00242		34545.9	0.00267	0.00187		34545.9	0.00167	0.000873109
34570.3	0.00167	0.00241		34570.3	0.00233	0.00242		34570.3	0.00233	0.00187		34570.3	0.000666667	0.000872918
34594.7	0.00333	0.00241		34594.7	0.00133	0.00242		34594.7	0.00233	0.00187		34594.7	0.00133	0.000872728
34619.1	0.00433	0.00241		34619.1	0.00333	0.00242		34619.1	0.00167	0.00187		34619.1	0.00133	0.000872539
34643.6	0.004	0.00241		34643.6	0.00233	0.00242		34643.6	0.002	0.00187		34643.6	0.000666667	0.000872351
34668	0.00233	0.00241		34668	0.00233	0.00242		34668	0.00167	0.00187		34668	0.000333333	0.000872164
34692.4	0.00267	0.00241		34692.4	0.00367	0.00242		34692.4	0.00233	0.00187		34692.4	0.000666667	0.000871978
34716.8	0.003	0.00241		34716.8	0.00233	0.00242		34716.8	0.00233	0.00187		34716.8	0.000333333	0.000871792
34741.2	0.00367	0.00241		34741.2	0.00233	0.00242		34741.2	0.00433	0.00187		34741.2	0.00333	0.000871607
34765.6	0.00367	0.00241		34765.6	0.00167	0.00242		34765.6	0.00133	0.00187		34765.6	0.000666667	0.000871424
34790	0.00233	0.00241		34790	0.00333	0.00242		34790	0.003	0.00187		34790	0	0.000871241
34814.5	0.00267	0.00241		34814.5	0.001	0.00242		34814.5	0.00233	0.00187		34814.5	0.001	0.000871058
34838.9	0.00233	0.00241		34838.9	0.00433	0.00242		34838.9	0.00167	0.00187		34838.9	0.000666667	0.000870877
34863.3	0.00333	0.00241		34863.3	0.00367	0.00241		34863.3	0.00333	0.00187		34863.3	0.000666667	0.000870697
34887.7	0.005	0.00241		34887.7	0.002	0.00241		34887.7	0.00467	0.00187		34887.7	0.00233	0.000870517
34912.1	0.00167	0.0024		34912.1	0.00233	0.00241		34912.1	0.00267	0.00187		34912.1	0.00133	0.000870338
34936.5	0.00267	0.0024		34936.5	0.00333	0.00241		34936.5	0.00167	0.00187		34936.5	0.000333333	0.00087016
34960.9	0.00333	0.0024		34960.9	0.004	0.00241		34960.9	0.00167	0.00187		34960.9	0.001	0.000869983
34985.4	0.00233	0.0024		34985.4	0.00433	0.00241		34985.4	0.00367	0.00187		34985.4	0.002	0.000869806
35009.8	0.002	0.0024		35009.8	0.00267	0.00241		35009.8	0.001	0.00187		35009.8	0.00167	0.000869631
35034.2	0.002	0.0024		35034.2	0.00333	0.00241		35034.2	0.00233	0.00187		35034.2	0.000666667	0.000869456
35058.6	0.00233	0.0024		35058.6	0.00433	0.00241		35058.6	0.001	0.00187		35058.6	0.00133	0.000869282
35083	0.00367	0.0024		35083	0.00233	0.00241		35083	0.00133	0.00187		35083	0.001	0.000869109
35107.4	0.003	0.0024		35107.4	0.00433	0.00241		35107.4	0.00167	0.00187		35107.4	0.00133	0.000868936
35131.8	0.00233	0.0024		35131.8	0.00367	0.00241		35131.8	0.003	0.00187		35131.8	0.000666667	0.000868765
35156.2	0.003	0.0024		35156.2	0.003	0.00241		35156.2	0.00133	0.00187		35156.2	0.00167	0.000868594
35180.7	0.00267	0.0024		35180.7	0.002	0.00241		35180.7	0.004	0.00187		35180.7	0.00233	0.000868424
35205.1	0.00267	0.0024		35205.1	0.00367	0.00241		35205.1	0.00167	0.00187		35205.1	0.00167	0.000868254
35229.5	0.00333	0.0024		35229.5	0.00233	0.00241		35229.5	0.00333	0.00187		35229.5	0.00233	0.000868086
35253.9	0.00267	0.0024		35253.9	0.00233	0.00241		35253.9	0.003	0.00187		35253.9	0.00167	0.000867918
35278.3	0.00367	0.0024		35278.3	0.003	0.00241		35278.3	0.00267	0.00187		35278.3	0.00167	0.000867751
35302.7	0.00233	0.0024		35302.7	0.00267	0.00241		35302.7	0.00267	0.00187		35302.7	0.00133	0.000867585
35327.1	0.002	0.0024		35327.1	0.00333	0.00241		35327.1	0.00167	0.00187		35327.1	0.001	0.000867419
35351.6	0.00333	0.0024		35351.6	0.00333	0.00241		35351.6	0.00133	0.00187		35351.6	0.000666667	0.000867255
35376	0.00167	0.0024		35376	0.00367	0.00241		35376	0.00267	0.00187		35376	0.000666667	0.000867091
35400.4	0.005	0.0024		35400.4	0.00333	0.00241		35400.4	0.00167	0.00187		35400.4	0.003	0.000866928
35424.8	0.003	0.0024		35424.8	0.00267	0.0024		35424.8	0.001	0.00187		35424.8	0.002	0.000866765
35449.2	0.002	0.0024		35449.2	0.00333	0.0024		35449.2	0.00233	0.00187		35449.2	0.000333333	0.000866604
35473.6	0.00367	0.0024		35473.6	0.00367	0.0024		35473.6	0.00333	0.00187		35473.6	0.000666667	0.000866443
35498	0.002	0.0024		35498	0.004	0.0024		35498	0.00133	0.00187		35498	0.00133	0.000866282
35522.5	0.00467	0.0024		35522.5	0.00367	0.0024		35522.5	0.00167	0.00187		35522.5	0.001	0.000866123
35546.9	0.00233	0.0024		35546.9	0.003	0.0024		35546.9	0.00133	0.00187		35546.9	0.00133	0.000865964
35571.3	0.00333	0.00239		35571.3	0.00167	0.0024		35571.3	0.00133	0.00187		35571.3	0.00167	0.000865806
35595.7	0.00267	0.00239		35595.7	0.00367	0.0024		35595.7	0.00267	0.00186		35595.7	0	0.000865649
35620.1	0.00267	0.00239		35620.1	0.00333	0.0024		35620.1	0.00167	0.00186		35620.1	0.00133	0.000865492
35644.5	0.00167	0.00239		35644.5	0.004	0.0024		35644.5	0.000666667	0.00186		35644.5	0.001	0.000865336
35668.9	0.00167	0.00239		35668.9	0.00367	0.0024		35668.9	0.00133	0.00186		35668.9	0.000333333	0.000865181
35693.4	0.00233	0.00239		35693.4	0.00133	0.0024		35693.4	0.00233	0.00186		35693.4	0.003	0.000865027
35717.8	0.004	0.00239		35717.8	0.00533	0.0024		35717.8	0.003	0.00186		35717.8	0.001	0.000864873
35742.2	0.00467	0.00239		35742.2	0.002	0.0024		35742.2	0.00233	0.00186		35742.2	0.00267	0.00086472
35766.6	0.00367	0.00239		35766.6	0.00367	0.0024		35766.6	0.002	0.00186		35766.6	0.00167	0.000864567
35791	0.00133	0.00239		35791	0.004	0.0024		35791	0.00233	0.00186		35791	0.001	0.000864416
35815.4	0.00167	0.00239		35815.4	0.004	0.0024		35815.4	0.00167	0.00186		35815.4	0.00133	0.000864265
35839.8	0.00533	0.00239		35839.8	0.00233	0.0024		35839.8	0.00167	0.00186		35839.8	0.000666667	0.000864115
35864.3	0.00333	0.00239		35864.3	0.00367	0.0024		35864.3	0.001	0.00186		35864.3	0.000333333	0.000863965
35888.7	0.00533	0.00239		35888.7	0.00367	0.0024		35888.7	0.00333	0.00186		35888.7	0.00133	0.000863816
35913.1	0.00233	0.00239		35913.1	0.00467	0.0024		35913.1	0.001	0.00186		35913.1	0.003	0.000863668
35937.5	0.00267	0.00239		35937.5	0.002	0.0024		35937.5	0.002	0.00186		35937.5	0.000666667	0.00086352
35961.9	0.005	0.00239		35961.9	0.002	0.0024		35961.9	0.00167	0.00186		35961.9	0.000666667	0.000863374
35986.3	0.000666667	0.00239		35986.3	0.00267	0.0024		35986.3	0.00233	0.00186		35986.3	0.00133	0.000863227
36010.7	0.00267	0.00239		36010.7	0.00467	0.0024		36010.7	0.003	0.00186		36010.7	0.001	0.000863082
36035.2	0.00333	0.00239		36035.2	0.002	0.00239		36035.2	0.002	0.00186		36035.2	0.000333333	0.000862937
36059.6	0.00467	0.00239		36059.6	0.00333	0.00239		36059.6	0.001	0.00186		36059.6	0.002	0.000862793
36084	0.00433	0.00239		36084	0.003	0.00239		36084	0.00133	0.00186		36084	0.000333333	0.000862649
36108.4	0.003	0.00239		36108.4	0.00233	0.00239		36108.4	0.00133	0.00186		36108.4	0.000333333	0.000862506
36132.8	0.002	0.00239		36132.8	0.00267	0.00239		36132.8	0.00333	0.00186		36132.8	0.000333333	0.000862364
36157.2	0.00167	0.00239		36157.2	0.00467	0.00239		36157.2	0.002	0.00186		36157.2	0.002	0.000862223
36181.6	0.001	0.00239		36181.6	0.00167	0.00239		36181.6	0.00333	0.00186		36181.6	0.000666667	0.000862082
36206.1	0.00467	0.00239		36206.1	0.00367	0.00239		36206.1	0.004	0.00186		36206.1	0.001	0.000861941
36230.5	0.00333	0.00239		36230.5	0.00267	0.00239		36230.5	0.00233	0.00186		36230.5	0.000666667	0.000861802
36254.9	0.002	0.00239		36254.9	0.00367	0.00239		36254.9	0.00133	0.00186		36254.9	0.001	0.000861663
36279.3	0.00367	0.00239		36279.3	0.003	0.00239		36279.3	0.00433	0.00186		36279.3	0.000666667	0.000861524
36303.7	0.00133	0.00238		36303.7	0.003	0.00239		36303.7	0.00267	0.00186		36303.7	0.00133	0.000861387
36328.1	0.003	0.00238		36328.1	0.00233	0.00239		36328.1	0.00333	0.00186		36328.1	0.00133	0.00086125
36352.5	0.00233	0.00238		36352.5	0.001	0.00239		36352.5	0.00233	0.00186		36352.5	0.00233	0.000861113
36377	0.003	0.00238		36377	0.00267	0.00239		36377	0.00167	0.00186		36377	0.000666667	0.000860977
36401.4	0.003	0.00238		36401.4	0.00333	0.00239		36401.4	0.00267	0.00186		36401.4	0.00267	0.000860842
36425.8	0.00167	0.00238		36425.8	0.00333	0.00239		36425.8	0.00133	0.00186		36425.8	0.001	0.000860707
36450.2	0.003	0.00238		36450.2	0.00167	0.00239		36450.2	0.00167	0.00186		36450.2	0.001	0.000860573
36474.6	0.004	0.00238		36474.6	0.002	0.00239		36474.6	0.00333	0.00186		36474.6	0.00233	0.00086044
36499	0.00233	0.00238		36499	0.00267	0.00239		36499	0.00233	0.00186		36499	0.001	0.000860307
36523.4	0.00267	0.00238		36523.4	0.003	0.00239		36523.4	0.002	0.00186		36523.4	0.00167	0.000860175
36547.9	0.00333	0.00238		36547.9	0.00267	0.00239		36547.9	0.001	0.00186		36547.9	0.000666667	0.000860043
36572.3	0.00133	0.00238		36572.3	0.002	0.00239		36572.3	0.00233	0.00186		36572.3	0.000333333	0.000859912
36596.7	0.002	0.00238		36596.7	0.00267	0.00239		36596.7	0.000666667	0.00186		36596.7	0.000333333	0.000859782
36621.1	0.004	0.00238		36621.1	0.00333	0.00239		36621.1	0.00133	0.00186		36621.1	0.002	0.000859652
36645.5	0.00333	0.00238		36645.5	0.003	0.00239		36645.5	0.004	0.00186		36645.5	0.001	0.000859523
36669.9	0.00433	0.00238		36669.9	0.003	0.00239		36669.9	0.004	0.00186		36669.9	0.00167	0.000859395
36694.3	0.00167	0.00238		36694.3	0.00367	0.00238		36694.3	0.00133	0.00186		36694.3	0.00267	0.000859267
36718.8	0.004	0.00238		36718.8	0.00433	0.00238		36718.8	0.00267	0.00186		36718.8	0.001	0.000859139
36743.2	0.001	0.00238		36743.2	0.00367	0.00238		36743.2	0.002	0.00186		36743.2	0.00133	0.000859012
36767.6	0.00267	0.00238		36767.6	0.00133	0.00238		36767.6	0.00167	0.00186		36767.6	0.000666667	0.000858886
36792	0.003	0.00238		36792	0.00367	0.00238		36792	0.00167	0.00186		36792	0.00133	0.000858761
36816.4	0.00233	0.00238		36816.4	0.00233	0.00238		36816.4	0.00167	0.00186		36816.4	0.001	0.000858635
36840.8	0.00233	0.00238		36840.8	0.003	0.00238		36840.8	0.00367	0.00186		36840.8	0.00167	0.000858511
36865.2	0.002	0.00238		36865.2	0.00267	0.00238		36865.2	0.003	0.00186		36865.2	0	0.000858387
36889.6	0.00133	0.00238		36889.6	0.00233	0.00238		36889.6	0.00333	0.00186		36889.6	0.000666667	0.000858264
36914.1	0.00267	0.00238		36914.1	0.003	0.00238		36914.1	0.003	0.00186		36914.1	0.001	0.000858141
36938.5	0.003	0.00238		36938.5	0.00333	0.00238		36938.5	0.00233	0.00186		36938.5	0.00133	0.000858018
36962.9	0.00267	0.00238		36962.9	0.00267	0.00238		36962.9	0.002	0.00186		36962.9	0.00133	0.000857897
36987.3	0.00267	0.00238		36987.3	0.00333	0.00238		36987.3	0.002	0.00185		36987.3	0.001	0.000857776
37011.7	0.003	0.00238		37011.7	0.004	0.00238		37011.7	0.002	0.00185		37011.7	0.00167	0.000857655
37036.1	0.005	0.00238		37036.1	0.00333	0.00238		37036.1	0.001	0.00185		37036.1	0.00133	0.000857535
37060.5	0.00267	0.00238		37060.5	0.003	0.00238		37060.5	0.00233	0.00185		37060.5	0.00167	0.000857416
37085	0.003	0.00238		37085	0.00333	0.00238		37085	0.001	0.00185		37085	0.000666667	0.000857297
37109.4	0.00367	0.00238		37109.4	0.00367	0.00238		37109.4	0.002	0.00185		37109.4	0.001	0.000857178
37133.8	0.00167	0.00238		37133.8	0.00267	0.00238		37133.8	0.00167	0.00185		37133.8	0.00233	0.00085706
37158.2	0.002	0.00237		37158.2	0.00233	0.00238		37158.2	0.00133	0.00185		37158.2	0.00333	0.000856943
37182.6	0.003	0.00237		37182.6	0.00433	0.00238		37182.6	0.00233	0.00185		37182.6	0.000666667	0.000856826
37207	0.002	0.00237		37207	0.00233	0.00238		37207	0.00233	0.00185		37207	0.000666667	0.00085671
37231.4	0.00167	0.00237		37231.4	0.00167	0.00238		37231.4	0.002	0.00185		37231.4	0.00133	0.000856594
37255.9	0.00333	0.00237		37255.9	0.00467	0.00238		37255.9	0.00233	0.00185		37255.9	0.001	0.000856479
37280.3	0.00467	0.00237		37280.3	0.000666667	0.00238		37280.3	0.002	0.00185		37280.3	0.002	0.000856364
37304.7	0.002	0.00237		37304.7	0.00167	0.00238		37304.7	0.002	0.00185		37304.7	0.000666667	0.00085625
37329.1	0.00233	0.00237		37329.1	0.002	0.00238		37329.1	0.00333	0.00185		37329.1	0.001	0.000856137
37353.5	0.00233	0.00237		37353.5	0.00333	0.00238		37353.5	0.002	0.00185		37353.5	0.000666667	0.000856024
37377.9	0.00367	0.00237		37377.9	0.00267	0.00238		37377.9	0.00133	0.00185		37377.9	0.001	0.000855911
37402.3	0.004	0.00237		37402.3	0.00133	0.00238		37402.3	0.00167	0.00185		37402.3	0.00167	0.000855799
37426.8	0.002	0.00237		37426.8	0.005	0.00238		37426.8	0.003	0.00185		37426.8	0.001	0.000855688
37451.2	0.002	0.00237		37451.2	0.00333	0.00237		37451.2	0.00267	0.00185		37451.2	0	0.000855577
37475.6	0.002	0.00237		37475.6	0.00233	0.00237		37475.6	0.00267	0.00185		37475.6	0.00133	0.000855466
37500	0.002	0.00237		37500	0.00367	0.00237		37500	0.00133	0.00185		37500	0.002	0.000855356
37524.4	0.00167	0.00237		37524.4	0.00167	0.00237		37524.4	0.00167	0.00185		37524.4	0.00167	0.000855246
37548.8	0.00267	0.00237		37548.8	0.00133	0.00237		37548.8	0.00167	0.00185		37548.8	0.00167	0.000855137
37573.2	0.00133	0.00237		37573.2	0.00267	0.00237		37573.2	0.002	0.00185		37573.2	0.000666667	0.000855029
37597.7	0.004	0.00237		37597.7	0.00233	0.00237		37597.7	0.00267	0.00185		37597.7	0.001	0.000854921
37622.1	0.00133	0.00237		37622.1	0.003	0.00237		37622.1	0.00333	0.00185		37622.1	0.002	0.000854813
37646.5	0.00267	0.00237		37646.5	0.00267	0.00237		37646.5	0.00267	0.00185		37646.5	0.00167	0.000854706
37670.9	0.00233	0.00237		37670.9	0.00233	0.00237		37670.9	0.00233	0.00185		37670.9	0.001	0.0008546
37695.3	0.00267	0.00237		37695.3	0.003	0.00237		37695.3	0.00433	0.00185		37695.3	0.000666667	0.000854494
37719.7	0.00167	0.00237		37719.7	0.00367	0.00237		37719.7	0.00233	0.00185		37719.7	0.000666667	0.000854388
37744.1	0.00233	0.00237		37744.1	0.004	0.00237		37744.1	0.00267	0.00185		37744.1	0.000666667	0.000854283
37768.6	0.00333	0.00237		37768.6	0.002	0.00237		37768.6	0.00267	0.00185		37768.6	0.00133	0.000854178
37793	0.001	0.00237		37793	0.00267	0.00237		37793	0.00233	0.00185		37793	0.000666667	0.000854074
37817.4	0.00167	0.00237		37817.4	0.00333	0.00237		37817.4	0.00167	0.00185		37817.4	0.00133	0.000853971
37841.8	0.00267	0.00237		37841.8	0.004	0.00237		37841.8	0.002	0.00185		37841.8	0.00167	0.000853867
37866.2	0.00233	0.00237		37866.2	0.002	0.00237		37866.2	0.00333	0.00185		37866.2	0.000666667	0.000853765
37890.6	0.00333	0.00237		37890.6	0.00233	0.00237		37890.6	0.00133	0.00185		37890.6	0.000333333	0.000853662
37915	0.00267	0.00237		37915	0.00333	0.00237		37915	0.00233	0.00185		37915	0.000666667	0.000853561
37939.5	0.00267	0.00237		37939.5	0.00333	0.00237		37939.5	0.00167	0.00185		37939.5	0.000666667	0.000853459
37963.9	0.00167	0.00237		37963.9	0.00267	0.00237		37963.9	0.00233	0.00185		37963.9	0.002	0.000853359
37988.3	0.00267	0.00237		37988.3	0.00233	0.00237		37988.3	0.00333	0.00185		37988.3	0.001	0.000853258
38012.7	0.00167	0.00237		38012.7	0.003	0.00237		38012.7	0.00267	0.00185		38012.7	0.000666667	0.000853158
38037.1	0.00467	0.00237		38037.1	0.004	0.00237		38037.1	0.00233	0.00185		38037.1	0.001	0.000853059
38061.5	0.00167	0.00237		38061.5	0.003	0.00237		38061.5	0.00267	0.00185		38061.5	0.00167	0.00085296
38085.9	0.002	0.00237		38085.9	0.00133	0.00237		38085.9	0.002	0.00185		38085.9	0.00133	0.000852861
38110.4	0.003	0.00236		38110.4	0.003	0.00237		38110.4	0.00267	0.00185		38110.4	0.002	0.000852763
38134.8	0.00233	0.00236		38134.8	0.00167	0.00237		38134.8	0.000666667	0.00185		38134.8	0.001	0.000852666
38159.2	0.003	0.00236		38159.2	0.004	0.00237		38159.2	0.001	0.00185		38159.2	0.001	0.000852568
38183.6	0.00233	0.00236		38183.6	0.001	0.00237		38183.6	0.002	0.00185		38183.6	0.00133	0.000852472
38208	0.00267	0.00236		38208	0.00233	0.00237		38208	0.000666667	0.00185		38208	0.001	0.000852375
38232.4	0.00333	0.00236		38232.4	0.002	0.00237		38232.4	0.00267	0.00185		38232.4	0.002	0.000852279
38256.8	0.002	0.00236		38256.8	0.003	0.00237		38256.8	0.001	0.00185		38256.8	0.00133	0.000852184
38281.2	0.00367	0.00236		38281.2	0.00233	0.00236		38281.2	0.00267	0.00185		38281.2	0.000333333	0.000852089
38305.7	0.00367	0.00236		38305.7	0.004	0.00236		38305.7	0.00367	0.00185		38305.7	0.000666667	0.000851994
38330.1	0.00233	0.00236		38330.1	0.00233	0.00236		38330.1	0.001	0.00185		38330.1	0.00133	0.0008519
38354.5	0.00167	0.00236		38354.5	0.00333	0.00236		38354.5	0.00333	0.00185		38354.5	0.00167	0.000851806
38378.9	0.00167	0.00236		38378.9	0.00367	0.00236		38378.9	0.00367	0.00185		38378.9	0.000666667	0.000851713
38403.3	0.00233	0.00236		38403.3	0.002	0.00236		38403.3	0.00367	0.00185		38403.3	0.001	0.00085162
38427.7	0.00167	0.00236		38427.7	0.004	0.00236		38427.7	0.002	0.00185		38427.7	0.00133	0.000851528
38452.1	0.00233	0.00236		38452.1	0.00233	0.00236		38452.1	0.001	0.00185		38452.1	0.001	0.000851436
38476.6	0.00333	0.00236		38476.6	0.003	0.00236		38476.6	0.00333	0.00185		38476.6	0.000333333	0.000851344
38501	0.00233	0.00236		38501	0.003	0.00236		38501	0.00267	0.00185		38501	0.000666667	0.000851253
38525.4	0.002	0.00236		38525.4	0.004	0.00236		38525.4	0.001	0.00185		38525.4	0.00167	0.000851162
38549.8	0.002	0.00236		38549.8	0.002	0.00236		38549.8	0.00333	0.00185		38549.8	0.002	0.000851072
38574.2	0.000666667	0.00236		38574.2	0.00433	0.00236		38574.2	0.00233	0.00185		38574.2	0.000666667	0.000850982
38598.6	0.00267	0.00236		38598.6	0.00267	0.00236		38598.6	0.00167	0.00185		38598.6	0.000666667	0.000850893
38623	0.002	0.00236		38623	0.00367	0.00236		38623	0.00267	0.00185		38623	0.002	0.000850804
38647.5	0.00367	0.00236		38647.5	0.002	0.00236		38647.5	0.000666667	0.00185		38647.5	0.000333333	0.000850715
38671.9	0.00333	0.00236		38671.9	0.003	0.00236		38671.9	0.00167	0.00185		38671.9	0.000333333	0.000850627
38696.3	0.001	0.00236		38696.3	0.003	0.00236		38696.3	0.00167	0.00185		38696.3	0.000666667	0.000850539
38720.7	0.00433	0.00236		38720.7	0.00133	0.00236		38720.7	0.00267	0.00185		38720.7	0	0.000850451
38745.1	0.005	0.00236		38745.1	0.003	0.00236		38745.1	0.00133	0.00185		38745.1	0.000333333	0.000850364
38769.5	0.00267	0.00236		38769.5	0.00233	0.00236		38769.5	0.00133	0.00185		38769.5	0.001	0.000850277
38793.9	0.003	0.00236		38793.9	0.00233	0.00236		38793.9	0.001	0.00185		38793.9	0.001	0.000850191
38818.4	0.00233	0.00236		38818.4	0.00267	0.00236		38818.4	0.003	0.00184		38818.4	0.001	0.000850105
38842.8	0.00167	0.00236		38842.8	0.00333	0.00236		38842.8	0.000333333	0.00184		38842.8	0.000666667	0.00085002
38867.2	0.00467	0.00236		38867.2	0.00233	0.00236		38867.2	0.00267	0.00184		38867.2	0.00167	0.000849935
38891.6	0.00267	0.00236		38891.6	0.003	0.00236		38891.6	0.00133	0.00184		38891.6	0.000666667	0.00084985
38916	0.00133	0.00236		38916	0.00167	0.00236		38916	0.000666667	0.00184		38916	0.000333333	0.000849766
38940.4	0.00267	0.00236		38940.4	0.003	0.00236		38940.4	0.00367	0.00184		38940.4	0.000666667	0.000849682
38964.8	0.003	0.00236		38964.8	0.00167	0.00236		38964.8	0.002	0.00184		38964.8	0.001	0.000849598
38989.3	0.004	0.00236		38989.3	0.00167	0.00236		38989.3	0.002	0.00184		38989.3	0.00267	0.000849515
39013.7	0.00133	0.00236		39013.7	0.003	0.00236		39013.7	0.002	0.00184		39013.7	0.00233	0.000849432
39038.1	0.003	0.00236		39038.1	0.00133	0.00236		39038.1	0.00233	0.00184		39038.1	0.000333333	0.00084935
39062.5	0.00133	0.00236		39062.5	0.001	0.00236		39062.5	0.001	0.00184		39062.5	0.002	0.000849268
39086.9	0.003	0.00236		39086.9	0.004	0.00236		39086.9	0.00133	0.00184		39086.9	0.000666667	0.000849186
39111.3	0.00133	0.00236		39111.3	0.002	0.00236		39111.3	0.003	0.00184		39111.3	0.001	0.000849105
39135.7	0.002	0.00236		39135.7	0.002	0.00236		39135.7	0.00267	0.00184		39135.7	0.000666667	0.000849024
39160.2	0.00267	0.00236		39160.2	0.00167	0.00236		39160.2	0.001	0.00184		39160.2	0.001	0.000848943
39184.6	0.00333	0.00236		39184.6	0.002	0.00236		39184.6	0.00233	0.00184		39184.6	0.000333333	0.000848863
39209	0.00333	0.00236		39209	0.00267	0.00236		39209	0.00233	0.00184		39209	0.000333333	0.000848783
39233.4	0.00333	0.00235		39233.4	0.00367	0.00236		39233.4	0.00133	0.00184		39233.4	0.001	0.000848704
39257.8	0.00133	0.00235		39257.8	0.00267	0.00235		39257.8	0.000666667	0.00184		39257.8	0.001	0.000848625
39282.2	0.00267	0.00235		39282.2	0.002	0.00235		39282.2	0.00167	0.00184		39282.2	0.000666667	0.000848546
39306.6	0.00233	0.00235		39306.6	0.001	0.00235		39306.6	0.00133	0.00184		39306.6	0	0.000848468
39331.1	0.001	0.00235		39331.1	0.00233	0.00235		39331.1	0.00233	0.00184		39331.1	0.00133	0.00084839
39355.5	0.00267	0.00235		39355.5	0.00267	0.00235		39355.5	0.003	0.00184		39355.5	0.00133	0.000848312
39379.9	0.00133	0.00235		39379.9	0.00433	0.00235		39379.9	0.00267	0.00184		39379.9	0.001	0.000848235
39404.3	0.00333	0.00235		39404.3	0.00167	0.00235		39404.3	0.00267	0.00184		39404.3	0.00133	0.000848158
39428.7	0.00233	0.00235		39428.7	0.003	0.00235		39428.7	0.002	0.00184		39428.7	0.001	0.000848081
39453.1	0.002	0.00235		39453.1	0.00233	0.00235		39453.1	0.002	0.00184		39453.1	0.00133	0.000848005
39477.5	0.00367	0.00235		39477.5	0.002	0.00235		39477.5	0.00367	0.00184		39477.5	0.000666667	0.000847929
39502	0.00267	0.00235		39502	0.00167	0.00235		39502	0.002	0.00184		39502	0.00233	0.000847853
39526.4	0.00333	0.00235		39526.4	0.004	0.00235		39526.4	0.003	0.00184		39526.4	0.00133	0.000847778
39550.8	0.003	0.00235		39550.8	0.00267	0.00235		39550.8	0.00133	0.00184		39550.8	0.00167	0.000847703
39575.2	0.004	0.00235		39575.2	0.00133	0.00235		39575.2	0.00167	0.00184		39575.2	0.000666667	0.000847629
39599.6	0.00233	0.00235		39599.6	0.002	0.00235		39599.6	0.00267	0.00184		39599.6	0.001	0.000847555
39624	0.00267	0.00235		39624	0.003	0.00235		39624	0.002	0.00184		39624	0.001	0.000847481
39648.4	0.002	0.00235		39648.4	0.00233	0.00235		39648.4	0.00233	0.00184		39648.4	0.000666667	0.000847407
39672.9	0.00233	0.00235		39672.9	0.00367	0.00235		39672.9	0.00167	0.00184		39672.9	0.001	0.000847334
39697.3	0.00333	0.00235		39697.3	0.003	0.00235		39697.3	0.002	0.00184		39697.3	0.000666667	0.000847261
39721.7	0.002	0.00235		39721.7	0.000666667	0.00235		39721.7	0.003	0.00184		39721.7	0.001	0.000847189
39746.1	0.00367	0.00235		39746.1	0.00233	0.00235		39746.1	0.00133	0.00184		39746.1	0.00167	0.000847117
39770.5	0.00267	0.00235		39770.5	0.00133	0.00235		39770.5	0.001	0.00184		39770.5	0.001	0.000847045
39794.9	0.00233	0.00235		39794.9	0.000666667	0.00235		39794.9	0.00167	0.00184		39794.9	0.000666667	0.000846973
39819.3	0.00167	0.00235		39819.3	0.00333	0.00235		39819.3	0.001	0.00184		39819.3	0.000666667	0.000846902
39843.8	0.00233	0.00235		39843.8	0.003	0.00235		39843.8	0.00467	0.00184		39843.8	0.000666667	0.000846831
39868.2	0.00333	0.00235		39868.2	0.00267	0.00235		39868.2	0.00167	0.00184		39868.2	0.000666667	0.000846761
39892.6	0.00333	0.00235		39892.6	0.00333	0.00235		39892.6	0.00233	0.00184		39892.6	0.002	0.000846691
39917	0.00267	0.00235		39917	0.00433	0.00235		39917	0.00267	0.00184		39917	0.001	0.000846621
39941.4	0.00233	0.00235		39941.4	0.00167	0.00235		39941.4	0.00167	0.00184		39941.4	0	0.000846551
39965.8	0.00367	0.00235		39965.8	0.00167	0.00235		39965.8	0.001	0.00184		39965.8	0.00167	0.000846482
39990.2	0.00233	0.00235		39990.2	0.00233	0.00235		39990.2	0.000666667	0.00184		39990.2	0.000333333	0.000846413
40014.6	0.00267	0.00235		40014.6	0.00267	0.00235		40014.6	0.00167	0.00184		40014.6	0.000666667	0.000846344
40039.1	0.000666667	0.00235		40039.1	0.00233	0.00235		40039.1	0.002	0.00184		40039.1	0	0.000846276
40063.5	0.004	0.00235		40063.5	0.00267	0.00235		40063.5	0.00167	0.00184		40063.5	0.000666667	0.000846208
40087.9	0.00133	0.00235		40087.9	0.00167	0.00235		40087.9	0.002	0.00184		40087.9	0.001	0.00084614
40112.3	0.004	0.00235		40112.3	0.004	0.00235		40112.3	0.00167	0.00184		40112.3	0.001	0.000846073
40136.7	0.00233	0.00235		40136.7	0.002	0.00235		40136.7	0.00167	0.00184		40136.7	0.002	0.000846006
40161.1	0.003	0.00235		40161.1	0.003	0.00235		40161.1	0.001	0.00184		40161.1	0.000666667	0.000845939
40185.5	0.00233	0.00235		40185.5	0.00333	0.00235		40185.5	0.00333	0.00184		40185.5	0.00133	0.000845873
40210	0.00267	0.00235		40210	0.00267	0.00235		40210	0.00133	0.00184		40210	0.002	0.000845807
40234.4	0.00167	0.00235		40234.4	0.00233	0.00235		40234.4	0.00167	0.00184		40234.4	0.000666667	0.000845741
40258.8	0.005	0.00235		40258.8	0.003	0.00235		40258.8	0.002	0.00184		40258.8	0	0.000845675
40283.2	0.00367	0.00235		40283.2	0.00267	0.00235		40283.2	0.00167	0.00184		40283.2	0.000666667	0.00084561
40307.6	0.00133	0.00235		40307.6	0.000666667	0.00235		40307.6	0.00267	0.00184		40307.6	0.002	0.000845545
40332	0.003	0.00235		40332	0.000666667	0.00235		40332	0.00133	0.00184		40332	0.00133	0.00084548
40356.4	0.00167	0.00235		40356.4	0.003	0.00235		40356.4	0.00233	0.00184		40356.4	0.000666667	0.000845416
40380.9	0.00233	0.00235		40380.9	0.00233	0.00234		40380.9	0.00367	0.00184		40380.9	0.000666667	0.000845352
40405.3	0.00267	0.00235		40405.3	0.00233	0.00234		40405.3	0.003	0.00184		40405.3	0.00133	0.000845288
40429.7	0.00267	0.00235		40429.7	0.00233	0.00234		40429.7	0.00167	0.00184		40429.7	0.000666667	0.000845225
40454.1	0.00233	0.00235		40454.1	0.00267	0.00234		40454.1	0.00167	0.00184		40454.1	0.00133	0.000845162
40478.5	0.004	0.00235		40478.5	0.00333	0.00234		40478.5	0.00233	0.00184		40478.5	0.00167	0.000845099
40502.9	0.00233	0.00235		40502.9	0.00467	0.00234		40502.9	0.00133	0.00184		40502.9	0.000333333	0.000845036
40527.3	0.00333	0.00235		40527.3	0.00167	0.00234		40527.3	0.002	0.00184		40527.3	0.00167	0.000844974
40551.8	0.00233	0.00235		40551.8	0.00233	0.00234		40551.8	0.00133	0.00184		40551.8	0.001	0.000844912
40576.2	0.001	0.00235		40576.2	0.00167	0.00234		40576.2	0.001	0.00184		40576.2	0.000666667	0.00084485
40600.6	0.00167	0.00234		40600.6	0.003	0.00234		40600.6	0.00233	0.00184		40600.6	0.000666667	0.000844789
40625	0.00133	0.00234		40625	0.002	0.00234		40625	0.00233	0.00184		40625	0.000666667	0.000844727
40649.4	0.00267	0.00234		40649.4	0.003	0.00234		40649.4	0.001	0.00184		40649.4	0.00133	0.000844667
40673.8	0.00233	0.00234		40673.8	0.003	0.00234		40673.8	0.00133	0.00184		40673.8	0.00133	0.000844606
40698.2	0.00267	0.00234		40698.2	0.002	0.00234		40698.2	0.00333	0.00184		40698.2	0.00133	0.000844546
40722.7	0.00167	0.00234		40722.7	0.003	0.00234		40722.7	0.001	0.00184		40722.7	0.000333333	0.000844486
40747.1	0.00133	0.00234		40747.1	0.00367	0.00234		40747.1	0.003	0.00184		40747.1	0.00133	0.000844426
40771.5	0.00333	0.00234		40771.5	0.003	0.00234		40771.5	0.00133	0.00184		40771.5	0.000333333	0.000844366
40795.9	0.002	0.00234		40795.9	0.00367	0.00234		40795.9	0.000666667	0.00184		40795.9	0.000333333	0.000844307
40820.3	0.00167	0.00234		40820.3	0.00167	0.00234		40820.3	0.002	0.00184		40820.3	0.002	0.000844248
40844.7	0.00267	0.00234		40844.7	0.002	0.00234		40844.7	0.002	0.00184		40844.7	0.00133	0.000844189
40869.1	0.00167	0.00234		40869.1	0.003	0.00234		40869.1	0.00267	0.00184		40869.1	0.001	0.000844131
40893.6	0.00133	0.00234		40893.6	0.005	0.00234		40893.6	0.003	0.00184		40893.6	0.000666667	0.000844073
40918	0.002	0.00234		40918	0.00367	0.00234		40918	0.003	0.00184		40918	0.001	0.000844015
40942.4	0.00333	0.00234		40942.4	0.00133	0.00234		40942.4	0.003	0.00184		40942.4	0.001	0.000843957
40966.8	0.003	0.00234		40966.8	0.003	0.00234		40966.8	0.00133	0.00184		40966.8	0.000666667	0.0008439
40991.2	0.00233	0.00234		40991.2	0.000333333	0.00234		40991.2	0.00133	0.00184		40991.2	0.00167	0.000843843
41015.6	0.00367	0.00234		41015.6	0.000666667	0.00234		41015.6	0.00233	0.00184		41015.6	0.000333333	0.000843786
41040	0.00233	0.00234		41040	0.00133	0.00234		41040	0.00167	0.00184		41040	0.001	0.000843729
41064.5	0.00133	0.00234		41064.5	0.00267	0.00234		41064.5	0.002	0.00184		41064.5	0.000333333	0.000843673
41088.9	0.00167	0.00234		41088.9	0.005	0.00234		41088.9	0.003	0.00184		41088.9	0.00133	0.000843617
41113.3	0.004	0.00234		41113.3	0.00167	0.00234		41113.3	0.000666667	0.00184		41113.3	0.002	0.000843561
41137.7	0.00133	0.00234		41137.7	0.002	0.00234		41137.7	0.00233	0.00184		41137.7	0.001	0.000843505
41162.1	0.00233	0.00234		41162.1	0.00333	0.00234		41162.1	0.004	0.00184		41162.1	0.00133	0.00084345
41186.5	0.003	0.00234		41186.5	0.003	0.00234		41186.5	0.002	0.00184		41186.5	0.002	0.000843395
41210.9	0.00167	0.00234		41210.9	0.00233	0.00234		41210.9	0.00267	0.00184		41210.9	0.001	0.00084334
41235.4	0.002	0.00234		41235.4	0.002	0.00234		41235.4	0.00167	0.00184		41235.4	0.000666667	0.000843286
41259.8	0.003	0.00234		41259.8	0.00167	0.00234		41259.8	0.001	0.00184		41259.8	0.001	0.000843231
41284.2	0.00133	0.00234		41284.2	0.003	0.00234		41284.2	0.00167	0.00184		41284.2	0.00133	0.000843177
41308.6	0.00167	0.00234		41308.6	0.002	0.00234		41308.6	0.00333	0.00184		41308.6	0.000666667	0.000843123
41333	0.00267	0.00234		41333	0.00333	0.00234		41333	0.00267	0.00184		41333	0.00133	0.00084307
41357.4	0.002	0.00234		41357.4	0.00367	0.00234		41357.4	0.00167	0.00184		41357.4	0	0.000843017
41381.8	0.00167	0.00234		41381.8	0.00233	0.00234		41381.8	0.000666667	0.00184		41381.8	0.000333333	0.000842963
41406.2	0.00567	0.00234		41406.2	0.00233	0.00234		41406.2	0.003	0.00184		41406.2	0.00167	0.000842911
41430.7	0.002	0.00234		41430.7	0.00233	0.00234		41430.7	0.001	0.00184		41430.7	0.001	0.000842858
41455.1	0.001	0.00234		41455.1	0.00233	0.00234		41455.1	0.003	0.00184		41455.1	0.000666667	0.000842806
41479.5	0.00233	0.00234		41479.5	0.00233	0.00234		41479.5	0.00167	0.00184		41479.5	0.001	0.000842754
41503.9	0.00167	0.00234		41503.9	0.00267	0.00234		41503.9	0.00333	0.00184		41503.9	0.000333333	0.000842702
41528.3	0.00133	0.00234		41528.3	0.00167	0.00234		41528.3	0.00233	0.00184		41528.3	0.000333333	0.00084265
41552.7	0.00167	0.00234		41552.7	0.00267	0.00234		41552.7	0.00167	0.00184		41552.7	0.001	0.000842599
41577.1	0.003	0.00234		41577.1	0.00267	0.00234		41577.1	0.00233	0.00183		41577.1	0.003	0.000842547
41601.6	0.002	0.00234		41601.6	0.00133	0.00234		41601.6	0.003	0.00183		41601.6	0.000333333	0.000842497
41626	0.00367	0.00234		41626	0.002	0.00234		41626	0.002	0.00183		41626	0.00133	0.000842446
41650.4	0.00267	0.00234		41650.4	0.00267	0.00234		41650.4	0.00167	0.00183		41650.4	0.00133	0.000842395
41674.8	0.00233	0.00234		41674.8	0.001	0.00234		41674.8	0.002	0.00183		41674.8	0	0.000842345
41699.2	0.00467	0.00234		41699.2	0.00133	0.00234		41699.2	0.00233	0.00183		41699.2	0.000666667	0.000842295
41723.6	0.00233	0.00234		41723.6	0.00333	0.00234		41723.6	0.00333	0.00183		41723.6	0.000666667	0.000842245
41748	0.00167	0.00234		41748	0.00233	0.00233		41748	0.00267	0.00183		41748	0.00133	0.000842196
41772.5	0.001	0.00234		41772.5	0.00367	0.00233		41772.5	0.001	0.00183		41772.5	0.002	0.000842147
41796.9	0.00167	0.00234		41796.9	0.00167	0.00233		41796.9	0.00233	0.00183		41796.9	0.001	0.000842097
41821.3	0.004	0.00234		41821.3	0.00233	0.00233		41821.3	0.003	0.00183		41821.3	0.00133	0.000842049
41845.7	0.00433	0.00234		41845.7	0.00333	0.00233		41845.7	0.00133	0.00183		41845.7	0.00167	0.000842
41870.1	0.00333	0.00234		41870.1	0.00267	0.00233		41870.1	0.00133	0.00183		41870.1	0.00133	0.000841952
41894.5	0.003	0.00234		41894.5	0.00367	0.00233		41894.5	0.00133	0.00183		41894.5	0.000333333	0.000841903
41918.9	0.002	0.00234		41918.9	0.003	0.00233		41918.9	0.002	0.00183		41918.9	0.00133	0.000841855
41943.4	0.00367	0.00234		41943.4	0.004	0.00233		41943.4	0.001	0.00183		41943.4	0.00133	0.000841808
41967.8	0.00133	0.00234		41967.8	0.00533	0.00233		41967.8	0.00167	0.00183		41967.8	0.00167	0.00084176
41992.2	0.00133	0.00234		41992.2	0.00233	0.00233		41992.2	0.00167	0.00183		41992.2	0.000666667	0.000841713
42016.6	0.00167	0.00234		42016.6	0.00233	0.00233		42016.6	0.00167	0.00183		42016.6	0.00133	0.000841666
42041	0.00267	0.00234		42041	0.002	0.00233		42041	0.002	0.00183		42041	0.002	0.000841619
42065.4	0.002	0.00234		42065.4	0.00367	0.00233		42065.4	0.001	0.00183		42065.4	0.000666667	0.000841572
42089.8	0.001	0.00234		42089.8	0.00333	0.00233		42089.8	0.00167	0.00183		42089.8	0.000666667	0.000841526
42114.3	0.00167	0.00234		42114.3	0.001	0.00233		42114.3	0.003	0.00183		42114.3	0.000666667	0.000841479
42138.7	0.001	0.00234		42138.7	0.003	0.00233		42138.7	0.00233	0.00183		42138.7	0.000333333	0.000841433
42163.1	0.00233	0.00234		42163.1	0.004	0.00233		42163.1	0.003	0.00183		42163.1	0	0.000841387
42187.5	0.00267	0.00234		42187.5	0.001	0.00233		42187.5	0.00233	0.00183		42187.5	0.000666667	0.000841342
42211.9	0.002	0.00234		42211.9	0.00267	0.00233		42211.9	0.001	0.00183		42211.9	0.00133	0.000841296
42236.3	0.001	0.00234		42236.3	0.00433	0.00233		42236.3	0.00133	0.00183		42236.3	0.000333333	0.000841251
42260.7	0.00333	0.00234		42260.7	0.002	0.00233		42260.7	0.002	0.00183		42260.7	0.00167	0.000841206
42285.2	0.00233	0.00234		42285.2	0.00167	0.00233		42285.2	0.001	0.00183		42285.2	0.000333333	0.000841161
42309.6	0.00267	0.00234		42309.6	0.001	0.00233		42309.6	0.00233	0.00183		42309.6	0.00233	0.000841117
42334	0.00333	0.00233		42334	0.00133	0.00233		42334	0.001	0.00183		42334	0.000666667	0.000841072
42358.4	0.00467	0.00233		42358.4	0.00433	0.00233		42358.4	0.001	0.00183		42358.4	0.00167	0.000841028
42382.8	0.00333	0.00233		42382.8	0.00433	0.00233		42382.8	0.00233	0.00183		42382.8	0.001	0.000840984
42407.2	0.004	0.00233		42407.2	0.00167	0.00233		42407.2	0.00267	0.00183		42407.2	0.00133	0.00084094
42431.6	0.00267	0.00233		42431.6	0.000666667	0.00233		42431.6	0.00167	0.00183		42431.6	0.001	0.000840897
42456.1	0.003	0.00233		42456.1	0.00133	0.00233		42456.1	0.00367	0.00183		42456.1	0.00167	0.000840853
42480.5	0.00267	0.00233		42480.5	0.00167	0.00233		42480.5	0.001	0.00183		42480.5	0.000666667	0.00084081
42504.9	0.00133	0.00233		42504.9	0.00167	0.00233		42504.9	0.00333	0.00183		42504.9	0.00167	0.000840767
42529.3	0.001	0.00233		42529.3	0.005	0.00233		42529.3	0.00267	0.00183		42529.3	0.001	0.000840725
42553.7	0.003	0.00233		42553.7	0.00267	0.00233		42553.7	0.002	0.00183		42553.7	0.002	0.000840682
42578.1	0.00233	0.00233		42578.1	0.00333	0.00233		42578.1	0.000333333	0.00183		42578.1	0.00133	0.00084064
42602.5	0.00133	0.00233		42602.5	0.00367	0.00233		42602.5	0.00333	0.00183		42602.5	0.00133	0.000840597
42627	0.002	0.00233		42627	0.00233	0.00233		42627	0.00233	0.00183		42627	0.000666667	0.000840555
42651.4	0.003	0.00233		42651.4	0.00167	0.00233		42651.4	0.00467	0.00183		42651.4	0.000666667	0.000840513
42675.8	0.00267	0.00233		42675.8	0.00233	0.00233		42675.8	0.00233	0.00183		42675.8	0.000333333	0.000840472
42700.2	0.00267	0.00233		42700.2	0.00233	0.00233		42700.2	0.002	0.00183		42700.2	0.000666667	0.00084043
42724.6	0.00233	0.00233		42724.6	0.00267	0.00233		42724.6	0.00167	0.00183		42724.6	0	0.000840389
42749	0.00333	0.00233		42749	0.00233	0.00233		42749	0.00167	0.00183		42749	0.00233	0.000840348
42773.4	0.00367	0.00233		42773.4	0.004	0.00233		42773.4	0.00267	0.00183		42773.4	0.00133	0.000840307
42797.9	0.00267	0.00233		42797.9	0.002	0.00233		42797.9	0.003	0.00183		42797.9	0.00133	0.000840267
42822.3	0.00367	0.00233		42822.3	0.00267	0.00233		42822.3	0.00167	0.00183		42822.3	0.000333333	0.000840226
42846.7	0.003	0.00233		42846.7	0.00167	0.00233		42846.7	0.00167	0.00183		42846.7	0.000333333	0.000840186
42871.1	0.00133	0.00233		42871.1	0.003	0.00233		42871.1	0.001	0.00183		42871.1	0.000666667	0.000840146
42895.5	0.00133	0.00233		42895.5	0.00367	0.00233		42895.5	0.00333	0.00183		42895.5	0.001	0.000840106
42919.9	0.00267	0.00233		42919.9	0.00133	0.00233		42919.9	0.00167	0.00183		42919.9	0.000666667	0.000840066
42944.3	0.00367	0.00233		42944.3	0.00233	0.00233		42944.3	0.002	0.00183		42944.3	0.000666667	0.000840026
42968.8	0.00167	0.00233		42968.8	0.00233	0.00233		42968.8	0.002	0.00183		42968.8	0.003	0.000839987
42993.2	0.00167	0.00233		42993.2	0.003	0.00233		42993.2	0.00333	0.00183		42993.2	0.00133	0.000839948
43017.6	0.00167	0.00233		43017.6	0.002	0.00233		43017.6	0.00233	0.00183		43017.6	0.00167	0.000839909
43042	0.001	0.00233		43042	0.00267	0.00233		43042	0.00133	0.00183		43042	0	0.00083987
43066.4	0.00333	0.00233		43066.4	0.001	0.00233		43066.4	0.000666667	0.00183		43066.4	0.002	0.000839831
43090.8	0.001	0.00233		43090.8	0.00267	0.00233		43090.8	0.002	0.00183		43090.8	0.001	0.000839793
43115.2	0.00233	0.00233		43115.2	0.00167	0.00233		43115.2	0.000666667	0.00183		43115.2	0.001	0.000839754
43139.6	0.003	0.00233		43139.6	0.002	0.00233		43139.6	0.000666667	0.00183		43139.6	0.000333333	0.000839716
43164.1	0.00167	0.00233		43164.1	0.00267	0.00233		43164.1	0.00333	0.00183		43164.1	0.001	0.000839678
43188.5	0.002	0.00233		43188.5	0.004	0.00233		43188.5	0.00233	0.00183		43188.5	0.00133	0.00083964
43212.9	0.004	0.00233		43212.9	0.001	0.00233		43212.9	0.00133	0.00183		43212.9	0.00167	0.000839603
43237.3	0.00367	0.00233		43237.3	0.004	0.00233		43237.3	0.000666667	0.00183		43237.3	0.000333333	0.000839565
43261.7	0.002	0.00233		43261.7	0.00267	0.00233		43261.7	0.00267	0.00183		43261.7	0.000666667	0.000839528
43286.1	0.003	0.00233		43286.1	0.003	0.00233		43286.1	0.001	0.00183		43286.1	0.000666667	0.000839491
43310.5	0.002	0.00233		43310.5	0.00233	0.00233		43310.5	0.002	0.00183		43310.5	0.00167	0.000839454
43335	0.00267	0.00233		43335	0.00133	0.00233		43335	0.00167	0.00183		43335	0.001	0.000839417
43359.4	0.00133	0.00233		43359.4	0.00233	0.00233		43359.4	0.00233	0.00183		43359.4	0.00267	0.000839381
43383.8	0.00267	0.00233		43383.8	0.00267	0.00233		43383.8	0.00167	0.00183		43383.8	0.001	0.000839344
43408.2	0.00233	0.00233		43408.2	0.00233	0.00233		43408.2	0.00167	0.00183		43408.2	0.000666667	0.000839308
43432.6	0.00367	0.00233		43432.6	0.00133	0.00233		43432.6	0.002	0.00183		43432.6	0.000333333	0.000839272
43457	0.00333	0.00233		43457	0.00133	0.00232		43457	0.001	0.00183		43457	0.000666667	0.000839236
43481.4	0.003	0.00233		43481.4	0.00167	0.00232		43481.4	0.00167	0.00183		43481.4	0.000333333	0.0008392
43505.9	0.003	0.00233		43505.9	0.00133	0.00232		43505.9	0.00133	0.00183		43505.9	0.000666667	0.000839164
43530.3	0.00267	0.00233		43530.3	0.00133	0.00232		43530.3	0.00167	0.00183		43530.3	0.00133	0.000839129
43554.7	0.00133	0.00233		43554.7	0.00167	0.00232		43554.7	0.00167	0.00183		43554.7	0.000333333	0.000839094
43579.1	0.00233	0.00233		43579.1	0.00267	0.00232		43579.1	0.002	0.00183		43579.1	0.000333333	0.000839058
43603.5	0.00267	0.00233		43603.5	0.00467	0.00232		43603.5	0.00233	0.00183		43603.5	0.000666667	0.000839024
43627.9	0.00333	0.00233		43627.9	0.00267	0.00232		43627.9	0.00267	0.00183		43627.9	0.000666667	0.000838989
43652.3	0.00133	0.00233		43652.3	0.00333	0.00232		43652.3	0.002	0.00183		43652.3	0.001	0.000838954
43676.8	0.00267	0.00233		43676.8	0.003	0.00232		43676.8	0.00233	0.00183		43676.8	0.000666667	0.00083892
43701.2	0.00333	0.00233		43701.2	0.00267	0.00232		43701.2	0.00233	0.00183		43701.2	0.000333333	0.000838885
43725.6	0.002	0.00233		43725.6	0.00233	0.00232		43725.6	0.002	0.00183		43725.6	0.001	0.000838851
43750	0.00133	0.00233		43750	0.00433	0.00232		43750	0.00133	0.00183		43750	0.000666667	0.000838817
43774.4	0.00333	0.00233		43774.4	0.00133	0.00232		43774.4	0.00333	0.00183		43774.4	0.00133	0.000838783
43798.8	0.00333	0.00233		43798.8	0.003	0.00232		43798.8	0.00233	0.00183		43798.8	0.000333333	0.000838749
43823.2	0.00133	0.00233		43823.2	0.00167	0.00232		43823.2	0.00133	0.00183		43823.2	0.000333333	0.000838716
43847.7	0.002	0.00233		43847.7	0.003	0.00232		43847.7	0.00233	0.00183		43847.7	0.002	0.000838682
43872.1	0.002	0.00233		43872.1	0.002	0.00232		43872.1	0.00167	0.00183		43872.1	0.00167	0.000838649
43896.5	0.00267	0.00233		43896.5	0.00233	0.00232		43896.5	0.00167	0.00183		43896.5	0.00133	0.000838616
43920.9	0.00333	0.00233		43920.9	0.003	0.00232		43920.9	0.002	0.00183		43920.9	0.001	0.000838583
43945.3	0.003	0.00233		43945.3	0.004	0.00232		43945.3	0.00167	0.00183		43945.3	0.002	0.00083855
43969.7	0.002	0.00233		43969.7	0.00167	0.00232		43969.7	0.003	0.00183		43969.7	0.000666667	0.000838518
43994.1	0.00333	0.00233		43994.1	0.003	0.00232		43994.1	0.00233	0.00183		43994.1	0	0.000838485
44018.6	0.00367	0.00233		44018.6	0.00233	0.00232		44018.6	0.00133	0.00183		44018.6	0.00133	0.000838453
44043	0.002	0.00233		44043	0.002	0.00232		44043	0.002	0.00183		44043	0.000666667	0.000838421
44067.4	0.002	0.00233		44067.4	0.00133	0.00232		44067.4	0.00167	0.00183		44067.4	0.00133	0.000838389
44091.8	0.00133	0.00233		44091.8	0.00167	0.00232		44091.8	0.00367	0.00183		44091.8	0.00133	0.000838357
44116.2	0.00233	0.00233		44116.2	0.00267	0.00232		44116.2	0.00167	0.00183		44116.2	0.000666667	0.000838325
44140.6	0.00267	0.00233		44140.6	0.00233	0.00232		44140.6	0.00233	0.00183		44140.6	0.002	0.000838293
44165	0.00467	0.00233		44165	0.00333	0.00232		44165	0.000333333	0.00183		44165	0.001	0.000838262
44189.5	0.00267	0.00233		44189.5	0.003	0.00232		44189.5	0.00133	0.00183		44189.5	0	0.000838231
44213.9	0.00367	0.00233		44213.9	0.00333	0.00232		44213.9	0.003	0.00183		44213.9	0.001	0.000838199
44238.3	0.002	0.00233		44238.3	0.00367	0.00232		44238.3	0.00233	0.00183		44238.3	0.000333333	0.000838168
44262.7	0.00167	0.00233		44262.7	0.003	0.00232		44262.7	0.002	0.00183		44262.7	0.000333333	0.000838137
44287.1	0.003	0.00233		44287.1	0.002	0.00232		44287.1	0.00167	0.00183		44287.1	0.00133	0.000838107
44311.5	0.00233	0.00233		44311.5	0.00133	0.00232		44311.5	0.00233	0.00183		44311.5	0.000333333	0.000838076
44335.9	0.001	0.00233		44335.9	0.00433	0.00232		44335.9	0.001	0.00183		44335.9	0.001	0.000838046
44360.4	0.00133	0.00233		44360.4	0.00233	0.00232		44360.4	0.00233	0.00183		44360.4	0.001	0.000838015
44384.8	0.00267	0.00233		44384.8	0.00233	0.00232		44384.8	0.00233	0.00183		44384.8	0.000666667	0.000837985
44409.2	0.00333	0.00233		44409.2	0.00233	0.00232		44409.2	0.00167	0.00183		44409.2	0.00167	0.000837955
44433.6	0.001	0.00233		44433.6	0.00367	0.00232		44433.6	0.000666667	0.00183		44433.6	0.000666667	0.000837925
44458	0.00167	0.00233		44458	0.001	0.00232		44458	0.002	0.00183		44458	0.000666667	0.000837895
44482.4	0.001	0.00233		44482.4	0.002	0.00232		44482.4	0.001	0.00183		44482.4	0.00133	0.000837866
44506.8	0.00233	0.00233		44506.8	0.002	0.00232		44506.8	0.00267	0.00183		44506.8	0.001	0.000837836
44531.2	0.00267	0.00233		44531.2	0.00333	0.00232		44531.2	0.00167	0.00183		44531.2	0.000333333	0.000837807
44555.7	0.00233	0.00233		44555.7	0.005	0.00232		44555.7	0.00267	0.00183		44555.7	0.001	0.000837777
44580.1	0.002	0.00233		44580.1	0.00233	0.00232		44580.1	0.00233	0.00183		44580.1	0.001	0.000837748
44604.5	0.003	0.00233		44604.5	0.00133	0.00232		44604.5	0.00233	0.00183		44604.5	0.001	0.000837719
44628.9	0.00267	0.00233		44628.9	0.00167	0.00232		44628.9	0.002	0.00183		44628.9	0.001	0.000837691
44653.3	0.00167	0.00233		44653.3	0.000666667	0.00232		44653.3	0.00133	0.00183		44653.3	0.003	0.000837662
44677.7	0.002	0.00233		44677.7	0.001	0.00232		44677.7	0.003	0.00183		44677.7	0.000666667	0.000837633
44702.1	0.003	0.00233		44702.1	0.00333	0.00232		44702.1	0.00233	0.00183		44702.1	0.00233	0.000837605
44726.6	0.002	0.00232		44726.6	0.000666667	0.00232		44726.6	0.002	0.00183		44726.6	0.000333333	0.000837576
44751	0.003	0.00232		44751	0.002	0.00232		44751	0.00267	0.00183		44751	0.001	0.000837548
44775.4	0.00333	0.00232		44775.4	0.00167	0.00232		44775.4	0.002	0.00183		44775.4	0.000333333	0.00083752
44799.8	0.00133	0.00232		44799.8	0.000666667	0.00232		44799.8	0.002	0.00183		44799.8	0.001	0.000837492
44824.2	0.00233	0.00232		44824.2	0.00267	0.00232		44824.2	0.00233	0.00183		44824.2	0.00133	0.000837464
44848.6	0.00267	0.00232		44848.6	0.004	0.00232		44848.6	0.00133	0.00183		44848.6	0.00133	0.000837437
44873	0.003	0.00232		44873	0.00267	0.00232		44873	0.001	0.00183		44873	0.002	0.000837409
44897.5	0.005	0.00232		44897.5	0.003	0.00232		44897.5	0.000333333	0.00183		44897.5	0.001	0.000837382
44921.9	0.00267	0.00232		44921.9	0.00333	0.00232		44921.9	0.002	0.00183		44921.9	0.00167	0.000837354
44946.3	0.00167	0.00232		44946.3	0.00167	0.00232		44946.3	0.003	0.00183		44946.3	0.001	0.000837327
44970.7	0.00267	0.00232		44970.7	0.003	0.00232		44970.7	0.00267	0.00183		44970.7	0	0.0008373
44995.1	0.00233	0.00232		44995.1	0.00233	0.00232		44995.1	0.001	0.00183		44995.1	0.00133	0.000837273
45019.5	0.00267	0.00232		45019.5	0.00267	0.00232		45019.5	0.00133	0.00183		45019.5	0.00133	0.000837247
45043.9	0.00267	0.00232		45043.9	0.00233	0.00232		45043.9	0.00233	0.00183		45043.9	0.000666667	0.00083722
45068.4	0.002	0.00232		45068.4	0.00367	0.00232		45068.4	0.00167	0.00183		45068.4	0.001	0.000837193
45092.8	0.001	0.00232		45092.8	0.00233	0.00232		45092.8	0.000666667	0.00183		45092.8	0.000333333	0.000837167
45117.2	0.002	0.00232		45117.2	0.003	0.00232		45117.2	0.00367	0.00183		45117.2	0.001	0.000837141
45141.6	0.000666667	0.00232		45141.6	0.002	0.00232		45141.6	0.00167	0.00183		45141.6	0.00133	0.000837114
45166	0.00333	0.00232		45166	0.003	0.00232		45166	0.00167	0.00183		45166	0.000666667	0.000837088
45190.4	0.000666667	0.00232		45190.4	0.00267	0.00232		45190.4	0.00233	0.00183		45190.4	0.00133	0.000837062
45214.8	0.00133	0.00232		45214.8	0.00267	0.00232		45214.8	0.00233	0.00183		45214.8	0.001	0.000837036
45239.3	0.00133	0.00232		45239.3	0.00233	0.00232		45239.3	0.00167	0.00183		45239.3	0.001	0.000837011
45263.7	0.00233	0.00232		45263.7	0.00267	0.00232		45263.7	0.004	0.00183		45263.7	0.000666667	0.000836985
45288.1	0.003	0.00232		45288.1	0.00133	0.00232		45288.1	0.002	0.00183		45288.1	0.001	0.00083696
45312.5	0.00267	0.00232		45312.5	0.00333	0.00232		45312.5	0.00167	0.00183		45312.5	0.00133	0.000836934
45336.9	0.002	0.00232		45336.9	0.003	0.00232		45336.9	0.00267	0.00183		45336.9	0	0.000836909
45361.3	0.002	0.00232		45361.3	0.00233	0.00232		45361.3	0.00233	0.00183		45361.3	0.000333333	0.000836884
45385.7	0.00167	0.00232		45385.7	0.003	0.00232		45385.7	0.00167	0.00183		45385.7	0.00133	0.000836859
45410.2	0.00267	0.00232		45410.2	0.002	0.00232		45410.2	0.00167	0.00183		45410.2	0.001	0.000836834
45434.6	0.004	0.00232		45434.6	0.00267	0.00232		45434.6	0.00133	0.00183		45434.6	0.001	0.000836809
45459	0.000666667	0.00232		45459	0.00167	0.00232		45459	0.00133	0.00183		45459	0.000666667	0.000836784
45483.4	0.00267	0.00232		45483.4	0.002	0.00232		45483.4	0.001	0.00183		45483.4	0	0.00083676
45507.8	0.00367	0.00232		45507.8	0.002	0.00232		45507.8	0.00133	0.00183		45507.8	0.00133	0.000836735
45532.2	0.00233	0.00232		45532.2	0.002	0.00232		45532.2	0.00167	0.00183		45532.2	0.000666667	0.000836711
45556.6	0.00233	0.00232		45556.6	0.003	0.00232		45556.6	0.00267	0.00183		45556.6	0.00167	0.000836687
45581.1	0.00267	0.00232		45581.1	0.002	0.00232		45581.1	0.00167	0.00183		45581.1	0.000666667	0.000836663
45605.5	0.003	0.00232		45605.5	0.00267	0.00232		45605.5	0.004	0.00183		45605.5	0.001	0.000836639
45629.9	0.00333	0.00232		45629.9	0.00267	0.00232		45629.9	0.000333333	0.00183		45629.9	0.002	0.000836615
45654.3	0.00267	0.00232		45654.3	0.00233	0.00232		45654.3	0.003	0.00183		45654.3	0	0.000836591
45678.7	0.00233	0.00232		45678.7	0.002	0.00232		45678.7	0.002	0.00183		45678.7	0.00133	0.000836567
45703.1	0.002	0.00232		45703.1	0.00167	0.00232		45703.1	0.002	0.00183		45703.1	0.000666667	0.000836544
45727.5	0.00367	0.00232		45727.5	0.00233	0.00232		45727.5	0.00167	0.00183		45727.5	0.000666667	0.00083652
45752	0.00133	0.00232		45752	0.000333333	0.00232		45752	0.000666667	0.00183		45752	0.001	0.000836497
45776.4	0.00333	0.00232		45776.4	0.00233	0.00231		45776.4	0.00133	0.00183		45776.4	0.00133	0.000836474
45800.8	0.00267	0.00232		45800.8	0.00167	0.00231		45800.8	0.003	0.00183		45800.8	0.001	0.000836451
45825.2	0.00267	0.00232		45825.2	0.00133	0.00231		45825.2	0.00133	0.00183		45825.2	0.000333333	0.000836428
45849.6	0.00367	0.00232		45849.6	0.00167	0.00231		45849.6	0.00133	0.00183		45849.6	0.000666667	0.000836405
45874	0.002	0.00232		45874	0.003	0.00231		45874	0.00167	0.00183		45874	0.00133	0.000836382
45898.4	0.001	0.00232		45898.4	0.00333	0.00231		45898.4	0.001	0.00183		45898.4	0.00133	0.000836359
45922.9	0.00333	0.00232		45922.9	0.00267	0.00231		45922.9	0.00133	0.00183		45922.9	0.001	0.000836336
45947.3	0.003	0.00232		45947.3	0.00167	0.00231		45947.3	0.000333333	0.00183		45947.3	0.000333333	0.000836314
45971.7	0.00233	0.00232		45971.7	0.000666667	0.00231		45971.7	0.001	0.00183		45971.7	0	0.000836291
45996.1	0.003	0.00232		45996.1	0.00167	0.00231		45996.1	0.00267	0.00183		45996.1	0.000666667	0.000836269
46020.5	0.001	0.00232		46020.5	0.00167	0.00231		46020.5	0.00233	0.00183		46020.5	0.00133	0.000836247
46044.9	0.00267	0.00232		46044.9	0.00333	0.00231		46044.9	0.00167	0.00183		46044.9	0.001	0.000836225
46069.3	0.001	0.00232		46069.3	0.00233	0.00231		46069.3	0.001	0.00183		46069.3	0.000666667	0.000836203
46093.8	0.00267	0.00232		46093.8	0.00333	0.00231		46093.8	0.00267	0.00183		46093.8	0.001	0.000836181
46118.2	0.004	0.00232		46118.2	0.003	0.00231		46118.2	0.00167	0.00183		46118.2	0.00167	0.000836159
46142.6	0.00433	0.00232		46142.6	0.001	0.00231		46142.6	0.00233	0.00183		46142.6	0.001	0.000836137
46167	0.001	0.00232		46167	0.002	0.00231		46167	0.00167	0.00183		46167	0.00233	0.000836116
46191.4	0.00133	0.00232		46191.4	0.001	0.00231		46191.4	0.00333	0.00183		46191.4	0.00133	0.000836094
46215.8	0.004	0.00232		46215.8	0.00167	0.00231		46215.8	0.00167	0.00183		46215.8	0.000666667	0.000836073
46240.2	0.00267	0.00232		46240.2	0.002	0.00231		46240.2	0.00167	0.00183		46240.2	0.00233	0.000836052
46264.6	0.00167	0.00232		46264.6	0.00167	0.00231		46264.6	0.000333333	0.00183		46264.6	0.000666667	0.00083603
46289.1	0.00233	0.00232		46289.1	0.00167	0.00231		46289.1	0.001	0.00183		46289.1	0.001	0.000836009
46313.5	0.001	0.00232		46313.5	0.00233	0.00231		46313.5	0.00167	0.00183		46313.5	0.000333333	0.000835988
46337.9	0.00167	0.00232		46337.9	0.00333	0.00231		46337.9	0.00133	0.00183		46337.9	0.000333333	0.000835967
46362.3	0.003	0.00232		46362.3	0.00333	0.00231		46362.3	0.00133	0.00183		46362.3	0.001	0.000835946
46386.7	0.003	0.00232		46386.7	0.00167	0.00231		46386.7	0.00133	0.00183		46386.7	0.000666667	0.000835926
46411.1	0.002	0.00232		46411.1	0.004	0.00231		46411.1	0.00167	0.00183		46411.1	0.001	0.000835905
46435.5	0.003	0.00232		46435.5	0.00167	0.00231		46435.5	0.00133	0.00183		46435.5	0.00133	0.000835884
46460	0.002	0.00232		46460	0.00233	0.00231		46460	0.001	0.00183		46460	0.00167	0.000835864
46484.4	0.00233	0.00232		46484.4	0.002	0.00231		46484.4	0.002	0.00183		46484.4	0.00167	0.000835844
46508.8	0.004	0.00232		46508.8	0.002	0.00231		46508.8	0.00233	0.00183		46508.8	0.00133	0.000835823
46533.2	0.003	0.00232		46533.2	0.00333	0.00231		46533.2	0.00167	0.00183		46533.2	0	0.000835803
46557.6	0.002	0.00232		46557.6	0.00133	0.00231		46557.6	0.00167	0.00183		46557.6	0.000333333	0.000835783
46582	0.00333	0.00232		46582	0.00367	0.00231		46582	0.00133	0.00183		46582	0	0.000835763
46606.4	0.00233	0.00232		46606.4	0.00433	0.00231		46606.4	0.002	0.00183		46606.4	0.002	0.000835743
46630.9	0.00167	0.00232		46630.9	0.00267	0.00231		46630.9	0.00167	0.00183		46630.9	0.000333333	0.000835723
46655.3	0.001	0.00232		46655.3	0.00167	0.00231		46655.3	0.002	0.00183		46655.3	0.000666667	0.000835704
46679.7	0.00133	0.00232		46679.7	0.002	0.00231		46679.7	0.002	0.00183		46679.7	0.000333333	0.000835684
46704.1	0.002	0.00232		46704.1	0.00233	0.00231		46704.1	0.00167	0.00183		46704.1	0.00233	0.000835665
46728.5	0.002	0.00232		46728.5	0.00233	0.00231		46728.5	0.00167	0.00183		46728.5	0.00133	0.000835645
46752.9	0.00233	0.00232		46752.9	0.00233	0.00231		46752.9	0.00233	0.00183		46752.9	0.000666667	0.000835626
46777.3	0.001	0.00232		46777.3	0.00133	0.00231		46777.3	0.000333333	0.00183		46777.3	0.000666667	0.000835606
46801.8	0.00133	0.00232		46801.8	0.00233	0.00231		46801.8	0.00233	0.00183		46801.8	0.000333333	0.000835587
46826.2	0.00233	0.00232		46826.2	0.00133	0.00231		46826.2	0.002	0.00183		46826.2	0.001	0.000835568
46850.6	0.00233	0.00232		46850.6	0.002	0.00231		46850.6	0.002	0.00183		46850.6	0	0.000835549
46875	0.00267	0.00232		46875	0.00267	0.00231		46875	0.00233	0.00183		46875	0	0.00083553
46899.4	0.00267	0.00232		46899.4	0.002	0.00231		46899.4	0.00167	0.00183		46899.4	0.000666667	0.000835511
46923.8	0.001	0.00232		46923.8	0.00233	0.00231		46923.8	0.002	0.00183		46923.8	0.000666667	0.000835493
46948.2	0.002	0.00232		46948.2	0.002	0.00231		46948.2	0.00467	0.00183		46948.2	0.000666667	0.000835474
46972.7	0.00133	0.00232		46972.7	0.00233	0.00231		46972.7	0.00133	0.00183		46972.7	0.001	0.000835455
46997.1	0.00233	0.00232		46997.1	0.00267	0.00231		46997.1	0.002	0.00183		46997.1	0.000333333	0.000835437
47021.5	0.000666667	0.00232		47021.5	0.000333333	0.00231		47021.5	0.00367	0.00183		47021.5	0.000333333	0.000835419
47045.9	0.00133	0.00232		47045.9	0.00267	0.00231		47045.9	0.002	0.00183		47045.9	0.001	0.0008354
47070.3	0.00233	0.00232		47070.3	0.001	0.00231		47070.3	0.00367	0.00183		47070.3	0.001	0.000835382
47094.7	0.00167	0.00232		47094.7	0.00233	0.00231		47094.7	0.00267	0.00183		47094.7	0.001	0.000835364
47119.1	0.002	0.00232		47119.1	0.005	0.00231		47119.1	0.00267	0.00183		47119.1	0.001	0.000835346
47143.6	0.00267	0.00232		47143.6	0.00267	0.00231		47143.6	0.00233	0.00183		47143.6	0.000333333	0.000835328
47168	0.002	0.00232		47168	0.00167	0.00231		47168	0.00233	0.00183		47168	0.00167	0.00083531
47192.4	0.00267	0.00232		47192.4	0.00133	0.00231		47192.4	0.00267	0.00183		47192.4	0.00133	0.000835292
47216.8	0.002	0.00232		47216.8	0.001	0.00231		47216.8	0.00133	0.00183		47216.8	0.000666667	0.000835274
47241.2	0.001	0.00232		47241.2	0.00233	0.00231		47241.2	0.00367	0.00182		47241.2	0.000333333	0.000835257
47265.6	0.00133	0.00232		47265.6	0.00167	0.00231		47265.6	0.00133	0.00182		47265.6	0.001	0.000835239
47290	0.00167	0.00232		47290	0.00133	0.00231		47290	0.00267	0.00182		47290	0.000666667	0.000835222
47314.5	0.002	0.00232		47314.5	0.00233	0.00231		47314.5	0.00133	0.00182		47314.5	0.00167	0.000835204
47338.9	0.00367	0.00232		47338.9	0.00167	0.00231		47338.9	0.00267	0.00182		47338.9	0.000666667	0.000835187
47363.3	0.00367	0.00232		47363.3	0.003	0.00231		47363.3	0.00167	0.00182		47363.3	0.000333333	0.00083517
47387.7	0.002	0.00232		47387.7	0.00267	0.00231		47387.7	0.003	0.00182		47387.7	0.00167	0.000835152
47412.1	0.00367	0.00232		47412.1	0.003	0.00231		47412.1	0.00233	0.00182		47412.1	0.002	0.000835135
47436.5	0.001	0.00232		47436.5	0.003	0.00231		47436.5	0.003	0.00182		47436.5	0.00167	0.000835118
47460.9	0.00233	0.00232		47460.9	0.00233	0.00231		47460.9	0.003	0.00182		47460.9	0.00167	0.000835101
47485.4	0.00267	0.00232		47485.4	0.002	0.00231		47485.4	0.00233	0.00182		47485.4	0	0.000835084
47509.8	0.00167	0.00232		47509.8	0.001	0.00231		47509.8	0.00133	0.00182		47509.8	0.00133	0.000835068
47534.2	0.00233	0.00232		47534.2	0.00267	0.00231		47534.2	0.00167	0.00182		47534.2	0.000666667	0.000835051
47558.6	0.000666667	0.00232		47558.6	0.00333	0.00231		47558.6	0.00167	0.00182		47558.6	0.000666667	0.000835034
47583	0.00267	0.00232		47583	0.00333	0.00231		47583	0.00167	0.00182		47583	0.000333333	0.000835018
47607.4	0.00167	0.00232		47607.4	0.00233	0.00231		47607.4	0.00133	0.00182		47607.4	0.001	0.000835001
47631.8	0.001	0.00232		47631.8	0.00233	0.00231		47631.8	0.00133	0.00182		47631.8	0.000666667	0.000834985
47656.2	0.003	0.00232		47656.2	0.00367	0.00231		47656.2	0.001	0.00182		47656.2	0	0.000834968
47680.7	0.002	0.00232		47680.7	0.005	0.00231		47680.7	0.002	0.00182		47680.7	0.000333333	0.000834952
47705.1	0.00167	0.00232		47705.1	0.002	0.00231		47705.1	0.00167	0.00182		47705.1	0.001	0.000834936
47729.5	0.00267	0.00232		47729.5	0.002	0.00231		47729.5	0.00167	0.00182		47729.5	0.000666667	0.00083492
47753.9	0.00333	0.00232		47753.9	0.004	0.00231		47753.9	0.00233	0.00182		47753.9	0.001	0.000834904
47778.3	0.00167	0.00232		47778.3	0.00233	0.00231		47778.3	0.00167	0.00182		47778.3	0.000666667	0.000834888
47802.7	0.003	0.00232		47802.7	0.002	0.00231		47802.7	0.00133	0.00182		47802.7	0.001	0.000834872
47827.1	0.00267	0.00232		47827.1	0.00233	0.00231		47827.1	0.003	0.00182		47827.1	0.001	0.000834856
47851.6	0.00133	0.00232		47851.6	0.00133	0.00231		47851.6	0.00167	0.00182		47851.6	0.00133	0.00083484
47876	0.00333	0.00232		47876	0.00233	0.00231		47876	0.000666667	0.00182		47876	0.00133	0.000834825
47900.4	0.00233	0.00232		47900.4	0.001	0.00231		47900.4	0.00133	0.00182		47900.4	0	0.000834809
47924.8	0.00167	0.00232		47924.8	0.00367	0.00231		47924.8	0.00267	0.00182		47924.8	0.000333333	0.000834794
47949.2	0.004	0.00232		47949.2	0.00267	0.00231		47949.2	0.00167	0.00182		47949.2	0.00167	0.000834778
47973.6	0.00567	0.00232		47973.6	0.003	0.00231		47973.6	0.00167	0.00182		47973.6	0.000666667	0.000834763
47998	0.00233	0.00232		47998	0.00167	0.00231		47998	0.00267	0.00182		47998	0.000666667	0.000834747
48022.5	0.00267	0.00232		48022.5	0.00167	0.00231		48022.5	0.00133	0.00182		48022.5	0.001	0.000834732
48046.9	0.003	0.00232		48046.9	0.00233	0.00231		48046.9	0.000333333	0.00182		48046.9	0.000666667	0.000834717
48071.3	0.004	0.00232		48071.3	0.001	0.00231		48071.3	0.00167	0.00182		48071.3	0.001	0.000834702
48095.7	0.002	0.00232		48095.7	0.00133	0.00231		48095.7	0.001	0.00182		48095.7	0.001	0.000834687
48120.1	0.00133	0.00232		48120.1	0.001	0.00231		48120.1	0.002	0.00182		48120.1	0.000666667	0.000834672
48144.5	0.003	0.00232		48144.5	0.00267	0.00231		48144.5	0.001	0.00182		48144.5	0.00133	0.000834657
48168.9	0.00267	0.00232		48168.9	0.00267	0.00231		48168.9	0.00167	0.00182		48168.9	0.000666667	0.000834642
48193.4	0.00233	0.00232		48193.4	0.00167	0.00231		48193.4	0.00267	0.00182		48193.4	0.00133	0.000834627
48217.8	0.00267	0.00232		48217.8	0.003	0.00231		48217.8	0.00133	0.00182		48217.8	0.000666667	0.000834613
48242.2	0.000333333	0.00232		48242.2	0.00333	0.00231		48242.2	0.002	0.00182		48242.2	0.001	0.000834598
48266.6	0.002	0.00232		48266.6	0.00133	0.00231		48266.6	0.00133	0.00182		48266.6	0.000333333	0.000834583
48291	0.00467	0.00232		48291	0.002	0.00231		48291	0.001	0.00182		48291	0.000666667	0.000834569
48315.4	0.002	0.00232		48315.4	0.00233	0.00231		48315.4	0.00167	0.00182		48315.4	0.000666667	0.000834555
48339.8	0.00133	0.00232		48339.8	0.00133	0.00231		48339.8	0	0.00182		48339.8	0.001	0.00083454
48364.3	0.00133	0.00232		48364.3	0.000333333	0.00231		48364.3	0.001	0.00182		48364.3	0.001	0.000834526
48388.7	0.002	0.00232		48388.7	0.00167	0.00231		48388.7	0.000666667	0.00182		48388.7	0.000333333	0.000834512
48413.1	0.001	0.00232		48413.1	0.001	0.00231		48413.1	0.00133	0.00182		48413.1	0.001	0.000834497
48437.5	0.00233	0.00232		48437.5	0.003	0.00231		48437.5	0.001	0.00182		48437.5	0.001	0.000834483
48461.9	0.00167	0.00232		48461.9	0.00367	0.00231		48461.9	0.00167	0.00182		48461.9	0.002	0.000834469
48486.3	0.002	0.00232		48486.3	0.00467	0.00231		48486.3	0.00133	0.00182		48486.3	0.001	0.000834455
48510.7	0.003	0.00232		48510.7	0.00167	0.00231		48510.7	0.00233	0.00182		48510.7	0.000333333	0.000834441
48535.2	0.00267	0.00232		48535.2	0.002	0.00231		48535.2	0.00267	0.00182		48535.2	0.000333333	0.000834428
48559.6	0.00233	0.00232		48559.6	0.001	0.00231		48559.6	0.00233	0.00182		48559.6	0.000666667	0.000834414
48584	0.003	0.00232		48584	0.001	0.00231		48584	0.00367	0.00182		48584	0.002	0.0008344
48608.4	0.00333	0.00231		48608.4	0.00133	0.00231		48608.4	0.002	0.00182		48608.4	0.000333333	0.000834386
48632.8	0.00267	0.00231		48632.8	0.002	0.00231		48632.8	0.00267	0.00182		48632.8	0	0.000834373
48657.2	0.00233	0.00231		48657.2	0.00367	0.00231		48657.2	0.00167	0.00182		48657.2	0.00167	0.000834359
48681.6	0.00233	0.00231		48681.6	0.002	0.00231		48681.6	0.00267	0.00182		48681.6	0.002	0.000834346
48706.1	0.002	0.00231		48706.1	0.00267	0.00231		48706.1	0.00133	0.00182		48706.1	0.000666667	0.000834332
48730.5	0.00233	0.00231		48730.5	0.003	0.00231		48730.5	0.00133	0.00182		48730.5	0.000333333	0.000834319
48754.9	0.00233	0.00231		48754.9	0.00267	0.00231		48754.9	0.00133	0.00182		48754.9	0.002	0.000834306
[truncated: 50 more rows]

## Sheet: Figure4(f)
Times(ns)	Normalized Counts 300 K	Times(ns)	Normalized Counts 200 K	Times(ns)	Normalized Counts 100 K	Times(ns)	Normalized Counts 77 K
0	0	0	0	0	0	0	0
19.5312	0	19.5312	0	19.5312	0	19.5312	0
39.0625	0	39.0625	0	39.0625	0	39.0625	0
58.5938	0	58.5938	0	58.5938	0	58.5938	0
78.125	0	78.125	0	78.125	0	78.125	0
97.6562	0	97.6562	0	97.6562	0.000333333	97.6562	0.000666667
117.188	0.064	117.188	0.062	117.188	0.08333	117.188	0.06133
136.719	1	136.719	1	136.719	1	136.719	1
156.25	0.359	156.25	0.45033	156.25	0.396	156.25	0.419
175.781	0.145	175.781	0.198	175.781	0.18733	175.781	0.20533
195.312	0.07933	195.312	0.11	195.312	0.08967	195.312	0.11333
214.844	0.04867	214.844	0.06333	214.844	0.05567	214.844	0.05733
234.375	0.03767	234.375	0.046	234.375	0.04033	234.375	0.03933
253.906	0.04333	253.906	0.02767	253.906	0.034	253.906	0.02833
273.438	0.03267	273.438	0.02333	273.438	0.028	273.438	0.02233
292.969	0.035	292.969	0.025	292.969	0.025	292.969	0.02333
312.5	0.031	312.5	0.023	312.5	0.02367	312.5	0.01867
332.031	0.026	332.031	0.01867	332.031	0.02333	332.031	0.02233
351.562	0.02633	351.562	0.017	351.562	0.018	351.562	0.01733
371.094	0.02733	371.094	0.01867	371.094	0.021	371.094	0.01867
390.625	0.02867	390.625	0.02	390.625	0.01867	390.625	0.01933
410.156	0.03	410.156	0.016	410.156	0.026	410.156	0.01533
429.688	0.029	429.688	0.019	429.688	0.024	429.688	0.01867
449.219	0.02633	449.219	0.01567	449.219	0.019	449.219	0.023
468.75	0.02733	468.75	0.01767	468.75	0.02067	468.75	0.021
488.281	0.02833	488.281	0.02033	488.281	0.02133	488.281	0.01667
507.812	0.03267	507.812	0.01967	507.812	0.02167	507.812	0.02167
527.344	0.02867	527.344	0.021	527.344	0.021	527.344	0.02067
546.875	0.027	546.875	0.01367	546.875	0.02667	546.875	0.02033
566.406	0.031	566.406	0.01767	566.406	0.02267	566.406	0.015
585.938	0.02833	585.938	0.01733	585.938	0.02267	585.938	0.01667
605.469	0.03233	605.469	0.019	605.469	0.018	605.469	0.01967
625	0.028	625	0.01933	625	0.01933	625	0.019
644.531	0.02167	644.531	0.01933	644.531	0.026	644.531	0.01833
664.062	0.024	664.062	0.01733	664.062	0.01833	664.062	0.01767
683.594	0.02567	683.594	0.01833	683.594	0.01833	683.594	0.017
703.125	0.02633	703.125	0.01867	703.125	0.01833	703.125	0.016
722.656	0.026	722.656	0.019	722.656	0.02267	722.656	0.018
742.188	0.027	742.188	0.01967	742.188	0.02133	742.188	0.01733
761.719	0.02567	761.719	0.018	761.719	0.02067	761.719	0.01867
781.25	0.02033	781.25	0.013	781.25	0.012	781.25	0.01633
800.781	0.02333	800.781	0.01733	800.781	0.02267	800.781	0.016
820.312	0.02333	820.312	0.01667	820.312	0.01567	820.312	0.01833
839.844	0.02467	839.844	0.021	839.844	0.017	839.844	0.01867
859.375	0.02533	859.375	0.015	859.375	0.01867	859.375	0.01667
878.906	0.02267	878.906	0.01633	878.906	0.018	878.906	0.01633
898.438	0.023	898.438	0.01767	898.438	0.01967	898.438	0.01767
917.969	0.02267	917.969	0.01067	917.969	0.019	917.969	0.018
937.5	0.02267	937.5	0.01333	937.5	0.01733	937.5	0.016
957.031	0.02033	957.031	0.016	957.031	0.022	957.031	0.01867
976.562	0.02067	976.562	0.01567	976.562	0.01567	976.562	0.01933
996.094	0.02767	996.094	0.019	996.094	0.01967	996.094	0.017
1015.62	0.02633	1015.62	0.01567	1015.62	0.019	1015.62	0.01533
1035.16	0.01867	1035.16	0.01433	1035.16	0.017	1035.16	0.015
1054.69	0.02167	1054.69	0.02	1054.69	0.02133	1054.69	0.02067
1074.22	0.02267	1074.22	0.02067	1074.22	0.01633	1074.22	0.01933
1093.75	0.02333	1093.75	0.018	1093.75	0.017	1093.75	0.019
1113.28	0.02167	1113.28	0.013	1113.28	0.014	1113.28	0.01567
1132.81	0.021	1132.81	0.017	1132.81	0.019	1132.81	0.012
1152.34	0.02367	1152.34	0.018	1152.34	0.02133	1152.34	0.01733
1171.88	0.01767	1171.88	0.02	1171.88	0.01367	1171.88	0.01367
1191.41	0.018	1191.41	0.01333	1191.41	0.016	1191.41	0.01267
1210.94	0.02033	1210.94	0.01833	1210.94	0.01733	1210.94	0.01467
1230.47	0.018	1230.47	0.015	1230.47	0.02033	1230.47	0.01533
1250	0.01833	1250	0.01533	1250	0.01933	1250	0.017
1269.53	0.02233	1269.53	0.017	1269.53	0.01467	1269.53	0.01533
1289.06	0.021	1289.06	0.01433	1289.06	0.01367	1289.06	0.01633
1308.59	0.02	1308.59	0.01733	1308.59	0.01733	1308.59	0.01633
1328.12	0.02067	1328.12	0.02033	1328.12	0.016	1328.12	0.01433
1347.66	0.01933	1347.66	0.01267	1347.66	0.01767	1347.66	0.01233
1367.19	0.01833	1367.19	0.01467	1367.19	0.01367	1367.19	0.01567
1386.72	0.02133	1386.72	0.01533	1386.72	0.01867	1386.72	0.01467
1406.25	0.022	1406.25	0.01333	1406.25	0.01233	1406.25	0.01433
1425.78	0.018	1425.78	0.016	1425.78	0.01633	1425.78	0.01367
1445.31	0.023	1445.31	0.01767	1445.31	0.019	1445.31	0.01567
1464.84	0.02233	1464.84	0.01367	1464.84	0.018	1464.84	0.015
1484.38	0.01667	1484.38	0.01633	1484.38	0.01867	1484.38	0.012
1503.91	0.02	1503.91	0.01433	1503.91	0.01767	1503.91	0.00967
1523.44	0.01767	1523.44	0.01567	1523.44	0.01733	1523.44	0.016
1542.97	0.02167	1542.97	0.01467	1542.97	0.01633	1542.97	0.01433
1562.5	0.021	1562.5	0.01367	1562.5	0.01633	1562.5	0.013
1582.03	0.01933	1582.03	0.01367	1582.03	0.018	1582.03	0.013
1601.56	0.02167	1601.56	0.01767	1601.56	0.01367	1601.56	0.012
1621.09	0.02	1621.09	0.01533	1621.09	0.01967	1621.09	0.01533
1640.62	0.02467	1640.62	0.01467	1640.62	0.017	1640.62	0.01433
1660.16	0.018	1660.16	0.015	1660.16	0.01633	1660.16	0.015
1679.69	0.01933	1679.69	0.01633	1679.69	0.01367	1679.69	0.01567
1699.22	0.021	1699.22	0.01333	1699.22	0.01533	1699.22	0.013
1718.75	0.02033	1718.75	0.01933	1718.75	0.01567	1718.75	0.01433
1738.28	0.018	1738.28	0.01267	1738.28	0.01867	1738.28	0.014
1757.81	0.01833	1757.81	0.01767	1757.81	0.01467	1757.81	0.012
1777.34	0.01667	1777.34	0.01733	1777.34	0.016	1777.34	0.015
1796.88	0.01667	1796.88	0.01267	1796.88	0.01933	1796.88	0.014
1816.41	0.02067	1816.41	0.015	1816.41	0.016	1816.41	0.01467
1835.94	0.02067	1835.94	0.01267	1835.94	0.01467	1835.94	0.01367
1855.47	0.01933	1855.47	0.01367	1855.47	0.01433	1855.47	0.01533
1875	0.01933	1875	0.015	1875	0.01267	1875	0.016
1894.53	0.01867	1894.53	0.01433	1894.53	0.01667	1894.53	0.015
1914.06	0.018	1914.06	0.01467	1914.06	0.01533	1914.06	0.013
1933.59	0.015	1933.59	0.01233	1933.59	0.01533	1933.59	0.01233
1953.12	0.01467	1953.12	0.01567	1953.12	0.015	1953.12	0.015
1972.66	0.021	1972.66	0.01767	1972.66	0.01333	1972.66	0.01433
1992.19	0.01633	1992.19	0.019	1992.19	0.01433	1992.19	0.017
2011.72	0.01367	2011.72	0.01533	2011.72	0.01467	2011.72	0.01333
2031.25	0.015	2031.25	0.01333	2031.25	0.017	2031.25	0.009
2050.78	0.01767	2050.78	0.01467	2050.78	0.01167	2050.78	0.01367
2070.31	0.017	2070.31	0.013	2070.31	0.012	2070.31	0.01467
2089.84	0.017	2089.84	0.011	2089.84	0.015	2089.84	0.01433
2109.38	0.018	2109.38	0.013	2109.38	0.01867	2109.38	0.014
2128.91	0.01767	2128.91	0.012	2128.91	0.01233	2128.91	0.01433
2148.44	0.01333	2148.44	0.012	2148.44	0.01533	2148.44	0.01267
2167.97	0.02067	2167.97	0.01533	2167.97	0.02267	2167.97	0.01467
2187.5	0.01033	2187.5	0.01467	2187.5	0.012	2187.5	0.013
2207.03	0.01633	2207.03	0.012	2207.03	0.014	2207.03	0.01433
2226.56	0.01367	2226.56	0.013	2226.56	0.01533	2226.56	0.01633
2246.09	0.01667	2246.09	0.01567	2246.09	0.01567	2246.09	0.012
2265.62	0.01567	2265.62	0.01467	2265.62	0.01867	2265.62	0.01533
2285.16	0.014	2285.16	0.015	2285.16	0.015	2285.16	0.014
2304.69	0.01867	2304.69	0.01333	2304.69	0.01667	2304.69	0.01233
2324.22	0.01433	2324.22	0.013	2324.22	0.01633	2324.22	0.01333
2343.75	0.01433	2343.75	0.012	2343.75	0.01567	2343.75	0.01333
2363.28	0.023	2363.28	0.01133	2363.28	0.014	2363.28	0.01367
2382.81	0.01667	2382.81	0.01167	2382.81	0.017	2382.81	0.01467
2402.34	0.01567	2402.34	0.01367	2402.34	0.01133	2402.34	0.01033
2421.88	0.01733	2421.88	0.014	2421.88	0.01067	2421.88	0.015
2441.41	0.01433	2441.41	0.012	2441.41	0.018	2441.41	0.011
2460.94	0.01933	2460.94	0.015	2460.94	0.02	2460.94	0.01133
2480.47	0.011	2480.47	0.015	2480.47	0.015	2480.47	0.014
2500	0.01733	2500	0.01467	2500	0.01133	2500	0.01633
2519.53	0.01833	2519.53	0.013	2519.53	0.01667	2519.53	0.01333
2539.06	0.013	2539.06	0.01267	2539.06	0.01133	2539.06	0.01567
2558.59	0.01667	2558.59	0.01267	2558.59	0.01467	2558.59	0.016
2578.12	0.017	2578.12	0.012	2578.12	0.01233	2578.12	0.00933
2597.66	0.01367	2597.66	0.013	2597.66	0.015	2597.66	0.01133
2617.19	0.01767	2617.19	0.01567	2617.19	0.01333	2617.19	0.01433
2636.72	0.01633	2636.72	0.01333	2636.72	0.01267	2636.72	0.01233
2656.25	0.01467	2656.25	0.01233	2656.25	0.011	2656.25	0.012
2675.78	0.01433	2675.78	0.012	2675.78	0.01333	2675.78	0.012
2695.31	0.015	2695.31	0.01733	2695.31	0.011	2695.31	0.013
2714.84	0.01733	2714.84	0.01433	2714.84	0.01633	2714.84	0.01167
2734.38	0.01733	2734.38	0.014	2734.38	0.01633	2734.38	0.016
2753.91	0.01333	2753.91	0.01167	2753.91	0.019	2753.91	0.01233
2773.44	0.01233	2773.44	0.01133	2773.44	0.01133	2773.44	0.00933
2792.97	0.01867	2792.97	0.01467	2792.97	0.01267	2792.97	0.01167
2812.5	0.01433	2812.5	0.014	2812.5	0.01267	2812.5	0.014
2832.03	0.014	2832.03	0.01333	2832.03	0.014	2832.03	0.01133
2851.56	0.013	2851.56	0.01367	2851.56	0.013	2851.56	0.01033
2871.09	0.01567	2871.09	0.01533	2871.09	0.01167	2871.09	0.01233
2890.62	0.01233	2890.62	0.01333	2890.62	0.01533	2890.62	0.014
2910.16	0.01467	2910.16	0.01067	2910.16	0.01233	2910.16	0.013
2929.69	0.01267	2929.69	0.01533	2929.69	0.01167	2929.69	0.009
2949.22	0.01233	2949.22	0.01033	2949.22	0.016	2949.22	0.017
2968.75	0.013	2968.75	0.012	2968.75	0.011	2968.75	0.01233
2988.28	0.01433	2988.28	0.014	2988.28	0.013	2988.28	0.011
3007.81	0.01367	3007.81	0.01433	3007.81	0.018	3007.81	0.01433
3027.34	0.013	3027.34	0.01667	3027.34	0.01133	3027.34	0.01267
3046.88	0.014	3046.88	0.01567	3046.88	0.014	3046.88	0.01233
3066.41	0.01533	3066.41	0.01367	3066.41	0.01533	3066.41	0.01467
3085.94	0.014	3085.94	0.01367	3085.94	0.01733	3085.94	0.01167
3105.47	0.011	3105.47	0.012	3105.47	0.00867	3105.47	0.01367
3125	0.017	3125	0.014	3125	0.01567	3125	0.01333
3144.53	0.01433	3144.53	0.01233	3144.53	0.01133	3144.53	0.00967
3164.06	0.01667	3164.06	0.01233	3164.06	0.011	3164.06	0.01333
3183.59	0.013	3183.59	0.01567	3183.59	0.01633	3183.59	0.01
3203.12	0.014	3203.12	0.012	3203.12	0.01333	3203.12	0.01333
3222.66	0.01367	3222.66	0.01533	3222.66	0.00867	3222.66	0.01367
3242.19	0.01167	3242.19	0.015	3242.19	0.01233	3242.19	0.007
3261.72	0.009	3261.72	0.01467	3261.72	0.01467	3261.72	0.01467
3281.25	0.017	3281.25	0.01467	3281.25	0.01467	3281.25	0.01267
3300.78	0.01533	3300.78	0.01333	3300.78	0.01267	3300.78	0.01333
3320.31	0.015	3320.31	0.015	3320.31	0.01367	3320.31	0.01567
3339.84	0.01233	3339.84	0.015	3339.84	0.01467	3339.84	0.01133
3359.38	0.015	3359.38	0.014	3359.38	0.013	3359.38	0.01133
3378.91	0.01	3378.91	0.01367	3378.91	0.016	3378.91	0.01433
3398.44	0.01433	3398.44	0.012	3398.44	0.017	3398.44	0.008
3417.97	0.014	3417.97	0.01467	3417.97	0.01367	3417.97	0.01267
3437.5	0.01567	3437.5	0.01133	3437.5	0.01267	3437.5	0.01167
3457.03	0.01	3457.03	0.01233	3457.03	0.01067	3457.03	0.01133
3476.56	0.01433	3476.56	0.013	3476.56	0.011	3476.56	0.013
3496.09	0.01067	3496.09	0.00967	3496.09	0.01167	3496.09	0.01367
3515.62	0.01	3515.62	0.00833	3515.62	0.015	3515.62	0.01033
3535.16	0.01133	3535.16	0.01167	3535.16	0.01067	3535.16	0.01033
3554.69	0.013	3554.69	0.01267	3554.69	0.01133	3554.69	0.011
3574.22	0.013	3574.22	0.01033	3574.22	0.01267	3574.22	0.01133
3593.75	0.01133	3593.75	0.01333	3593.75	0.00967	3593.75	0.01333
3613.28	0.01133	3613.28	0.014	3613.28	0.016	3613.28	0.011
3632.81	0.01233	3632.81	0.01033	3632.81	0.01467	3632.81	0.012
3652.34	0.01067	3652.34	0.01267	3652.34	0.015	3652.34	0.011
3671.88	0.01267	3671.88	0.01067	3671.88	0.01333	3671.88	0.01467
3691.41	0.01767	3691.41	0.01267	3691.41	0.01433	3691.41	0.01167
3710.94	0.014	3710.94	0.01267	3710.94	0.01233	3710.94	0.012
3730.47	0.012	3730.47	0.014	3730.47	0.015	3730.47	0.011
3750	0.012	3750	0.01333	3750	0.015	3750	0.01133
3769.53	0.013	3769.53	0.013	3769.53	0.01433	3769.53	0.01133
3789.06	0.017	3789.06	0.01233	3789.06	0.01067	3789.06	0.008
3808.59	0.01333	3808.59	0.009	3808.59	0.011	3808.59	0.01333
3828.12	0.01067	3828.12	0.014	3828.12	0.01467	3828.12	0.01333
3847.66	0.01167	3847.66	0.01033	3847.66	0.00967	3847.66	0.008
3867.19	0.01267	3867.19	0.01467	3867.19	0.017	3867.19	0.01267
3886.72	0.01467	3886.72	0.00933	3886.72	0.01367	3886.72	0.008
3906.25	0.01133	3906.25	0.01267	3906.25	0.01267	3906.25	0.00833
3925.78	0.01333	3925.78	0.01133	3925.78	0.013	3925.78	0.01133
3945.31	0.013	3945.31	0.01033	3945.31	0.00933	3945.31	0.01167
3964.84	0.01067	3964.84	0.013	3964.84	0.019	3964.84	0.01433
3984.38	0.01267	3984.38	0.01333	3984.38	0.01533	3984.38	0.00967
4003.91	0.013	4003.91	0.01067	4003.91	0.013	4003.91	0.01067
4023.44	0.01233	4023.44	0.01133	4023.44	0.01	4023.44	0.01167
4042.97	0.01033	4042.97	0.01267	4042.97	0.01333	4042.97	0.01667
4062.5	0.012	4062.5	0.013	4062.5	0.00967	4062.5	0.01433
4082.03	0.014	4082.03	0.01067	4082.03	0.01267	4082.03	0.01333
4101.56	0.01267	4101.56	0.011	4101.56	0.01133	4101.56	0.01367
4121.09	0.01033	4121.09	0.012	4121.09	0.01133	4121.09	0.011
4140.62	0.012	4140.62	0.01133	4140.62	0.01067	4140.62	0.00967
4160.16	0.01233	4160.16	0.012	4160.16	0.01167	4160.16	0.011
4179.69	0.007	4179.69	0.01467	4179.69	0.009	4179.69	0.01033
4199.22	0.01433	4199.22	0.01467	4199.22	0.01133	4199.22	0.01133
4218.75	0.01067	4218.75	0.012	4218.75	0.014	4218.75	0.00967
4238.28	0.011	4238.28	0.01233	4238.28	0.014	4238.28	0.00767
4257.81	0.01433	4257.81	0.01733	4257.81	0.01467	4257.81	0.01
4277.34	0.01733	4277.34	0.014	4277.34	0.01167	4277.34	0.01133
4296.88	0.00767	4296.88	0.01167	4296.88	0.01567	4296.88	0.012
4316.41	0.009	4316.41	0.01533	4316.41	0.01067	4316.41	0.009
4335.94	0.00867	4335.94	0.00933	4335.94	0.01433	4335.94	0.01133
4355.47	0.01267	4355.47	0.01067	4355.47	0.01067	4355.47	0.012
4375	0.01067	4375	0.01067	4375	0.01367	4375	0.012
4394.53	0.01533	4394.53	0.016	4394.53	0.01433	4394.53	0.00967
4414.06	0.012	4414.06	0.014	4414.06	0.01033	4414.06	0.01167
4433.59	0.013	4433.59	0.00967	4433.59	0.016	4433.59	0.01533
4453.12	0.014	4453.12	0.01033	4453.12	0.013	4453.12	0.01233
4472.66	0.016	4472.66	0.01067	4472.66	0.01367	4472.66	0.012
4492.19	0.01033	4492.19	0.01133	4492.19	0.01267	4492.19	0.01333
4511.72	0.01267	4511.72	0.019	4511.72	0.01533	4511.72	0.013
4531.25	0.01167	4531.25	0.01167	4531.25	0.01367	4531.25	0.00767
4550.78	0.01033	4550.78	0.013	4550.78	0.01267	4550.78	0.015
4570.31	0.01533	4570.31	0.00967	4570.31	0.01033	4570.31	0.011
4589.84	0.012	4589.84	0.01133	4589.84	0.01333	4589.84	0.01333
4609.38	0.00867	4609.38	0.00867	4609.38	0.01067	4609.38	0.01167
4628.91	0.00967	4628.91	0.01267	4628.91	0.01133	4628.91	0.013
4648.44	0.011	4648.44	0.01267	4648.44	0.01167	4648.44	0.012
4667.97	0.01433	4667.97	0.01	4667.97	0.01333	4667.97	0.01233
4687.5	0.01133	4687.5	0.01067	4687.5	0.01267	4687.5	0.009
4707.03	0.01067	4707.03	0.00933	4707.03	0.01267	4707.03	0.00967
4726.56	0.01167	4726.56	0.007	4726.56	0.01267	4726.56	0.01167
4746.09	0.011	4746.09	0.014	4746.09	0.01167	4746.09	0.009
4765.62	0.01467	4765.62	0.013	4765.62	0.01367	4765.62	0.01233
4785.16	0.012	4785.16	0.01133	4785.16	0.01067	4785.16	0.014
4804.69	0.00933	4804.69	0.01233	4804.69	0.01	4804.69	0.01033
4824.22	0.00667	4824.22	0.011	4824.22	0.01333	4824.22	0.01
4843.75	0.01533	4843.75	0.01167	4843.75	0.01067	4843.75	0.01133
4863.28	0.008	4863.28	0.01133	4863.28	0.01067	4863.28	0.01033
4882.81	0.009	4882.81	0.00933	4882.81	0.009	4882.81	0.013
4902.34	0.01067	4902.34	0.01367	4902.34	0.01267	4902.34	0.01033
4921.88	0.008	4921.88	0.01167	4921.88	0.014	4921.88	0.01067
4941.41	0.012	4941.41	0.01133	4941.41	0.01233	4941.41	0.013
4960.94	0.009	4960.94	0.01067	4960.94	0.01033	4960.94	0.01067
4980.47	0.01267	4980.47	0.01133	4980.47	0.014	4980.47	0.00967
5000	0.01033	5000	0.01333	5000	0.01233	5000	0.01667
5019.53	0.01067	5019.53	0.011	5019.53	0.01333	5019.53	0.01467
5039.06	0.01267	5039.06	0.01133	5039.06	0.00967	5039.06	0.01267
5058.59	0.01	5058.59	0.01167	5058.59	0.009	5058.59	0.009
5078.12	0.011	5078.12	0.01467	5078.12	0.016	5078.12	0.01433
5097.66	0.00967	5097.66	0.00933	5097.66	0.01133	5097.66	0.013
5117.19	0.009	5117.19	0.008	5117.19	0.01	5117.19	0.011
5136.72	0.01	5136.72	0.01067	5136.72	0.011	5136.72	0.00933
5156.25	0.00967	5156.25	0.01	5156.25	0.01133	5156.25	0.01567
5175.78	0.01233	5175.78	0.01267	5175.78	0.01367	5175.78	0.01067
5195.31	0.01067	5195.31	0.014	5195.31	0.01333	5195.31	0.01033
5214.84	0.01133	5214.84	0.00967	5214.84	0.01233	5214.84	0.01033
5234.38	0.009	5234.38	0.01067	5234.38	0.014	5234.38	0.01067
5253.91	0.01133	5253.91	0.00867	5253.91	0.011	5253.91	0.01
5273.44	0.01067	5273.44	0.00767	5273.44	0.01167	5273.44	0.00967
5292.97	0.00933	5292.97	0.01367	5292.97	0.00933	5292.97	0.01167
5312.5	0.01	5312.5	0.012	5312.5	0.01433	5312.5	0.014
5332.03	0.01067	5332.03	0.01467	5332.03	0.014	5332.03	0.01033
5351.56	0.01167	5351.56	0.01267	5351.56	0.01467	5351.56	0.01067
5371.09	0.01233	5371.09	0.01167	5371.09	0.01433	5371.09	0.013
5390.62	0.013	5390.62	0.01267	5390.62	0.01267	5390.62	0.01033
5410.16	0.011	5410.16	0.012	5410.16	0.012	5410.16	0.013
5429.69	0.009	5429.69	0.011	5429.69	0.01233	5429.69	0.00967
5449.22	0.00933	5449.22	0.01067	5449.22	0.01433	5449.22	0.011
5468.75	0.011	5468.75	0.01033	5468.75	0.01167	5468.75	0.01167
5488.28	0.008	5488.28	0.00867	5488.28	0.013	5488.28	0.01267
5507.81	0.00767	5507.81	0.01167	5507.81	0.01	5507.81	0.01
5527.34	0.00967	5527.34	0.01033	5527.34	0.014	5527.34	0.011
5546.88	0.01	5546.88	0.012	5546.88	0.00867	5546.88	0.011
5566.41	0.00967	5566.41	0.01	5566.41	0.014	5566.41	0.01033
5585.94	0.013	5585.94	0.009	5585.94	0.009	5585.94	0.01067
5605.47	0.01033	5605.47	0.01	5605.47	0.009	5605.47	0.011
5625	0.01133	5625	0.01167	5625	0.01167	5625	0.01033
5644.53	0.01367	5644.53	0.01	5644.53	0.012	5644.53	0.018
5664.06	0.011	5664.06	0.01367	5664.06	0.01267	5664.06	0.00767
5683.59	0.00767	5683.59	0.011	5683.59	0.011	5683.59	0.00933
5703.12	0.01233	5703.12	0.00833	5703.12	0.01067	5703.12	0.01067
5722.66	0.012	5722.66	0.01033	5722.66	0.012	5722.66	0.00867
5742.19	0.00967	5742.19	0.01233	5742.19	0.01167	5742.19	0.01267
5761.72	0.011	5761.72	0.00833	5761.72	0.01167	5761.72	0.01067
5781.25	0.01033	5781.25	0.01033	5781.25	0.01133	5781.25	0.00767
5800.78	0.01067	5800.78	0.01067	5800.78	0.013	5800.78	0.01433
5820.31	0.00967	5820.31	0.011	5820.31	0.015	5820.31	0.01033
5839.84	0.01033	5839.84	0.01167	5839.84	0.014	5839.84	0.01167
5859.38	0.012	5859.38	0.008	5859.38	0.01133	5859.38	0.01233
5878.91	0.011	5878.91	0.00933	5878.91	0.00933	5878.91	0.01333
5898.44	0.01033	5898.44	0.01267	5898.44	0.009	5898.44	0.00933
5917.97	0.01	5917.97	0.009	5917.97	0.011	5917.97	0.01033
5937.5	0.012	5937.5	0.01133	5937.5	0.01333	5937.5	0.007
5957.03	0.00933	5957.03	0.01333	5957.03	0.01333	5957.03	0.01067
5976.56	0.00967	5976.56	0.01133	5976.56	0.01	5976.56	0.01133
5996.09	0.00733	5996.09	0.01367	5996.09	0.009	5996.09	0.009
6015.62	0.01	6015.62	0.01067	6015.62	0.011	6015.62	0.013
6035.16	0.01133	6035.16	0.011	6035.16	0.01333	6035.16	0.01
6054.69	0.007	6054.69	0.008	6054.69	0.01133	6054.69	0.01067
6074.22	0.01	6074.22	0.009	6074.22	0.01267	6074.22	0.011
6093.75	0.00767	6093.75	0.011	6093.75	0.00933	6093.75	0.00867
6113.28	0.00833	6113.28	0.01033	6113.28	0.01467	6113.28	0.00933
6132.81	0.00767	6132.81	0.012	6132.81	0.01333	6132.81	0.01367
6152.34	0.01167	6152.34	0.01367	6152.34	0.01133	6152.34	0.00933
6171.88	0.00967	6171.88	0.01	6171.88	0.015	6171.88	0.01
6191.41	0.00767	6191.41	0.01267	6191.41	0.01167	6191.41	0.01
6210.94	0.00967	6210.94	0.01233	6210.94	0.01133	6210.94	0.013
6230.47	0.00967	6230.47	0.011	6230.47	0.01533	6230.47	0.011
6250	0.009	6250	0.01133	6250	0.01133	6250	0.01033
6269.53	0.00867	6269.53	0.01167	6269.53	0.012	6269.53	0.011
6289.06	0.00733	6289.06	0.00733	6289.06	0.00967	6289.06	0.00933
6308.59	0.00967	6308.59	0.01233	6308.59	0.014	6308.59	0.01067
6328.12	0.00833	6328.12	0.017	6328.12	0.00933	6328.12	0.01433
6347.66	0.01167	6347.66	0.00967	6347.66	0.01	6347.66	0.00967
6367.19	0.01033	6367.19	0.00867	6367.19	0.01033	6367.19	0.01333
6386.72	0.00867	6386.72	0.01	6386.72	0.01067	6386.72	0.014
6406.25	0.008	6406.25	0.012	6406.25	0.011	6406.25	0.00833
6425.78	0.01167	6425.78	0.01167	6425.78	0.01067	6425.78	0.01233
6445.31	0.01133	6445.31	0.011	6445.31	0.013	6445.31	0.00933
6464.84	0.01067	6464.84	0.00933	6464.84	0.01333	6464.84	0.01267
6484.38	0.009	6484.38	0.00933	6484.38	0.00867	6484.38	0.01067
6503.91	0.008	6503.91	0.013	6503.91	0.01	6503.91	0.00833
6523.44	0.00867	6523.44	0.00933	6523.44	0.012	6523.44	0.01167
6542.97	0.009	6542.97	0.01167	6542.97	0.011	6542.97	0.00967
6562.5	0.00733	6562.5	0.01133	6562.5	0.01267	6562.5	0.00667
6582.03	0.011	6582.03	0.007	6582.03	0.013	6582.03	0.01267
6601.56	0.01067	6601.56	0.01	6601.56	0.00767	6601.56	0.00967
6621.09	0.00733	6621.09	0.01167	6621.09	0.01267	6621.09	0.014
6640.62	0.01033	6640.62	0.006	6640.62	0.01133	6640.62	0.01233
6660.16	0.012	6660.16	0.01267	6660.16	0.01167	6660.16	0.01367
6679.69	0.00867	6679.69	0.01	6679.69	0.01133	6679.69	0.012
6699.22	0.00867	6699.22	0.011	6699.22	0.01233	6699.22	0.00933
6718.75	0.00867	6718.75	0.00667	6718.75	0.00633	6718.75	0.009
6738.28	0.009	6738.28	0.00767	6738.28	0.01433	6738.28	0.01033
6757.81	0.01	6757.81	0.00867	6757.81	0.01133	6757.81	0.012
6777.34	0.00967	6777.34	0.00833	6777.34	0.012	6777.34	0.01033
6796.88	0.00633	6796.88	0.01067	6796.88	0.01067	6796.88	0.01033
6816.41	0.01267	6816.41	0.01033	6816.41	0.009	6816.41	0.00833
6835.94	0.006	6835.94	0.00867	6835.94	0.00967	6835.94	0.01067
6855.47	0.00833	6855.47	0.01033	6855.47	0.00867	6855.47	0.00833
6875	0.01167	6875	0.01233	6875	0.01233	6875	0.01033
6894.53	0.00733	6894.53	0.01033	6894.53	0.011	6894.53	0.012
6914.06	0.01033	6914.06	0.012	6914.06	0.011	6914.06	0.00933
6933.59	0.00867	6933.59	0.00633	6933.59	0.01033	6933.59	0.01067
6953.12	0.01167	6953.12	0.011	6953.12	0.013	6953.12	0.008
6972.66	0.011	6972.66	0.01067	6972.66	0.011	6972.66	0.01
6992.19	0.00533	6992.19	0.00933	6992.19	0.01333	6992.19	0.01167
7011.72	0.00767	7011.72	0.01267	7011.72	0.01133	7011.72	0.00467
7031.25	0.011	7031.25	0.012	7031.25	0.01267	7031.25	0.00867
7050.78	0.00833	7050.78	0.00833	7050.78	0.00967	7050.78	0.01033
7070.31	0.013	7070.31	0.01033	7070.31	0.01333	7070.31	0.01033
7089.84	0.00767	7089.84	0.01333	7089.84	0.011	7089.84	0.009
7109.38	0.008	7109.38	0.009	7109.38	0.01367	7109.38	0.01
7128.91	0.00767	7128.91	0.01033	7128.91	0.016	7128.91	0.013
7148.44	0.01133	7148.44	0.00867	7148.44	0.007	7148.44	0.00833
7167.97	0.00833	7167.97	0.00733	7167.97	0.01133	7167.97	0.00867
7187.5	0.00633	7187.5	0.01067	7187.5	0.01433	7187.5	0.009
7207.03	0.00733	7207.03	0.008	7207.03	0.01067	7207.03	0.00967
7226.56	0.00667	7226.56	0.01333	7226.56	0.00933	7226.56	0.01
7246.09	0.008	7246.09	0.01133	7246.09	0.01433	7246.09	0.00933
7265.62	0.00833	7265.62	0.00967	7265.62	0.011	7265.62	0.009
7285.16	0.00767	7285.16	0.012	7285.16	0.01233	7285.16	0.01133
7304.69	0.00967	7304.69	0.01267	7304.69	0.011	7304.69	0.00967
7324.22	0.01067	7324.22	0.00967	7324.22	0.013	7324.22	0.011
7343.75	0.006	7343.75	0.01167	7343.75	0.01	7343.75	0.008
7363.28	0.00567	7363.28	0.00733	7363.28	0.00867	7363.28	0.01033
7382.81	0.01067	7382.81	0.00667	7382.81	0.01067	7382.81	0.01067
7402.34	0.007	7402.34	0.01033	7402.34	0.00733	7402.34	0.013
7421.88	0.00633	7421.88	0.01333	7421.88	0.01133	7421.88	0.00833
7441.41	0.00733	7441.41	0.011	7441.41	0.01167	7441.41	0.00967
7460.94	0.00833	7460.94	0.01333	7460.94	0.014	7460.94	0.007
7480.47	0.006	7480.47	0.011	7480.47	0.01	7480.47	0.00767
7500	0.00767	7500	0.01033	7500	0.012	7500	0.01667
7519.53	0.00967	7519.53	0.01067	7519.53	0.008	7519.53	0.013
7539.06	0.00967	7539.06	0.012	7539.06	0.00967	7539.06	0.00867
7558.59	0.01033	7558.59	0.01333	7558.59	0.008	7558.59	0.011
7578.12	0.009	7578.12	0.00667	7578.12	0.01067	7578.12	0.01033
7597.66	0.007	7597.66	0.009	7597.66	0.01333	7597.66	0.011
7617.19	0.007	7617.19	0.01233	7617.19	0.00667	7617.19	0.00833
7636.72	0.00933	7636.72	0.01167	7636.72	0.013	7636.72	0.007
7656.25	0.00667	7656.25	0.011	7656.25	0.00867	7656.25	0.013
7675.78	0.00633	7675.78	0.00833	7675.78	0.01133	7675.78	0.00933
7695.31	0.00933	7695.31	0.01133	7695.31	0.01	7695.31	0.00967
7714.84	0.01267	7714.84	0.008	7714.84	0.009	7714.84	0.009
7734.38	0.00833	7734.38	0.011	7734.38	0.00967	7734.38	0.01067
7753.91	0.00933	7753.91	0.01033	7753.91	0.01233	7753.91	0.01
7773.44	0.00767	7773.44	0.01	7773.44	0.01167	7773.44	0.00733
7792.97	0.00633	7792.97	0.00833	7792.97	0.01033	7792.97	0.01
7812.5	0.008	7812.5	0.009	7812.5	0.01	7812.5	0.00733
7832.03	0.006	7832.03	0.00967	7832.03	0.007	7832.03	0.01067
7851.56	0.00633	7851.56	0.01133	7851.56	0.00767	7851.56	0.01033
7871.09	0.012	7871.09	0.01033	7871.09	0.00733	7871.09	0.00933
7890.62	0.005	7890.62	0.00767	7890.62	0.012	7890.62	0.01367
7910.16	0.008	7910.16	0.01	7910.16	0.00933	7910.16	0.01133
7929.69	0.00767	7929.69	0.01133	7929.69	0.00967	7929.69	0.01
7949.22	0.00933	7949.22	0.00967	7949.22	0.00933	7949.22	0.01167
7968.75	0.00733	7968.75	0.00733	7968.75	0.01067	7968.75	0.00867
7988.28	0.00867	7988.28	0.01133	7988.28	0.00767	7988.28	0.01033
8007.81	0.01033	8007.81	0.009	8007.81	0.01267	8007.81	0.012
8027.34	0.012	8027.34	0.01233	8027.34	0.01067	8027.34	0.00767
8046.88	0.01033	8046.88	0.01367	8046.88	0.008	8046.88	0.01
8066.41	0.005	8066.41	0.009	8066.41	0.01167	8066.41	0.01333
8085.94	0.00767	8085.94	0.00933	8085.94	0.01033	8085.94	0.01333
8105.47	0.00733	8105.47	0.01267	8105.47	0.01033	8105.47	0.01267
8125	0.00667	8125	0.01133	8125	0.00867	8125	0.008
8144.53	0.01	8144.53	0.00633	8144.53	0.01033	8144.53	0.009
8164.06	0.008	8164.06	0.01167	8164.06	0.01067	8164.06	0.00867
8183.59	0.00767	8183.59	0.01067	8183.59	0.01267	8183.59	0.00933
8203.12	0.006	8203.12	0.01	8203.12	0.011	8203.12	0.01133
8222.66	0.009	8222.66	0.007	8222.66	0.01133	8222.66	0.00667
8242.19	0.00767	8242.19	0.014	8242.19	0.00667	8242.19	0.00933
8261.72	0.01	8261.72	0.01467	8261.72	0.01133	8261.72	0.00733
8281.25	0.00933	8281.25	0.01033	8281.25	0.01433	8281.25	0.00867
8300.78	0.008	8300.78	0.011	8300.78	0.01	8300.78	0.00867
8320.31	0.006	8320.31	0.00667	8320.31	0.01033	8320.31	0.00767
8339.84	0.007	8339.84	0.011	8339.84	0.01033	8339.84	0.01133
8359.38	0.00567	8359.38	0.00833	8359.38	0.01033	8359.38	0.009
8378.91	0.00833	8378.91	0.01267	8378.91	0.01333	8378.91	0.01167
8398.44	0.012	8398.44	0.01033	8398.44	0.008	8398.44	0.01167
8417.97	0.00967	8417.97	0.00967	8417.97	0.012	8417.97	0.01233
8437.5	0.00867	8437.5	0.00867	8437.5	0.00833	8437.5	0.008
8457.03	0.00533	8457.03	0.01167	8457.03	0.011	8457.03	0.00967
8476.56	0.01033	8476.56	0.01033	8476.56	0.01033	8476.56	0.00933
8496.09	0.01	8496.09	0.01133	8496.09	0.00933	8496.09	0.01133
8515.62	0.009	8515.62	0.01033	8515.62	0.00867	8515.62	0.01133
8535.16	0.00733	8535.16	0.01133	8535.16	0.00867	8535.16	0.00867
8554.69	0.00667	8554.69	0.00767	8554.69	0.00633	8554.69	0.01
8574.22	0.008	8574.22	0.01067	8574.22	0.012	8574.22	0.00967
8593.75	0.00933	8593.75	0.007	8593.75	0.01533	8593.75	0.01067
8613.28	0.00867	8613.28	0.007	8613.28	0.006	8613.28	0.01
8632.81	0.00667	8632.81	0.009	8632.81	0.01167	8632.81	0.00933
8652.34	0.01	8652.34	0.01067	8652.34	0.00767	8652.34	0.01267
8671.88	0.01	8671.88	0.00767	8671.88	0.011	8671.88	0.01167
8691.41	0.007	8691.41	0.009	8691.41	0.011	8691.41	0.01067
8710.94	0.00767	8710.94	0.01067	8710.94	0.013	8710.94	0.00867
8730.47	0.01033	8730.47	0.009	8730.47	0.00933	8730.47	0.009
8750	0.00733	8750	0.014	8750	0.00867	8750	0.01167
8769.53	0.006	8769.53	0.00967	8769.53	0.00967	8769.53	0.00667
8789.06	0.009	8789.06	0.00967	8789.06	0.01033	8789.06	0.01033
8808.59	0.009	8808.59	0.007	8808.59	0.00833	8808.59	0.00867
8828.12	0.00533	8828.12	0.008	8828.12	0.00967	8828.12	0.01033
8847.66	0.00967	8847.66	0.01067	8847.66	0.008	8847.66	0.00933
8867.19	0.00433	8867.19	0.00667	8867.19	0.011	8867.19	0.01
8886.72	0.00667	8886.72	0.00767	8886.72	0.01433	8886.72	0.01
8906.25	0.00433	8906.25	0.009	8906.25	0.00967	8906.25	0.007
8925.78	0.011	8925.78	0.01167	8925.78	0.00833	8925.78	0.00533
8945.31	0.00767	8945.31	0.01033	8945.31	0.00833	8945.31	0.01033
8964.84	0.00933	8964.84	0.00867	8964.84	0.01233	8964.84	0.01467
8984.38	0.00933	8984.38	0.012	8984.38	0.00533	8984.38	0.008
9003.91	0.00567	9003.91	0.00933	9003.91	0.01167	9003.91	0.01
9023.44	0.007	9023.44	0.00967	9023.44	0.01	9023.44	0.00567
9042.97	0.00867	9042.97	0.01133	9042.97	0.01	9042.97	0.00967
9062.5	0.00767	9062.5	0.00967	9062.5	0.011	9062.5	0.00733
9082.03	0.00867	9082.03	0.012	9082.03	0.009	9082.03	0.006
9101.56	0.00833	9101.56	0.009	9101.56	0.01033	9101.56	0.007
9121.09	0.01133	9121.09	0.01033	9121.09	0.00767	9121.09	0.01267
9140.62	0.008	9140.62	0.01267	9140.62	0.01	9140.62	0.00867
9160.16	0.00733	9160.16	0.01033	9160.16	0.00967	9160.16	0.008
9179.69	0.00867	9179.69	0.009	9179.69	0.01167	9179.69	0.00967
9199.22	0.005	9199.22	0.01033	9199.22	0.00733	9199.22	0.00967
9218.75	0.00867	9218.75	0.011	9218.75	0.00767	9218.75	0.006
9238.28	0.011	9238.28	0.01267	9238.28	0.011	9238.28	0.00733
9257.81	0.01	9257.81	0.00733	9257.81	0.009	9257.81	0.01067
9277.34	0.00967	9277.34	0.01033	9277.34	0.00767	9277.34	0.011
9296.88	0.007	9296.88	0.01267	9296.88	0.00933	9296.88	0.01167
9316.41	0.00767	9316.41	0.01033	9316.41	0.009	9316.41	0.01167
9335.94	0.009	9335.94	0.00833	9335.94	0.00667	9335.94	0.00933
9355.47	0.00767	9355.47	0.01167	9355.47	0.01033	9355.47	0.011
9375	0.00933	9375	0.00833	9375	0.00833	9375	0.007
9394.53	0.009	9394.53	0.01167	9394.53	0.01067	9394.53	0.01033
9414.06	0.00667	9414.06	0.01167	9414.06	0.01	9414.06	0.00967
9433.59	0.00467	9433.59	0.00933	9433.59	0.00767	9433.59	0.01
9453.12	0.007	9453.12	0.01133	9453.12	0.009	9453.12	0.01367
9472.66	0.00667	9472.66	0.011	9472.66	0.00733	9472.66	0.01133
9492.19	0.00933	9492.19	0.00967	9492.19	0.00867	9492.19	0.00933
9511.72	0.01	9511.72	0.01033	9511.72	0.01133	9511.72	0.00767
9531.25	0.00667	9531.25	0.01067	9531.25	0.01233	9531.25	0.009
9550.78	0.00533	9550.78	0.011	9550.78	0.01	9550.78	0.00833
9570.31	0.00967	9570.31	0.008	9570.31	0.00767	9570.31	0.01233
9589.84	0.00667	9589.84	0.00867	9589.84	0.00867	9589.84	0.01167
9609.38	0.007	9609.38	0.01	9609.38	0.012	9609.38	0.00767
9628.91	0.00733	9628.91	0.008	9628.91	0.00933	9628.91	0.01067
9648.44	0.008	9648.44	0.00967	9648.44	0.01133	9648.44	0.01233
9667.97	0.008	9667.97	0.00967	9667.97	0.00867	9667.97	0.00833
9687.5	0.01	9687.5	0.01033	9687.5	0.01067	9687.5	0.01067
9707.03	0.00767	9707.03	0.00967	9707.03	0.01167	9707.03	0.01033
9726.56	0.008	9726.56	0.01033	9726.56	0.00833	9726.56	0.00967
9746.09	0.00533	9746.09	0.01033	9746.09	0.00567	9746.09	0.01267
9765.62	0.00733	9765.62	0.00967	9765.62	0.01067	9765.62	0.00833
9785.16	0.00833	9785.16	0.01067	9785.16	0.01033	9785.16	0.007
9804.69	0.009	9804.69	0.01133	9804.69	0.00633	9804.69	0.00867
9824.22	0.01067	9824.22	0.01233	9824.22	0.00867	9824.22	0.01
9843.75	0.00667	9843.75	0.00867	9843.75	0.011	9843.75	0.01033
9863.28	0.00733	9863.28	0.00867	9863.28	0.00867	9863.28	0.007
9882.81	0.008	9882.81	0.00933	9882.81	0.00933	9882.81	0.00933
9902.34	0.006	9902.34	0.01	9902.34	0.01167	9902.34	0.007
9921.88	0.005	9921.88	0.00967	9921.88	0.00867	9921.88	0.00867
9941.41	0.00567	9941.41	0.01267	9941.41	0.00667	9941.41	0.01033
9960.94	0.00767	9960.94	0.01067	9960.94	0.01067	9960.94	0.01
9980.47	0.00767	9980.47	0.01	9980.47	0.00667	9980.47	0.00967
10000	0.00567	10000	0.01033	10000	0.012	10000	0.011
10019.5	0.00833	10019.5	0.01267	10019.5	0.01067	10019.5	0.006
10039.1	0.00567	10039.1	0.00767	10039.1	0.007	10039.1	0.008
10058.6	0.008	10058.6	0.00967	10058.6	0.01067	10058.6	0.00967
10078.1	0.00767	10078.1	0.00933	10078.1	0.008	10078.1	0.009
10097.7	0.00733	10097.7	0.01133	10097.7	0.008	10097.7	0.00733
10117.2	0.00633	10117.2	0.01	10117.2	0.006	10117.2	0.00833
10136.7	0.004	10136.7	0.009	10136.7	0.013	10136.7	0.00867
10156.2	0.007	10156.2	0.00867	10156.2	0.009	10156.2	0.00733
10175.8	0.00633	10175.8	0.01167	10175.8	0.01233	10175.8	0.00967
10195.3	0.005	10195.3	0.012	10195.3	0.01033	10195.3	0.009
10214.8	0.00867	10214.8	0.01233	10214.8	0.00733	10214.8	0.006
10234.4	0.00733	10234.4	0.01167	10234.4	0.00967	10234.4	0.00767
10253.9	0.00467	10253.9	0.007	10253.9	0.01	10253.9	0.01167
10273.4	0.00833	10273.4	0.01133	10273.4	0.00833	10273.4	0.01133
10293	0.006	10293	0.007	10293	0.00667	10293	0.01
10312.5	0.00367	10312.5	0.01	10312.5	0.01167	10312.5	0.00833
10332	0.009	10332	0.007	10332	0.01233	10332	0.009
10351.6	0.008	10351.6	0.00767	10351.6	0.009	10351.6	0.00867
10371.1	0.00733	10371.1	0.01033	10371.1	0.01167	10371.1	0.012
10390.6	0.007	10390.6	0.01	10390.6	0.01067	10390.6	0.008
10410.2	0.00633	10410.2	0.01	10410.2	0.00767	10410.2	0.00967
10429.7	0.01067	10429.7	0.011	10429.7	0.012	10429.7	0.006
10449.2	0.008	10449.2	0.01367	10449.2	0.01033	10449.2	0.00867
10468.8	0.005	10468.8	0.009	10468.8	0.00833	10468.8	0.012
10488.3	0.006	10488.3	0.01033	10488.3	0.00833	10488.3	0.01133
10507.8	0.00733	10507.8	0.008	10507.8	0.00833	10507.8	0.009
10527.3	0.00533	10527.3	0.00967	10527.3	0.011	10527.3	0.00667
10546.9	0.00733	10546.9	0.00933	10546.9	0.011	10546.9	0.01033
10566.4	0.007	10566.4	0.012	10566.4	0.01	10566.4	0.00567
10585.9	0.01	10585.9	0.01133	10585.9	0.012	10585.9	0.01033
10605.5	0.00567	10605.5	0.00933	10605.5	0.00867	10605.5	0.00833
10625	0.00667	10625	0.01033	10625	0.008	10625	0.008
10644.5	0.007	10644.5	0.01067	10644.5	0.009	10644.5	0.01
10664.1	0.00733	10664.1	0.01067	10664.1	0.011	10664.1	0.01267
10683.6	0.00667	10683.6	0.011	10683.6	0.00933	10683.6	0.012
10703.1	0.00533	10703.1	0.01133	10703.1	0.009	10703.1	0.00867
10722.7	0.00933	10722.7	0.01333	10722.7	0.01133	10722.7	0.00867
10742.2	0.00667	10742.2	0.00733	10742.2	0.007	10742.2	0.00833
10761.7	0.007	10761.7	0.00833	10761.7	0.01	10761.7	0.00633
10781.2	0.00767	10781.2	0.00767	10781.2	0.01	10781.2	0.00833
10800.8	0.006	10800.8	0.00767	10800.8	0.00933	10800.8	0.012
10820.3	0.00767	10820.3	0.01367	10820.3	0.00733	10820.3	0.01
10839.8	0.01	10839.8	0.012	10839.8	0.00733	10839.8	0.01
10859.4	0.00867	10859.4	0.01033	10859.4	0.01	10859.4	0.01
10878.9	0.006	10878.9	0.01233	10878.9	0.01	10878.9	0.00833
10898.4	0.005	10898.4	0.00867	10898.4	0.00767	10898.4	0.01033
10918	0.007	10918	0.009	10918	0.00667	10918	0.00733
10937.5	0.01133	10937.5	0.00833	10937.5	0.00967	10937.5	0.00967
10957	0.008	10957	0.008	10957	0.00833	10957	0.01
10976.6	0.00567	10976.6	0.00933	10976.6	0.01067	10976.6	0.008
10996.1	0.006	10996.1	0.00933	10996.1	0.01067	10996.1	0.01
11015.6	0.007	11015.6	0.012	11015.6	0.00867	11015.6	0.00867
11035.2	0.00533	11035.2	0.01	11035.2	0.00933	11035.2	0.00567
11054.7	0.00667	11054.7	0.00833	11054.7	0.00733	11054.7	0.00867
11074.2	0.00767	11074.2	0.00933	11074.2	0.012	11074.2	0.008
11093.8	0.006	11093.8	0.009	11093.8	0.011	11093.8	0.01167
11113.3	0.007	11113.3	0.01167	11113.3	0.00833	11113.3	0.00867
11132.8	0.00767	11132.8	0.00767	11132.8	0.012	11132.8	0.01067
11152.3	0.00833	11152.3	0.01033	11152.3	0.01	11152.3	0.00967
11171.9	0.00767	11171.9	0.01033	11171.9	0.01067	11171.9	0.01067
11191.4	0.00667	11191.4	0.00967	11191.4	0.00633	11191.4	0.01033
11210.9	0.00533	11210.9	0.009	11210.9	0.01	11210.9	0.008
11230.5	0.00767	11230.5	0.013	11230.5	0.009	11230.5	0.01033
11250	0.00467	11250	0.01467	11250	0.009	11250	0.00633
11269.5	0.003	11269.5	0.011	11269.5	0.01067	11269.5	0.00967
11289.1	0.00767	11289.1	0.00933	11289.1	0.00933	11289.1	0.01033
11308.6	0.00733	11308.6	0.01033	11308.6	0.00733	11308.6	0.00833
11328.1	0.00767	11328.1	0.01133	11328.1	0.01133	11328.1	0.00833
11347.7	0.00767	11347.7	0.00633	11347.7	0.00833	11347.7	0.00833
11367.2	0.00833	11367.2	0.00933	11367.2	0.00633	11367.2	0.01033
11386.7	0.00467	11386.7	0.011	11386.7	0.00767	11386.7	0.00967
11406.2	0.00667	11406.2	0.00833	11406.2	0.013	11406.2	0.00967
11425.8	0.00533	11425.8	0.01067	11425.8	0.011	11425.8	0.009
11445.3	0.00567	11445.3	0.00767	11445.3	0.01067	11445.3	0.011
11464.8	0.006	11464.8	0.00833	11464.8	0.00867	11464.8	0.00867
11484.4	0.00633	11484.4	0.01	11484.4	0.007	11484.4	0.00867
11503.9	0.00667	11503.9	0.00633	11503.9	0.01	11503.9	0.007
11523.4	0.01033	11523.4	0.00833	11523.4	0.011	11523.4	0.00933
11543	0.00467	11543	0.01033	11543	0.01133	11543	0.009
11562.5	0.00533	11562.5	0.01033	11562.5	0.01033	11562.5	0.009
11582	0.006	11582	0.01033	11582	0.01167	11582	0.011
11601.6	0.00533	11601.6	0.00967	11601.6	0.00933	11601.6	0.00533
11621.1	0.00633	11621.1	0.00767	11621.1	0.00667	11621.1	0.007
11640.6	0.007	11640.6	0.01067	11640.6	0.00733	11640.6	0.009
11660.2	0.00567	11660.2	0.00767	11660.2	0.00933	11660.2	0.013
11679.7	0.00767	11679.7	0.00767	11679.7	0.01	11679.7	0.00733
11699.2	0.00467	11699.2	0.00867	11699.2	0.00833	11699.2	0.00867
11718.8	0.00533	11718.8	0.00967	11718.8	0.01067	11718.8	0.00833
11738.3	0.00933	11738.3	0.00967	11738.3	0.009	11738.3	0.013
11757.8	0.006	11757.8	0.011	11757.8	0.00967	11757.8	0.00933
11777.3	0.007	11777.3	0.00667	11777.3	0.01233	11777.3	0.006
11796.9	0.00667	11796.9	0.00967	11796.9	0.01033	11796.9	0.008
11816.4	0.00933	11816.4	0.012	11816.4	0.011	11816.4	0.012
11835.9	0.00633	11835.9	0.00933	11835.9	0.008	11835.9	0.01167
11855.5	0.006	11855.5	0.01233	11855.5	0.00933	11855.5	0.00833
11875	0.00633	11875	0.00933	11875	0.008	11875	0.00967
11894.5	0.00867	11894.5	0.00867	11894.5	0.008	11894.5	0.01067
11914.1	0.00533	11914.1	0.012	11914.1	0.01067	11914.1	0.01133
11933.6	0.00667	11933.6	0.01067	11933.6	0.00833	11933.6	0.00833
11953.1	0.008	11953.1	0.01033	11953.1	0.00867	11953.1	0.01167
11972.7	0.00733	11972.7	0.007	11972.7	0.00967	11972.7	0.01167
11992.2	0.004	11992.2	0.01033	11992.2	0.009	11992.2	0.012
12011.7	0.00633	12011.7	0.00833	12011.7	0.00867	12011.7	0.00667
12031.2	0.006	12031.2	0.00867	12031.2	0.008	12031.2	0.01267
12050.8	0.00633	12050.8	0.009	12050.8	0.01267	12050.8	0.01267
12070.3	0.00767	12070.3	0.01033	12070.3	0.01267	12070.3	0.00933
12089.8	0.00833	12089.8	0.01167	12089.8	0.01	12089.8	0.011
12109.4	0.00667	12109.4	0.00967	12109.4	0.012	12109.4	0.00867
12128.9	0.00567	12128.9	0.00933	12128.9	0.00933	12128.9	0.00767
12148.4	0.008	12148.4	0.00967	12148.4	0.01133	12148.4	0.00933
12168	0.00667	12168	0.011	12168	0.005	12168	0.01267
12187.5	0.005	12187.5	0.01	12187.5	0.01067	12187.5	0.00667
12207	0.00767	12207	0.01067	12207	0.00667	12207	0.007
12226.6	0.00833	12226.6	0.00967	12226.6	0.00533	12226.6	0.00633
12246.1	0.009	12246.1	0.01133	12246.1	0.01033	12246.1	0.00967
12265.6	0.00667	12265.6	0.00967	12265.6	0.00833	12265.6	0.01
12285.2	0.00633	12285.2	0.007	12285.2	0.00933	12285.2	0.00667
12304.7	0.008	12304.7	0.00933	12304.7	0.008	12304.7	0.007
12324.2	0.007	12324.2	0.00967	12324.2	0.008	12324.2	0.01267
12343.8	0.00633	12343.8	0.00833	12343.8	0.00733	12343.8	0.01
12363.3	0.00667	12363.3	0.01067	12363.3	0.011	12363.3	0.012
12382.8	0.009	12382.8	0.00967	12382.8	0.011	12382.8	0.00767
12402.3	0.00667	12402.3	0.01133	12402.3	0.00867	12402.3	0.00533
12421.9	0.00533	12421.9	0.01	12421.9	0.006	12421.9	0.01133
12441.4	0.00867	12441.4	0.01067	12441.4	0.01433	12441.4	0.00933
12460.9	0.00667	12460.9	0.009	12460.9	0.01	12460.9	0.01
12480.5	0.007	12480.5	0.00633	12480.5	0.00667	12480.5	0.00767
12500	0.00433	12500	0.01133	12500	0.008	12500	0.01
12519.5	0.008	12519.5	0.009	12519.5	0.01033	12519.5	0.00767
12539.1	0.00633	12539.1	0.00933	12539.1	0.01	12539.1	0.00967
12558.6	0.00767	12558.6	0.011	12558.6	0.008	12558.6	0.00767
12578.1	0.00967	12578.1	0.01067	12578.1	0.00933	12578.1	0.011
12597.7	0.005	12597.7	0.01067	12597.7	0.00833	12597.7	0.00667
12617.2	0.008	12617.2	0.00967	12617.2	0.009	12617.2	0.008
12636.7	0.00533	12636.7	0.01167	12636.7	0.012	12636.7	0.01033
12656.2	0.00733	12656.2	0.01167	12656.2	0.00733	12656.2	0.01067
12675.8	0.00767	12675.8	0.01	12675.8	0.00933	12675.8	0.011
12695.3	0.008	12695.3	0.00967	12695.3	0.011	12695.3	0.01067
12714.8	0.006	12714.8	0.009	12714.8	0.00767	12714.8	0.00633
12734.4	0.006	12734.4	0.00967	12734.4	0.01	12734.4	0.00867
12753.9	0.00733	12753.9	0.01033	12753.9	0.00767	12753.9	0.00767
12773.4	0.00433	12773.4	0.00633	12773.4	0.00633	12773.4	0.011
12793	0.00633	12793	0.00833	12793	0.00833	12793	0.009
12812.5	0.00667	12812.5	0.00667	12812.5	0.01167	12812.5	0.00867
12832	0.009	12832	0.01	12832	0.01	12832	0.009
12851.6	0.005	12851.6	0.00767	12851.6	0.00533	12851.6	0.01033
12871.1	0.00733	12871.1	0.01033	12871.1	0.00633	12871.1	0.00833
12890.6	0.00833	12890.6	0.00867	12890.6	0.00933	12890.6	0.008
12910.2	0.00633	12910.2	0.00767	12910.2	0.01333	12910.2	0.012
12929.7	0.00567	12929.7	0.01333	12929.7	0.00967	12929.7	0.009
12949.2	0.007	12949.2	0.007	12949.2	0.00833	12949.2	0.00833
12968.8	0.00667	12968.8	0.01033	12968.8	0.008	12968.8	0.01
12988.3	0.00633	12988.3	0.00833	12988.3	0.01	12988.3	0.00733
13007.8	0.006	13007.8	0.013	13007.8	0.00667	13007.8	0.00967
13027.3	0.00733	13027.3	0.01133	13027.3	0.01067	13027.3	0.00533
13046.9	0.00667	13046.9	0.00967	13046.9	0.007	13046.9	0.00867
13066.4	0.007	13066.4	0.009	13066.4	0.008	13066.4	0.00967
13085.9	0.00667	13085.9	0.008	13085.9	0.01067	13085.9	0.01033
13105.5	0.00467	13105.5	0.009	13105.5	0.007	13105.5	0.01167
13125	0.00567	13125	0.01233	13125	0.00633	13125	0.007
13144.5	0.00533	13144.5	0.01133	13144.5	0.008	13144.5	0.01167
13164.1	0.00867	13164.1	0.01033	13164.1	0.00867	13164.1	0.01
13183.6	0.00533	13183.6	0.009	13183.6	0.01067	13183.6	0.011
13203.1	0.00633	13203.1	0.00667	13203.1	0.00733	13203.1	0.00833
13222.7	0.00833	13222.7	0.01133	13222.7	0.009	13222.7	0.01333
13242.2	0.004	13242.2	0.00733	13242.2	0.006	13242.2	0.00833
13261.7	0.00567	13261.7	0.00933	13261.7	0.00833	13261.7	0.00967
13281.2	0.00467	13281.2	0.011	13281.2	0.007	13281.2	0.00967
13300.8	0.00667	13300.8	0.01	13300.8	0.008	13300.8	0.009
13320.3	0.007	13320.3	0.00933	13320.3	0.009	13320.3	0.00933
13339.8	0.00667	13339.8	0.01267	13339.8	0.00933	13339.8	0.00567
13359.4	0.006	13359.4	0.00967	13359.4	0.01233	13359.4	0.00967
13378.9	0.00633	13378.9	0.01033	13378.9	0.00767	13378.9	0.01167
13398.4	0.00767	13398.4	0.01233	13398.4	0.00833	13398.4	0.00767
13418	0.00733	13418	0.00867	13418	0.009	13418	0.01167
13437.5	0.00433	13437.5	0.007	13437.5	0.01167	13437.5	0.00867
13457	0.006	13457	0.01	13457	0.01033	13457	0.00733
13476.6	0.008	13476.6	0.00833	13476.6	0.009	13476.6	0.00767
13496.1	0.009	13496.1	0.01033	13496.1	0.00767	13496.1	0.00767
13515.6	0.00633	13515.6	0.01133	13515.6	0.00667	13515.6	0.01167
13535.2	0.00567	13535.2	0.011	13535.2	0.00767	13535.2	0.008
13554.7	0.006	13554.7	0.00967	13554.7	0.00833	13554.7	0.00933
13574.2	0.00433	13574.2	0.00733	13574.2	0.01033	13574.2	0.01067
13593.8	0.00433	13593.8	0.014	13593.8	0.00967	13593.8	0.00933
13613.3	0.00667	13613.3	0.00667	13613.3	0.00833	13613.3	0.00633
13632.8	0.00433	13632.8	0.01067	13632.8	0.01067	13632.8	0.01067
13652.3	0.00767	13652.3	0.00867	13652.3	0.007	13652.3	0.00933
13671.9	0.00333	13671.9	0.013	13671.9	0.00633	13671.9	0.01067
13691.4	0.00367	13691.4	0.00933	13691.4	0.00867	13691.4	0.00767
13710.9	0.00667	13710.9	0.00833	13710.9	0.00733	13710.9	0.00967
13730.5	0.00667	13730.5	0.01	13730.5	0.007	13730.5	0.00733
13750	0.00767	13750	0.00933	13750	0.00933	13750	0.01033
13769.5	0.00867	13769.5	0.01267	13769.5	0.00967	13769.5	0.006
13789.1	0.00867	13789.1	0.01	13789.1	0.00867	13789.1	0.011
13808.6	0.00433	13808.6	0.009	13808.6	0.00567	13808.6	0.00833
13828.1	0.006	13828.1	0.01033	13828.1	0.009	13828.1	0.00567
13847.7	0.00767	13847.7	0.01267	13847.7	0.01167	13847.7	0.00867
13867.2	0.00567	13867.2	0.00967	13867.2	0.00967	13867.2	0.009
13886.7	0.00567	13886.7	0.00833	13886.7	0.00667	13886.7	0.00833
13906.2	0.008	13906.2	0.00867	13906.2	0.00867	13906.2	0.008
13925.8	0.007	13925.8	0.00667	13925.8	0.01067	13925.8	0.008
13945.3	0.00667	13945.3	0.00833	13945.3	0.012	13945.3	0.00933
13964.8	0.008	13964.8	0.01033	13964.8	0.007	13964.8	0.01267
13984.4	0.006	13984.4	0.00633	13984.4	0.01033	13984.4	0.01067
14003.9	0.00567	14003.9	0.00867	14003.9	0.007	14003.9	0.009
14023.4	0.008	14023.4	0.01033	14023.4	0.008	14023.4	0.007
14043	0.006	14043	0.00733	14043	0.011	14043	0.00733
14062.5	0.00633	14062.5	0.00767	14062.5	0.009	14062.5	0.00867
14082	0.007	14082	0.01067	14082	0.006	14082	0.00867
14101.6	0.00333	14101.6	0.01067	14101.6	0.00867	14101.6	0.00667
14121.1	0.00767	14121.1	0.012	14121.1	0.00833	14121.1	0.00667
14140.6	0.00633	14140.6	0.00767	14140.6	0.00833	14140.6	0.009
14160.2	0.004	14160.2	0.00833	14160.2	0.00833	14160.2	0.007
14179.7	0.008	14179.7	0.00867	14179.7	0.00967	14179.7	0.01
14199.2	0.00433	14199.2	0.009	14199.2	0.00933	14199.2	0.011
14218.8	0.00667	14218.8	0.009	14218.8	0.00833	14218.8	0.01167
14238.3	0.00533	14238.3	0.012	14238.3	0.00967	14238.3	0.00633
14257.8	0.005	14257.8	0.01	14257.8	0.00967	14257.8	0.01167
14277.3	0.00633	14277.3	0.011	14277.3	0.01	14277.3	0.00933
14296.9	0.00533	14296.9	0.01033	14296.9	0.00633	14296.9	0.00867
14316.4	0.00533	14316.4	0.008	14316.4	0.00967	14316.4	0.00967
14335.9	0.00833	14335.9	0.01033	14335.9	0.00867	14335.9	0.00767
14355.5	0.006	14355.5	0.009	14355.5	0.006	14355.5	0.01
14375	0.00467	14375	0.00867	14375	0.01133	14375	0.007
14394.5	0.00433	14394.5	0.00733	14394.5	0.011	14394.5	0.00633
14414.1	0.00433	14414.1	0.00767	14414.1	0.00733	14414.1	0.01133
14433.6	0.00767	14433.6	0.00933	14433.6	0.00867	14433.6	0.00967
14453.1	0.00467	14453.1	0.00833	14453.1	0.008	14453.1	0.008
14472.7	0.00433	14472.7	0.008	14472.7	0.00833	14472.7	0.009
14492.2	0.005	14492.2	0.00733	14492.2	0.008	14492.2	0.01
14511.7	0.005	14511.7	0.011	14511.7	0.01333	14511.7	0.008
14531.2	0.006	14531.2	0.008	14531.2	0.00567	14531.2	0.00667
14550.8	0.004	14550.8	0.00867	14550.8	0.00567	14550.8	0.008
14570.3	0.00533	14570.3	0.00833	14570.3	0.008	14570.3	0.007
14589.8	0.008	14589.8	0.011	14589.8	0.00567	14589.8	0.00667
14609.4	0.00733	14609.4	0.008	14609.4	0.01	14609.4	0.00833
14628.9	0.00767	14628.9	0.008	14628.9	0.00867	14628.9	0.00867
14648.4	0.00433	14648.4	0.008	14648.4	0.00767	14648.4	0.01
14668	0.00333	14668	0.01133	14668	0.00767	14668	0.00767
14687.5	0.00533	14687.5	0.012	14687.5	0.011	14687.5	0.00867
14707	0.005	14707	0.00833	14707	0.01	14707	0.00867
14726.6	0.006	14726.6	0.008	14726.6	0.00667	14726.6	0.00933
14746.1	0.008	14746.1	0.00633	14746.1	0.006	14746.1	0.009
14765.6	0.00767	14765.6	0.01	14765.6	0.011	14765.6	0.01
14785.2	0.01033	14785.2	0.00833	14785.2	0.008	14785.2	0.00867
14804.7	0.00833	14804.7	0.008	14804.7	0.00867	14804.7	0.007
14824.2	0.007	14824.2	0.013	14824.2	0.00833	14824.2	0.01033
14843.8	0.008	14843.8	0.00433	14843.8	0.01	14843.8	0.01
14863.3	0.00833	14863.3	0.01067	14863.3	0.00467	14863.3	0.009
14882.8	0.009	14882.8	0.00967	14882.8	0.00867	14882.8	0.01033
14902.3	0.006	14902.3	0.00733	14902.3	0.00967	14902.3	0.00933
14921.9	0.005	14921.9	0.00733	14921.9	0.011	14921.9	0.01233
14941.4	0.00433	14941.4	0.011	14941.4	0.00967	14941.4	0.00733
14960.9	0.00533	14960.9	0.00833	14960.9	0.006	14960.9	0.00767
14980.5	0.00667	14980.5	0.012	14980.5	0.00733	14980.5	0.00933
15000	0.00533	15000	0.007	15000	0.01067	15000	0.00767
15019.5	0.00467	15019.5	0.00633	15019.5	0.00967	15019.5	0.01
15039.1	0.00667	15039.1	0.00767	15039.1	0.00867	15039.1	0.00767
15058.6	0.00733	15058.6	0.009	15058.6	0.00767	15058.6	0.008
15078.1	0.00633	15078.1	0.00567	15078.1	0.00967	15078.1	0.00667
15097.7	0.00633	15097.7	0.008	15097.7	0.01	15097.7	0.00867
15117.2	0.00667	15117.2	0.00933	15117.2	0.008	15117.2	0.00833
15136.7	0.00533	15136.7	0.00867	15136.7	0.01	15136.7	0.01033
15156.2	0.00667	15156.2	0.008	15156.2	0.01	15156.2	0.006
15175.8	0.00633	15175.8	0.00867	15175.8	0.00833	15175.8	0.00933
15195.3	0.00867	15195.3	0.00967	15195.3	0.01033	15195.3	0.00833
15214.8	0.00733	15214.8	0.006	15214.8	0.00567	15214.8	0.01
15234.4	0.00633	15234.4	0.008	15234.4	0.00933	15234.4	0.00933
15253.9	0.006	15253.9	0.01167	15253.9	0.00767	15253.9	0.00933
15273.4	0.00567	15273.4	0.008	15273.4	0.00533	15273.4	0.00833
15293	0.006	15293	0.008	15293	0.00967	15293	0.01067
15312.5	0.00633	15312.5	0.00933	15312.5	0.00867	15312.5	0.00867
15332	0.006	15332	0.012	15332	0.00667	15332	0.011
15351.6	0.00633	15351.6	0.00833	15351.6	0.00933	15351.6	0.01167
15371.1	0.00667	15371.1	0.01033	15371.1	0.009	15371.1	0.00767
15390.6	0.00467	15390.6	0.00733	15390.6	0.00667	15390.6	0.01
15410.2	0.007	15410.2	0.00867	15410.2	0.00967	15410.2	0.009
15429.7	0.00667	15429.7	0.00933	15429.7	0.00767	15429.7	0.008
15449.2	0.00733	15449.2	0.00833	15449.2	0.00967	15449.2	0.01033
15468.8	0.00367	15468.8	0.008	15468.8	0.00867	15468.8	0.008
15488.3	0.00467	15488.3	0.008	15488.3	0.008	15488.3	0.009
15507.8	0.00667	15507.8	0.00767	15507.8	0.00567	15507.8	0.00867
15527.3	0.00567	15527.3	0.007	15527.3	0.01033	15527.3	0.00867
15546.9	0.00567	15546.9	0.008	15546.9	0.00833	15546.9	0.01067
15566.4	0.006	15566.4	0.00867	15566.4	0.006	15566.4	0.00667
15585.9	0.007	15585.9	0.009	15585.9	0.00833	15585.9	0.00667
15605.5	0.007	15605.5	0.00633	15605.5	0.00767	15605.5	0.01067
15625	0.00433	15625	0.00633	15625	0.01467	15625	0.007
15644.5	0.004	15644.5	0.01033	15644.5	0.00667	15644.5	0.00667
15664.1	0.006	15664.1	0.00667	15664.1	0.00867	15664.1	0.009
15683.6	0.006	15683.6	0.00733	15683.6	0.00767	15683.6	0.01267
15703.1	0.00467	15703.1	0.01	15703.1	0.009	15703.1	0.00733
15722.7	0.00633	15722.7	0.00533	15722.7	0.009	15722.7	0.00767
15742.2	0.008	15742.2	0.00867	15742.2	0.01133	15742.2	0.01
15761.7	0.00567	15761.7	0.008	15761.7	0.01267	15761.7	0.00933
15781.2	0.004	15781.2	0.01167	15781.2	0.00967	15781.2	0.008
15800.8	0.006	15800.8	0.00733	15800.8	0.00867	15800.8	0.00667
15820.3	0.004	15820.3	0.00833	15820.3	0.01	15820.3	0.00833
15839.8	0.009	15839.8	0.00967	15839.8	0.00867	15839.8	0.00633
15859.4	0.007	15859.4	0.01033	15859.4	0.01067	15859.4	0.01
15878.9	0.00533	15878.9	0.00867	15878.9	0.008	15878.9	0.00867
15898.4	0.006	15898.4	0.00733	15898.4	0.00767	15898.4	0.00933
15918	0.005	15918	0.00733	15918	0.008	15918	0.00867
15937.5	0.00633	15937.5	0.00733	15937.5	0.00567	15937.5	0.00767
15957	0.004	15957	0.01233	15957	0.008	15957	0.00667
15976.6	0.00667	15976.6	0.01067	15976.6	0.00733	15976.6	0.009
15996.1	0.00533	15996.1	0.008	15996.1	0.00767	15996.1	0.00833
16015.6	0.00633	16015.6	0.00933	16015.6	0.00633	16015.6	0.00867
16035.2	0.00267	16035.2	0.00667	16035.2	0.00667	16035.2	0.008
16054.7	0.00867	16054.7	0.00933	16054.7	0.00533	16054.7	0.01033
16074.2	0.00467	16074.2	0.01033	16074.2	0.006	16074.2	0.00867
16093.8	0.004	16093.8	0.00867	16093.8	0.00667	16093.8	0.00833
16113.3	0.00267	16113.3	0.00667	16113.3	0.01	16113.3	0.00867
16132.8	0.005	16132.8	0.00467	16132.8	0.009	16132.8	0.00933
16152.3	0.00533	16152.3	0.00933	16152.3	0.00767	16152.3	0.00733
16171.9	0.00467	16171.9	0.013	16171.9	0.007	16171.9	0.009
16191.4	0.004	16191.4	0.00933	16191.4	0.006	16191.4	0.007
16210.9	0.00733	16210.9	0.01067	16210.9	0.00667	16210.9	0.00633
16230.5	0.00467	16230.5	0.01	16230.5	0.00667	16230.5	0.00867
16250	0.008	16250	0.00967	16250	0.007	16250	0.00833
16269.5	0.00567	16269.5	0.01067	16269.5	0.00867	16269.5	0.00933
16289.1	0.00467	16289.1	0.00933	16289.1	0.00567	16289.1	0.00667
16308.6	0.006	16308.6	0.009	16308.6	0.006	16308.6	0.00733
16328.1	0.00367	16328.1	0.00967	16328.1	0.00933	16328.1	0.009
16347.7	0.00667	16347.7	0.009	16347.7	0.00933	16347.7	0.00867
16367.2	0.00433	16367.2	0.007	16367.2	0.00867	16367.2	0.01067
16386.7	0.00467	16386.7	0.00933	16386.7	0.00733	16386.7	0.01033
16406.2	0.00767	16406.2	0.00733	16406.2	0.01133	16406.2	0.00833
16425.8	0.00467	16425.8	0.00733	16425.8	0.00767	16425.8	0.009
16445.3	0.00567	16445.3	0.01067	16445.3	0.00667	16445.3	0.00867
16464.8	0.004	16464.8	0.007	16464.8	0.00867	16464.8	0.00967
16484.4	0.00467	16484.4	0.00767	16484.4	0.007	16484.4	0.008
16503.9	0.00433	16503.9	0.00833	16503.9	0.009	16503.9	0.00833
16523.4	0.00533	16523.4	0.00967	16523.4	0.00633	16523.4	0.00567
16543	0.006	16543	0.00667	16543	0.00567	16543	0.00867
16562.5	0.005	16562.5	0.00967	16562.5	0.00967	16562.5	0.00767
16582	0.00667	16582	0.00733	16582	0.00967	16582	0.00833
16601.6	0.00567	16601.6	0.00533	16601.6	0.00967	16601.6	0.00867
16621.1	0.00367	16621.1	0.009	16621.1	0.01067	16621.1	0.00433
16640.6	0.00533	16640.6	0.007	16640.6	0.00767	16640.6	0.00867
16660.2	0.00533	16660.2	0.00567	16660.2	0.007	16660.2	0.008
16679.7	0.00633	16679.7	0.01133	16679.7	0.009	16679.7	0.007
16699.2	0.00733	16699.2	0.00533	16699.2	0.01067	16699.2	0.005
16718.8	0.00533	16718.8	0.00967	16718.8	0.01067	16718.8	0.008
16738.3	0.00467	16738.3	0.00967	16738.3	0.00933	16738.3	0.00933
16757.8	0.00767	16757.8	0.009	16757.8	0.007	16757.8	0.00667
16777.3	0.00433	16777.3	0.01	16777.3	0.01233	16777.3	0.01033
16796.9	0.00467	16796.9	0.01167	16796.9	0.007	16796.9	0.00467
16816.4	0.006	16816.4	0.00867	16816.4	0.00667	16816.4	0.008
16835.9	0.00533	16835.9	0.00967	16835.9	0.00933	16835.9	0.00833
16855.5	0.00733	16855.5	0.00933	16855.5	0.01033	16855.5	0.009
16875	0.00267	16875	0.007	16875	0.00767	16875	0.00633
16894.5	0.00533	16894.5	0.01267	16894.5	0.007	16894.5	0.01033
16914.1	0.003	16914.1	0.01	16914.1	0.007	16914.1	0.00833
16933.6	0.003	16933.6	0.01	16933.6	0.00867	16933.6	0.01267
16953.1	0.00533	16953.1	0.00733	16953.1	0.01033	16953.1	0.008
16972.7	0.00633	16972.7	0.01067	16972.7	0.01133	16972.7	0.005
16992.2	0.00867	16992.2	0.01133	16992.2	0.00867	16992.2	0.00933
17011.7	0.00367	17011.7	0.00567	17011.7	0.00767	17011.7	0.00967
17031.2	0.00633	17031.2	0.00833	17031.2	0.00767	17031.2	0.00833
17050.8	0.00733	17050.8	0.00733	17050.8	0.006	17050.8	0.00533
17070.3	0.00367	17070.3	0.009	17070.3	0.009	17070.3	0.01133
17089.8	0.005	17089.8	0.009	17089.8	0.00933	17089.8	0.008
17109.4	0.00367	17109.4	0.00667	17109.4	0.00667	17109.4	0.00767
17128.9	0.006	17128.9	0.01367	17128.9	0.00667	17128.9	0.007
17148.4	0.00467	17148.4	0.00633	17148.4	0.00633	17148.4	0.00933
17168	0.00733	17168	0.00867	17168	0.007	17168	0.01067
17187.5	0.005	17187.5	0.007	17187.5	0.01	17187.5	0.007
17207	0.006	17207	0.009	17207	0.009	17207	0.00833
17226.6	0.00433	17226.6	0.00733	17226.6	0.00867	17226.6	0.007
17246.1	0.00567	17246.1	0.007	17246.1	0.009	17246.1	0.00567
17265.6	0.006	17265.6	0.009	17265.6	0.00667	17265.6	0.01167
17285.2	0.00333	17285.2	0.006	17285.2	0.00767	17285.2	0.009
17304.7	0.00667	17304.7	0.00733	17304.7	0.01033	17304.7	0.00733
17324.2	0.007	17324.2	0.008	17324.2	0.00933	17324.2	0.00867
17343.8	0.00467	17343.8	0.00767	17343.8	0.00733	17343.8	0.01067
17363.3	0.005	17363.3	0.00567	17363.3	0.008	17363.3	0.00667
17382.8	0.00667	17382.8	0.00867	17382.8	0.00767	17382.8	0.00833
17402.3	0.005	17402.3	0.00767	17402.3	0.004	17402.3	0.00933
17421.9	0.003	17421.9	0.008	17421.9	0.00933	17421.9	0.00867
17441.4	0.00767	17441.4	0.01	17441.4	0.01	17441.4	0.011
17460.9	0.00567	17460.9	0.007	17460.9	0.00967	17460.9	0.00933
17480.5	0.00533	17480.5	0.009	17480.5	0.007	17480.5	0.005
17500	0.003	17500	0.00867	17500	0.01	17500	0.00567
17519.5	0.005	17519.5	0.00867	17519.5	0.01033	17519.5	0.011
17539.1	0.00533	17539.1	0.008	17539.1	0.00967	17539.1	0.00833
17558.6	0.007	17558.6	0.00633	17558.6	0.012	17558.6	0.00867
17578.1	0.00633	17578.1	0.008	17578.1	0.009	17578.1	0.00833
17597.7	0.00267	17597.7	0.01267	17597.7	0.00967	17597.7	0.00767
17617.2	0.003	17617.2	0.00733	17617.2	0.00567	17617.2	0.00667
17636.7	0.00367	17636.7	0.009	17636.7	0.009	17636.7	0.012
17656.2	0.007	17656.2	0.01067	17656.2	0.00667	17656.2	0.00933
17675.8	0.003	17675.8	0.00833	17675.8	0.01	17675.8	0.00733
17695.3	0.00633	17695.3	0.009	17695.3	0.008	17695.3	0.00767
17714.8	0.00533	17714.8	0.00833	17714.8	0.00933	17714.8	0.011
17734.4	0.00367	17734.4	0.00833	17734.4	0.00733	17734.4	0.007
17753.9	0.008	17753.9	0.00933	17753.9	0.00833	17753.9	0.00733
17773.4	0.00633	17773.4	0.00967	17773.4	0.006	17773.4	0.00967
17793	0.00533	17793	0.00733	17793	0.00733	17793	0.009
17812.5	0.00567	17812.5	0.00567	17812.5	0.00633	17812.5	0.01033
17832	0.00433	17832	0.008	17832	0.008	17832	0.006
17851.6	0.003	17851.6	0.01033	17851.6	0.006	17851.6	0.008
17871.1	0.00567	17871.1	0.008	17871.1	0.009	17871.1	0.00833
17890.6	0.00433	17890.6	0.009	17890.6	0.009	17890.6	0.01067
17910.2	0.00567	17910.2	0.00767	17910.2	0.00933	17910.2	0.00667
17929.7	0.00467	17929.7	0.01067	17929.7	0.006	17929.7	0.007
17949.2	0.007	17949.2	0.01	17949.2	0.00667	17949.2	0.00933
17968.8	0.00467	17968.8	0.008	17968.8	0.008	17968.8	0.01033
17988.3	0.00633	17988.3	0.01133	17988.3	0.00667	17988.3	0.00867
18007.8	0.00467	18007.8	0.00767	18007.8	0.00733	18007.8	0.00633
18027.3	0.006	18027.3	0.009	18027.3	0.00433	18027.3	0.00833
18046.9	0.00367	18046.9	0.00733	18046.9	0.00633	18046.9	0.00767
18066.4	0.00733	18066.4	0.00467	18066.4	0.00633	18066.4	0.01233
18085.9	0.003	18085.9	0.006	18085.9	0.009	18085.9	0.01
18105.5	0.003	18105.5	0.008	18105.5	0.00967	18105.5	0.00733
18125	0.00367	18125	0.008	18125	0.00667	18125	0.008
18144.5	0.007	18144.5	0.00767	18144.5	0.008	18144.5	0.00867
18164.1	0.006	18164.1	0.007	18164.1	0.007	18164.1	0.00833
18183.6	0.00667	18183.6	0.011	18183.6	0.00767	18183.6	0.008
18203.1	0.004	18203.1	0.006	18203.1	0.00767	18203.1	0.00733
18222.7	0.00433	18222.7	0.00967	18222.7	0.00667	18222.7	0.00967
18242.2	0.00733	18242.2	0.01133	18242.2	0.00733	18242.2	0.008
18261.7	0.00533	18261.7	0.008	18261.7	0.00533	18261.7	0.00933
18281.2	0.00567	18281.2	0.009	18281.2	0.01	18281.2	0.00833
18300.8	0.005	18300.8	0.011	18300.8	0.007	18300.8	0.00933
18320.3	0.00467	18320.3	0.008	18320.3	0.00733	18320.3	0.007
18339.8	0.005	18339.8	0.00767	18339.8	0.008	18339.8	0.011
18359.4	0.00367	18359.4	0.00767	18359.4	0.008	18359.4	0.01033
18378.9	0.00433	18378.9	0.00767	18378.9	0.01	18378.9	0.009
18398.4	0.00467	18398.4	0.00667	18398.4	0.00867	18398.4	0.00833
18418	0.005	18418	0.01133	18418	0.01	18418	0.01033
18437.5	0.004	18437.5	0.00833	18437.5	0.00633	18437.5	0.00567
18457	0.00433	18457	0.00933	18457	0.00667	18457	0.01
18476.6	0.00467	18476.6	0.006	18476.6	0.009	18476.6	0.007
18496.1	0.00467	18496.1	0.00933	18496.1	0.007	18496.1	0.008
18515.6	0.00467	18515.6	0.00933	18515.6	0.007	18515.6	0.00633
18535.2	0.00567	18535.2	0.00967	18535.2	0.00433	18535.2	0.01067
18554.7	0.00633	18554.7	0.011	18554.7	0.00833	18554.7	0.01033
18574.2	0.00367	18574.2	0.007	18574.2	0.007	18574.2	0.00967
18593.8	0.00333	18593.8	0.00933	18593.8	0.00767	18593.8	0.00867
18613.3	0.00433	18613.3	0.007	18613.3	0.01367	18613.3	0.011
18632.8	0.007	18632.8	0.00933	18632.8	0.00833	18632.8	0.00867
18652.3	0.00967	18652.3	0.008	18652.3	0.00833	18652.3	0.00667
18671.9	0.007	18671.9	0.01033	18671.9	0.00767	18671.9	0.01067
18691.4	0.006	18691.4	0.009	18691.4	0.007	18691.4	0.00733
18710.9	0.004	18710.9	0.006	18710.9	0.009	18710.9	0.009
18730.5	0.004	18730.5	0.007	18730.5	0.00567	18730.5	0.00833
18750	0.00533	18750	0.01033	18750	0.00667	18750	0.00933
18769.5	0.00533	18769.5	0.00533	18769.5	0.00533	18769.5	0.01267
18789.1	0.004	18789.1	0.00867	18789.1	0.00833	18789.1	0.008
18808.6	0.005	18808.6	0.00833	18808.6	0.004	18808.6	0.01067
18828.1	0.006	18828.1	0.01	18828.1	0.008	18828.1	0.00633
18847.7	0.004	18847.7	0.00533	18847.7	0.00433	18847.7	0.01267
18867.2	0.00533	18867.2	0.007	18867.2	0.009	18867.2	0.01033
18886.7	0.00467	18886.7	0.009	18886.7	0.00667	18886.7	0.00933
18906.2	0.006	18906.2	0.01067	18906.2	0.00867	18906.2	0.00833
18925.8	0.00567	18925.8	0.00567	18925.8	0.00867	18925.8	0.006
18945.3	0.00533	18945.3	0.008	18945.3	0.01	18945.3	0.00933
18964.8	0.006	18964.8	0.00867	18964.8	0.00733	18964.8	0.00967
18984.4	0.00633	18984.4	0.00733	18984.4	0.00933	18984.4	0.01133
19003.9	0.004	19003.9	0.00767	19003.9	0.008	19003.9	0.007
19023.4	0.003	19023.4	0.007	19023.4	0.00633	19023.4	0.00667
19043	0.008	19043	0.00833	19043	0.01	19043	0.00867
19062.5	0.00833	19062.5	0.00867	19062.5	0.00833	19062.5	0.008
19082	0.005	19082	0.00767	19082	0.008	19082	0.00767
19101.6	0.00533	19101.6	0.01033	19101.6	0.01033	19101.6	0.00667
19121.1	0.00367	19121.1	0.00833	19121.1	0.00867	19121.1	0.00933
19140.6	0.00467	19140.6	0.009	19140.6	0.00667	19140.6	0.008
19160.2	0.00433	19160.2	0.00833	19160.2	0.00833	19160.2	0.007
19179.7	0.00367	19179.7	0.00867	19179.7	0.00833	19179.7	0.00733
19199.2	0.00267	19199.2	0.00967	19199.2	0.00733	19199.2	0.01
19218.8	0.003	19218.8	0.01	19218.8	0.006	19218.8	0.01
19238.3	0.00433	19238.3	0.00733	19238.3	0.00667	19238.3	0.008
19257.8	0.00267	19257.8	0.00667	19257.8	0.00633	19257.8	0.009
19277.3	0.00367	19277.3	0.00833	19277.3	0.00867	19277.3	0.009
19296.9	0.00467	19296.9	0.01	19296.9	0.006	19296.9	0.01133
19316.4	0.00533	19316.4	0.00733	19316.4	0.008	19316.4	0.011
19335.9	0.004	19335.9	0.00833	19335.9	0.01067	19335.9	0.01033
19355.5	0.004	19355.5	0.008	19355.5	0.006	19355.5	0.00933
19375	0.00633	19375	0.01067	19375	0.00633	19375	0.00767
19394.5	0.00333	19394.5	0.01067	19394.5	0.007	19394.5	0.008
19414.1	0.00667	19414.1	0.011	19414.1	0.007	19414.1	0.01067
19433.6	0.00633	19433.6	0.007	19433.6	0.00933	19433.6	0.00567
19453.1	0.005	19453.1	0.00833	19453.1	0.00867	19453.1	0.00733
19472.7	0.00367	19472.7	0.01233	19472.7	0.00833	19472.7	0.00833
19492.2	0.00467	19492.2	0.00733	19492.2	0.01167	19492.2	0.00967
19511.7	0.00567	19511.7	0.00833	19511.7	0.007	19511.7	0.00767
19531.2	0.00533	19531.2	0.009	19531.2	0.006	19531.2	0.00867
19550.8	0.00433	19550.8	0.00667	19550.8	0.00833	19550.8	0.007
19570.3	0.00467	19570.3	0.00867	19570.3	0.00667	19570.3	0.00767
19589.8	0.003	19589.8	0.01	19589.8	0.007	19589.8	0.00767
19609.4	0.00333	19609.4	0.00933	19609.4	0.00667	19609.4	0.00833
19628.9	0.00367	19628.9	0.009	19628.9	0.00567	19628.9	0.006
19648.4	0.004	19648.4	0.00867	19648.4	0.00967	19648.4	0.00967
19668	0.00433	19668	0.008	19668	0.009	19668	0.00867
19687.5	0.00367	19687.5	0.00967	19687.5	0.01133	19687.5	0.00733
19707	0.00533	19707	0.01133	19707	0.01	19707	0.00767
19726.6	0.00667	19726.6	0.00867	19726.6	0.00667	19726.6	0.00867
19746.1	0.00533	19746.1	0.01033	19746.1	0.00833	19746.1	0.008
19765.6	0.00467	19765.6	0.01167	19765.6	0.00833	19765.6	0.01
19785.2	0.00633	19785.2	0.00633	19785.2	0.00933	19785.2	0.01
19804.7	0.00667	19804.7	0.00767	19804.7	0.00633	19804.7	0.00833
19824.2	0.004	19824.2	0.00833	19824.2	0.00767	19824.2	0.008
19843.8	0.00567	19843.8	0.00933	19843.8	0.00667	19843.8	0.01033
19863.3	0.00633	19863.3	0.008	19863.3	0.007	19863.3	0.00767
19882.8	0.00367	19882.8	0.00933	19882.8	0.00933	19882.8	0.008
19902.3	0.003	19902.3	0.008	19902.3	0.00933	19902.3	0.00833
19921.9	0.00567	19921.9	0.00867	19921.9	0.00733	19921.9	0.009
19941.4	0.006	19941.4	0.007	19941.4	0.00833	19941.4	0.007
19960.9	0.005	19960.9	0.00833	19960.9	0.008	19960.9	0.00467
19980.5	0.003	19980.5	0.006	19980.5	0.01167	19980.5	0.00533
