# Supplementary material for: Constructing high-efficiency orange-red thermally activated delayed fluorescence emitters by three-dimension molecular engineering
Source: Nat Commun. 2022 Dec 19;13:7828. doi: 10.1038/s41467-022-35591-w (PMC9763412; doi:10.1038/s41467-022-35591-w)
Supplement: Supplementary file 3 — Source Data [file 41467_2022_35591_MOESM3_ESM.zip › Source data/Figure 6.xlsx]

## Sheet: Figure6(b)
Wavelength(nm)	Normalized EL Intendsity
	S-DMAc	D-DMAc	T-TNP	S-mCP	D-mCP	tBu-S-mCP	tBu-D-mCP	tBu-T-TNP	tBu-S-DMAc
380	0.00368	0.02001	0.04213	0.02977	0.03285	0.02043	0.03031	0.01965	0.02081
382	0.00307	0.02446	0.04902	0.0407	0.03524	0.02853	0.03062	0.02096	0.02573
384	0.00421	0.02702	0.05739	0.05086	0.03624	0.0345	0.03613	0.02917	0.03383
386	0.00438	0.02896	0.06098	0.06195	0.04157	0.03769	0.0378	0.03361	0.03472
388	0.00192	0.03508	0.06208	0.06486	0.04538	0.04502	0.04385	0.03422	0.03752
390	0.000641028	0.03753	0.06976	0.07194	0.04498	0.04641	0.04928	0.0396	0.04234
392	0.00325	0.03956	0.07306	0.07845	0.0466	0.04981	0.05252	0.03984	0.04601
394	0.00363	0.04263	0.07879	0.08515	0.04869	0.05309	0.05332	0.04414	0.0477
396	0.00161	0.04499	0.08038	0.09041	0.05066	0.05309	0.05528	0.04774	0.05068
398	0.0028	0.04543	0.08137	0.09297	0.05043	0.05711	0.05777	0.04769	0.05131
400	0.00253	0.0479	0.08305	0.09681	0.04954	0.06175	0.0577	0.04962	0.05329
402	0.00261	0.04931	0.08552	0.09906	0.05007	0.0596	0.05976	0.05209	0.05393
404	0.00365	0.0497	0.08301	0.10249	0.04918	0.05977	0.05862	0.05296	0.05359
406	0.00389	0.04897	0.08191	0.1029	0.04682	0.05841	0.05795	0.05214	0.05395
408	0.00366	0.04838	0.07995	0.10002	0.04634	0.05747	0.05744	0.05189	0.0534
410	0.00347	0.04662	0.07867	0.09944	0.04482	0.05906	0.05721	0.0504	0.05175
412	0.00307	0.04865	0.07762	0.0973	0.04327	0.05513	0.05638	0.04987	0.05169
414	0.00342	0.04609	0.07582	0.09505	0.04139	0.05431	0.05358	0.04938	0.04953
416	0.0031	0.04495	0.07335	0.09182	0.03993	0.05274	0.05142	0.04907	0.04738
418	0.00328	0.04263	0.06844	0.08704	0.03739	0.04922	0.04913	0.04711	0.04457
420	0.00336	0.04131	0.06489	0.08348	0.0348	0.04703	0.04653	0.04518	0.04278
422	0.00295	0.03918	0.06206	0.0797	0.03319	0.04559	0.04491	0.04421	0.0412
424	0.00299	0.037	0.05925	0.07598	0.03145	0.04467	0.04385	0.04385	0.03873
426	0.00278	0.03425	0.05503	0.07217	0.0282	0.03955	0.04138	0.04127	0.03611
428	0.0041	0.03277	0.05153	0.06685	0.02642	0.0374	0.03793	0.03996	0.03408
430	0.0037	0.03031	0.04767	0.06169	0.02411	0.03583	0.03597	0.03856	0.03176
432	0.00296	0.02757	0.04347	0.05707	0.02232	0.03311	0.03366	0.03678	0.02942
434	0.00402	0.02553	0.03943	0.05332	0.02098	0.03243	0.03083	0.03615	0.02716
436	0.00398	0.02342	0.03714	0.04951	0.01879	0.02717	0.03034	0.03487	0.02488
438	0.00239	0.02171	0.03252	0.04589	0.01784	0.02569	0.02766	0.03265	0.02304
440	0.00314	0.02027	0.03038	0.04131	0.01605	0.02371	0.02483	0.0305	0.02011
442	0.00325	0.01747	0.02722	0.03707	0.01437	0.02126	0.02339	0.0284	0.01832
444	0.00316	0.01631	0.02443	0.03307	0.01271	0.02019	0.02249	0.0263	0.01688
446	0.00246	0.01502	0.0221	0.03095	0.01098	0.01783	0.02033	0.02545	0.01475
448	0.00232	0.0134	0.02033	0.02836	0.0096	0.01511	0.01788	0.02289	0.01367
450	0.00241	0.01177	0.01777	0.02634	0.00975	0.01381	0.01696	0.02074	0.01251
452	0.00196	0.01108	0.01568	0.02243	0.00896	0.01221	0.01641	0.01941	0.0118
454	0.00172	0.00966	0.0135	0.02063	0.00778	0.01144	0.01474	0.01772	0.00962
456	0.00159	0.00847	0.01303	0.01884	0.00725	0.00948	0.01369	0.01596	0.00875
458	0.00104	0.00776	0.01114	0.01656	0.00641	0.00779	0.01271	0.0147	0.0077
460	0.000925127	0.00614	0.00933	0.01573	0.00634	0.00788	0.01189	0.01357	0.00694
462	0.00131	0.00501	0.00784	0.01352	0.00601	0.00705	0.00869	0.01113	0.00506
464	0.00133	0.00509	0.0065	0.01137	0.00436	0.00606	0.00818	0.01086	0.00527
466	0.00153	0.0049	0.00587	0.01057	0.00412	0.00563	0.00863	0.01002	0.0047
468	0.00179	0.0042	0.00629	0.00974	0.00352	0.00421	0.00763	0.00929	0.00391
470	0.000398099	0.00343	0.00497	0.00861	0.0029	0.00303	0.00655	0.00754	0.00284
472	0	0.00237	0.00363	0.0074	0.00359	0.00226	0.00618	0.00677	0.00213
474	0.000509152	0.0026	0.00323	0.00538	0.00272	0.00197	0.0061	0.00594	0.00244
476	0.000925127	0.00209	0.00239	0.00467	0.00185	0.000895679	0.0059	0.00532	0.000849435
478	0.000298836	0.000894905	0.00278	0.00429	0.0019	0	0.00485	0.00364	0.00108
480	0.000216782	0.000942847	0.00204	0.00371	0.00161	0.000532086	0.00414	0.00371	5.13082e-05
482	0.00105	0.000266341	0.00186	0.00246	0.000514818	0.000523218	0.00335	0.00339	0.000478876
484	0.00168	0.00027877	0.00185	0.00259	0.000554268	0.000860206	0.00281	0.00241	0
486	0.000972666	0.000486516	0.0005388	0	0.000958627	0.000437493	0.00252	0.00161	0.000210934
488	0.000636084	0.000477638	0.000756566	0.00082367	0.000550323	0.000750833	0.00113	0.000123168	0.00123
490	0.000811982	0	0.00172	0.000673038	0	0.000233527	0.000270237	0.00217	0.00156
492	0.00186	0.000387082	0.000671255	0.00115	0.000307707	0.000679888	0.00129	0.00171	0.00168
494	0.00218	0.000275219	1.347e-05	0.00109	0.000487204	0.000978448	0.00126	0.000876668	0.00221
496	0.00241	0.000749306	0.000514105	0.00163	4.14222e-05	0.00148	0.000764384	0	0.00348
498	0.00264	0.00102	0.000163885	0.00194	0.000207111	0.00325	0.001	0.000528899	0.0034
500	0.00317	0.000830984	0	0.00233	0.000796883	0.00505	0	5.31314e-05	0.00559
502	0.00317	0.00122	0.000796976	0.00464	0.00164	0.00494	0.00206	0.00109	0.00671
504	0.00405	0.0021	0.000796976	0.00602	0.00259	0.00746	0.00344	0.00142	0.00888
506	0.00495	0.00306	0.00036369	0.0081	0.00294	0.01091	0.00414	0.00197	0.01074
508	0.0045	0.00386	0.00066003	0.01105	0.0037	0.01366	0.00426	0.00201	0.01407
510	0.00539	0.00461	0.00106	0.01416	0.00472	0.01753	0.00572	0.00271	0.0173
512	0.00529	0.00664	0.00229	0.01823	0.00687	0.02161	0.0078	0.00367	0.02264
514	0.00663	0.00882	0.00351	0.02406	0.0081	0.02809	0.01035	0.00507	0.02642
516	0.00697	0.01134	0.00436	0.03054	0.0111	0.03512	0.01312	0.00712	0.03353
518	0.00757	0.01409	0.00621	0.03791	0.01439	0.04162	0.01678	0.00868	0.04006
520	0.0089	0.01788	0.00814	0.04723	0.01849	0.052	0.0212	0.01147	0.04858
522	0.00996	0.022	0.01087	0.05739	0.02305	0.06158	0.02674	0.01422	0.05791
524	0.01186	0.02803	0.0142	0.07005	--	0.07544	0.03322	0.01837	0.07049
526	0.01374	0.03453	0.01846	0.08454	0.03514	0.08966	0.04053	0.02328	0.084
528	0.01562	0.04172	0.02264	0.10056	0.04323	0.10612	0.04946	0.02866	0.098
530	0.01839	0.05023	0.028	0.118	0.05198	0.12395	0.0588	0.03422	0.11463
532	0.02119	0.05935	0.03512	0.1379	0.06197	0.14426	0.06992	0.04129	0.13274
534	0.02436	0.07065	0.04192	0.16021	0.07483	0.16684	0.08266	0.0509	0.15317
536	0.02951	0.08546	0.05243	0.18636	0.0896	0.19389	0.09913	0.06112	0.17831
538	0.03494	0.10053	0.06296	0.21344	0.10522	0.22126	0.11658	0.07269	0.2032
540	0.04064	0.11777	0.07504	0.2419	0.12294	0.25065	0.13493	0.08604	0.23057
542	0.0478	0.13684	0.08923	0.27376	0.14284	0.28227	0.15629	0.10157	0.2604
544	0.05619	0.1581	0.10555	0.30805	0.16521	0.31656	0.18095	0.11865	0.29233
546	0.06605	0.18322	0.12485	0.34619	0.19108	0.35558	0.20813	0.13867	0.32938
548	0.07777	0.21074	0.14683	0.38721	0.22008	0.39401	0.23824	0.16202	0.36663
550	0.08985	0.23898	0.16948	0.42471	0.24848	0.43274	0.26985	0.18513	0.40388
552	0.10378	0.26845	0.19425	0.46445	0.27886	0.47146	0.30176	0.21122	0.44169
554	0.11918	0.29988	0.22098	0.5042	0.31141	0.51019	0.33547	0.23877	0.48122
556	0.13649	0.33255	0.24972	0.54458	0.34533	0.5498	0.37073	0.26896	0.51941
558	0.15788	0.37126	0.28362	0.5872	0.38518	0.59266	0.40985	0.30253	0.56255
560	0.17899	0.40784	0.3164	0.62662	0.42285	0.63227	0.44794	0.33731	0.6017
562	0.2019	0.4453	0.35097	0.66476	0.46171	0.67188	0.48706	0.37257	0.64065
564	0.22757	0.48472	0.38734	0.7029	0.50096	0.7112	0.52696	0.40928	0.68018
566	0.25495	0.52556	0.42573	0.74232	0.54238	0.74962	0.56736	0.44743	0.71876
568	0.28728	0.56942	0.46883	0.78142	0.58657	0.78894	0.61163	0.49163	0.7598
570	0.32104	0.61256	0.51149	0.81892	0.62957	0.82648	0.65332	0.53438	0.79705
572	0.35422	0.6534	0.55302	0.85321	0.6702	0.8587	0.69476	0.57567	0.83258
574	0.3893	0.69318	0.59455	0.88366	0.70965	0.88649	0.73388	0.61745	0.86394
576	0.42581	0.73064	0.63451	0.91218	0.74654	0.91191	0.77171	0.65682	0.89244
578	0.46346	0.76651	0.6756	0.93526	0.78125	0.93349	0.80569	0.69667	0.91677
580	0.50473	0.79989	0.71354	0.95513	0.81439	0.95123	0.83837	0.7341	0.93805
582	0.54	0.82972	0.74811	0.97019	0.8422	0.96482	0.86437	0.76791	0.9542
584	0.57785	0.85582	0.78089	0.98141	0.86765	0.97428	0.8883	0.79883	0.96674
586	0.61455	0.88015	0.8112	0.98846	0.89092	0.98345	0.90915	0.82805	0.9772
588	0.65182	0.90199	0.83971	0.99487	0.91203	0.99054	0.92716	0.85413	0.98499
590	0.6927	0.92365	0.86799	0.9968	0.93274	0.9932	0.9457	0.88239	0.99164
592	0.72826	0.94158	0.89224	0.99872	0.94911	0.99764	0.95805	0.90509	0.99468
594	0.76363	0.95685	0.91469	1	0.9643	1	0.96886	0.92634	0.99848
596	0.79862	0.97106	0.93557	0.99968	0.97692	0.99941	0.9807	0.94614	1
598	0.83076	0.98331	0.95398	0.99808	0.98757	0.99645	0.98919	0.96353	1
600	0.86489	0.99201	0.97037	0.99295	0.99428	0.99054	0.99485	0.97778	0.99582
602	0.8918	0.99716	0.98316	0.9859	0.99901	0.98374	1	0.98913	0.98955
604	0.91633	1	0.99192	0.97789	1	0.97369	0.99923	0.99638	0.98176
606	0.93649	0.99911	0.99753	0.96635	0.99744	0.96128	0.99743	0.99976	0.97169
608	0.95436	0.99556	1	0.95289	0.99172	0.94561	0.99151	1	0.95819
610	0.96957	0.98651	0.99731	0.93398	0.98264	0.92521	0.9807	0.99734	0.94147
612	0.98098	0.97709	0.99282	0.91667	0.97179	0.90955	0.97117	0.99227	0.92418
614	0.98859	0.96538	0.98675	0.89936	0.95956	0.88944	0.95831	0.98454	0.90574
616	0.99334	0.95472	0.97979	0.88078	0.94793	0.87053	0.94492	0.97488	0.88807
618	0.99715	0.94123	0.96969	0.85994	0.93353	0.85131	0.92897	0.96426	0.86945
620	1	0.92631	0.95824	0.83815	0.91814	0.8321	0.91249	0.95266	0.84893
622	0.99905	0.91211	0.94724	0.81924	0.90315	0.81495	0.89731	0.94035	0.83163
624	0.99905	0.89915	0.93602	0.80033	0.88994	0.79751	0.88161	0.92948	0.81415
626	0.9962	0.88459	0.92479	0.7827	0.87633	0.78007	0.86617	0.91692	0.79629
628	0.99144	0.86861	0.91087	0.76155	0.85976	0.75908	0.84867	0.90171	0.77747
630	0.98384	0.85156	0.89628	0.74008	0.84279	0.73987	0.83117	0.88698	0.75695
632	0.97623	0.83505	0.88012	0.72117	0.82583	0.72154	0.81392	0.87152	0.73852
634	0.96577	0.81676	0.86508	0.70194	0.80867	0.70144	0.79513	0.85485	0.71895
636	0.95436	0.79971	0.84712	0.68047	0.78954	0.68134	0.77815	0.83843	0.69899
638	0.93725	0.77681	0.82601	0.65643	0.76764	0.6571	0.7537	0.81718	0.67524
640	0.92061	0.7555	0.80671	0.63528	0.74673	0.63611	0.73465	0.79593	0.65376
642	0.90254	0.73437	0.78605	0.61412	0.72622	0.61512	0.71355	0.77588	0.63343
644	0.884	0.71448	0.76585	0.59361	0.70669	0.59325	0.69399	0.75584	0.61234
646	0.86613	0.69247	0.74272	0.57246	0.68499	0.57285	0.67263	0.73386	0.59048
648	0.8455	0.66903	0.72162	0.54842	0.66152	0.55009	0.64998	0.71116	0.56901
650	0.82572	0.64932	0.70209	0.52855	0.64239	0.53088	0.63016	0.69256	0.54906
652	0.80775	0.63085	0.68143	0.50996	0.62345	0.51196	0.61086	0.673	0.53044
654	0.79035	0.61061	0.66235	0.49106	0.60471	0.49393	0.5913	0.65489	0.51238
656	0.76715	0.58966	0.64013	0.46958	0.58381	0.47294	0.56968	0.63098	0.49091
658	0.74956	0.57066	0.62172	0.45292	0.56526	0.45609	0.55218	0.61407	0.47343
660	0.73111	0.55326	0.60443	0.43593	0.54672	0.44013	0.53339	0.59596	0.45746
662	0.71305	0.53603	0.58804	0.41926	0.53035	0.42298	0.51563	0.57785	0.44112
664	0.69289	0.51632	0.56806	0.4026	0.51161	0.40495	0.49762	0.55925	0.42288
666	0.67378	0.4975	0.54786	0.38465	0.49366	0.38721	0.47883	0.53993	0.40654
668	0.65733	0.48223	0.53079	0.37023	0.4769	0.37302	0.46339	0.52254	0.3919
670	0.63927	0.46661	0.51575	0.35581	0.46131	0.35943	0.44769	0.5066	0.37746
672	0.61959	0.44832	0.49734	0.34106	0.44415	0.34435	0.4307	0.48946	0.36169
674	0.59924	0.43127	0.47759	0.32472	0.42778	0.32898	0.41474	0.47062	0.3463
676	0.58327	0.416	0.46255	0.31126	0.4122	0.31627	0.39879	0.4554	0.33394
678	0.56691	0.40127	0.44751	0.29908	0.3976	0.30356	0.38463	0.44043	0.3214
680	0.55018	0.38617	0.43201	0.2861	0.38182	0.29114	0.37022	0.42425	0.3081
682	0.53135	0.37144	0.41518	0.27235	0.36683	0.27749	0.35503	0.40614	0.2948
684	0.51595	0.35847	0.40171	0.26036	0.35342	0.26611	0.34242	0.39213	0.2834
686	0.50188	0.34498	0.38869	0.25129	0.34099	0.25564	0.32981	0.37933	0.27199
688	0.48647	0.33255	0.37544	0.2403	0.32699	0.24627	0.31694	0.36629	0.26173
690	0.46983	0.31923	0.36017	0.22774	0.31377	0.23377	0.30459	0.35107	0.24995
692	0.45709	0.30769	0.34828	0.21953	0.30273	0.22422	0.29404	0.33996	0.24026
694	0.44293	0.29757	0.33705	0.20995	0.29168	0.21541	0.28374	0.32716	0.23114
696	0.42924	0.28692	0.32538	0.20191	0.28083	0.20707	0.27242	0.31461	0.22145
698	0.41393	0.27378	0.31168	0.19117	0.26781	0.19546	0.26238	0.30108	0.21194
700	0.39967	0.26312	0.30001	0.18354	0.25618	0.18815	0.2508	0.29094	0.20301
702	0.38712	0.25354	0.28923	0.17553	0.24651	0.1802	0.24218	0.28007	0.19465
704	0.37352	0.24359	0.27823	0.16713	0.23724	0.17068	0.23222	0.26727	0.1861
706	0.35897	0.23294	0.26588	0.15829	0.226	0.16306	0.22167	0.25568	0.17717
708	0.34623	0.22442	0.25556	0.15053	0.21692	0.15528	0.2132	0.24481	0.16966
710	0.33387	0.21376	0.24501	0.14313	0.20706	0.14905	0.20574	0.23587	0.16143
712	0.32132	0.20542	0.2358	0.1355	0.19759	0.1424	0.19459	0.22597	0.1538
714	0.30839	0.19476	0.22458	0.12803	0.18872	0.13305	0.18664	0.21605	0.14618
716	0.29755	0.18731	0.21605	0.12149	0.18073	0.12726	0.17784	0.20614	0.13973
718	0.28671	0.17914	0.20733	0.11351	0.17369	0.12188	0.17063	0.1967	0.13369
720	0.2753	0.17061	0.19822	0.10749	0.16536	0.11653	0.16149	0.18866	0.12685
722	0.26475	0.16404	0.18929	0.10117	0.15966	0.11026	0.15357	0.17989	0.12025
724	0.25543	0.1576	0.18073	0.09592	0.15313	0.10607	0.14695	0.17192	0.11417
726	0.2463	0.15019	0.17249	0.09018	0.14623	0.10045	0.14023	0.16569	0.10996
728	0.23584	0.14331	0.16594	0.08605	0.13943	0.09631	0.13362	0.15709	0.10272
730	0.22729	0.13768	0.15878	0.08063	0.13457	0.09229	0.12901	0.15084	0.0992
732	0.21949	0.13214	0.15265	0.07701	0.12966	0.08789	0.12345	0.1455	0.09462
734	0.21065	0.12622	0.14483	0.07098	0.12388	0.08248	0.11717	0.13908	0.08913
736	0.20333	0.12038	0.13828	0.06733	0.11826	0.0797	0.11149	0.13311	0.08523
738	0.19601	0.11575	0.13307	0.06438	0.11396	0.07517	0.10634	0.12751	0.08113
740	0.18897	0.11021	0.12766	0.05986	0.10954	0.07068	0.10196	0.12425	0.07757
742	0.18155	0.10557	0.12142	0.0572	0.10528	0.06696	0.09725	0.11785	0.07307
744	0.17566	0.10174	0.11652	0.05384	0.10161	0.06412	0.09404	0.11401	0.07085
746	0.16976	0.0976	0.11093	0.05018	0.09838	0.05939	0.09069	0.10998	0.06678
748	0.16197	0.09233	0.10678	0.04653	0.09378	0.05634	0.08578	0.10585	0.06463
750	0.15645	0.0884	0.10227	0.04425	0.09033	0.05428	0.08184	0.10022	0.06135
752	0.15037	0.0846	0.09735	0.04243	0.08664	0.05052	0.07947	0.09723	0.05812
754	0.14466	0.081	0.09275	0.03951	0.08216	0.04798	0.07623	0.0931	0.05591
756	0.1381	0.0764	0.08864	0.0373	0.08003	0.04638	0.07198	0.09049	0.05217
758	0.13373	0.07374	0.0844	0.0331	0.07706	0.04375	0.07008	0.08679	0.05082
760	0.12973	0.07143	0.07946	0.03137	0.0725	0.041	0.06676	0.08329	0.04877
762	0.12346	0.0664	0.07578	0.02759	0.06822	0.03746	0.0631	0.07803	0.04487
764	0.11823	0.06383	0.07263	0.0274	0.06494	0.03669	0.06012	0.07469	0.04337
766	0.11405	0.06035	0.06855	0.02403	0.0623	0.03497	0.05849	0.07283	0.04183
768	0.10863	0.05808	0.06581	0.02246	0.05847	0.03335	0.05445	0.06945	0.03923
770	0.10473	0.0546	0.06291	0.01967	0.05419	0.0314	0.05165	0.06648	0.03702
772	0.10026	0.0517	0.06013	0.01733	0.05185	0.02684	0.0501	0.06223	0.03546
774	0.09703	0.0503	0.05625	0.01551	0.04932	0.02602	0.04825	0.05832	0.03425
776	0.09294	0.04895	0.05402	0.01413	0.04688	0.02534	0.04678	0.05755	0.03216
778	0.09026	0.04531	0.05187	0.01371	0.04461	0.02501	0.04532	0.05511	0.03121
780	0.0874	0.04437	0.05182	0.0122	0.04273	0.02152	0.04187	0.0509	0.03009

## Sheet: Figure6(c)
Voltage(V)	Brightness(cd m^-2)
	tBu-S-DMAc	tBu-S-mCP	S-mCP	S-DMAc	tBu-D-mCP	D-mCP	D-DMAc	tBu-T-TNP	T-TNP
4.6	0.2635	0.1293	0.1043	0.1629	0.01339	0.00678	--	0.03262	0.1228
4.8	0.4534	0.2325	0.1563	0.3279	0.1816	0.2746	0.1355	0.2672	0.2479
5	0.823	0.3943	0.2961	0.6403	0.2929	0.4544	0.7431	0.7123	0.5466
5.2	1.798	0.7294	0.7007	1.168	0.562	0.8962	1.478	5.192	1.488
5.4	7.571	1.617	10.13	2.265	1.383	2.801	3.794	26.05	14.23
5.6	145	16.01	67.91	6.167	9.818	28.1	21.61	87.79	134.1
5.8	470.7	225.5	369.8	32.96	143.6	259.6	122.2	207.2	368.2
6	704.9	606.4	599.8	250.4	364.5	985.4	390	334.5	560.3
6.2	946.3	793.7	804.7	641.8	538.6	1221	636	472.4	733.4
6.4	1194	934.6	946.5	925.4	708	1382	879.2	622.1	895.3
6.6	1434	1054	1057	1187	869.4	1515	1115	775	1041
6.8	1651	1146	1144	1441	1008	1615	1342	918.6	1167
7	1828	1225	1205	1671	1122	1679	1537	1050	1263
7.2	1954	1283	1245	1870	1212	1709	1693	1158	1330
7.4	2026	1320	1260	2022	1278	1710	1804	1237	1364
7.6	2047	1342	1266	2124	1320	1686	1870	1285	1376
7.8	2024	1348	1257	2170	1343	1641	1881	1305	1364
8	1971	1344	1246	2175	1349	1583	1855	1304	1339
8.2	1894	1322	1227	2144	1340	1513	1816	1286	1304
8.4		1288		2091	1323	1438	1757	1255	1260
8.6		1242		2017	1299	1354	1678	1216	1210
8.8		1190		1937	1266	1276	1595	1175	1156

## Sheet: Figure6(d)
Voltage(V)	Current Density(mA cm^-2)
	tBu-S-DMAc	tBu-S-mCP	S-mCP	S-DMAc	tBu-D-mCP	D-mCP	D-DMAc	tBu-T-TNP	T-TNP
4.6	--	--	--	0.00518	0.00964	0.02618	--	0.00721	--
4.8	0.00869	0.00558	0.00903	0.00634	0.01223	0.07263	0.0104	0.01463	0.01522
5	0.01072	0.00613	0.00887	0.00814	0.00604	0.04234	0.01135	0.01333	0.01661
5.2	0.01584	0.00777	0.01129	0.01095	0.00758	0.02899	0.01669	0.022	0.02294
5.4	0.02887	0.01124	0.02238	0.01623	0.01187	0.03767	0.02825	0.10053	0.05412
5.6	0.37691	0.027	0.20757	0.02704	0.02931	0.10029	0.08251	0.50935	0.72998
5.8	3.36529	0.65968	2.94822	0.10048	0.51721	1.10846	0.59843	2.52401	4.03126
6	7.52947	4.43709	7.65829	0.6331	3.13538	7.44653	3.21242	4.92813	8.46487
6.2	11.8278	9.3231	11.4851	4.07543	6.69922	17.9783	7.05323	7.93757	12.6614
6.4	17.223	12.5986	15.4942	8.27864	10.2355	22.5759	11.4185	11.7486	17.3533
6.6	23.3134	16.0443	19.7048	12.3347	14.2543	27.4854	16.6086	16.3827	22.2308
6.8	30.2853	19.6521	23.8868	17.1461	18.6823	32.5338	22.529	21.7276	27.4761
7	37.6166	23.3259	28.0994	22.2934	23.1437	37.392	28.8611	27.5088	32.8043
7.2	44.9133	27.254	32.2815	27.9586	27.7811	42.0573	35.4853	33.6394	38.0043
7.4	51.7415	31.2336	36.2437	33.7034	32.4835	46.3706	41.8478	39.7608	42.9043
7.6	57.9474	35.3441	40.2255	39.3155	37.0849	50.3873	48.0219	45.5899	47.5296
7.8	63.3877	39.4963	44.1678	44.5364	41.6216	53.9825	53.7538	51.0523	51.8851
8	68.1667	43.7799	48.2032	49.28	46.1712	57.2201	58.5445	56.0722	55.9974
8.2	72.1861	47.9825	52.3186	53.607	50.5868	59.9248	63.0782	60.7178	59.8999
8.4		51.8835		57.585	54.9922	62.1965	67.3864	65.1534	63.5892
8.6		55.444		61.2118	59.3124	63.7927	71.3241	69.3384	66.8958
8.8		58.6337		64.5533	63.5632	64.9482	74.4643	73.4028	69.8518

## Sheet: Figure6(e)
	EQE(%)		EQE(%)		EQE(%)		EQE(%)		EQE(%)		EQE(%)		EQE(%)		EQE(%)		EQE(%)
Brightness(cd m^-2)	S-DMAc)	Brightness(cd m^-2)	D-DMAc	Brightness(cd m^-2)	T-TNP	Brightness(cd m^-2)	S-mCP	Brightness(cd m^-2)	D-mCP	Brightness(cd m^-2)	tBu-S-mCP	Brightness(cd m^-2)	tBu-D-mCP	Brightness(cd m^-2)	tBu-T-TNP	Brightness(cd m^-2)	tBu-S-DMAc
0.1629	1.25	0.198	0.52	0.1228	0.18	0.1043	0.26	0.00678	0.03	0.1293	0.43	0.01339	0.1	0.03262	0.34	0.2635	0.67
0.3279	2.2	0.1355	0.69	0.2479	0.9	0.1563	0.72	0.2746	0.19	0.2325	1.7	0.1816	0.75	0.2672	0.98	0.4534	2.16
0.6403	3.32	0.7431	3.29	0.5466	1.83	0.2961	1.4	0.4544	0.51	0.3943	2.56	0.2929	2.3	0.7123	2.92	0.823	3.14
1.168	4.43	1.478	4.42	1.488	3.6	0.7007	2.54	0.8962	1.51	0.7294	3.85	0.562	3.6	5.192	13.03	1.798	4.67
2.265	5.8	3.794	6.71	14.23	14.93	10.13	19.65	2.801	3.65	1.617	5.85	1.383	5.64	26.05	14.42	7.571	10.9
6.167	9.58	21.61	13.22	134.1	10.7	67.91	14.36	28.1	14.17	16.01	24.74	9.818	16.35	87.79	9.72	145	16.69
32.96	14.06	122.2	10.56	368.2	5.44	150.6	9.67	259.6	12.17	225.5	14.89	143.6	14.01	207.2	4.71	470.7	6.25
250.4	17.61	390	6.44	560.3	3.99	369.8	5.67	985.4	7.11	606.4	6.12	364.5	6.01	334.5	3.94	704.9	4.25
641.8	7.19	636	4.86	733.4	3.53	599.8	3.6	1221	3.68	793.7	3.86	538.6	4.21	472.4	3.49	946.3	3.67
925.4	5.18	879.2	4.2	895.3	3.17	804.7	3.25	1382	3.34	934.6	3.39	708	3.66	622.1	3.14	1194	3.22
1187	4.51	1115	3.69	1041	2.89	946.5	2.86	1515	3.02	1054	3.02	869.4	3.26	775	2.82	1434	2.88
1441	3.97	1342	3.3	1167	2.64	1057	2.53	1615	2.74	1146	2.69	1008	2.9	918.6	2.54	1651	2.57
1671	3.57	1537	2.97	1263	2.4	1144	2.26	1679	2.48	1225	2.43	1122	2.62	1050	2.31	1828	2.3
1870	3.2	1693	2.67	1330	2.19	1205	2.03	1709	2.25	1283	2.19	1212	2.36	1158	2.09	1954	2.06
2022	2.88	1804	2.42	1364	1.99	1245	1.83	1710	2.04	1320	1.97	1278	2.14	1237	1.89	2026	1.86
2124	2.6	1870	2.19	1376	1.82	1260	1.65			1342	1.77	1320	1.94	1285	1.72	2047	1.68
2170	2.35	1881	1.97			1266	1.49			1348	1.59	1343	1.76	1305	1.56
2175	2.13											1349	1.59
