# Supplementary material for: Constructing high-efficiency orange-red thermally activated delayed fluorescence emitters by three-dimension molecular engineering
Source: Nat Commun. 2022 Dec 19;13:7828. doi: 10.1038/s41467-022-35591-w (PMC9763412; doi:10.1038/s41467-022-35591-w)
Supplement: Supplementary file 3 — Source Data [file 41467_2022_35591_MOESM3_ESM.zip › Source data/optimized_geometries/D-DMAc-S0.xyz]

   197

C       0.29075081      5.75238435      1.38618075
C       0.43158421      4.85177420      2.42497452
C       0.37710190      3.44540741      2.22520763
C       0.17796080      2.96062926      0.95250665
C       0.03330395      3.87660090     -0.11382672
C       0.08285257      5.28022341      0.06293545
C      -0.16427736      3.25485030     -1.36670816
C      -0.32521576      4.04428973     -2.48328341
C      -0.28162492      5.45579378     -2.33839949
C      -0.08283914      6.07206318     -1.11450663
C       2.08220578      0.26329307      1.57544731
C       3.27197389     -0.47108704      1.34254364
C       3.77172519     -0.74177612      0.07238358
C       3.05369362     -0.23438147     -1.06504675
C       1.85926129      0.48280146     -0.80206291
C       1.36785074      0.73359468      0.49834722
C       3.42955694     -0.33678743     -2.43430124
C       2.63747179      0.21371580     -3.42445916
C       1.43154551      0.90442372     -3.13357101
C       1.05072577      1.04180392     -1.81872870
C      -1.55195056      0.31225033      2.10171094
C      -2.77686100     -0.39651474      2.21657216
C      -3.60431674     -0.62099393      1.13225782
C      -3.25407993     -0.13323295     -0.15814726
C      -2.01637702      0.55229112     -0.24777516
C      -1.17271183      0.77902614      0.86429408
C      -3.99865515     -0.29392056     -1.37716554
C      -3.45151161      0.20302194     -2.55594499
C      -2.20531288      0.87632556     -2.61687676
C      -1.49062494      1.06043821     -1.45640267
C       0.07324584      1.53657309      0.41091201
C      -0.15126542      1.73890102     -1.18571073
C      13.88364157     -0.83081730      1.10997954
C      12.72350931     -1.22149440      0.26827598
C      11.76509236     -2.15213814      0.74430601
C      11.90269602     -2.72635605      2.03303907
C      13.04858046     -2.36515479      2.90803543
N      13.96936956     -1.43292209      2.38543274
C      12.58683076     -0.66338908     -0.98980788
C      11.49452097     -1.01510248     -1.80880085
C      10.54822933     -1.91756709     -1.36913894
C      10.65637273     -2.50968222     -0.08385087
C       9.70683946     -3.44844916      0.42448038
C       9.86838294     -3.99216756      1.68530844
C      10.96562561     -3.63350053      2.49214054
O      13.19752136     -2.84016091      4.02172318
O      14.72798573     -0.03380292      0.73679272
C      10.02862786     -6.76900793     -2.12597429
C       8.94967207     -7.19415343     -2.89852041
C       7.75198563     -6.48936966     -2.82370816
C       7.58400286     -5.36667081     -2.00211751
C       8.68360683     -4.95136605     -1.22395685
C       9.89795479     -5.66102454     -1.29816363
C       6.22821005     -4.64880617     -1.97839610
C       6.25361204     -3.43713753     -1.03747909
C       7.38861829     -3.08417559     -0.27977569
N       8.58008473     -3.82830093     -0.37577382
C       5.10410820     -2.65043352     -0.90637765
C       5.02242756     -1.53231960     -0.06585146
C       6.16501745     -1.21145497      0.68050026
C       7.32238848     -1.96862493      0.57684699
C       5.88447239     -4.16778816     -3.41421446
C       5.13811773     -5.64333060     -1.49468886
C      15.09087104     -1.06327068      3.22282116
C      14.88943104     -0.21252020      4.30838744
C      15.97020017      0.14006438      5.11552036
C      17.24545537     -0.35199057      4.83348594
C      17.43908228     -1.20130804      3.74302226
C      16.36063614     -1.56148331      2.93602681
C     -12.55512299     -2.75054996      3.60402642
C     -11.48132403     -3.21021395      2.68628161
C     -11.31728638     -2.61585169      1.40908067
C     -12.17888564     -1.57146003      0.98904336
C     -13.26649379     -1.08027045      1.87524872
N     -13.38294131     -1.70643363      3.13410714
C     -10.63895576     -4.22884771      3.09345567
C      -9.61142489     -4.68438149      2.24250746
C      -9.43082781     -4.12298125      0.99530531
C     -10.27597399     -3.07559499      0.54466839
C     -10.13594908     -2.45682988     -0.73546910
C     -10.99254295     -1.44101107     -1.11757426
C     -12.01527731     -0.99614855     -0.25755671
O     -14.02541202     -0.18389850      1.54585211
O     -12.72853538     -3.23690099      4.70898699
C     -10.94576146     -5.53830908     -3.47147489
C      -9.97438905     -5.98608130     -4.36460407
C      -8.71531566     -5.39364038     -4.33862153
C      -8.38177714     -4.36288977     -3.44988943
C      -9.37554334     -3.92032706     -2.55307582
C     -10.65075266     -4.51768051     -2.57629580
C      -6.96833143     -3.76719477     -3.48632135
C      -6.80430109     -2.65315605     -2.44433968
C      -7.84240551     -2.26244179     -1.57540886
N      -9.10171898     -2.89045462     -1.62803022
C      -5.57502853     -1.99410186     -2.33641221
C      -5.31991414     -0.97350496     -1.41203179
C      -6.37298088     -0.60485508     -0.56202355
C      -7.60680902     -1.23383519     -0.64270053
C      -6.70098410     -3.18131048     -4.89923849
C      -5.93753923     -4.89127480     -3.19326661
C     -14.43446323     -1.24230483      4.01416293
C     -14.29336928     -0.02208492      4.67294648
C     -15.30871670      0.42486501      5.51742552
C     -16.45527949     -0.34853552      5.70496673
C     -16.58724963     -1.57076670      5.04401521
C     -15.57731913     -2.01962533      4.19402359
N      -0.04129958      7.50450758     -1.03207830
C      -1.23412939      8.21675946     -0.80000733
C      -1.23082555      9.62495172     -0.72041695
C       0.04365490     10.46280816     -0.88333205
C       1.27110989      9.57313675     -1.11630903
C       1.19329978      8.16638539     -1.18102888
C       2.52908962     10.16864340     -1.27765206
C       3.68924829      9.43051665     -1.49240724
C       3.59805405      8.04099250     -1.54931792
C       2.36683125      7.41644222     -1.39652712
C      -2.44683954      7.51637163     -0.64311567
C      -3.63878931      8.19108114     -0.41211019
C      -3.65092674      9.58251874     -0.33302600
C      -2.45181522     10.27169987     -0.48809676
C       0.26512663     11.30548907      0.40221102
C      -0.12912112     11.41617321     -2.09714378
H       0.33681932      6.81973714      1.57294822
H       0.58936783      5.22785576      3.43174532
H       0.49326562      2.78188453      3.07686270
H      -0.48403017      3.61796419     -3.46900678
H      -0.40602777      6.08546846     -3.21404313
H       1.75345947      0.42824793      2.59727403
H       3.81015008     -0.86567734      2.19954045
H       4.35385354     -0.83558652     -2.70269345
H       2.95051172      0.12460318     -4.46096652
H       0.84368985      1.32111140     -3.94610978
H      -0.93559998      0.46213265      2.98312477
H      -3.06711767     -0.78148052      3.19010728
H      -4.52101986     -1.18442066      1.26413863
H      -4.02288877      0.09163281     -3.47300841
H      -1.84753776      1.24280591     -3.57458970
H      13.33637260      0.04538334     -1.32459590
H      11.39999414     -0.56955700     -2.79390553
H       9.70821363     -2.18709345     -1.99921579
H       9.13326583     -4.70326675      2.04734030
H      11.09463469     -4.05793860      3.48168148
H      10.97709347     -7.29658675     -2.16224669
H       9.03618165     -8.05901167     -3.54835746
H       6.91354603     -6.82468632     -3.42622752
H      10.74335656     -5.34302013     -0.70132858
H       4.21848957     -2.93115120     -1.46641718
H       6.15334761     -0.34658060      1.33683880
H       8.18835079     -1.68714471      1.16251977
H       6.63731497     -3.46094774     -3.77547692
H       5.84632596     -5.00753492     -4.11371993
H       4.91007978     -3.67151480     -3.44261217
H       5.35972086     -5.99796053     -0.48408026
H       4.15170672     -5.17096842     -1.47978177
H       5.07965096     -6.51414743     -2.15409023
H      13.89363435      0.16309110      4.51856722
H      15.81481584      0.79971230      5.96374287
H      18.08627680     -0.07428542      5.46203966
H      18.42960377     -1.58532228      3.51909567
H      16.49948182     -2.22013077      2.08528219
H     -10.79001486     -4.66281733      4.07586659
H      -8.95820008     -5.48501236      2.57448847
H      -8.64096297     -4.47495218      0.34145275
H     -10.86545448     -0.98767398     -2.09505351
H     -12.68860705     -0.19953871     -0.55421387
H     -11.93792319     -5.97971022     -3.46605894
H     -10.19034755     -6.78226403     -5.06971459
H      -7.96085972     -5.74505493     -5.03558405
H     -11.41534155     -4.17848844     -1.88901811
H      -4.76366559     -2.29635507     -2.99089274
H      -6.23574120      0.19939000      0.15377489
H      -8.40263033     -0.91522928      0.01852657
H      -5.69281841     -2.76270082     -4.96738729
H      -6.79170191     -3.95242778     -5.66948582
H      -7.41560125     -2.38604772     -5.12961882
H      -6.10538553     -5.32205820     -2.20185393
H      -6.01414616     -5.69655192     -3.92935506
H      -4.91408642     -4.50689073     -3.22624338
H     -13.39795767      0.57074257      4.51898943
H     -15.20247876      1.37670754      6.02875251
H     -17.24404120      0.00026015      6.36479038
H     -17.47674890     -2.17631088      5.18842201
H     -15.66842404     -2.96815960      3.67553397
H       2.60236904     11.25104032     -1.23421006
H       4.64402891      9.93270131     -1.61199442
H       4.48430697      7.43483107     -1.71319391
H       2.30884835      6.33675219     -1.44426849
H      -2.45021034      6.43574750     -0.70379236
H      -4.55675193      7.62250818     -0.29459598
H      -4.57480380     10.12338615     -0.15415858
H      -2.46338229     11.35564861     -0.42733746
H       0.38828138     10.65546684      1.27332913
H       1.15947483     11.92956901      0.31640425
H      -0.58436654     11.96812085      0.59170655
H      -0.28535393     10.84506745     -3.01681539
H      -0.98889254     12.07860454     -1.95929499
H       0.75622817     12.04402524     -2.23441732
