# Supplementary material for: Constructing high-efficiency orange-red thermally activated delayed fluorescence emitters by three-dimension molecular engineering
Source: Nat Commun. 2022 Dec 19;13:7828. doi: 10.1038/s41467-022-35591-w (PMC9763412; doi:10.1038/s41467-022-35591-w)
Supplement: Supplementary file 3 — Source Data [file 41467_2022_35591_MOESM3_ESM.zip › Source data/optimized_geometries/D-DMAc-T1.xyz]

   197
C       0.29075083      5.75238477      1.38618086
C       0.43158424      4.85177457      2.42497470
C       0.37710193      3.44540767      2.22520780
C       0.17796081      2.96062948      0.95250672
C       0.03330395      3.87660120     -0.11382673
C       0.08285258      5.28022382      0.06293546
C      -0.16427737      3.25485055     -1.36670827
C      -0.32521578      4.04429004     -2.48328360
C      -0.28162494      5.45579421     -2.33839967
C      -0.08283915      6.07206366     -1.11450671
C       2.08220594      0.26329309      1.57544743
C       3.27197414     -0.47108708      1.34254374
C       3.77172548     -0.74177618      0.07238359
C       3.05369386     -0.23438149     -1.06504683
C       1.85926143      0.48280150     -0.80206297
C       1.36785084      0.73359474      0.49834726
C       3.42955720     -0.33678746     -2.43430143
C       2.63747199      0.21371582     -3.42445942
C       1.43154562      0.90442379     -3.13357125
C       1.05072585      1.04180400     -1.81872884
C      -1.55195068      0.31225035      2.10171110
C      -2.77686121     -0.39651477      2.21657233
C      -3.60431701     -0.62099398      1.13225791
C      -3.25408018     -0.13323296     -0.15814727
C      -2.01637717      0.55229116     -0.24777518
C      -1.17271192      0.77902620      0.86429415
C      -3.99865545     -0.29392058     -1.37716565
C      -3.45151187      0.20302196     -2.55594518
C      -2.20531305      0.87632563     -2.61687696
C      -1.49062505      1.06043829     -1.45640278
C       0.07324585      1.53657321      0.41091204
C      -0.15126543      1.73890115     -1.18571082
C      13.88364263     -0.83081736      1.10997962
C      12.72351026     -1.22149449      0.26827600
C      11.76509326     -2.15213830      0.74430607
C      11.90269692     -2.72635626      2.03303923
C      13.04858146     -2.36515497      2.90803565
N      13.96937062     -1.43292220      2.38543292
C      12.58683171     -0.66338913     -0.98980796
C      11.49452187     -1.01510256     -1.80880099
C      10.54823012     -1.91756724     -1.36913904
C      10.65637353     -2.50968241     -0.08385088
C       9.70684020     -3.44844943      0.42448041
C       9.86838368     -3.99216786      1.68530857
C      10.96562646     -3.63350081      2.49214073
O      13.19752237     -2.84016113      4.02172349
O      14.72798684     -0.03380292      0.73679278
C      10.02862860     -6.76900846     -2.12597445
C       8.94967276     -7.19415396     -2.89852063
C       7.75198621     -6.48937014     -2.82370837
C       7.58400344     -5.36667123     -2.00211766
C       8.68360752     -4.95136643     -1.22395694
C       9.89795553     -5.66102497     -1.29816373
C       6.22821053     -4.64880653     -1.97839625
C       6.25361252     -3.43713779     -1.03747917
C       7.38861887     -3.08417583     -0.27977571
N       8.58008537     -3.82830122     -0.37577385
C       5.10410859     -2.65043372     -0.90637772
C       5.02242794     -1.53231972     -0.06585147
C       6.16501793     -1.21145506      0.68050031
C       7.32238906     -1.96862508      0.57684703
C       5.88447286     -4.16778848     -3.41421472
C       5.13811812     -5.64333102     -1.49468897
C      15.09087221     -1.06327076      3.22282141
C      14.88943216     -0.21252022      4.30838777
C      15.97020138      0.14006439      5.11552075
C      17.24545669     -0.35199060      4.83348631
C      17.43908360     -1.20130813      3.74302255
C      16.36063741     -1.56148343      2.93602703
C     -12.55512394     -2.75055017      3.60402670
C     -11.48132493     -3.21021419      2.68628182
C     -11.31728723     -2.61585189      1.40908078
C     -12.17888659     -1.57146015      0.98904343
C     -13.26649480     -1.08027053      1.87524886
N     -13.38294232     -1.70643376      3.13410738
C     -10.63895656     -4.22884803      3.09345591
C      -9.61142563     -4.68438185      2.24250763
C      -9.43082855     -4.12298156      0.99530538
C     -10.27597478     -3.07559523      0.54466843
C     -10.13594988     -2.45683007     -0.73546916
C     -10.99254380     -1.44101118     -1.11757434
C     -12.01527821     -0.99614863     -0.25755673
O     -14.02541308     -0.18389851      1.54585223
O     -12.72853633     -3.23690124      4.70898735
C     -10.94576231     -5.53830950     -3.47147516
C      -9.97438979     -5.98608178     -4.36460440
C      -8.71531635     -5.39364080     -4.33862186
C      -8.38177778     -4.36289010     -3.44988969
C      -9.37554408     -3.92032736     -2.55307602
C     -10.65075345     -4.51768086     -2.57629600
C      -6.96833196     -3.76719506     -3.48632161
C      -6.80430162     -2.65315625     -2.44433987
C      -7.84240609     -2.26244196     -1.57540898
N      -9.10171967     -2.89045484     -1.62803034
C      -5.57502895     -1.99410201     -2.33641239
C      -5.31991456     -0.97350503     -1.41203190
C      -6.37298136     -0.60485513     -0.56202359
C      -7.60680960     -1.23383528     -0.64270058
C      -6.70098463     -3.18131072     -4.89923887
C      -5.93753966     -4.89127517     -3.19326685
C     -14.43446434     -1.24230492      4.01416324
C     -14.29337040     -0.02208492      4.67294684
C     -15.30871786      0.42486504      5.51742595
C     -16.45528076     -0.34853555      5.70496716
C     -16.58725090     -1.57076682      5.04401560
C     -15.57732030     -2.01962548      4.19402391
N      -0.04129958      7.50450816     -1.03207838
C      -1.23412948      8.21676010     -0.80000739
C      -1.23082565      9.62495246     -0.72041701
C       0.04365490     10.46280896     -0.88333212
C       1.27110999      9.57313749     -1.11630912
C       1.19329987      8.16638602     -1.18102897
C       2.52908981     10.16864419     -1.27765216
C       3.68924857      9.43051739     -1.49240735
C       3.59805433      8.04099313     -1.54931804
C       2.36683143      7.41644280     -1.39652722
C      -2.44683973      7.51637221     -0.64311572
C      -3.63878959      8.19108177     -0.41211022
C      -3.65092702      9.58251948     -0.33302603
C      -2.45181540     10.27170067     -0.48809680
C       0.26512665     11.30548991      0.40221105
C      -0.12912113     11.41617411     -2.09714394
H       0.33681935      6.81973766      1.57294834
H       0.58936787      5.22785616      3.43174558
H       0.49326566      2.78188475      3.07686293
H      -0.48403021      3.61796447     -3.46900705
H      -0.40602780      6.08546894     -3.21404337
H       1.75345960      0.42824796      2.59727423
H       3.81015037     -0.86567741      2.19954062
H       4.35385387     -0.83558658     -2.70269366
H       2.95051194      0.12460319     -4.46096686
H       0.84368992      1.32111150     -3.94611008
H      -0.93560005      0.46213269      2.98312500
H      -3.06711790     -0.78148058      3.19010752
H      -4.52102021     -1.18442075      1.26413872
H      -4.02288908      0.09163282     -3.47300867
H      -1.84753790      1.24280601     -3.57458997
H      13.33637361      0.04538334     -1.32459600
H      11.39999499     -0.56955705     -2.79390574
H       9.70821437     -2.18709362     -1.99921594
H       9.13326652     -4.70326711      2.04734046
H      11.09463553     -4.05793891      3.48168175
H      10.97709431     -7.29658733     -2.16224686
H       9.03618234     -8.05901231     -3.54835773
H       6.91354656     -6.82468685     -3.42622778
H      10.74335736     -5.34302055     -0.70132864
H       4.21848989     -2.93115142     -1.46641729
H       6.15334809     -0.34658063      1.33683890
H       8.18835143     -1.68714484      1.16251986
H       6.63731550     -3.46094800     -3.77547721
H       5.84632638     -5.00753530     -4.11372025
H       4.91008015     -3.67151508     -3.44261243
H       5.35972128     -5.99796101     -0.48408030
H       4.15170703     -5.17096882     -1.47978188
H       5.07965135     -6.51414791     -2.15409039
H      13.89363540      0.16309111      4.51856757
H      15.81481706      0.79971236      5.96374335
H      18.08627817     -0.07428543      5.46204009
H      18.42960520     -1.58532240      3.51909594
H      16.49948309     -2.22013094      2.08528235
H     -10.79001571     -4.66281769      4.07586690
H      -8.95820077     -5.48501278      2.57448867
H      -8.64096361     -4.47495252      0.34145278
H     -10.86545532     -0.98767406     -2.09505367
H     -12.68860800     -0.19953873     -0.55421391
H     -11.93792409     -5.97971069     -3.46605921
H     -10.19034834     -6.78226456     -5.06971498
H      -7.96086035     -5.74505535     -5.03558443
H     -11.41534240     -4.17848876     -1.88901826
H      -4.76366595     -2.29635525     -2.99089297
H      -6.23574167      0.19939002      0.15377490
H      -8.40263096     -0.91522935      0.01852657
H      -5.69281883     -2.76270103     -4.96738767
H      -6.79170244     -3.95242808     -5.66948625
H      -7.41560183     -2.38604790     -5.12961921
H      -6.10538600     -5.32205863     -2.20185410
H      -6.01414664     -5.69655234     -3.92935536
H      -4.91408680     -4.50689107     -3.22624363
H     -13.39795867      0.57074261      4.51898978
H     -15.20247992      1.37670765      6.02875299
H     -17.24404252      0.00026015      6.36479086
H     -17.47675023     -2.17631104      5.18842241
H     -15.66842525     -2.96815983      3.67553425
H       2.60236924     11.25104117     -1.23421015
H       4.64402926      9.93270205     -1.61199454
H       4.48430731      7.43483166     -1.71319404
H       2.30884852      6.33675267     -1.44426860
H      -2.45021053      6.43574797     -0.70379241
H      -4.55675228      7.62250876     -0.29459600
H      -4.57480415     10.12338694     -0.15415859
H      -2.46338248     11.35564946     -0.42733749
H       0.38828141     10.65546763      1.27332923
H       1.15947492     11.92956991      0.31640427
H      -0.58436658     11.96812175      0.59170659
H      -0.28535395     10.84506829     -3.01681562
H      -0.98889262     12.07860544     -1.95929514
H       0.75622823     12.04402614     -2.23441749
