# Supplementary material for: Constructing high-efficiency orange-red thermally activated delayed fluorescence emitters by three-dimension molecular engineering
Source: Nat Commun. 2022 Dec 19;13:7828. doi: 10.1038/s41467-022-35591-w (PMC9763412; doi:10.1038/s41467-022-35591-w)
Supplement: Supplementary file 3 — Source Data [file 41467_2022_35591_MOESM3_ESM.zip › Source data/optimized_geometries/D-mCP-S0.xyz]

   218
C       0.20282488      4.27917271      1.74505594
C       0.35340282      3.33527351      2.74368941
C       0.33903030      1.94095557      2.47821869
C       0.15456660      1.51694392      1.18244108
C      -0.00245886      2.47844164      0.15757627
C       0.03100361      3.87653226      0.39077493
C      -0.21830401      1.90175700     -1.11396251
C      -0.41857242      2.73231039     -2.19187830
C      -0.38060540      4.13485349     -1.99210150
C      -0.15203251      4.72536874     -0.75412026
C       2.10895536     -1.17279638      1.66355535
C       3.30113150     -1.88593795      1.38114610
C       3.77724234     -2.10672370      0.09249696
C       3.03300557     -1.56500111     -1.01152808
C       1.83772540     -0.86931264     -0.69967647
C       1.36842746     -0.67240611      0.61815121
C       3.38304757     -1.61449608     -2.39046839
C       2.56765753     -1.03460756     -3.34430417
C       1.36226033     -0.36521369     -3.00526542
C       1.00520207     -0.28036688     -1.67934193
C      -1.51863312     -1.20129792      2.24770125
C      -2.73658529     -1.92334735      2.35411249
C      -3.58346058     -2.10520630      1.27684847
C      -3.26032438     -1.55924269      0.00281439
C      -2.02966198     -0.86040374     -0.07937176
C      -1.16693758     -0.67582577      1.02576699
C      -4.02535545     -1.67417523     -1.20854409
C      -3.50269754     -1.12432962     -2.37474391
C      -2.26291762     -0.43858018     -2.42886651
C      -1.52931377     -0.29694343     -1.27421281
C       0.06203788      0.11565139      0.58359568
C      -0.19054616      0.38061850     -0.99764306
C      13.94926807     -2.20143185      0.79844816
C      12.76076254     -2.57427000     -0.01098713
C      11.81038279     -3.50299182      0.48459943
C      11.98222474     -4.09090839      1.76304560
C      13.15765606     -3.74810263      2.60570047
N      14.07007987     -2.81894129      2.06356136
C      12.59111207     -2.00361649     -1.25938592
C      11.47235580     -2.33978993     -2.04859437
C      10.53316260     -3.23993307     -1.58939624
C      10.67527928     -3.84533611     -0.31361935
C       9.73586970     -4.78440176      0.21272189
C       9.93001833     -5.34022465      1.46366463
C      11.05228172     -4.99531727      2.24158910
O      13.33783329     -4.23646297      3.70892823
O      14.78779504     -1.40632697      0.40840482
C       9.99584586     -8.05555683     -2.40579511
C       8.90118806     -8.46153622     -3.16642939
C       7.70589175     -7.75827940     -3.05051473
C       7.55570775     -6.65509401     -2.19948095
C       8.67175088     -6.25773365     -1.43552394
C       9.88319143     -6.96703780     -1.55000117
C       6.20119492     -5.93805709     -2.13062246
C       6.24422783     -4.75396032     -1.15568761
C       7.39590273     -4.41698526     -0.41595851
N       8.58721423     -5.15347107     -0.56086922
C       5.09525269     -3.97654971     -0.97448524
C       5.02934125     -2.88383388     -0.09993632
C       6.18857076     -2.57780582      0.62649130
C       7.34659325     -3.32549882      0.47216713
C       5.83178575     -5.41552662     -3.54543959
C       5.11931117     -6.94610964     -1.65655249
C      15.22325076     -2.47167108      2.86678411
C      16.27884306     -3.37431868      2.98397230
C      17.38690387     -3.03959195      3.76114356
C      17.43942762     -1.80616334      4.41222524
C      16.37946411     -0.90675341      4.28724131
C      15.26667373     -1.23888309      3.51564927
C     -12.58029283     -4.26990744      3.74694494
C     -11.50420248     -4.70733611      2.82103321
C     -11.33727674     -4.08248941      1.55877749
C     -12.19721189     -3.02763238      1.16223319
C     -13.28899542     -2.56008532      2.05602855
N     -13.41017605     -3.21847599      3.29780446
C     -10.66422054     -5.73706790      3.20451173
C      -9.63588240     -6.17337290      2.34444994
C      -9.45194949     -5.58173040      1.11180123
C     -10.29471041     -4.52232999      0.68544272
C     -10.15135745     -3.87268060     -0.57888159
C     -11.00458126     -2.84529253     -0.93685737
C     -12.02884886     -2.42063621     -0.06860871
O     -14.04862729     -1.65744644      1.74600913
O     -12.75461546     -4.78033037      4.84085448
C     -10.97159468     -6.88550228     -3.38673576
C     -10.00910985     -7.29909965     -4.30557000
C      -8.75298959     -6.70060674     -4.27606425
C      -8.41396821     -5.69675941     -3.35906171
C      -9.39867219     -5.28866239     -2.43641580
C     -10.67086722     -5.89232675     -2.46300212
C      -7.00471993     -5.09128796     -3.39483726
C      -6.83257122     -4.01191886     -2.31830631
C      -7.86080897     -3.65678208     -1.42282437
N      -9.11845299     -4.28774340     -1.48186658
C      -5.60530308     -3.35002592     -2.20452969
C      -5.34263510     -2.36125947     -1.24834371
C      -6.38478614     -2.02991989     -0.37010139
C      -7.61673798     -2.66192894     -0.45627638
C      -6.76034567     -4.45741694     -4.79108467
C      -5.96343421     -6.21790560     -3.15318412
C     -14.47112183     -2.78350704      4.18147271
C     -15.78767206     -3.15216564      3.91035943
C     -16.80901585     -2.73060590      4.76063102
C     -16.51222785     -1.94919455      5.87836066
C     -15.19085908     -1.58690197      6.14435387
C     -14.16644210     -2.00133203      5.29417247
C      -1.14037345      6.98424554     -1.20091703
C      -1.09392626      8.38071064     -1.14037611
C      -0.01088149      9.02506295     -0.53478269
C       1.01836817      8.26050935      0.02586844
C       0.96936666      6.86352597     -0.03363545
C      -0.10480336      6.21002297     -0.65705072
N      -2.14353550      9.14817069     -1.71354846
N       2.13260766      8.90336319      0.62662015
C       2.07867389      9.85191669      1.65611297
C       3.39917802     10.25461888      1.98018556
C       4.28964107      9.52122557      1.10514540
C       3.47696354      8.69737787      0.28608635
C      -2.54514395      9.10801894     -3.05441417
C      -3.61498632     10.01985135     -3.24161403
C      -3.87221366     10.63548934     -1.95632285
C      -2.94714052     10.07493188     -1.03918620
C      -4.79668187     11.58585717     -1.50778825
C      -4.79307267     11.95537466     -0.16612609
C      -3.87992502     11.37773028      0.73208616
C      -2.94904986     10.43043162      0.31181600
C      -2.02344276      8.36296802     -4.11505783
C      -2.60418182      8.52859314     -5.37043368
C      -3.67438626      9.41682170     -5.57123597
C      -4.18057081     10.16623633     -4.51353678
C       0.97226917     10.35514160      2.34519624
C       1.20429486     11.28614891      3.35527189
C       2.50512881     11.70567449      3.68002581
C       3.60457084     11.19162965      2.99923479
C       5.67935969      9.50241496      0.93992856
C       6.23509925      8.67773365     -0.03325210
C       5.41390771      7.87832669     -0.84616210
C       4.02825506      7.87726125     -0.70215815
H       0.20151107      5.33243309      2.00153499
H       0.48002291      3.67003863      3.76928697
H       0.45995755      1.23877076      3.29750579
H      -0.59574088      2.34421798     -3.19029191
H      -0.51307158      4.78168905     -2.85466257
H       1.79924390     -1.04798522      2.69697766
H       3.86018490     -2.30543803      2.21260202
H       4.30556934     -2.09605654     -2.69433486
H       2.86109573     -1.08325703     -4.38923235
H       0.75558847      0.07606528     -3.79054801
H      -0.88612075     -1.08723775      3.12300869
H      -3.00546307     -2.35328069      3.31489426
H      -4.49436731     -2.67983074      1.40078707
H      -4.08931832     -1.20219861     -3.28562296
H      -1.92512916     -0.02967445     -3.37657462
H      13.33590042     -1.29751457     -1.61005675
H      11.35175064     -1.88426868     -3.02626656
H       9.67323030     -3.49778237     -2.19711017
H       9.20184810     -6.05100156      1.84006874
H      11.20762456     -5.42999687      3.22286990
H      10.94262281     -8.58312776     -2.47311215
H       8.97366565     -9.31074971     -3.83824641
H       6.85522874     -8.07926016     -3.64374496
H      10.74055785     -6.66437604     -0.96238147
H       4.19751819     -4.24452996     -1.52136549
H       6.18906919     -1.73219589      1.30758019
H       8.22604621     -3.05581033      1.04313917
H       4.85580293     -4.92151808     -3.54221018
H       6.57655172     -4.69604938     -3.89844522
H       5.78417811     -6.23445567     -4.26862087
H       5.35839686     -7.32937160     -0.66049722
H       4.13339439     -6.47473119     -1.61105689
H       5.04872576     -7.79782428     -2.33925350
H      16.22683510     -4.33033657      2.47377484
H      18.20856902     -3.74282105      3.85660410
H      18.30423977     -1.54646475      5.01539856
H      16.41670940      0.05445247      4.79067648
H      14.43732216     -0.54744472      3.41074749
H     -10.81782604     -6.19500826      4.17558943
H      -8.98456332     -6.98297810      2.65791285
H      -8.66124771     -5.91822104      0.45081510
H     -10.87463877     -2.36785671     -1.90240724
H     -12.70055026     -1.61608594     -0.34696876
H     -11.96122630     -7.33258059     -3.38311500
H     -10.22969087     -8.07353283     -5.03311727
H      -8.00542676     -7.02474596     -4.99339719
H     -11.42852219     -5.58013287     -1.75555292
H      -4.80180744     -3.62412230     -2.88078518
H      -6.24063773     -1.25196801      0.37292263
H      -8.40420934     -2.37201164      0.22782983
H      -5.75520164     -4.03164996     -4.85969955
H      -6.85874242     -5.20280604     -5.58538030
H      -7.48177126     -3.65846686     -4.98454798
H      -6.11477731     -6.68176242     -2.17412469
H      -6.04556484     -6.99923882     -3.91406346
H      -4.94284600     -5.82614621     -3.18798048
H     -16.00621698     -3.75952748      3.03838934
H     -17.83560532     -3.01378863      4.54926915
H     -17.30872248     -1.62331227      6.54060280
H     -14.95549956     -0.98037042      7.01354576
H     -13.13572833     -1.72622040      5.49124866
H      -2.00031378      6.49987706     -1.64994258
H       0.04395257     10.10736118     -0.52566174
H       1.77971354      6.28692253      0.39726206
H      -5.51078874     12.02534618     -2.19833216
H      -5.50457228     12.69235077      0.19313763
H      -3.89981597     11.67162871      1.77734220
H      -2.25828312      9.97663170      1.01361990
H      -1.19065635      7.68390142     -3.96911801
H      -2.21708451      7.95999446     -6.21087997
H      -4.10546031      9.52108179     -6.56209835
H      -5.00139426     10.85966163     -4.67264873
H      -0.03466047     10.03081125      2.10870926
H       0.35907695     11.69312907      3.90233904
H       2.65153883     12.43438390      4.47121605
H       4.61069579     11.50951092      3.25723514
H       6.31417945     10.12797856      1.56087335
H       7.31171534      8.65320120     -0.17030717
H       5.86567326      7.24740708     -1.60587301
H       3.40236126      7.26304654     -1.33963442
