# Supplementary material for: Constructing high-efficiency orange-red thermally activated delayed fluorescence emitters by three-dimension molecular engineering
Source: Nat Commun. 2022 Dec 19;13:7828. doi: 10.1038/s41467-022-35591-w (PMC9763412; doi:10.1038/s41467-022-35591-w)
Supplement: Supplementary file 3 — Source Data [file 41467_2022_35591_MOESM3_ESM.zip › Source data/optimized_geometries/D-mCP-T1.xyz]

   218
C       0.20282490      4.27917304      1.74505607
C       0.35340285      3.33527376      2.74368962
C       0.33903033      1.94095572      2.47821888
C       0.15456661      1.51694404      1.18244117
C      -0.00245886      2.47844183      0.15757628
C       0.03100361      3.87653256      0.39077496
C      -0.21830403      1.90175714     -1.11396260
C      -0.41857245      2.73231060     -2.19187847
C      -0.38060543      4.13485381     -1.99210165
C      -0.15203252      4.72536910     -0.75412032
C       2.10895552     -1.17279647      1.66355548
C       3.30113175     -1.88593809      1.38114621
C       3.77724263     -2.10672386      0.09249697
C       3.03300580     -1.56500123     -1.01152816
C       1.83772554     -0.86931270     -0.69967652
C       1.36842756     -0.67240616      0.61815126
C       3.38304783     -1.61449620     -2.39046857
C       2.56765772     -1.03460764     -3.34430443
C       1.36226044     -0.36521372     -3.00526565
C       1.00520215     -0.28036690     -1.67934206
C      -1.51863323     -1.20129801      2.24770142
C      -2.73658550     -1.92334750      2.35411267
C      -3.58346085     -2.10520646      1.27684857
C      -3.26032463     -1.55924281      0.00281439
C      -2.02966213     -0.86040380     -0.07937177
C      -1.16693767     -0.67582582      1.02576707
C      -4.02535576     -1.67417536     -1.20854418
C      -3.50269781     -1.12432970     -2.37474409
C      -2.26291779     -0.43858021     -2.42886670
C      -1.52931389     -0.29694345     -1.27421291
C       0.06203788      0.11565140      0.58359573
C      -0.19054617      0.38061853     -0.99764314
C      13.94926913     -2.20143202      0.79844822
C      12.76076349     -2.57427020     -0.01098713
C      11.81038369     -3.50299209      0.48459947
C      11.98222564     -4.09090870      1.76304573
C      13.15765706     -3.74810292      2.60570067
N      14.07008093     -2.81894150      2.06356152
C      12.59111302     -2.00361664     -1.25938601
C      11.47235670     -2.33979011     -2.04859453
C      10.53316339     -3.23993332     -1.58939636
C      10.67528008     -3.84533641     -0.31361937
C       9.73587044     -4.78440213      0.21272191
C       9.93001907     -5.34022507      1.46366474
C      11.05228257     -4.99531765      2.24158927
O      13.33783430     -4.23646330      3.70892851
O      14.78779615     -1.40632708      0.40840485
C       9.99584660     -8.05555747     -2.40579529
C       8.90118874     -8.46153686     -3.16642963
C       7.70589233     -7.75827998     -3.05051496
C       7.55570833     -6.65509454     -2.19948112
C       8.67175157     -6.25773412     -1.43552405
C       9.88319217     -6.96703833     -1.55000129
C       6.20119540     -5.93805756     -2.13062262
C       6.24422830     -4.75396068     -1.15568770
C       7.39590331     -4.41698559     -0.41595854
N       8.58721487     -5.15347147     -0.56086926
C       5.09525308     -3.97655002     -0.97448531
C       5.02934163     -2.88383410     -0.09993633
C       6.18857124     -2.57780601      0.62649135
C       7.34659384     -3.32549908      0.47216717
C       5.83178618     -5.41552705     -3.54543986
C       5.11931156     -6.94611017     -1.65655262
C      15.22325193     -2.47167127      2.86678433
C      16.27884428     -3.37431894      2.98397253
C      17.38690519     -3.03959218      3.76114384
C      17.43942894     -1.80616348      4.41222558
C      16.37946538     -0.90675348      4.28724164
C      15.26667489     -1.23888318      3.51564954
C     -12.58029378     -4.26990776      3.74694523
C     -11.50420338     -4.70733647      2.82103343
C     -11.33727759     -4.08248972      1.55877761
C     -12.19721284     -3.02763261      1.16223328
C     -13.28899642     -2.56008551      2.05602871
N     -13.41017706     -3.21847624      3.29780471
C     -10.66422133     -5.73706832      3.20451198
C      -9.63588314     -6.17337337      2.34445012
C      -9.45195023     -5.58173082      1.11180132
C     -10.29471120     -4.52233033      0.68544277
C     -10.15135825     -3.87268089     -0.57888164
C     -11.00458211     -2.84529275     -0.93685744
C     -12.02884976     -2.42063639     -0.06860872
O     -14.04862835     -1.65744657      1.74600926
O     -12.75461641     -4.78033073      4.84085485
C     -10.97159553     -6.88550281     -3.38673602
C     -10.00911064     -7.29910023     -4.30557033
C      -8.75299027     -6.70060727     -4.27606458
C      -8.41396885     -5.69675983     -3.35906197
C      -9.39867293     -5.28866280     -2.43641599
C     -10.67086801     -5.89232718     -2.46300231
C      -7.00472046     -5.09128835     -3.39483752
C      -6.83257175     -4.01191916     -2.31830649
C      -7.86080955     -3.65678236     -1.42282448
N      -9.11845368     -4.28774373     -1.48186669
C      -5.60530350     -3.35002618     -2.20452986
C      -5.34263553     -2.36125965     -1.24834380
C      -6.38478662     -2.02992004     -0.37010142
C      -7.61673856     -2.66192914     -0.45627641
C      -6.76034620     -4.45741728     -4.79108504
C      -5.96343468     -6.21790607     -3.15318436
C     -14.47112294     -2.78350725      4.18147303
C     -15.78767328     -3.15216588      3.91035973
C     -16.80901712     -2.73060611      4.76063138
C     -16.51222912     -1.94919470      5.87836113
C     -15.19086025     -1.58690209      6.14435435
C     -14.16644316     -2.00133218      5.29417289
C      -1.14037354      6.98424607     -1.20091712
C      -1.09392634      8.38071128     -1.14037620
C      -0.01088149      9.02506364     -0.53478273
C       1.01836825      8.26050999      0.02586844
C       0.96936673      6.86352650     -0.03363545
C      -0.10480337      6.21002345     -0.65705077
N      -2.14353566      9.14817138     -1.71354859
N       2.13260782      8.90336387      0.62662020
C       2.07867405      9.85191743      1.65611310
C       3.39917828     10.25461967      1.98018571
C       4.28964140      9.52122631      1.10514548
C       3.47696380      8.69737851      0.28608637
C      -2.54514414      9.10801963     -3.05441440
C      -3.61498660     10.01985209     -3.24161428
C      -3.87221396     10.63549013     -1.95632300
C      -2.94714075     10.07493267     -1.03918628
C      -4.79668224     11.58585807     -1.50778837
C      -4.79307304     11.95537556     -0.16612610
C      -3.87992531     11.37773113      0.73208622
C      -2.94905009     10.43043241      0.31181602
C      -2.02344291      8.36296865     -4.11505814
C      -2.60418202      8.52859377     -5.37043411
C      -3.67438654      9.41682244     -5.57123639
C      -4.18057113     10.16623712     -4.51353712
C       0.97226924     10.35514240      2.34519642
C       1.20429495     11.28614975      3.35527214
C       2.50512900     11.70567539      3.68002609
C       3.60457111     11.19163049      2.99923502
C       5.67936011      9.50241570      0.93992863
C       6.23509973      8.67773434     -0.03325210
C       5.41390813      7.87832728     -0.84616216
C       4.02825537      7.87726183     -0.70215821
H       0.20151109      5.33243352      2.00153514
H       0.48002295      3.67003891      3.76928726
H       0.45995758      1.23877086      3.29750604
H      -0.59574093      2.34421816     -3.19029215
H      -0.51307162      4.78168942     -2.85466279
H       1.79924404     -1.04798530      2.69697786
H       3.86018519     -2.30543820      2.21260219
H       4.30556967     -2.09605670     -2.69433507
H       2.86109595     -1.08325711     -4.38923269
H       0.75558853      0.07606529     -3.79054830
H      -0.88612082     -1.08723783      3.12300893
H      -3.00546330     -2.35328087      3.31489451
H      -4.49436766     -2.67983094      1.40078718
H      -4.08931863     -1.20219870     -3.28562321
H      -1.92512931     -0.02967445     -3.37657488
H      13.33590142     -1.29751467     -1.61005688
H      11.35175149     -1.88426883     -3.02626679
H       9.67323105     -3.49778264     -2.19711034
H       9.20184879     -6.05100203      1.84006888
H      11.20762541     -5.42999729      3.22287014
H      10.94262365     -8.58312840     -2.47311234
H       8.97366634     -9.31075040     -3.83824671
H       6.85522927     -8.07926080     -3.64374524
H      10.74055870     -6.66437657     -0.96238154
H       4.19751851     -4.24453029     -1.52136560
H       6.18906967     -1.73219602      1.30758029
H       8.22604684     -3.05581056      1.04313925
H       4.85580330     -4.92151846     -3.54221045
H       6.57655220     -4.69604974     -3.89844552
H       5.78417853     -6.23445614     -4.26862120
H       5.35839728     -7.32937219     -0.66049727
H       4.13339471     -6.47473167     -1.61105701
H       5.04872615     -7.79782486     -2.33925368
H      16.22683632     -4.33033690      2.47377503
H      18.20857040     -3.74282134      3.85660439
H      18.30424115     -1.54646487      5.01539895
H      16.41671067      0.05445247      4.79067685
H      14.43732328     -0.54744476      3.41074775
H     -10.81782688     -6.19500873      4.17558975
H      -8.98456401     -6.98297863      2.65791305
H      -8.66124835     -5.91822151      0.45081513
H     -10.87463962     -2.36785689     -1.90240739
H     -12.70055121     -1.61608606     -0.34696879
H     -11.96122720     -7.33258117     -3.38311526
H     -10.22969167     -8.07353346     -5.03311765
H      -8.00542740     -7.02474649     -4.99339757
H     -11.42852304     -5.58013329     -1.75555305
H      -4.80180780     -3.62412258     -2.88078540
H      -6.24063820     -1.25196811      0.37292266
H      -8.40420997     -2.37201182      0.22782985
H      -5.75520206     -4.03165027     -4.85969992
H      -6.85874295     -5.20280644     -5.58538072
H      -7.48177185     -3.65846714     -4.98454836
H      -6.11477779     -6.68176295     -2.17412485
H      -6.04556532     -6.99923935     -3.91406376
H      -4.94284638     -5.82614663     -3.18798072
H     -16.00621819     -3.75952777      3.03838957
H     -17.83560670     -3.01378886      4.54926950
H     -17.30872380     -1.62331239      6.54060328
H     -14.95550068     -0.98037049      7.01354629
H     -13.13572933     -1.72622053      5.49124908
H      -2.00031393      6.49987753     -1.64994271
H       0.04395257     10.10736197     -0.52566178
H       1.77971368      6.28692301      0.39726209
H      -5.51078916     12.02534708     -2.19833233
H      -5.50457271     12.69235172      0.19313764
H      -3.89981627     11.67162961      1.77734233
H      -2.25828329      9.97663244      1.01361998
H      -1.19065644      7.68390200     -3.96911831
H      -2.21708468      7.95999504     -6.21088045
H      -4.10546063      9.52108253     -6.56209883
H      -5.00139464     10.85966247     -4.67264908
H      -0.03466047     10.03081204      2.10870942
H       0.35907698     11.69312997      3.90233934
H       2.65153903     12.43438485      4.47121639
H       4.61069614     11.50951182      3.25723539
H       6.31417992     10.12797936      1.56087347
H       7.31171592      8.65320184     -0.17030718
H       5.86567368      7.24740766     -1.60587313
H       3.40236152      7.26304712     -1.33963452
