# Supplementary material for: Constructing high-efficiency orange-red thermally activated delayed fluorescence emitters by three-dimension molecular engineering
Source: Nat Commun. 2022 Dec 19;13:7828. doi: 10.1038/s41467-022-35591-w (PMC9763412; doi:10.1038/s41467-022-35591-w)
Supplement: Supplementary file 3 — Source Data [file 41467_2022_35591_MOESM3_ESM.zip › Source data/optimized_geometries/S-DMAc-S0.xyz]

   167
C      -3.81794324      4.33013181      1.71862522
C      -3.23455647      3.64618664      2.76834132
C      -2.84599715      2.28255200      2.66570852
C      -3.05715269      1.61751927      1.47939715
C      -3.65330984      2.31156722      0.40225429
C      -4.04793099      3.66861656      0.48304066
C      -3.81456057      1.52085466     -0.75715145
C      -4.39087030      2.08462072     -1.87309972
C      -4.79685776      3.44404044     -1.82324977
C      -4.63675880      4.22707960     -0.69258546
C      -0.30419066     -0.26854920      1.92803314
C       1.01165180     -0.62424438      1.53940020
C       1.38524257     -0.86473482      0.22048920
C       0.38851476     -0.72363410     -0.80611248
C      -0.92297107     -0.38686213     -0.38566384
C      -1.27790806     -0.16122495      0.96266348
C       0.57845168     -0.84835848     -2.21149645
C      -0.48096690     -0.67848681     -3.08306378
C      -1.79179571     -0.37258769     -2.63136237
C      -2.00538166     -0.22254173     -1.28069510
C      -3.64829122     -1.29046467      3.06980818
C      -4.54554831     -2.33082086      3.43496714
C      -5.37736786     -2.94539538      2.51823158
C      -5.35658469     -2.53743134      1.15799020
C      -4.45931256     -1.49727810      0.81688015
C      -3.60653786     -0.87730848      1.75767469
C      -6.14444394     -3.06833577      0.09084996
C      -6.00900256     -2.55577215     -1.18829430
C      -5.10195666     -1.50836560     -1.49814717
C      -4.32480314     -0.98131416     -0.49121388
C      -2.76223671      0.18166795      1.05174265
C      -3.26788863      0.12050769     -0.49280584
N      -5.05940379      5.59852717     -0.70647547
C      11.21724532      1.91716313      0.02838753
C      10.12303975      1.19873209     -0.67426484
C       9.50338981      0.06834057     -0.08288541
C       9.92172929     -0.39361770      1.19024156
C      11.01404845      0.29348506      1.92757692
N      11.59294196      1.41291201      1.29371959
C       9.71377904      1.64623115     -1.91729792
C       8.67744228      0.98335221     -2.60604767
C       8.05798951     -0.11818861     -2.05271488
C       8.45241918     -0.60538672     -0.77925045
C       7.84807739     -1.74061484     -0.15724938
C       8.27663682     -2.16641383      1.08635735
C       9.31352382     -1.49554990      1.76275534
O      11.40044929     -0.07901892      3.02301343
O      11.77404271      2.89304503     -0.44603464
C       8.80997499     -4.94694320     -2.69153338
C       7.81534566     -5.73436232     -3.26802611
C       6.48254243     -5.41569681     -3.02532750
C       6.09646751     -4.33333848     -2.22356981
C       7.11430222     -3.54989855     -1.64321379
C       8.46430620     -3.86729326     -1.88849636
C       4.60411988     -4.05986509     -1.99678779
C       4.39047555     -2.80553792     -1.13895873
C       5.45778333     -2.07093015     -0.58394775
N       6.79318831     -2.44647247     -0.82361034
C       3.08650164     -2.37839733     -0.86713905
C       2.78597684     -1.25856013     -0.08010824
C       3.86883380     -0.54962144      0.45897131
C       5.17528958     -0.94523397      0.21339853
C       3.90800344     -3.86183531     -3.37042728
C       3.97228488     -5.28035829     -1.27291985
C      12.65683795      2.09969942      1.99515333
C      13.92606249      1.52691626      2.05512975
C      14.94821793      2.18954277      2.73339203
C      14.70162641      3.42070971      3.34291742
C      13.42843500      3.98860076      3.27587776
C      12.40142933      3.32743113      2.60358554
N      -7.06714734     -4.13882991      0.34051004
C      -6.37476982      5.91928029     -0.31762816
C      -6.83152890      7.25345896     -0.34725002
C      -5.95093832      8.42229688     -0.80659533
C      -4.54085499      7.94731220     -1.17885475
C      -4.15106683      6.59323091     -1.11980890
C      -8.39166556     -3.83718813      0.71279904
C      -9.31883422     -4.86598457      0.97991052
C      -8.95933913     -6.35392759      0.88169253
C      -7.49234380     -6.54918082      0.47856992
C      -6.61901285     -5.47012512      0.22939720
C      -3.59072778      8.88549472     -1.60385425
C      -2.29232078      8.53299727     -1.95979908
C      -1.91942867      7.19188416     -1.89107626
C      -2.83619964      6.23385198     -1.47740409
C      -7.24642894      4.89756459      0.10903591
C      -8.54780841      5.18394536      0.50120139
C      -9.01309761      6.49745718      0.47579449
C      -8.15048530      7.50457113      0.05325064
C      -5.84800377      9.46344529      0.34101529
C      -6.60421298      9.08947430     -2.04747346
C      -6.98414774     -7.84837844      0.34711632
C      -5.66488018     -8.10749669     -0.01235220
C      -4.81230126     -7.03146037     -0.25204130
C      -5.28246245     -5.72976890     -0.13413055
C      -8.79769517     -2.49223375      0.82203311
C     -10.09631768     -2.16377428      1.18957988
C     -11.02337351     -3.16978874      1.45582267
C     -10.61987374     -4.49726043      1.34646333
C      -9.19942362     -7.02606975      2.26097538
C      -9.87065755     -7.02582241     -0.18129525
H      -4.10333679      5.37053645      1.83003686
H      -3.06521248      4.16532007      3.70730256
H      -2.39151831      1.79226061      3.52135989
H      -4.54184178      1.52024611     -2.78812379
H      -5.24866748      3.89791976     -2.69989494
H      -0.51872624     -0.10494004      2.98004120
H       1.76296207     -0.74331144      2.31466864
H       1.56628296     -1.06123902     -2.60387512
H      -0.30630783     -0.77396715     -4.15100284
H      -2.59220602     -0.24963240     -3.35489034
H      -3.01384651     -0.84327595      3.82918649
H      -4.57392881     -2.65234997      4.47208599
H      -6.04873223     -3.73825894      2.82932030
H      -6.62152395     -2.98111287     -1.97732411
H      -5.03680883     -1.14973403     -2.52079317
H      10.20789644      2.51293646     -2.34266454
H       8.36646371      1.34575098     -3.58064317
H       7.26100079     -0.62753077     -2.58271019
H       7.80134776     -3.03179377      1.53618585
H       9.65223716     -1.82798853      2.73780759
H       9.85933115     -5.16796259     -2.86250740
H       8.06976709     -6.58267843     -3.89520104
H       5.71066232     -6.03383780     -3.47271591
H       9.24688400     -3.26465365     -1.44531854
H       2.25980580     -2.95849003     -1.26302949
H       3.68651542      0.33342431      1.06384690
H       5.98756173     -0.37031054      0.63983713
H       4.33642824     -3.00681475     -3.90164120
H       4.02408884     -4.74560108     -4.00375479
H       2.83561862     -3.68506610     -3.24874605
H       4.45002726     -5.44464979     -0.30282560
H       2.90266319     -5.12627027     -1.10262986
H       4.08849178     -6.19207328     -1.86644317
H      14.10588575      0.56929107      1.57813933
H      15.93669557      1.74333580      2.78414608
H      15.49957845      3.93620342      3.86893726
H      13.23239049      4.94675386      3.74733819
H      11.40814061      3.75965110      2.54437663
H      -3.87892669      9.93086141     -1.65893715
H      -1.58757455      9.29235736     -2.28351111
H      -0.91322339      6.88323110     -2.15940403
H      -2.53490208      5.19542866     -1.42998153
H      -6.89761361      3.87318414      0.13177056
H      -9.19496716      4.37439169      0.82605208
H     -10.02790982      6.73597526      0.77796207
H      -8.51539260      8.52684754      0.03093977
H      -5.39043383      9.01588892      1.22803779
H      -5.23901066     10.32154536      0.04209966
H      -6.83501745      9.84109004      0.62311074
H      -6.68848842      8.37368549     -2.87022413
H      -7.60778853      9.45792523     -1.81479525
H      -6.00989136      9.93900159     -2.39666224
H      -7.64657188     -8.68824433      0.53304919
H      -5.31211941     -9.13002711     -0.10223570
H      -3.77641153     -7.19857365     -0.53269193
H      -4.61089218     -4.90286323     -0.32508922
H      -8.08707818     -1.70213909      0.61602400
H     -10.37830676     -1.11766646      1.26602642
H     -12.04174057     -2.92849242      1.74347084
H     -11.34362740     -5.27932460      1.55444138
H      -8.56833430     -6.56867777      3.02847246
H     -10.24230762     -6.92319653      2.57462734
H      -8.96798303     -8.09457254      2.22498391
H     -10.92734668     -6.92312128      0.08283632
H      -9.72035476     -6.56744447     -1.16293129
H      -9.65287349     -8.09432050     -0.26912972
