# Supplementary material for: Constructing high-efficiency orange-red thermally activated delayed fluorescence emitters by three-dimension molecular engineering
Source: Nat Commun. 2022 Dec 19;13:7828. doi: 10.1038/s41467-022-35591-w (PMC9763412; doi:10.1038/s41467-022-35591-w)
Supplement: Supplementary file 3 — Source Data [file 41467_2022_35591_MOESM3_ESM.zip › Source data/optimized_geometries/S-mCP-S0.xyz]

   209
C      -1.24464948     -3.95203154     -2.33087554
C      -0.79257582     -3.08604071     -3.30870076
C      -0.60967877     -1.69920213     -3.06750962
C      -0.90877250     -1.20062141     -1.82057013
C      -1.37603897     -2.08237121     -0.81866981
C      -1.54355990     -3.47513918     -1.02426823
C      -1.67237065     -1.43014818      0.39880848
C      -2.16002946     -2.17530460      1.44682799
C      -2.32828352     -3.57188121      1.27412821
C      -2.02741757     -4.23920937      0.09170459
C       1.54082462      1.08660862     -2.02611933
C       2.78579371      1.59053994     -1.57274082
C       3.09677910      1.77421990     -0.22888165
C       2.11066943      1.41611457      0.75412430
C       0.87027893      0.92856920      0.27088788
C       0.57618804      0.76370863     -1.10066168
C       2.25322779      1.45905661      2.16987451
C       1.21290009      1.07262597      2.99407004
C      -0.02881787      0.61258884      2.48187506
C      -0.19128309      0.53530657      1.11802387
C      -1.90866486      1.70838913     -3.16389547
C      -2.96883526      2.60022276     -3.47253724
C      -3.90918397      2.98225144     -2.53431893
C      -3.84169624      2.49108127     -1.20075057
C      -2.78671237      1.58426306     -0.92662383
C      -1.82622010      1.19666499     -1.88942277
C      -4.73953771      2.78339416     -0.11781666
C      -4.53870262      2.14754364      1.10276013
C      -3.47860743      1.23887077      1.34473854
C      -2.59492000      0.96321373      0.32771878
C      -0.84002127      0.21712258     -1.25799927
C      -1.36773594      0.05897858      0.26817503
C      13.01656629     -0.10157884      0.56578627
C      11.81447317      0.51287531      1.18544550
C      11.17599003      1.62453531      0.57901383
C      11.67854865      2.16721124     -0.63029461
C      12.88022150      1.58552144     -1.28353015
N      13.47392953      0.48051121     -0.63799369
C      11.32235468     -0.01428728      2.36564708
C      10.18381687      0.55010955      2.97598492
C       9.54465119      1.63202941      2.40667119
C      10.02037947      2.19730088      1.19474071
C       9.39650405      3.31345485      0.55718167
C       9.90916096      3.81999840     -0.62270312
C      11.05121405      3.25010686     -1.21817214
O      13.33966065      2.02864416     -2.32309290
O      13.59281846     -1.05817435      1.05599466
C       9.86612065      6.52641826      3.21972186
C       8.76374993      7.15615030      3.79401537
C       7.48877307      6.69467414      3.48060948
C       7.26518976      5.62084247      2.60843886
C       8.39038331      4.99799090      2.03131664
C       9.68244519      5.45969435      2.34887535
C       5.82605307      5.17593862      2.31725505
C       5.79475393      3.97044051      1.36849646
C       6.96188960      3.40496381      0.81593738
N       8.23369732      3.91189961      1.14352957
C       4.56204424      3.41109856      1.01538192
C       4.42681094      2.32127821      0.14500043
C       5.60467759      1.78837660     -0.39710331
C       6.84453369      2.31694053     -0.07013997
C       5.13520544      4.78807092      3.65267779
C       5.05487042      6.35464479      1.66327425
C      14.64428714     -0.10387324     -1.25776585
C      14.50083973     -0.88448442     -2.40354379
C      15.62986167     -1.44443138     -2.99990335
C      16.89374888     -1.22839741     -2.44862848
C      17.02836903     -0.44766463     -1.29958722
C      15.90316505      0.11926044     -0.70258585
C      -5.66704875      5.04378235     -0.74460854
C      -6.72988548      5.95038538     -0.81334470
C      -8.00654571      5.57814681     -0.38157980
C      -8.21631136      4.28652218      0.11242802
C      -7.15581332      3.37577645      0.16721484
C      -5.86861030      3.74484728     -0.25206730
N      -6.50730787      7.27042491     -1.29112373
N      -9.51207239      3.89438958      0.53784539
C     -10.68361827      3.96398607     -0.22868260
C     -11.76569584      3.46660081      0.54060042
C     -11.22567956      3.08248384      1.82821398
C      -9.83515135      3.35781771      1.79077553
C      -6.02959279      7.61318132     -2.56057752
C      -5.91623641      9.02450832     -2.64420261
C      -6.34406151      9.55648708     -1.36688887
C      -6.70308811      8.44797140     -0.55869647
C      -6.44370029     10.85075531     -0.84326240
C      -6.88852240     11.02041625      0.46434585
C      -7.22915586      9.90916922      1.25423888
C      -7.14010660      8.61039611      0.75832937
C      -5.72634248      6.78833973     -3.64654117
C      -5.28314186      7.39647583     -4.81897227
C      -5.14938663      8.79196116     -4.91442176
C      -5.46781912      9.60951308     -3.83402384
C     -10.85913366      4.39502408     -1.54623443
C     -12.14499051      4.34006806     -2.07954366
C     -13.23126805      3.86308250     -1.32674430
C     -13.04747490      3.42223994     -0.01983859
C     -11.79224646      2.55084838      2.99229282
C     -10.97762968      2.31009958      4.09461593
C      -9.60452759      2.60353086      4.04576842
C      -9.01500763      3.13216405      2.89943137
C      -3.41804176     -6.29094195      0.44842852
C      -3.58169186     -7.68015987      0.46601206
C      -2.53927054     -8.51474875      0.05068287
C      -1.33291468     -7.95004947     -0.37554512
C      -1.16606420     -6.56109186     -0.38172381
C      -2.20786838     -5.71613507      0.03178473
N      -4.81288393     -8.24484253      0.88977546
N      -0.26156634     -8.79736957     -0.76659589
C       0.33707050     -9.77860643      0.03462917
C       1.38186266    -10.39593847     -0.69861033
C       1.41275942     -9.76284885     -2.00072642
C       0.38752925     -8.78281439     -2.00641747
C      -5.44157511     -8.00736487      2.11868941
C      -6.64819142     -8.75052632      2.16894866
C      -6.75409672     -9.46634608      0.91447876
C      -5.60610118     -9.13379157      0.15175727
C      -7.71035747    -10.33613260      0.37788196
C      -7.51602750    -10.85264458     -0.89947651
C      -6.37914717    -10.50163078     -1.64681771
C      -5.41201918     -9.63824089     -1.13684762
C      -5.01904615     -7.22519878      3.19676483
C      -5.83566886     -7.17964212      4.32466676
C      -7.04178531     -7.89764531      4.38535073
C      -7.45030781     -8.68638131      3.31405995
C       0.05300241    -10.14170452      1.35358487
C       0.82343771    -11.15074044      1.92705790
C       1.85517079    -11.78178230      1.21150416
C       2.14053092    -11.40730859     -0.09794021
C       2.19586071     -9.94711604     -3.14594551
C       1.94603792     -9.16754752     -4.27147348
C       0.91598338     -8.21195829     -4.26477314
C       0.12237346     -8.00782113     -3.13810575
H      -1.38608931     -5.00002470     -2.56784698
H      -0.57392915     -3.47668057     -4.29838007
H      -0.24985498     -1.05990140     -3.86798648
H      -2.40672171     -1.72738988      2.40462349
H      -2.68440785     -4.15523043      2.11824006
H       1.37055253      0.97815082     -3.09323113
H       3.52829364      1.87250498     -2.31361016
H       3.19125046      1.78249494      2.60642705
H       1.35030468      1.11236352      4.07097030
H      -0.81638217      0.31934745      3.16973626
H      -1.19302349      1.44061427     -3.93532817
H      -3.04465976      2.99050495     -4.48337448
H      -4.71066901      3.65178734     -2.82338849
H      -5.21349626      2.38009227      1.92143032
H      -3.37983010      0.79028845      2.32844307
H      11.83281319     -0.86498905      2.80378489
H       9.80907391      0.12704136      3.90250818
H       8.66927586      2.06470380      2.87769380
H       9.41684684      4.66823242     -1.08665091
H      11.45600427      3.64592950     -2.14307906
H      10.87427290      6.86107620      3.44523534
H       8.89130202      7.99190004      4.47444123
H       6.63301091      7.18840794      3.93050190
H      10.54746176      4.98051909      1.90833156
H       3.65810310      3.85640780      1.41717657
H       5.55078009      0.93651641     -1.06817986
H       7.73404572      1.87529765     -0.50119021
H       5.65936367      3.95598744      4.13212234
H       5.12610013      5.62899874      4.35154730
H       4.09677004      4.48695458      3.48769361
H       5.52262157      6.64497254      0.71824155
H       4.01594803      6.08092653      1.45761901
H       5.04475295      7.22983426      2.31936986
H      13.51363492     -1.04519429     -2.82360661
H      15.52058964     -2.04987988     -3.89447220
H      17.77154699     -1.66736834     -2.91331604
H      18.00938803     -0.27819878     -0.86640760
H      15.99561486      0.72677534      0.19142268
H      -4.67592654      5.36773620     -1.04139433
H      -8.82502024      6.28705732     -0.42735946
H      -7.34088587      2.36605700      0.51610733
H      -6.17353382     11.71054821     -1.44965580
H      -6.97140092     12.01933420      0.88122964
H      -7.56838769     10.06268142      2.27437352
H      -7.39879654      7.75720072      1.37573456
H      -5.84398879      5.71206893     -3.58522612
H      -5.04026309      6.77655474     -5.67698839
H      -4.79991568      9.23440404     -5.84208942
H      -5.37482564     10.68884019     -3.91363179
H     -10.02554440      4.75606193     -2.13813238
H     -12.30712687      4.67194985     -3.10072993
H     -14.22083835      3.83549994     -1.77220062
H     -13.88614760      3.04436421      0.55782286
H     -12.85568170      2.33372498      3.03497467
H     -11.40543631      1.89663996      5.00262735
H      -8.98711062      2.41834116      4.91982799
H      -7.95674367      3.36742728      2.87428171
H      -4.24602754     -5.65435781      0.73966655
H      -2.66260794     -9.59134251      0.06280971
H      -0.20842601     -6.14420846     -0.67273509
H      -8.59449073    -10.60048998      0.95084588
H      -8.24969334    -11.52962992     -1.32592751
H      -6.24916336    -10.90850119     -2.64522998
H      -4.54253986     -9.36635401     -1.72489349
H      -4.08380615     -6.67740909      3.16251676
H      -5.52891116     -6.57743523      5.17481428
H      -7.65623074     -7.83878377      5.27834538
H      -8.37765189     -9.24957253      3.36655870
H      -0.73698338     -9.65536771      1.91502934
H       0.62049953    -11.45268464      2.95025915
H       2.43546694    -12.56600330      1.68765928
H       2.94394934    -11.88997449     -0.64699985
H       2.98508339    -10.69339921     -3.15637521
H       2.54742661     -9.30083647     -5.16534543
H       0.72992115     -7.62078735     -5.15659948
H      -0.68121254     -7.27987882     -3.14539655
