# Supplementary material for: Constructing high-efficiency orange-red thermally activated delayed fluorescence emitters by three-dimension molecular engineering
Source: Nat Commun. 2022 Dec 19;13:7828. doi: 10.1038/s41467-022-35591-w (PMC9763412; doi:10.1038/s41467-022-35591-w)
Supplement: Supplementary file 3 — Source Data [file 41467_2022_35591_MOESM3_ESM.zip › Source data/optimized_geometries/T-TNP-S0.xyz]

   227
C      -2.80386786     -2.83283955     -2.55710647
C      -1.75086616     -2.45920497     -3.37150420
C      -0.68297431     -1.64743111     -2.90546903
C      -0.70671066     -1.20855768     -1.60153623
C      -1.78015949     -1.59190518     -0.76394499
C      -2.84896279     -2.41728008     -1.19647434
C      -1.69014204     -1.04694085      0.53628193
C      -2.69402249     -1.31862229      1.43630929
C      -3.77078611     -2.14857784      1.03460804
C      -3.87613876     -2.70935354     -0.23451382
C       2.65428968     -1.25936948     -1.40351180
C       3.84321955     -1.80358843     -0.85535595
C       4.02894882     -2.02794912      0.50535618
C       2.94917650     -1.71562629      1.40136270
C       1.77986729     -1.15639076      0.82691000
C       1.62337652     -0.92238215     -0.55742596
C       2.90751623     -1.93831172      2.80680652
C       1.78944972     -1.58847797      3.54125788
C       0.64311942     -1.00159904      2.94317821
C       0.64174872     -0.79236085      1.58325092
C       0.72878397      1.68853272     -2.48888169
C       0.62232736      3.09315026     -2.66773525
C       0.11002051      3.92521840     -1.68951392
C      -0.33015706      3.39276307     -0.44510000
C      -0.23277238      1.98542828     -0.30273376
C       0.29357975      1.13810930     -1.30530330
C      -0.89344489      4.12105062      0.65867320
C      -1.32377333      3.40518056      1.77145586
C      -1.22275030      1.99525938      1.88160596
C      -0.66879087      1.28372224      0.84306412
C       0.25065311     -0.31014051     -0.82100465
C      -0.42061413     -0.20982665      0.65354198
C     -13.60031584     -4.76097482      1.90180501
C     -12.24806932     -5.32574435      1.65925498
C     -11.61549639     -5.17311774      0.39886769
C     -12.26924953     -4.48132109     -0.65167641
C     -13.62470694     -3.90488668     -0.45462468
N     -14.20425848     -4.08231706      0.81957440
C     -11.60842388     -6.00369544      2.68140814
C     -10.32352358     -6.54793572      2.47928106
C      -9.68545298     -6.41082129      1.26349449
C     -10.31138891     -5.72103176      0.19251241
C      -9.69783043     -5.54601496     -1.08584728
C     -10.36072680     -4.86634084     -2.09114607
C     -11.64668948     -4.33333558     -1.87766743
O     -14.21765889     -3.30687977     -1.33713145
O     -14.17510325     -4.86615720      2.97240610
C      -9.29940992     -9.43687360     -2.61746863
C      -8.04770395     -9.96847057     -2.92235073
C      -6.91512451     -9.19267069     -2.69207747
C      -6.97981378     -7.89526105     -2.16598187
C      -8.25343965     -7.37096007     -1.86499510
C      -9.40172459     -8.15356141     -2.09458633
C      -5.68133966     -7.10845852     -1.94472869
C      -5.96253169     -5.71576094     -1.36476666
C      -7.26506344     -5.25804280     -1.08024596
N      -8.38714253     -6.07268068     -1.32843337
C      -4.89016578     -4.85828826     -1.09408178
C      -5.04204978     -3.57482159     -0.55243967
C      -6.34919458     -3.15121311     -0.27456448
C      -7.43703356     -3.97176506     -0.53419246
C      -4.94688752     -6.95134616     -3.30410368
C      -4.77423052     -7.89454624     -0.95906700
C     -15.52230380     -3.52407222      1.03520416
C     -16.63670918     -4.14947773      0.47824820
C     -17.90486050     -3.60717773      0.68419488
C     -18.05619238     -2.44863359      1.44812961
C     -16.93538010     -1.83016807      2.00499372
C     -15.66460914     -2.36553910      1.79729077
C      12.37926696     -7.25922900     -1.99876470
C      11.81803501     -6.05723146     -1.33053409
C      11.00109398     -6.18526795     -0.17801622
C      10.70785395     -7.46646767      0.35370807
C      11.25392069     -8.69541891     -0.27915433
N      12.06061939     -8.50837328     -1.42097135
C      12.10364224     -4.80564036     -1.84568503
C      11.58615081     -3.64790110     -1.22952111
C      10.78874235     -3.74541513     -0.10766789
C      10.47369307     -5.01316782      0.44747217
C       9.65212301     -5.17416357      1.60545187
C       9.38067212     -6.43712812      2.09838831
C       9.90781209     -7.58529003      1.47531968
O      11.02740425     -9.81304825      0.15401959
O      13.08146618     -7.19249001     -2.99376900
C      11.83445200     -3.35719270      4.69962743
C      11.35438954     -2.22436309      5.35419011
C      10.12348796     -1.69960590      4.97087975
C       9.34416297     -2.26298870      3.95145136
C       9.84308715     -3.40891852      3.29918155
C      11.08814766     -3.94314803      3.68437034
C       8.00123991     -1.61634104      3.58824889
C       7.29502281     -2.38675078      2.46535969
C       7.85525541     -3.52560902      1.85193029
N       9.10924970     -4.02073534      2.25991848
C       6.04764620     -1.94318688      2.01361309
C       5.32779575     -2.56696052      0.98576941
C       5.91276464     -3.69433196      0.39266350
C       7.14730468     -4.16533202      0.81640723
C       7.08828438     -1.60350529      4.84462878
C       8.25327079     -0.15674216      3.12105943
C      12.60962348     -9.69157921     -2.04900872
C      13.70979679    -10.32710643     -1.47571857
C      14.23746594    -11.46792463     -2.07956401
C      13.66876624    -11.96603891     -3.25313979
C      12.56848461    -11.32231034     -3.82217763
C      12.03451613    -10.18360954     -3.21949409
C       2.68779263     13.05792530     -2.68457049
C       1.48604212     12.22318063     -2.42931657
C       1.14706110     11.82671495     -1.11026688
C       1.95197384     12.22527273     -0.01328919
C       3.16026844     13.06500490     -0.22236737
N       3.45133737     13.42697812     -1.55446297
C       0.69699465     11.83526545     -3.49724830
C      -0.44946299     11.04301980     -3.28343527
C      -0.79991656     10.64257544     -2.01029064
C      -0.01325840     11.02111122     -0.89108349
C      -0.32608755     10.63380661      0.44822386
C       0.47921996     11.03666983      1.49746738
C       1.61803244     11.83378687      1.27029663
O       3.87265696     13.42992982      0.69816999
O       3.01500687     13.41603426     -3.80361338
C      -4.00127190     12.49647491      1.26443281
C      -5.13902055     11.74958604      1.56421076
C      -5.04606276     10.36082073      1.57430243
C      -3.85359674      9.67914831      1.29650166
C      -2.71046604     10.44877687      0.99880128
C      -2.80114397     11.85434605      0.98469676
C      -3.83962155      8.14559047      1.32957433
C      -2.45118333      7.59157094      0.98549650
C      -1.34918546      8.42068961      0.69544950
N      -1.47922280      9.82339636      0.70734385
C      -2.25687405      6.20648923      0.95231375
C      -1.03294825      5.60077660      0.64164462
C       0.04530479      6.45164303      0.35765078
C      -0.10844838      7.83044510      0.38605475
C      -4.23682939      7.66654255      2.75266206
C      -4.87065964      7.60644241      0.30065582
C       4.62568782     14.24235300     -1.78166144
C       4.59326034     15.60083524     -1.47090219
C       5.72687737     16.38360746     -1.68750328
C       6.88412525     15.80972897     -2.21689044
C       6.90749367     14.44900317     -2.52783483
C       5.77805881     13.66105502     -2.30825757
H      -3.61058797     -3.43314764     -2.96393919
H      -1.74245995     -2.78788223     -4.40764441
H       0.12058944     -1.37847023     -3.58569291
H      -2.67970670     -0.92321416      2.44842613
H      -4.54290480     -2.37983947      1.76368811
H       2.58958011     -1.10433592     -2.47721674
H       4.66501186     -2.02979173     -1.52969954
H       3.75247775     -2.40260297      3.30402363
H       1.78200931     -1.77436650      4.61226551
H      -0.21082494     -0.74150169      3.56274675
H       1.13835733      1.07657344     -3.28784237
H       0.94896217      3.52525472     -3.61021560
H       0.03140517      4.99058607     -1.87793716
H      -1.73576093      3.95962605      2.61055834
H      -1.57339300      1.50870211      2.78786379
H     -12.11735836     -6.10455657      3.63428492
H      -9.83397747     -7.07876924      3.29031163
H      -8.69647108     -6.82873611      1.10913377
H      -9.87335874     -4.74659493     -3.05364853
H     -12.16722305     -3.79940688     -2.66559738
H     -10.20302188    -10.01682509     -2.78436458
H      -7.95162161    -10.96967017     -3.33177940
H      -5.94155701     -9.61086841     -2.93063280
H     -10.38091290     -7.75257836     -1.86309133
H      -3.88271201     -5.21112861     -1.29065715
H      -6.51801493     -2.15854110      0.13321865
H      -8.43362424     -3.60676876     -0.31805003
H      -4.00212614     -6.41128511     -3.18207664
H      -5.56692254     -6.39785460     -4.01702373
H      -4.71599763     -7.92743889     -3.74308679
H      -3.82490117     -7.37458573     -0.79540714
H      -4.54341550     -8.89256501     -1.34554209
H      -5.26753791     -8.01305914      0.01132453
H     -16.50759427     -5.04940625     -0.11475586
H     -18.77384611     -4.09135480      0.24758464
H     -19.04530473     -2.02872800      1.60915719
H     -17.04818926     -0.92933770      2.60163906
H     -14.78640579     -1.89339949      2.22627850
H      12.73134414     -4.73926880     -2.72815476
H      11.81949798     -2.67173013     -1.64406608
H      10.39194461     -2.85371893      0.36533093
H       8.75392554     -6.53336816      2.97942872
H       9.69768898     -8.57653252      1.86282469
H      12.79152716     -3.79198500      4.97468322
H      11.92608740     -1.75522901      6.14938021
H       9.75261954     -0.81623735      5.48247204
H      11.47264325     -4.82425757      3.18545360
H       5.62070536     -1.05265847      2.46368887
H       5.38686400     -4.22073998     -0.39899119
H       7.56327641     -5.04652664      0.34320965
H       6.12525703     -1.12944248      4.62861182
H       7.55295894     -1.04788799      5.66553446
H       6.89590257     -2.62385909      5.19233343
H       7.31365335      0.34585752      2.86957887
H       8.89480766     -0.13935168      2.23373152
H       8.74451174      0.42894714      3.90496201
H      14.14358651     -9.93099402     -0.56283334
H      15.09301225    -11.96630974     -1.63252888
H      14.08217422    -12.85401823     -3.72343749
H      12.12358222    -11.70564062     -4.73613893
H      11.17988768     -9.67390670     -3.65327887
H       0.98114441     12.15444532     -4.49450377
H      -1.06045970     10.74684051     -4.13089837
H      -1.68229950     10.03301998     -1.84809824
H       0.22032644     10.72941227      2.50583942
H       2.24961812     12.15181938      2.09299881
H      -4.04023174     13.58221978      1.24630838
H      -6.08384172     12.23682287      1.78594373
H      -5.93509343      9.78233078      1.80783490
H      -1.92486089     12.44763682      0.75371244
H      -3.10129195      5.55689463      1.16171937
H       1.02276789      6.03323692      0.13656631
H       0.74897290      8.45799190      0.17549688
H      -3.52306564      8.03283576      3.49776020
H      -4.25655579      6.57317229      2.80890713
H      -5.23189225      8.03152113      3.02760442
H      -5.87932942      7.96752968      0.52598551
H      -4.90145024      6.51219085      0.30784876
H      -4.61322699      7.93133919     -0.71283418
H       3.68836926     16.03623059     -1.05875030
H       5.70433405     17.44175621     -1.44254366
H       7.76584510     16.42155656     -2.38666917
H       7.80527034     13.99826544     -2.94140578
H       5.78480418     12.60221378     -2.54713448
