# Supplementary material for: Constructing high-efficiency orange-red thermally activated delayed fluorescence emitters by three-dimension molecular engineering
Source: Nat Commun. 2022 Dec 19;13:7828. doi: 10.1038/s41467-022-35591-w (PMC9763412; doi:10.1038/s41467-022-35591-w)
Supplement: Supplementary file 3 — Source Data [file 41467_2022_35591_MOESM3_ESM.zip › Source data/optimized_geometries/tBu-D-mCP-S0.xyz]

   242
C      -1.90448277      5.13423740     -2.37587208
C      -1.77586168      4.09821986     -3.28185817
C      -1.17829200      2.85805177     -2.93597560
C      -0.70150134      2.68829594     -1.65656204
C      -0.82955936      3.74622954     -0.72675952
C      -1.43871019      4.98789069     -1.03937670
C      -0.27384285      3.44299720      0.53619611
C      -0.31081647      4.40106982      1.52236982
C      -0.91880638      5.65005819      1.24182312
C      -1.48540601      5.96622366      0.01162025
C      -1.49552324     -0.57213828     -1.68102948
C      -2.27559271     -1.64769985     -1.18642957
C      -2.47799397     -1.88927577      0.16865113
C      -1.88528515     -0.98797382      1.11851566
C      -1.10185650      0.07118312      0.59538834
C      -0.89715683      0.28370646     -0.78592739
C      -2.02932213     -1.01648672      2.53442357
C      -1.40521511     -0.06860639      3.32371146
C      -0.60674148      0.96870949      2.77360200
C      -0.46373760      1.03731909      1.40698869
C       1.78096928      0.72294335     -2.77789702
C       3.16815058      0.54030649     -3.01998568
C       4.12592964      0.79854315     -2.05724003
C       3.74651948      1.25826296     -0.76485870
C       2.35761765      1.45425266     -0.55868680
C       1.38098688      1.18744481     -1.54611151
C       4.61844363      1.57644168      0.33280049
C       4.05339832      2.07768337      1.50136298
C       2.66013298      2.27325902      1.67521448
C       1.80891262      1.95062040      0.64446605
C      -0.00513909      1.50524556     -0.98827567
C       0.29057018      2.02612058      0.52031779
C     -11.79354459     -5.86927415      1.01465170
C     -10.46644388     -5.68168632      1.65565845
C      -9.29911083     -6.24604941      1.08082505
C      -9.38313835     -7.00048112     -0.11637205
C     -10.69081820     -7.21232225     -0.79120124
N     -11.81720828     -6.62643461     -0.17769352
C     -10.38141626     -4.94724495      2.82446071
C      -9.13458433     -4.75334408      3.45322199
C      -7.98410536     -5.29060252      2.91382123
C      -8.03369102     -6.04979355      1.71574690
C      -6.87557962     -6.62822461      1.11082144
C      -6.98942692     -7.35975871     -0.05673910
C      -8.24196243     -7.54811988     -0.67262991
O     -10.79918418     -7.85635160     -1.82164487
O     -12.81957112     -5.40082253      1.47870056
C      -5.51503174     -9.43484199      3.92398454
C      -4.25705727     -9.31747513      4.51179353
C      -3.45160169     -8.23775431      4.16217836
C      -3.85259776     -7.26061433      3.24140591
C      -5.12605889     -7.39571546      2.65192000
C      -5.94511610     -8.48582408      3.00504138
C      -2.89872476     -6.10644007      2.90771821
C      -3.53199116     -5.12971290      1.90854340
C      -4.80932380     -5.33305059      1.34794294
N      -5.58868125     -6.44705469      1.71544512
C      -2.81265704     -3.99728537      1.51220518
C      -3.29291744     -3.05851853      0.58978069
C      -4.56200629     -3.29265242      0.04281143
C      -5.30535795     -4.40365002      0.41376767
C      -2.54855752     -5.34247720      4.21325185
C      -1.59853664     -6.68923827      2.28957273
C     -13.10057715     -6.82032865     -0.81736120
C     -13.76051087     -8.04225115     -0.70070112
C     -14.99468292     -8.22131647     -1.31656200
C     -15.60688294     -7.19575890     -2.05751519
C     -14.92069441     -5.97825381     -2.15651823
C     -13.67977069     -5.78869342     -1.54690152
C      12.35550944     -5.04536610      0.68244296
C      11.82012939     -3.73972752      1.14736348
C      11.57627600     -2.68860894      0.22687740
C      11.84180899     -2.87001976     -1.15387430
C      12.37823983     -4.16006369     -1.66194641
N      12.59910339     -5.17037552     -0.70336154
C      11.56068151     -3.55977454      2.49387770
C      11.05128591     -2.33136743      2.96193782
C      10.80420459     -1.29358855      2.08717287
C      11.05920918     -1.44250353      0.69883625
C      10.82228266     -0.40385101     -0.25334707
C      11.09105660     -0.61065029     -1.59365218
C      11.60104594     -1.84257911     -2.04721419
O      12.61903739     -4.34943334     -2.84281396
O      12.57809616     -5.97249843      1.44299706
C      13.49144392      2.62946961      0.89106578
C      13.03244240      3.88146052      1.29559378
C      11.66095123      4.11587313      1.32472844
C      10.71867256      3.14341854      0.96403291
C      11.19883926      1.88232512      0.55594424
C      12.58603842      1.64129778      0.52523506
C       9.22481138      3.48863203      1.01537413
C       8.35937707      2.28833993      0.61092633
C       8.90779177      1.05331204      0.21081193
N      10.30212212      0.85890737      0.18183766
C       6.96619758      2.41521143      0.62108628
C       6.09027582      1.38537153      0.25578503
C       6.66541302      0.16731346     -0.13545670
C       8.04282266      0.00442317     -0.15646415
C       8.94523905      4.66512299      0.04085491
C       8.85184175      3.91883921      2.45989344
C      13.11917879     -6.43523864     -1.17612974
C      14.46662710     -6.55497849     -1.51110342
C      14.95919481     -7.77461494     -1.96311807
C      14.13325427     -8.90493188     -2.08912265
C      12.78350377     -8.75454023     -1.74515270
C      12.27701394     -7.53455453     -1.29524985
C      -1.43431271      8.46089443      0.21631335
C      -2.03216940      9.72155937      0.10817174
C      -3.33684581      9.83566396     -0.38383129
C      -4.03732058      8.68156548     -0.74643116
C      -3.43608409      7.42382170     -0.64649046
C      -2.12146979      7.30025357     -0.16909557
N      -1.30587972     10.88360653      0.47569261
N      -5.37192475      8.79322187     -1.22789268
C      -6.47089915      9.24257522     -0.48910999
C      -7.62276197      9.21863535     -1.31644741
C      -7.19737114      8.73284455     -2.61305065
C      -5.80434045      8.48152404     -2.52068009
C      -0.02893166     11.23181955      0.01236208
C       0.36215873     12.45264326      0.61780112
C      -0.72345374     12.85998877      1.48493158
C      -1.73538086     11.87335319      1.37071470
C      -0.91554267     13.95112871      2.33990500
C      -2.09826333     14.04296743      3.06723129
C      -3.08593789     13.05070283      2.95142850
C      -2.91978670     11.95461259      2.10774731
C       0.78781807     10.58387000     -0.91857685
C       2.01707924     11.16655681     -1.21914796
C       2.42687876     12.36746345     -0.61593326
C       1.60298402     13.01605971      0.29873142
C      -6.53584873      9.63704141      0.84937725
C      -7.77505183     10.03241831      1.34810977
C      -8.92436745     10.02953074      0.53937064
C      -8.85551556      9.62077910     -0.78922384
C      -7.85805608      8.50226006     -3.82530664
C      -7.13047716      8.03731625     -4.91684548
C      -5.74803922      7.80797480     -4.81047257
C      -5.06558551      8.02836046     -3.61618019
C      14.72761007    -10.23584854     -2.58512423
C      13.67340062    -11.35619351     -2.66150020
C      15.32546177    -10.03765949     -3.99825781
C      15.84411168    -10.69061976     -1.61529987
C     -16.97663010     -7.43915556     -2.71690687
C     -17.48660017     -6.20283495     -3.48083164
C     -16.86302903     -8.61298230     -3.71851674
C     -18.01548145     -7.79377735     -1.62663880
H      -2.35544895      6.06762619     -2.69256466
H      -2.13956151      4.23733436     -4.29592620
H      -1.10043649      2.07494637     -3.68396980
H       0.10169313      4.22407243      2.51102432
H      -0.96891600      6.38832819      2.03692488
H      -1.37623642     -0.45430784     -2.75402066
H      -2.71707005     -2.33624559     -1.90121294
H      -2.64654073     -1.77850378      2.99683964
H      -1.53510705     -0.11094927      4.40149061
H      -0.13656417      1.69064786      3.43474359
H       1.06713305      0.50314689     -3.56620234
H       3.48504034      0.19214754     -3.99906268
H       5.17518971      0.66140808     -2.29301222
H       4.71358495      2.30423600      2.33365498
H       2.29329894      2.65859156      2.62200402
H     -11.29204447     -4.52889507      3.23919329
H      -9.08258875     -4.17471973      4.36995604
H      -7.02561058     -5.14029262      3.39752838
H      -6.09495560     -7.78907555     -0.49573424
H      -8.33430217     -8.12065902     -1.58896429
H      -6.16834667    -10.26486417      4.17598717
H      -3.90663513    -10.05209486      5.22963580
H      -2.47139712     -8.15052838      4.62046990
H      -6.92384371     -8.59054122      2.55430468
H      -1.81848955     -3.84604588      1.91949748
H      -4.98019752     -2.58651438     -0.66813501
H      -6.28586714     -4.54903313     -0.02150641
H      -3.45012856     -4.92434591      4.67071255
H      -2.07509328     -6.00417747      4.94385463
H      -1.85432239     -4.52055879      4.01648911
H      -1.82006939     -7.23488219      1.36790089
H      -0.88496133     -5.89531031      2.05039227
H      -1.10919680     -7.37978362      2.98272905
H     -13.30655050     -8.84791298     -0.13300757
H     -15.48847652     -9.18252429     -1.21337871
H     -15.34751164     -5.15398485     -2.71512875
H     -13.16646030     -4.83673080     -1.63518254
H      11.75778321     -4.38263210      3.17236175
H      10.85201417     -2.20434645      4.02122554
H      10.41145479     -0.34973090      2.44804633
H      10.90272924      0.19427003     -2.29634347
H      11.81275573     -2.00758005     -3.09790938
H      14.55535870      2.41455475      0.85727718
H      13.72761716      4.66364653      1.58310361
H      11.30760313      5.09342098      1.63801253
H      12.95595877      0.67379028      0.21045525
H       6.53220296      3.36680133      0.91123721
H       6.03019759     -0.67148567     -0.40163800
H       8.45365989     -0.95216634     -0.45356639
H       7.88965082      4.95135392      0.06109175
H       9.53473472      5.54652413      0.30954729
H       9.20143095      4.38600674     -0.98516923
H       9.03637014      3.10436017      3.16645382
H       9.44050281      4.78353388      2.77848801
H       7.79611033      4.19580255      2.52900600
H      15.12283764     -5.69548737     -1.42119007
H      16.01154113     -7.84294532     -2.22044039
H      12.10228871     -9.59320463     -1.82303899
H      11.22840837     -7.44110743     -1.03221310
H      -0.42392946      8.38412071      0.60184700
H      -3.79589635     10.80981932     -0.50573736
H      -4.00927914      6.54126819     -0.90735590
H      -0.14831684     14.71409091      2.43559851
H      -2.26022051     14.88581031      3.73192367
H      -4.00028672     13.13624047      3.53101433
H      -3.68727342     11.19312611      2.03061714
H       0.47779196      9.66222501     -1.39782875
H       2.66907724     10.67990911     -1.93845541
H       3.39210265     12.79365873     -0.87123902
H       1.91465400     13.95063012      0.75630353
H      -5.65523968      9.62382145      1.48249334
H      -7.85238045     10.34542850      2.38515571
H      -9.87477884     10.34482116      0.95862816
H      -9.74745816      9.61015687     -1.40912239
H      -8.92463262      8.68839117     -3.91327031
H      -7.63243290      7.85428448     -5.86184260
H      -5.19700423      7.45497944     -5.67721657
H      -3.99572310      7.86544213     -3.54361699
H      14.14313888    -12.27905370     -3.01659359
H      13.23114004    -11.56749562     -1.68251458
H      12.86468205    -11.10986965     -3.35727461
H      16.11619112     -9.28180932     -4.00381567
H      15.75881031    -10.97581233     -4.36267881
H      14.55565006     -9.71942806     -4.70860962
H      16.65071169     -9.95471794     -1.54834446
H      15.44769696    -10.84396665     -0.60644837
H      16.28250026    -11.63518586     -1.95640506
H     -16.80872782     -5.91491849     -4.29099437
H     -18.46044761     -6.42339205     -3.92943502
H     -17.61672306     -5.33994238     -2.81958295
H     -16.54425662     -9.53754211     -3.22846758
H     -17.83241687     -8.80427887     -4.19218274
H     -16.13779510     -8.38697202     -4.50685026
H     -17.73450262     -8.69427891     -1.07276887
H     -18.11956882     -6.97717097     -0.90498424
H     -18.99634890     -7.97469580     -2.08038178
