# Supplementary material for: Constructing high-efficiency orange-red thermally activated delayed fluorescence emitters by three-dimension molecular engineering
Source: Nat Commun. 2022 Dec 19;13:7828. doi: 10.1038/s41467-022-35591-w (PMC9763412; doi:10.1038/s41467-022-35591-w)
Supplement: Supplementary file 3 — Source Data [file 41467_2022_35591_MOESM3_ESM.zip › Source data/optimized_geometries/tBu-S-DMAc-S0.xyz]

   179
C       4.07049774      4.47344566     -1.53731988
C       3.49961554      3.78802710     -2.59291378
C       3.23459009      2.39225107     -2.53953584
C       3.55655713      1.69649749     -1.39653246
C       4.13923513      2.39224991     -0.31320887
C       4.41248991      3.78084027     -0.34549159
C       4.42064188      1.56836789      0.79901993
C       4.99276743      2.13129967      1.91755386
C       5.27806816      3.52188908      1.91612727
C       5.00429038      4.33627280      0.83016066
C       0.96057150     -0.40480828     -1.81731945
C      -0.30241498     -0.88380040     -1.38808793
C      -0.59324586     -1.20770382     -0.06612603
C       0.43792472     -1.03226069      0.92065197
C       1.69660312     -0.57094134      0.45894501
C       1.96653070     -0.25635916     -0.89139453
C       0.32650746     -1.23276454      2.32578265
C       1.41013136     -1.01642705      3.15631850
C       2.66869896     -0.58355455      2.66205809
C       2.80369048     -0.35543379      1.31214829
C       4.33126356     -1.06255018     -3.15503302
C       5.31091495     -1.98475382     -3.61387113
C       6.24806256     -2.54900349     -2.76923503
C       6.25304736     -2.21076277     -1.38986036
C       5.26910291     -1.29112922     -0.95406847
C       4.31294933     -0.71846739     -1.82257689
C       7.14976080     -2.69803023     -0.39021931
C       7.02175399     -2.26928052      0.92014803
C       6.02247578     -1.34632865      1.32662629
C       5.14694337     -0.85549195      0.38414106
C       3.40911102      0.22151484     -1.02780873
C       3.99115622      0.13685366      0.48821458
N       5.31657159      5.73576675      0.88790988
C     -10.49595794      0.97562709      0.70148285
C      -9.31911801      0.30730004      1.31479885
C      -8.69681758     -0.79399279      0.67314938
C      -9.19144601     -1.27433806     -0.56544339
C     -10.37044811     -0.63930160     -1.21092560
N     -10.94712304      0.45260105     -0.53037978
C      -8.83578000      0.77207014      2.52436348
C      -7.72236461      0.15458140      3.12998091
C      -7.09890904     -0.91801998      2.52658403
C      -7.56606693     -1.41999813      1.28379168
C      -6.95839353     -2.52381134      0.61038147
C      -7.46101561     -2.96672671     -0.59909298
C      -8.57858906     -2.34547870     -1.18888759
O     -10.82643427     -1.03087718     -2.27251322
O     -11.05686540      1.92622534      1.22035289
C      -7.57341074     -5.84475795      3.10399018
C      -6.50114587     -6.59187130      3.58755435
C      -5.20665660     -6.18958329      3.27251056
C      -4.93449980     -5.06246143      2.48553724
C      -6.02996925     -4.32359629      1.99506230
C      -7.34133175     -4.72350059      2.31730714
C      -3.47763412     -4.69333333      2.17835626
C      -3.39018570     -3.39720054      1.36209555
C      -4.53067265     -2.71676001      0.88909327
N      -5.82450433     -3.18254040      1.18989785
C      -2.13247999     -2.87629195      1.04028861
C      -1.94649929     -1.71367883      0.28021347
C      -3.09987404     -1.06515815     -0.18382206
C      -4.36334746     -1.55467810      0.11180640
C      -2.70747897     -4.50855078      3.51375479
C      -2.82611771     -5.84523347      1.36528396
C     -12.09676029      1.08518560     -1.14058956
C     -13.35737977      0.50315080     -1.02211776
C     -14.45831833      1.11680117     -1.61022649
C     -14.33903580      2.32113812     -2.32506163
C     -13.05956506      2.88298715     -2.42703374
C     -11.94720528      2.27426253     -1.84433396
N       8.18631119     -3.62636945     -0.74150438
C       6.59090766      6.17454280      0.47738706
C       6.93685734      7.54074257      0.53348472
C       5.97103869      8.62198340      1.03403585
C       4.62229012      8.01923427      1.44642918
C       4.34561024      6.63878275      1.36397565
C       9.44135875     -3.13287371     -1.14992444
C      10.48899730     -4.01468179     -1.48718221
C      10.34016837     -5.54016903     -1.43126886
C       8.92825404     -5.94879140     -0.99295097
C       7.92703312     -5.00909130     -0.67073563
C       3.61298701      8.86283557      1.92905008
C       2.36351081      8.39276032      2.32249820
C       2.10350311      7.02646039      2.23363786
C       3.08122763      6.16005694      1.76154463
C       7.53255905      5.23982881      0.00280390
C       8.79630835      5.64267701     -0.40957009
C       9.15286587      6.98892129     -0.35755818
C       8.22064786      7.91006378      0.11074813
C       6.60253681      9.33828730      2.25879272
C       5.73783203      9.65730255     -0.09996579
C       8.60621413     -7.30917423     -0.89853293
C       7.34898397     -7.75928885     -0.50644605
C       6.36824528     -6.81938386     -0.19478922
C       6.65264042     -5.46214111     -0.27512509
C       9.65529559     -1.74198632     -1.22377467
C      10.88177854     -1.22634467     -1.62296751
C      11.92678840     -2.08588072     -1.95679886
C      11.71295385     -3.45907732     -1.88305209
C      10.62412631     -6.13003450     -2.83928755
C      11.36972266     -6.11239332     -0.41908912
C     -15.58848350      2.96774067     -2.95065389
C     -15.25788081      4.26678966     -3.70930521
C     -16.60254878      3.30654612     -1.83208415
C     -16.23617931      1.97927620     -3.94896468
H       4.26001609      5.53878449     -1.61027668
H       3.24295654      4.33118213     -3.49786390
H       2.78479279      1.90278743     -3.39817529
H       5.23090768      1.54297299      2.79829950
H       5.72813036      3.97452059      2.79433351
H       1.11136147     -0.17818031     -2.86863200
H      -1.07839953     -1.02989746     -2.13381582
H      -0.62129291     -1.54084015      2.75190945
H       1.29541874     -1.17337067      4.22511608
H       3.49057047     -0.42677990      3.35431917
H       3.61848000     -0.64752913     -3.86127936
H       5.31978094     -2.25257329     -4.66649026
H       6.98227144     -3.24986833     -3.15119245
H       7.71892020     -2.65834198      1.65584484
H       5.97134879     -1.04664632      2.36885177
H      -9.33334981      1.61612718      2.98942426
H      -7.35473518      0.52899575      4.08002548
H      -6.24269755     -1.39231688      2.99291968
H      -6.98169485     -3.80746843     -1.08958040
H      -8.97662582     -2.69215113     -2.13618209
H      -8.59542547     -6.12969693      3.33532665
H      -6.66672638     -7.47255178      4.19970942
H      -4.37423747     -6.77567228      3.64966804
H      -8.18322831     -4.15245463      1.94707107
H      -1.25068794     -3.41299426      1.37323061
H      -3.00706075     -0.15454394     -0.76785104
H      -5.23187720     -1.02449727     -0.25787944
H      -3.14652991     -3.69913150      4.10441274
H      -2.73584085     -5.42030763      4.11663037
H      -1.65580294     -4.26834045      3.33443748
H      -3.35159146     -5.99516987      0.41778931
H      -1.77823261     -5.62454841      1.14087985
H      -2.85876271     -6.78568955      1.92333114
H     -13.47221674     -0.42654343     -0.47430210
H     -15.42984410      0.64410064     -1.50626714
H     -12.91127870      3.81071101     -2.96632302
H     -10.96519560      2.72726204     -1.93434060
H       3.81383906      9.92752029      1.99952328
H       1.60976485      9.08165411      2.69041325
H       1.13856123      6.62659723      2.53150421
H       2.86780121      5.10076052      1.69952989
H       7.26825470      4.19115302     -0.04057029
H       9.49953465      4.89804526     -0.77114011
H      10.13696166      7.31836302     -0.67545972
H       8.50035201      8.95834682      0.15000239
H       6.77631920      8.62920296      3.07324468
H       7.56134344      9.79578151      1.99747994
H       5.94803610     10.13088226      2.63328112
H       5.06353842     10.45459666      0.22604571
H       6.67838183     10.12330667     -0.40807490
H       5.29489400      9.17634223     -0.97686916
H       9.36908960     -8.04294638     -1.14058080
H       7.14171498     -8.82303916     -0.44693567
H       5.37604989     -7.13675537      0.11275993
H       5.88276214     -4.74210396     -0.02918176
H       8.85259609     -1.06377712     -0.96461595
H      11.01505458     -0.14945904     -1.67054328
H      12.89099523     -1.69732102     -2.26885978
H      12.52908218     -4.12699854     -2.14166034
H       9.91114670     -5.74082283     -3.57184445
H      11.63204323     -5.87488280     -3.17901091
H      10.54299582     -7.22084994     -2.83394739
H      12.39224583     -5.84998284     -0.70611890
H      11.18676624     -5.71525119      0.58346087
H      11.30790407     -7.20352251     -0.36808344
H     -16.17410825      4.68603240     -4.13700926
H     -14.82519861      5.02629014     -3.05006841
H     -14.56020585      4.09075990     -4.53468049
H     -16.91135392      2.41497341     -1.27842006
H     -17.50314008      3.76199222     -2.25897662
H     -16.17233027      4.01198037     -1.11387917
H     -17.13026841      2.42501838     -4.39912898
H     -16.53885123      1.04727108     -3.46299267
H     -15.54039558      1.72476124     -4.75488814
