# Supplementary material for: Constructing high-efficiency orange-red thermally activated delayed fluorescence emitters by three-dimension molecular engineering
Source: Nat Commun. 2022 Dec 19;13:7828. doi: 10.1038/s41467-022-35591-w (PMC9763412; doi:10.1038/s41467-022-35591-w)
Supplement: Supplementary file 3 — Source Data [file 41467_2022_35591_MOESM3_ESM.zip › Source data/optimized_geometries/tBu-S-mCP-S0.xyz]

   221
C       1.72621517      3.98879669     -2.13774131
C       1.26003239      3.13434019     -3.11922961
C       1.11417664      1.73890575     -2.90383491
C       1.46428917      1.21938829     -1.67895290
C       1.94552731      2.08869909     -0.67279128
C       2.07732102      3.48886967     -0.85222158
C       2.29622093      1.41622998      0.51910484
C       2.80226771      2.14815860      1.56782653
C       2.93659153      3.55159245      1.42176865
C       2.58292702      4.23747717      0.26516123
C      -0.93868541     -1.11960975     -1.85677470
C      -2.15516997     -1.66436762     -1.37438899
C      -2.41601939     -1.88746930     -0.02573510
C      -1.40587726     -1.52817666      0.93215079
C      -0.19424246     -0.99983664      0.41964175
C       0.04931115     -0.79582141     -0.95660467
C      -1.49952806     -1.60679804      2.35048170
C      -0.44111459     -1.21462267      3.14854772
C       0.77159823     -0.71341933      2.60634632
C       0.88602783     -0.60075106      1.24006856
C       2.48398603     -1.63224281     -3.12368142
C       3.55492076     -2.48877123     -3.48952040
C       4.53657502     -2.86793481     -2.59340813
C       4.50272756     -2.41054642     -1.24658457
C       3.43511857     -1.53821312     -0.91497550
C       2.43290344     -1.15264382     -1.83517293
C       5.44450484     -2.70463228     -0.20197419
C       5.26947114     -2.10296810      1.03979801
C       4.19601006     -1.22779786      1.33927825
C       3.27125391     -0.95142754      0.35971546
C       1.44622803     -0.21193533     -1.14784484
C       2.02154174     -0.07646042      0.36322694
C     -12.37776817     -0.33957522      1.03944815
C     -11.14450715     -0.92514388      1.62584942
C     -10.47967479     -2.00203212      0.98596515
C     -10.98570032     -2.53748799     -0.22508165
C     -12.21863606     -1.98430283     -0.84465047
N     -12.83645436     -0.91212335     -0.16797372
C     -10.65031313     -0.40640473      2.80886096
C      -9.48278825     -0.94403949      3.38795499
C      -8.81664427     -1.99075229      2.78478339
C      -9.29408994     -2.54692536      1.56934045
C      -8.64401305     -3.62731640      0.89749913
C      -9.16059048     -4.12740127     -0.28342174
C     -10.33238682     -3.58568022     -0.84645789
O     -12.68263989     -2.42444750     -1.88353146
O     -12.97600448      0.58723217      1.55970384
C      -8.94838585     -6.89490925      3.51749311
C      -7.81295304     -7.50434147      4.04767027
C      -6.56067259     -7.00114936      3.70791412
C      -6.39216652     -5.90418450      2.85224551
C      -7.55028654     -5.30243917      2.31941428
C      -8.81939408     -5.80686129      2.66341953
C      -4.97474976     -5.41424691      2.52795914
C      -5.00455424     -4.18826588      1.60555122
C      -6.20243060     -3.64561544      1.09779990
N      -7.44946880     -4.19594446      1.44918569
C      -3.79857353     -3.58760033      1.22877202
C      -3.71882037     -2.47723930      0.37773859
C      -4.92647854     -1.96650153     -0.11846547
C      -6.14110547     -2.53649950      0.23243033
C      -4.25300647     -5.03753646      3.85006781
C      -4.19409810     -6.55727639      1.82399126
C     -14.03732290     -0.35796755     -0.75493677
C     -15.24285821     -1.05131267     -0.66300124
C     -16.39251118     -0.51469093     -1.23284355
C     -16.37874226      0.72182813     -1.90093998
C     -15.15362845      1.39768650     -1.97438811
C     -13.99243280      0.86609298     -1.41198327
C       6.41086907     -4.92036776     -0.92443719
C       7.49426191     -5.79567872     -1.05158689
C       8.77285220     -5.40336840     -0.64418099
C       8.96353789     -4.12223563     -0.11619762
C       7.88203474     -3.24207617     -0.00333456
C       6.59289070     -3.63202574     -0.39743379
N       7.29181076     -7.10528928     -1.56589396
N      10.26077771     -3.70877183      0.28376506
C      11.41078385     -3.72526948     -0.51766563
C      12.50159644     -3.22047349      0.23428145
C      11.98973144     -2.88727787      1.54734956
C      10.60645698     -3.19903785      1.54182751
C       6.78942237     -7.41901206     -2.83329319
C       6.70677933     -8.82928790     -2.95957489
C       7.17977801     -9.39098854     -1.71121428
C       7.53393105     -8.30025771     -0.87705208
C       7.32311091    -10.69835782     -1.23215392
C       7.80574384    -10.89843878      0.05763618
C       8.14117433     -9.80480827      0.87395467
C       8.00905395     -8.49355700      0.42246630
C       6.43939713     -6.56755269     -3.88410534
C       5.98088441     -7.14865255     -5.06433133
C       5.87729113     -8.54324452     -5.20148678
C       6.24194077     -9.38679592     -4.15627224
C      11.55875425     -4.11429332     -1.85155211
C      12.82644412     -4.00954648     -2.41977180
C      13.92149119     -3.52456604     -1.68502499
C      13.76473190     -3.12572556     -0.36120079
C      12.57590150     -2.37311215      2.70957073
C      11.78778788     -2.18531179      3.84106693
C      10.42206993     -2.51457811      3.82313661
C       9.81345778     -3.02698262      2.67941779
C       3.95321122      6.31103365      0.58828637
C       4.09882185      7.70218735      0.58210322
C       3.02881279      8.52148602      0.20946410
C       1.81566847      7.93757465     -0.17148550
C       1.67158709      6.54608222     -0.16512055
C       2.73538315      5.71776938      0.22438333
N       5.33271456      8.28532417      0.97677509
N       0.71587300      8.75992213     -0.53254214
C       0.71442023      9.73734018     -1.53571990
C      -0.56660877     10.34350060     -1.58546467
C      -1.37304471      9.70746760     -0.56477545
C      -0.55262547      8.73662605      0.06347011
C       5.95383932      8.11461921      2.22034655
C       7.15379673      8.86990537      2.24245466
C       7.26266886      9.52392543      0.95493004
C       6.12333046      9.14215045      0.20185178
C       8.21394662     10.37521599      0.38111627
C       8.02405406     10.82411388     -0.92234703
C       6.89712714     10.42307859     -1.65954893
C       5.93531748      9.57687623     -1.11235092
C       5.52983896      7.38076990      3.33110174
C       6.33827649      7.39684715      4.46554833
C       7.53770154      8.12798067      4.50006095
C       7.94787180      8.86775559      3.39506017
C       1.73160606     10.10524188     -2.42002853
C       1.45487370     11.10725456     -3.34751757
C       0.19547568     11.72757232     -3.40158583
C      -0.81823247     11.34791511     -2.52704560
C      -2.69152324      9.88272221     -0.12890586
C      -3.16797617      9.10245814      0.92007169
C      -2.33661277      8.15498056      1.54084416
C      -1.02099364      7.95966251      1.12636732
C     -17.67675986      1.27425344     -2.51778825
C     -17.46988383      2.64782925     -3.18321419
C     -18.19142257      0.28822448     -3.59339346
C     -18.74729708      1.43172096     -1.41198729
H       1.83616615      5.04468943     -2.35702121
H       1.00142639      3.54197708     -4.09228264
H       0.74226222      1.10962514     -3.70669054
H       3.09047028      1.68427928      2.50624724
H       3.31135444      4.12344146      2.26579100
H      -0.80793755     -0.98155553     -2.92605919
H      -2.91547301     -1.94699547     -2.09671548
H      -2.41473959     -1.96192362      2.81016880
H      -0.54103036     -1.28226127      4.22820058
H       1.57494630     -0.41744539      3.27450960
H       1.73605362     -1.36496209     -3.86401488
H       3.60570676     -2.85313946     -4.51153916
H       5.34426216     -3.50895021     -2.92630829
H       5.97735622     -2.33707754      1.82956521
H       4.12021843     -0.80456213      2.33615558
H     -11.18179039      0.41684834      3.27364393
H      -9.10679802     -0.52797762      4.31717620
H      -7.91876060     -2.40264369      3.23148931
H      -8.64797791     -4.94829371     -0.77385700
H     -10.74050086     -3.97640497     -1.77207151
H      -9.93998332     -7.26232866      3.76440955
H      -7.89777592     -8.35670684      4.71402114
H      -5.67893926     -7.48035418      4.12211344
H      -9.70951895     -5.34406721      2.25665019
H      -2.87134477     -4.01656493      1.59355717
H      -4.91590693     -1.09998614     -0.77264637
H      -7.05473057     -2.11176854     -0.16373662
H      -3.22884719     -4.70381293      3.66025323
H      -4.78434803     -4.23159684      4.36491478
H      -4.19895750     -5.89371669      4.52801870
H      -4.68264464     -6.83826559      0.88667738
H      -3.16914076     -6.25201631      1.59417894
H      -4.14240838     -7.44645969      2.45890297
H     -15.27702581     -2.00800682     -0.15219694
H     -17.31849866     -1.07538873     -1.15226550
H     -15.08665387      2.35558701     -2.47591860
H     -13.05427160      1.40695699     -1.48065623
H       5.42050343     -5.26194821     -1.20330099
H       9.60760571     -6.08849398     -0.73537534
H       8.05137676     -2.23884815      0.37133261
H       7.05734396    -11.54487187     -1.85883636
H       7.92259650    -11.90773945      0.43993935
H       8.51047723     -9.98225558      1.87966400
H       8.26381830     -7.65409170      1.05999945
H       6.53356856     -5.49124892     -3.79076122
H       5.70194524     -6.50786584     -5.89563565
H       5.51476096     -8.96431197     -6.13408270
H       6.17218018    -10.46497112     -4.26856569
H      10.71798220     -4.48127074     -2.42944845
H      12.96708446     -4.30826590     -3.45429643
H      14.89646492     -3.45769818     -2.15767933
H      14.60979818     -2.74156126      0.20284471
H      13.63406111     -2.12853542      2.72825049
H      12.23094874     -1.78574979      4.74793844
H       9.82589614     -2.37075446      4.71944001
H       8.76161211     -3.29060280      2.67739604
H       4.80107309      5.68903823      0.85296335
H       3.12983362      9.60000090      0.24352822
H       0.72137378      6.11138746     -0.45336193
H       9.09133430     10.67757840      0.94559935
H       8.75430422     11.48584998     -1.37759610
H       6.77205620     10.77604098     -2.67890663
H       5.07622966      9.25895463     -1.69245940
H       4.59979329      6.82336687      3.31532109
H       6.03050245      6.83361386      5.34164051
H       8.14574832      8.11790185      5.39931030
H       8.87036041      9.44040909      3.42711527
H       2.70354679      9.62583592     -2.39225660
H       2.23116780     11.41183448     -4.04314609
H       0.01285307     12.50689848     -4.13488112
H      -1.79453708     11.82154425     -2.57611806
H      -3.33177654     10.62220857     -0.60128435
H      -4.18911847      9.22811244      1.26642180
H      -2.72414360      7.56155050      2.36362075
H      -0.38443635      7.23201897      1.61707556
H     -16.74592390      2.59974134     -4.00309228
H     -18.41793118      3.00026010     -3.60188989
H     -17.12621274      3.40024561     -2.46588623
H     -18.40141873     -0.69961530     -3.17287001
H     -19.11809269      0.66359925     -4.04203223
H     -17.45413615      0.16017758     -4.39248011
H     -18.97873200      0.47804801     -0.92891093
H     -18.40937591      2.12600750     -0.63602116
H     -19.67801667      1.82312239     -1.83766331
