# Supplementary material for: Constructing high-efficiency orange-red thermally activated delayed fluorescence emitters by three-dimension molecular engineering
Source: Nat Commun. 2022 Dec 19;13:7828. doi: 10.1038/s41467-022-35591-w (PMC9763412; doi:10.1038/s41467-022-35591-w)
Supplement: Supplementary file 3 — Source Data [file 41467_2022_35591_MOESM3_ESM.zip › Source data/optimized_geometries/tBu-T-TNP-S0.xyz]

   263
C      -2.10085300      3.11009124     -3.43752694
C      -1.78305870      2.13120876     -4.36041475
C      -0.84215559      1.10461788     -4.08314249
C      -0.23886545      1.07828392     -2.84689463
C      -0.55632313      2.08123079     -1.90176058
C      -1.47596322      3.12916146     -2.15858702
C       0.11950716      1.91765223     -0.67199017
C      -0.13188546      2.81125569      0.34287525
C      -1.04152166      3.87375899      0.11240185
C      -1.70621896      4.06760566     -1.09446946
C      -0.25301205     -2.27151865     -2.82358852
C      -0.69886399     -3.50223722     -2.27865930
C      -0.70176777     -3.78138917     -0.91588782
C      -0.25555492     -2.76003167     -0.00885809
C       0.19069407     -1.54299684     -0.58243918
C       0.20656567     -1.29340389     -1.97278246
C      -0.24780335     -2.81912824      1.41327768
C       0.20031897     -1.74448158      2.15844885
C       0.66009767     -0.54355457      1.55622750
C       0.64528849     -0.44503329      0.18393359
C       2.55973774     -0.31134943     -4.13303985
C       3.93461579     -0.19118953     -4.46646720
C       4.86010505      0.35518856     -3.59695521
C       4.45836726      0.83014357     -2.31638185
C       3.08575792      0.67033010     -1.99906379
C       2.14141996      0.11607636     -2.89403053
C       5.29608158      1.41398802     -1.30434970
C       4.71888453      1.75170511     -0.08387529
C       3.34551803      1.56321004      0.21144273
C       2.52454129      1.02664459     -0.75274027
C       0.76375453      0.10302658     -2.23480960
C       1.03432103      0.69891236     -0.74981136
C     -10.68237439      8.07127393      1.47512794
C      -9.70158272      7.84213780      0.38268816
C      -8.41082606      8.42772640      0.43461656
C      -8.03945423      9.24588433      1.53100176
C      -8.99049439      9.50389443      2.64376085
N     -10.25785109      8.89333866      2.54276737
C     -10.06102981      7.04422741     -0.68824851
C      -9.14826324      6.80682701     -1.73621466
C      -7.88625896      7.36357783     -1.70912076
C      -7.48304986      8.18711628     -0.62574065
C      -6.18897177      8.78672220     -0.54151726
C      -5.85626777      9.58098873      0.54010871
C      -6.77950162      9.81347857      1.57763851
O      -8.70280342     10.20247889      3.60168212
O     -11.79979168      7.58243311      1.46771485
C      -6.01435651     11.45153913     -3.78326911
C      -5.04972855     11.31430135     -4.77939578
C      -4.15175706     10.25390327     -4.70205124
C      -4.17547309      9.31544346     -3.66167872
C      -5.15313736      9.47175099     -2.65812487
C      -6.06622578     10.54148925     -2.73484136
C      -3.14380429      8.18027666     -3.65016061
C      -3.35994439      7.24094815     -2.45649470
C      -4.35252479      7.46466498     -1.48082276
N      -5.22803471      8.56342374     -1.58098994
C      -2.52891847      6.12538599     -2.30590318
C      -2.63150136      5.22158622     -1.24023680
C      -3.62333443      5.47509732     -0.28265087
C      -4.46610604      6.57050047     -0.39923885
C      -1.71971864      8.79324669     -3.55937035
C      -3.26840060      7.36625695     -4.96646278
C     -11.19355569      9.12203812      3.62247113
C     -11.01954528      8.47234747      4.84317064
C     -11.91786975      8.69962360      5.88011551
C     -13.01180777      9.56984346      5.73321612
C     -13.16367058     10.20582741      4.49404508
C     -12.26552127      9.98943689      3.44794402
C      -8.61697447    -10.04400454      0.83537075
C      -7.31476636     -9.53573735      1.33800473
C      -6.12452439     -9.73108748      0.59233070
C      -6.16239956    -10.41462806     -0.64889350
C      -7.44475156    -10.93396256     -1.19272660
N      -8.59740047    -10.71237609     -0.40992423
C      -7.27561455     -8.86792308      2.54858669
C      -6.05353256     -8.37507988      3.04958893
C      -4.88161333     -8.55206136      2.34355107
C      -4.88390307     -9.23425989      1.09886584
C      -3.70170076     -9.45101862      0.32639127
C      -3.76975190    -10.12360147     -0.87974570
C      -4.99865341    -10.60527231     -1.37091332
O      -7.51088247    -11.52362942     -2.25879189
O      -9.65910651     -9.89902854      1.45229533
C      -1.38553555    -11.88255717      2.84916887
C      -0.14461363    -11.45932121      3.32114440
C       0.32391177    -10.20452590      2.94356736
C      -0.40207434     -9.34468029      2.10863838
C      -1.65678189     -9.78622764      1.64126480
C      -2.13294426    -11.05690768      2.01856789
C       0.19437455     -7.98236056      1.73340973
C      -0.75547239     -7.18660990      0.82896873
C      -1.99866561     -7.69075664      0.39635923
N      -2.43992013     -8.96569699      0.80184001
C      -0.37650500     -5.91126897      0.39629895
C      -1.16410993     -5.11264390     -0.44305952
C      -2.39360704     -5.64192077     -0.85825375
C      -2.80465021     -6.90108560     -0.44575806
C       0.46041138     -7.16904995      3.02918471
C       1.53606981     -8.20844614      0.98461489
C      -9.85632584    -11.21293305     -0.91757838
C     -10.10462258    -12.58436728     -0.94019486
C     -11.31831891    -13.05791197     -1.42686139
C     -12.31789516    -12.18786218     -1.89510733
C     -12.04096755    -10.81492884     -1.85918106
C     -10.82394031    -10.32840513     -1.38033887
C      14.82862297     -1.25529357      1.12629926
C      13.89772674     -0.86373274      0.03659835
C      13.28355373      0.41469372      0.03421029
C      13.55109939      1.33949786      1.07451324
C      14.47631893      0.98915562      2.18409936
N      15.05738169     -0.29536259      2.13700694
C      13.63484154     -1.76381646     -0.98002989
C      12.75542176     -1.41811724     -2.02644203
C      12.14536718     -0.18098923     -2.05225535
C      12.39127500      0.76730249     -1.02536154
C      11.78799616      2.06209257     -0.99946581
C      12.06953582      2.94307836      0.02810205
C      12.95098599      2.58517482      1.06645173
O      14.72855068      1.76149332      3.09410011
O      15.37610806     -2.34467916      1.16258627
C      13.29815188      3.99462490     -4.40752508
C      12.44875958      4.46361008     -5.40766845
C      11.07890944      4.25527472     -5.27679252
C      10.51489423      3.59235093     -4.17859580
C      11.38721520      3.12714117     -3.17358626
C      12.77430006      3.33410410     -3.30341242
C       8.99256718      3.41354826     -4.10769971
C       8.57874020      2.63474248     -2.85189558
C       9.50681247      2.20485959     -1.88216646
N      10.88419619      2.45138707     -2.04187541
C       7.22538356      2.35073083     -2.63879805
C       6.74587002      1.66153621     -1.51684992
C       7.69324864      1.25089258     -0.56845522
C       9.04312975      1.51517406     -0.74569797
C       8.51272010      2.64027742     -5.36566929
C       8.32067956      4.81357276     -4.07814374
C      15.96092612     -0.65819966      3.20729756
C      15.46104709     -0.97843308      4.46418022
C      16.33619889     -1.32459637      5.49449061
C      17.72249231     -1.36522638      5.29528930
C      18.19814630     -1.03912495      4.01341580
C      17.33572941     -0.68734060      2.98054136
C     -13.97816205      9.78995971      6.91128014
C     -13.19697869     10.37391787      8.11237565
C     -14.60990502      8.43768403      7.31876012
C     -15.11742341     10.76506177      6.56020416
C      18.71618653     -1.74732908      6.40774476
C      19.50985414     -3.00352474      5.97702771
C      18.01028573     -2.05919183      7.74056185
C      19.69840296     -0.57585700      6.64521014
C     -13.64777579    -12.75960078     -2.41916074
C     -14.32867414    -13.58692454     -1.30294381
C     -13.36879593    -13.67196628     -3.63708800
C     -14.62620193    -11.65476325     -2.86004734
H      -2.84333054      3.86029701     -3.68498006
H      -2.27586572      2.13922115     -5.32865704
H      -0.62493755      0.35794228     -4.84111353
H       0.35465328      2.73116707      1.31049208
H      -1.21030633      4.59058356      0.91091398
H      -0.27340476     -2.13136827     -3.90032645
H      -1.03014459     -4.27928750     -2.96164481
H      -0.61106623     -3.70817344      1.91644573
H       0.19307734     -1.81452955      3.24262568
H       1.00240092      0.27339085      2.18457577
H       1.87071056     -0.74877744     -4.84939675
H       4.26948147     -0.55001070     -5.43575188
H       5.90352827      0.40541377     -3.88679832
H       5.35103738      2.20649457      0.67334697
H       2.96777880      1.85792845      1.18608068
H     -11.05488765      6.61016601     -0.69811430
H      -9.44402887      6.17864012     -2.57036987
H      -7.18421193      7.17892059     -2.51445339
H      -4.86702868     10.02478593      0.57945628
H      -6.52113220     10.43523295      2.42772054
H      -6.73100581     12.26679791     -3.81538036
H      -4.99512539     12.01880253     -5.60309128
H      -3.40096309     10.15241486     -5.47959062
H      -6.81922246     10.66170584     -1.96628389
H      -1.74541290      5.95994592     -3.03787023
H      -3.74874726      4.79553846      0.55483179
H      -5.22632496      6.73018923      0.35491008
H      -0.95408598      8.01199782     -3.56293823
H      -1.60705458      9.37474444     -2.63990756
H      -1.52306546      9.45708574     -4.40634625
H      -2.52823588      6.56194029     -5.00580712
H      -4.26305665      6.91885119     -5.05191435
H      -3.10778865      8.00240950     -5.84125369
H     -10.18093529      7.79741835      4.97943913
H     -11.75884453      8.18484246      6.82245086
H     -13.99060931     10.88543018      4.32603295
H     -12.40303147     10.49205590      2.49619317
H      -8.20265107     -8.73499740      3.09554228
H      -6.03799322     -7.85181682      4.00031177
H      -3.94223100     -8.17367644      2.73038306
H      -2.85771330    -10.27519647     -1.44750686
H      -5.05494709    -11.13188353     -2.31721824
H      -1.77873326    -12.85702708      3.12318481
H       0.45065106    -12.09352956      3.97014447
H       1.29285987     -9.87965552      3.30974715
H      -3.09356412    -11.40019301      1.65594178
H       0.58906673     -5.52453338      0.70506878
H      -3.04432370     -5.05335571     -1.49789259
H      -3.76494177     -7.27498382     -0.77758219
H       1.15024442     -7.69780804      3.69306883
H       0.90404071     -6.19577614      2.80010601
H      -0.47100078     -6.99807812      3.57706498
H       1.37349084     -8.77730179      0.06473312
H       2.24427578     -8.76447332      1.60577764
H       2.00422369     -7.25673705      0.71726978
H      -9.34821350    -13.27543430     -0.58348832
H     -11.48648483    -14.13025188     -1.43783288
H     -12.77648053    -10.09943416     -2.20673017
H     -10.63273227     -9.26069811     -1.35920959
H      14.11998716     -2.73334559     -0.94985639
H      12.55861572     -2.13442527     -2.81770463
H      11.46962387      0.08547333     -2.85706299
H      11.59883577      3.92058391      0.02416780
H      13.17369494      3.27407011      1.87379786
H      14.37185474      4.14014433     -4.48005290
H      12.84282438      4.98321924     -6.27512193
H      10.42091907      4.62538345     -6.05680631
H      13.44494157      2.97671212     -2.53235003
H       6.50203705      2.70318532     -3.36631246
H       7.37043740      0.70157864      0.31070272
H       9.74791865      1.17683800      0.00317789
H       7.42637011      2.51387342     -5.36184672
H       8.97090864      1.64771998     -5.40716276
H       8.77783213      3.17344297     -6.28291227
H       7.23070074      4.72664281     -4.04608381
H       8.64208457      5.37810956     -3.19820229
H       8.58272326      5.39441652     -4.96742240
H      14.39081336     -0.95268841      4.64114750
H      15.91554283     -1.56514958      6.46351644
H      19.26448449     -1.05782093      3.81073551
H      17.72546766     -0.44069521      1.99839481
H     -13.86967119     10.53282509      8.96273444
H     -12.39625800      9.70563357      8.44229174
H     -12.74256170     11.33563947      7.85347986
H     -15.29107150      8.57599170      8.16585737
H     -13.85282822      7.70697577      7.61779178
H     -15.18057950      8.00628339      6.49005182
H     -15.77703296     10.88607979      7.42533044
H     -15.72787620     10.39701683      5.72916056
H     -14.73792712     11.75704675      6.29438367
H      20.22963114     -3.28394956      6.75424171
H      18.83913044     -3.85284051      5.81181487
H      20.06809481     -2.83518475      5.05160198
H      18.75507080     -2.32369400      8.49794922
H      17.44954560     -1.19736074      8.11672110
H      17.32020721     -2.90414679      7.64849374
H      20.41306091     -0.83385204      7.43470889
H      19.16311699      0.32819492      6.95272202
H      20.27089056     -0.33426139      5.74493750
H     -13.70413772    -14.42251711     -0.97383138
H     -14.54075489    -12.96442021     -0.42771304
H     -15.27643504    -14.00270265     -1.66296971
H     -12.70668295    -14.50411349     -3.38031091
H     -14.30492292    -14.09564374     -4.01778102
H     -12.89593737    -13.10832954     -4.44779031
H     -14.21907470    -11.05200993     -3.67831105
H     -14.88254100    -10.98362372     -2.03382123
H     -15.55663238    -12.10779935     -3.21702867
