# Supplementary material for: Constructing high-efficiency orange-red thermally activated delayed fluorescence emitters by three-dimension molecular engineering
Source: Nat Commun. 2022 Dec 19;13:7828. doi: 10.1038/s41467-022-35591-w (PMC9763412; doi:10.1038/s41467-022-35591-w)
Supplement: Supplementary file 3 — Source Data [file 41467_2022_35591_MOESM3_ESM.zip › Source data/optimized_geometries/tBu-T-TNP-T1.xyz]

   263
C       2.10082991     -3.11005912     -3.43753245
C       1.78304000     -2.13117278     -4.36041782
C       0.84214101     -1.10457864     -4.08314299
C       0.23885121     -1.07824513     -2.84689515
C       0.55630405     -2.08119556     -1.90176372
C       1.47593930     -3.12913000     -2.15859278
C      -0.11952479     -1.91761669     -0.67199307
C       0.13186387     -2.81122288      0.34287051
C       1.04149438     -3.87373046      0.11239484
C       1.70619047     -4.06757821     -1.09447730
C       0.25301230      2.27155736     -2.82358161
C       0.69887293      3.50227178     -2.27864988
C       0.70178332      3.78141876     -0.91587701
C       0.25556555      2.76006081     -0.00884970
C      -0.19069294      1.54303080     -0.58243403
C      -0.20656850      1.29344261     -1.97277764
C       0.24781777      2.81915279      1.41328665
C      -0.20031105      1.74450679      2.15845519
C      -0.66009945      0.54358517      1.55623032
C      -0.64529296      0.44506843      0.18393631
C      -2.55974506      0.31140276     -4.13303662
C      -3.93462303      0.19124664     -4.46646571
C      -4.86011435     -0.35513205     -3.59695582
C      -4.45837826     -0.83009013     -2.31638253
C      -3.08576855     -0.67028005     -1.99906330
C      -2.14142935     -0.11602727     -2.89402848
C      -5.29609470     -1.41393500     -1.30435187
C      -4.71889909     -1.75165441     -0.08387721
C      -3.34553220     -1.56316223      0.21144156
C      -2.52455408     -1.02659770     -0.75274041
C      -0.76376399     -0.10298448     -2.23480783
C      -1.03433259     -0.69887243     -0.74981093
C      10.68231343     -8.07132478      1.47513337
C       9.70152732     -7.84217891      0.38269048
C       8.41076436     -8.42775413      0.43461535
C       8.03938063     -9.24590687      1.53100034
C       8.99041459     -9.50392571      2.64376266
N      10.25777807     -8.89338354      2.54277250
C      10.06098567     -7.04427260     -0.68824566
C       9.14822456     -6.80686321     -1.73621462
C       7.88621445     -7.36360117     -1.70912421
C       7.48299398     -8.18713496     -0.62574493
C       6.18890933     -8.78672755     -0.54152493
C       5.85619363     -9.58098974      0.54010100
C       6.77942203     -9.81348789      1.57763400
O       8.70271336    -10.20250619      3.60168376
O      11.79973606     -7.58249576      1.46772305
C       6.01428454    -11.45153622     -3.78328339
C       5.04966437    -11.31428558     -4.77941601
C       4.15170236    -10.25387920     -4.70207360
C       4.17542066     -9.31542309     -3.66169768
C       5.15307757     -9.47174300     -2.65813846
C       6.06615587    -10.54149021     -2.73485225
C       3.14376234     -8.18024655     -3.65018220
C       3.35990173     -7.24092582     -2.45650985
C       4.35247530     -7.46465423     -1.48083350
N       5.22797736     -8.56341935     -1.58100045
C       2.52888275     -6.12535837     -2.30591768
C       2.63146631     -5.22156394     -1.24024647
C       3.62329319     -5.47508637     -0.28265668
C       4.46605762     -6.57049497     -0.39924521
C       1.71967010     -8.79320378     -3.55940673
C       3.26837701     -7.36622118     -4.96647933
C      11.19347711     -9.12209220      3.62247926
C      11.01947194     -8.47239616      4.84317670
C      11.91779064     -8.69968149      5.88012467
C      13.01171754     -9.56991644      5.73323057
C      13.16357538    -10.20590542      4.49406135
C      12.26543184     -9.98950547      3.44795714
C       8.61707380     10.04390182      0.83534852
C       7.31486421      9.53564750      1.33799246
C       6.12461403      9.73103308      0.59234033
C       6.16248190     10.41459895     -0.64887039
C       7.44483453     10.93392329     -1.19271220
N       8.59749218     10.71229926     -0.40993277
C       7.27571917      8.86780872      2.54856147
C       6.05363617      8.37497611      3.04957192
C       4.88170941      8.55199166      2.34355510
C       4.88399198      9.23421539      1.09888382
C       3.70178213      9.45100777      0.32643024
C       3.76982638     10.12361423     -0.87969402
C       4.99872813     10.60527681     -1.37086916
O       7.51095894     11.52361222     -2.25876581
O       9.65921309      9.89889408      1.45225374
C       1.38567506     11.88253463      2.84927291
C       0.14475380     11.45930581      3.32125690
C      -0.32379094     10.20452183      2.94366558
C       0.40217511      9.34468082      2.10871418
C       1.65688232      9.78622076      1.64133266
C       2.13306403     11.05688937      2.01864986
C      -0.19429406      7.98237368      1.73347144
C       0.75553458      7.18662461      0.82900963
C       1.99872828      7.69076395      0.39639290
N       2.44000108      8.96569408      0.80188601
C       0.37655002      5.91129204      0.39632973
C       1.16413971      5.11266728     -0.44304397
C       2.39363753      5.64193749     -0.85824572
C       2.80469611      6.90109464     -0.44574201
C      -0.46032793      7.16904735      3.02923732
C      -1.53599405      8.20848588      0.98469287
C       9.85641898     11.21284219     -0.91759774
C      10.10474070     12.58427240     -0.94019495
C      11.31843803     13.05780296     -1.42687306
C      12.31799067     12.18774274     -1.89515014
C      12.04103824     10.81481375     -1.85924281
C      10.82400990     10.32830422     -1.38038901
C     -14.82865694      1.25533093      1.12627024
C     -13.89775955      0.86376785      0.03657134
C     -13.28357654     -0.41465372      0.03419350
C     -13.55111305     -1.33945045      1.07450535
C     -14.47633232     -0.98910500      2.18409065
N     -15.05740545      0.29540804      2.13698780
C     -13.63488339      1.76384472     -0.98006515
C     -12.75546240      1.41814340     -2.02647579
C     -12.14539808      0.18101977     -2.05227940
C     -12.39129691     -0.76726511     -1.02537677
C     -11.78800870     -2.06205063     -0.99947133
C     -12.06954031     -2.94302979      0.02810451
C     -12.95099049     -2.58512326      1.06645333
O     -14.72855539     -1.76143636      3.09409933
O     -15.37615113      2.34471230      1.16254775
C     -13.29815674     -3.99461224     -4.40751807
C     -12.44876265     -4.46359787     -5.40765987
C     -11.07891352     -4.25525383     -5.27678635
C     -10.51490095     -3.59232092     -4.17859364
C     -11.38722372     -3.12711061     -3.17358574
C     -12.77430762     -3.33408231     -3.30340944
C      -8.99257480     -3.41350949     -4.10769984
C      -8.57875073     -2.63469714     -2.85189875
C      -9.50682464     -2.20481330     -1.88217159
N     -10.88420746     -2.45134714     -2.04187912
C      -7.22539468     -2.35068157     -2.63880127
C      -6.74588331     -1.66148306     -1.51685423
C      -7.69326383     -1.25083761     -0.56846184
C      -9.04314446     -1.51512214     -0.74570536
C      -8.51273317     -2.64024035     -5.36567273
C      -8.32067940     -4.81353028     -4.07813974
C     -15.96094967      0.65824853      3.20727747
C     -15.46106963      0.97849417      4.46415662
C     -16.33622101      1.32466246      5.49446590
C     -17.72251512      1.36528508      5.29526681
C     -18.19817022      1.03917056      4.01339689
C     -17.33575359      0.68738157      2.98052368
C      13.97806569     -9.79004269      6.91129776
C      13.19687143    -10.37398830      8.11239253
C      14.60982522     -8.43777420      7.31877652
C      15.11731535    -10.76516046      6.56022655
C     -18.71620839      1.74739353      6.40772121
C     -19.50988213      3.00358243      5.97699533
C     -18.01030478      2.05927068      7.74053360
C     -19.69841947      0.57591936      6.64519971
C      13.64787327     12.75946510     -2.41921612
C      14.32880622     13.58675774     -1.30299688
C      13.36889033     13.67185558     -3.63712435
C      14.62627083     11.65461582     -2.86013674
H       2.84330490     -3.86026698     -3.68498719
H       2.27584754     -2.13918457     -5.32866001
H       0.62492607     -0.35790049     -4.84111235
H      -0.35467373     -2.73113357      1.31048779
H       1.21027529     -4.59055788      0.91090535
H       0.27340200      2.13141031     -3.90031996
H       1.03015688      4.27932234     -2.96163369
H       0.61108854      3.70819373      1.91645706
H      -0.19306666      1.81455114      3.24263236
H      -1.00240721     -0.27335992      2.18457647
H      -1.87071654      0.74883079     -4.84939201
H      -4.26948734      0.55007066     -5.43574992
H      -5.90353780     -0.40535508     -3.88680008
H      -5.35105347     -2.20644424      0.67334387
H      -2.96779411     -1.85788294      1.18607921
H      11.05484823     -6.61022142     -0.69810878
H       9.44399903     -6.17867938     -2.57036912
H       7.18417177     -7.17893715     -2.51445898
H       4.86694968    -10.02477662      0.57944592
H       6.52104335    -10.43523866      2.42771597
H       6.73092601    -12.26680203     -3.81539254
H       4.99505987    -12.01878348     -5.60311435
H       3.40091429    -10.15238099     -5.47961755
H       6.81914631    -10.66171674     -1.96629003
H       1.74538185     -5.95990978     -3.03788790
H       3.74870684     -4.79553192      0.55482952
H       5.22627163     -6.73019241      0.35490691
H       0.95404456     -8.01194787     -3.56297703
H       1.60699311     -9.37470517     -2.63994762
H       1.52301750     -9.45703684     -4.40638757
H       2.52821986     -6.56189743     -5.00582564
H       4.26303783     -6.91882393     -5.05192041
H       3.10776658     -8.00236801     -5.84127480
H      10.18087057     -7.79745550      4.97944114
H      11.75876976     -8.18489569      6.82245832
H      13.99050575    -10.88551961      4.32605318
H      12.40293817    -10.49212871      2.49620787
H       8.20276188      8.73485579      3.09550028
H       6.03810233      7.85169363      4.00028425
H       3.94232673      8.17361416      2.73039308
H       2.85778195     10.27523473     -1.44743901
H       5.05501639     11.13190692     -2.31716395
H       1.77888762     12.85699554      3.12329964
H      -0.45049559     12.09351088      3.97027437
H      -1.29273846      9.87965685      3.30985214
H       3.09368368     11.40016904      1.65601782
H      -0.58902202      5.52456190      0.70510624
H       3.04434292      5.05337219     -1.49789607
H       3.76498804      7.27498689     -0.77757173
H      -1.15014812      7.69780412      3.69313602
H      -0.90397139      6.19578218      2.80014882
H       0.47108762      6.99805627      3.57710591
H      -1.37341749      8.77735391      0.06481820
H      -2.24418791      8.76451147      1.60587099
H      -2.00416125      7.25678605      0.71733753
H       9.34834992     13.27534741     -0.58346475
H      11.48662332     14.13014006     -1.43782921
H      12.77653228     10.09931144     -2.20681666
H      10.63278254      9.26060027     -1.35927477
H     -14.12003659      2.73337028     -0.94989945
H     -12.55866318      2.13444614     -2.81774508
H     -11.46965414     -0.08544460     -2.85708615
H     -11.59883334     -3.92053213      0.02417785
H     -13.17369246     -3.27401322      1.87380618
H     -14.37185892     -4.14013852     -4.48004392
H     -12.84282533     -4.98321399     -6.27511024
H     -10.42092167     -4.62536300     -6.05679885
H     -13.44495046     -2.97669013     -2.53234822
H      -6.50204647     -2.70313750     -3.36631361
H      -7.37045428     -0.70152067      0.31069512
H      -9.74793473     -1.17678556      0.00316913
H      -7.42638371     -2.51383053     -5.36185180
H      -8.97092706     -1.64768536     -5.40716917
H      -8.77784340     -3.17341045     -6.28291370
H      -7.23070084     -4.72659430     -4.04608133
H      -8.64208028     -5.37806585     -3.19819591
H      -8.58272077     -5.39437864     -4.96741616
H     -14.39083548      0.95275577      4.64112219
H     -15.91556420      1.56522583      6.46348903
H     -19.26450894      1.05786012      3.81071844
H     -17.72549269      0.44072660      1.99837988
H      13.86955943    -10.53290134      8.96275386
H      12.39615772     -9.70569337      8.44230428
H      12.74244364    -11.33570514      7.85349786
H      15.29098709     -8.57608881      8.16587648
H      13.85275694     -7.70705520      7.61780384
H      15.18050822     -8.00638320      6.49006897
H      15.77692188    -10.88618441      7.42535446
H      15.72777439    -10.39712568      5.72918284
H      14.73780684    -11.75714142      6.29440828
H     -20.22965744      3.28401192      6.75420928
H     -18.83916209      3.85289923      5.81177217
H     -20.06812545      2.83523184      5.05157307
H     -18.75508847      2.32377818      8.49792060
H     -17.44956131      1.19744448      8.11669951
H     -17.32022854      2.90422658      7.64845559
H     -20.41307657      0.83391853      7.43469793
H     -19.16312890     -0.32812762      6.95271843
H     -20.27090834      0.33431320      5.74493057
H      13.70429160     14.42235746     -0.97386097
H      14.54088893     12.96423526     -0.42777938
H      15.27656950     14.00252283     -1.66303143
H      12.70679614     14.50401040     -3.38032321
H      14.30501875     14.09552272     -4.01782557
H      12.89600881     13.10824048     -4.44782839
H      14.21911878     11.05188415     -3.67840413
H      14.88260979     10.98345740     -2.03392585
H      15.55670456     12.10763975     -3.21712532
