# Supplementary material for: Constructing high-efficiency orange-red thermally activated delayed fluorescence emitters by three-dimension molecular engineering
Source: Nat Commun. 2022 Dec 19;13:7828. doi: 10.1038/s41467-022-35591-w (PMC9763412; doi:10.1038/s41467-022-35591-w)
Supplement: Supplementary file 3 — Source Data [file 41467_2022_35591_MOESM3_ESM.zip › Source data/Supp.Fig. 53.xlsx]

## Sheet: Supp Fig. 53(a)
Temperature(℃)	S-mCP-Weight(%)	Temperature(℃)	S-DMAc-Weight(%)	Temperature(℃)	tBu-S-mCP-Weight(%)	Temperature(℃)	tBu-S-DMAc-Weight(%)				Temperature(℃)	S-mCP-Heatflow	Temperature(℃)	S-DMAc-Heatflow	Temperature(℃)	tBu-S-mCP-Heatflow	Temperature(℃)	tBu-S-DMAc-Heatflow
26.6976	1	25.4976	1	21.3721	1	20.6661	1				4.82786	0.13798	4.8097	-0.91818	5.05816	-0.88208	5.03076	-0.36453
26.7041	1	25.4714	0.99998	21.3365	1	20.659	0.99997				4.70301	0.13667	4.68327	-0.91798	4.93333	-0.88189	4.90446	-0.36443
26.7072	1	25.4421	0.99997	21.301	1	20.6543	0.99994				4.57782	0.13436	4.55875	-0.91781	4.80783	-0.88176	4.77907	-0.36435
26.7033	1	25.4156	0.99996	21.2655	1	20.6489	0.99991				4.49297	0.13367	4.47539	-0.91775	4.72391	-0.88169	4.69548	-0.3643
26.6992	1	25.3927	0.99995	21.2309	1	20.6456	0.99988				4.40978	0.13328	4.39243	-0.91769	4.63997	-0.88163	4.61069	-0.36424
26.6976	1	25.3624	0.99995	21.1961	1	20.6421	0.99984				4.28498	0.13269	4.2672	-0.91718	4.51404	-0.88152	4.48703	-0.36412
26.7015	1	25.3432	0.99992	21.162	1	20.6372	0.99981				4.16134	0.13239	4.14157	-0.91651	4.38949	-0.88142	4.3617	-0.36397
26.7071	0.99999	25.3284	0.99992	21.1279	1	20.6317	0.99978				4.07714	0.13219	4.05861	-0.91633	4.30635	-0.88129	4.27826	-0.3638
26.7145	0.99999	25.3096	0.99992	21.0954	1	20.6254	0.99975				3.9944	0.13204	3.9755	-0.91621	4.22153	-0.88024	4.1946	-0.36357
26.7233	0.99999	25.29	0.99989	21.0637	1	20.6199	0.99972				3.86942	0.13176	3.85095	-0.91299	4.09786	-0.86983	4.06916	-0.36291
26.7323	0.99999	25.2656	0.99988	21.0348	1	20.614	0.99969				3.74456	0.13157	3.72531	-0.8911	3.97343	-0.85702	3.94463	-0.36056
26.7345	0.99999	25.2415	0.99988	21.0072	1	20.6091	0.99965				3.66072	0.13236	3.64253	-0.86126	3.88974	-0.84845	3.86182	-0.35403
26.7336	0.99999	25.2251	0.99987	20.981	1	20.6041	0.99961				3.57721	0.14801	3.5588	-0.83345	3.80572	-0.82189	3.77808	-0.33604
26.7337	0.99999	25.211	0.99985	20.9567	1	20.5996	0.99958				3.45342	0.20392	3.43614	-0.78943	3.68001	-0.76766	3.65405	-0.31401
26.7347	0.99999	25.1941	0.99984	20.9322	1	20.5946	0.99954				3.33053	0.25706	3.31303	-0.7503	3.5571	-0.70985	3.5296	-0.28857
26.7364	0.99998	25.183	0.99984	20.9074	1	20.5894	0.99951				3.24934	0.29328	3.23195	-0.73842	3.47599	-0.68114	3.4478	-0.27267
26.7329	0.99998	25.1654	0.99982	20.8836	1	20.5839	0.99948				3.16896	0.32168	3.15091	-0.73353	3.39371	-0.66608	3.36643	-0.25869
26.7366	0.99998	25.1422	0.99981	20.8622	1	20.5819	0.99946				3.08644	0.34174	3.07101	-0.73792	3.31327	-0.66213	3.28461	-0.24997
26.7394	0.99998	25.1232	0.9998	20.8428	1	20.582	0.99943				2.96556	0.3534	2.94945	-0.7546	3.19104	-0.67122	3.16406	-0.24581
26.7422	0.99998	25.1034	0.99979	20.8244	1	20.5815	0.99942				2.84461	0.35661	2.83008	-0.77462	3.06958	-0.70101	3.04445	-0.24518
26.7443	0.99997	25.0911	0.99979	20.8052	1	20.5808	0.9994				2.76645	0.35682	2.75022	-0.79526	2.98905	-0.72794	2.96454	-0.24852
26.7506	0.99997	25.0858	0.99976	20.7877	1	20.5805	0.99938				2.68757	0.35904	2.67314	-0.80955	2.91056	-0.74898	2.88538	-0.25307
26.7589	0.99997	25.0734	0.99976	20.7716	1	20.5812	0.99937				2.57275	0.3584	2.55951	-0.85474	2.79368	-0.81791	2.77001	-0.26388
26.7666	0.99996	25.0573	0.99975	20.7543	1	20.5818	0.99936				2.46171	0.35081	2.44978	-0.88816	2.67913	-0.88087	2.65513	-0.27658
26.7761	0.99996	25.0452	0.99974	20.7373	1	20.5839	0.99935				2.39032	0.34096	2.37905	-0.91198	2.60582	-0.9218	2.58342	-0.2816
26.7837	0.99996	25.0335	0.99972	20.7235	1	20.5881	0.99934				2.31891	0.32693	2.31113	-0.93915	2.53307	-0.95697	2.51348	-0.28943
26.7962	0.99996	25.026	0.99971	20.7092	1	20.5959	0.99934				2.21948	0.30463	2.21375	-0.97879	2.42905	-1.00451	2.41271	-0.30825
26.8026	0.99996	25.0191	0.99971	20.6957	1	20.6047	0.99932				2.1269	0.2707	2.12098	-1.01103	2.3314	-1.04899	2.3173	-0.32998
26.8087	0.99995	25.0074	0.99968	20.6824	1	20.6109	0.99932				2.0674	0.23519	2.06338	-1.02963	2.26917	-1.07612	2.25638	-0.34475
26.8121	0.99995	24.9984	0.99968	20.6709	1	20.6167	0.99931				2.0119	0.20456	2.00951	-1.04929	2.21014	-1.09776	2.20004	-0.35852
26.8131	0.99995	24.9895	0.99967	20.6617	1	20.6226	0.9993				1.93213	0.14725	1.93347	-1.07394	2.12519	-1.1193	2.12014	-0.38027
26.817	0.99995	24.9789	0.99965	20.6524	1	20.6288	0.99929				1.86183	0.08425	1.86289	-1.09413	2.04761	-1.13217	2.04617	-0.40298
26.8269	0.99995	24.9704	0.99965	20.6419	1	20.6365	0.99929				1.81812	0.04703	1.81937	-1.10144	1.99923	-1.13912	2.00013	-0.41859
26.8451	0.99994	24.962	0.99963	20.634	1	20.647	0.99928				1.77702	0.01005	1.77828	-1.10655	1.95312	-1.14038	1.95678	-0.43234
26.8622	0.99994	24.955	0.99962	20.6276	1	20.6582	0.99927				1.73793	-0.02729	1.73808	-1.10819	1.9108	-1.13624	1.91601	-0.44538
26.8758	0.99994	24.9507	0.99961	20.621	0.99999	20.6676	0.99926				1.68509	-0.08854	1.68537	-1.10491	1.85157	-1.12099	1.86137	-0.46376
26.8864	0.99994	24.946	0.9996	20.6158	0.99999	20.6765	0.99926				1.63918	-0.14965	1.63764	-1.09821	1.79626	-1.09824	1.81228	-0.48112
26.8944	0.99994	24.9409	0.99958	20.6103	0.99998	20.6856	0.99925				1.61041	-0.18656	1.6087	-1.09071	1.76422	-1.07932	1.78217	-0.49113
26.9029	0.99994	24.9427	0.99958	20.6074	0.99998	20.6955	0.99924				1.58423	-0.21704	1.58243	-1.08279	1.73295	-1.06225	1.75302	-0.49784
26.9217	0.99993	24.9457	0.99958	20.6065	0.99997	20.7066	0.99924				1.5487	-0.2587	1.54494	-1.06293	1.6918	-1.0344	1.71548	-0.50562
26.9425	0.99993	24.9504	0.99955	20.6072	0.99997	20.7188	0.99923				1.5183	-0.29906	1.51095	-1.04364	1.65398	-1.00033	1.68047	-0.51118
26.9636	0.99993	24.9492	0.99955	20.6092	0.99996	20.7339	0.99922				1.49919	-0.32427	1.49171	-1.02641	1.63283	-0.97845	1.66022	-0.51163
26.9782	0.99993	24.9463	0.99953	20.6116	0.99995	20.7495	0.99922				1.48212	-0.34548	1.47336	-1.0068	1.61199	-0.95321	1.64156	-0.5115
26.9844	0.99993	24.9502	0.99952	20.615	0.99995	20.7649	0.99921				1.45906	-0.37122	1.44944	-0.9799	1.58375	-0.91903	1.61633	-0.50978
26.9929	0.99992	24.9556	0.99951	20.6188	0.99994	20.78	0.9992				1.44012	-0.39166	1.42852	-0.95162	1.55861	-0.88273	1.59349	-0.50695
27.0055	0.99992	24.9595	0.99949	20.6233	0.99994	20.796	0.9992				1.4293	-0.40281	1.41579	-0.93168	1.54471	-0.85886	1.58128	-0.50278
27.021	0.99992	24.9628	0.99948	20.6276	0.99993	20.8119	0.99919				1.4202	-0.41295	1.40535	-0.91091	1.53198	-0.83438	1.56859	-0.4976
27.0362	0.99992	24.9678	0.99948	20.6337	0.99992	20.8249	0.99918				1.40893	-0.4253	1.39514	-0.88998	1.51504	-0.79986	1.55391	-0.49025
27.0538	0.99992	24.9686	0.99947	20.6404	0.99992	20.8399	0.99918				1.4001	-0.43715	1.38185	-0.85836	1.50057	-0.76682	1.54279	-0.48185
27.0632	0.99991	24.9739	0.99944	20.6463	0.99992	20.8559	0.99917				1.39468	-0.44326	1.37222	-0.82635	1.49359	-0.74456	1.53529	-0.47512
27.0789	0.99991	24.9787	0.99944	20.6532	0.99991	20.8724	0.99917				1.39101	-0.44727	1.36682	-0.80661	1.48682	-0.72186	1.53052	-0.46757
27.094	0.99991	24.9865	0.99944	20.6606	0.9999	20.8883	0.99916				1.38937	-0.45206	1.36321	-0.78707	1.4828	-0.69965	1.5251	-0.45897
27.1086	0.99991	24.9978	0.99941	20.6715	0.9999	20.9048	0.99916				1.38856	-0.45559	1.35898	-0.75739	1.47571	-0.667	1.52065	-0.44878
27.1292	0.99991	25.0049	0.99941	20.6834	0.99989	20.9215	0.99915				1.38867	-0.45792	1.35794	-0.72691	1.47221	-0.63601	1.51826	-0.43878
27.1483	0.9999	25.0151	0.99939	20.6954	0.99989	20.94	0.99914				1.38974	-0.45781	1.35817	-0.70604	1.47031	-0.61574	1.51706	-0.4312
27.1664	0.9999	25.0303	0.99939	20.7088	0.99988	20.9593	0.99914				1.39261	-0.45899	1.35899	-0.68658	1.47205	-0.59558	1.51876	-0.4223
27.1843	0.9999	25.0458	0.99938	20.7233	0.99987	20.9814	0.99913				1.39891	-0.46068	1.36204	-0.65706	1.47399	-0.56611	1.52187	-0.40903
27.2041	0.99989	25.0557	0.99936	20.7396	0.99987	21.0074	0.99913				1.40662	-0.46141	1.36853	-0.62849	1.47898	-0.53765	1.52635	-0.39737
27.2249	0.99989	25.0686	0.99934	20.7572	0.99986	21.034	0.99912				1.41452	-0.46211	1.37309	-0.60905	1.48146	-0.51864	1.53113	-0.38997
27.2448	0.99989	25.0795	0.99934	20.7762	0.99985	21.0599	0.99912				1.42134	-0.46071	1.37959	-0.59081	1.48683	-0.50007	1.53584	-0.38172
27.263	0.99989	25.092	0.99933	20.7961	0.99984	21.0881	0.99911				1.43425	-0.4585	1.38921	-0.56347	1.49515	-0.47217	1.54657	-0.37001
27.2811	0.99989	25.1048	0.99931	20.8154	0.99983	21.1178	0.9991				1.44813	-0.45547	1.40171	-0.53751	1.50684	-0.44493	1.55729	-0.35833
27.3001	0.99988	25.1187	0.9993	20.8331	0.99982	21.146	0.9991				1.45883	-0.45483	1.41147	-0.52	1.51424	-0.42826	1.56554	-0.35031
27.3189	0.99988	25.1346	0.9993	20.852	0.99981	21.1736	0.99909				1.47029	-0.45297	1.42174	-0.50272	1.52451	-0.4113	1.57523	-0.3419
27.3372	0.99988	25.1509	0.99928	20.8716	0.9998	21.2007	0.99908				1.48306	-0.45073	1.43278	-0.48625	1.53522	-0.39494	1.58707	-0.33387
27.3542	0.99988	25.1636	0.99927	20.8924	0.9998	21.23	0.99907				1.50188	-0.44652	1.45009	-0.46158	1.55134	-0.37032	1.60311	-0.32315
27.3715	0.99987	25.1779	0.99925	20.9153	0.99978	21.2582	0.99907				1.52214	-0.44285	1.46722	-0.43721	1.56726	-0.34775	1.62176	-0.31236
27.3885	0.99987	25.196	0.99925	20.9382	0.99978	21.2854	0.99906				1.53712	-0.43965	1.48048	-0.42167	1.5809	-0.33267	1.63409	-0.30477
27.4092	0.99987	25.217	0.99924	20.9607	0.99977	21.3117	0.99906				1.55418	-0.43842	1.49355	-0.4071	1.59405	-0.3178	1.64848	-0.29742
27.4294	0.99986	25.2339	0.99922	20.9832	0.99976	21.3388	0.99905				1.57705	-0.43583	1.51523	-0.38521	1.61497	-0.29706	1.66986	-0.28651
27.4472	0.99986	25.2525	0.99922	21.0063	0.99975	21.3642	0.99905				1.6015	-0.43107	1.53937	-0.36477	1.63739	-0.27661	1.69215	-0.27594
27.4685	0.99986	25.2712	0.99921	21.0312	0.99974	21.3892	0.99904				1.61875	-0.4285	1.55614	-0.35098	1.65348	-0.2642	1.70712	-0.26912
27.4931	0.99986	25.2895	0.9992	21.0578	0.99973	21.4174	0.99903				1.63685	-0.42429	1.57184	-0.33759	1.67048	-0.25062	1.72399	-0.26238
27.5185	0.99985	25.305	0.99919	21.0851	0.99972	21.4486	0.99903				1.66572	-0.41923	1.59674	-0.31812	1.69386	-0.23186	1.74871	-0.25286
27.5421	0.99985	25.3262	0.99917	21.1145	0.99971	21.4821	0.99902				1.6939	-0.41415	1.62399	-0.29875	1.71905	-0.21537	1.77492	-0.24276
27.5704	0.99985	25.3449	0.99917	21.1443	0.9997	21.5146	0.99902				1.71276	-0.41098	1.64245	-0.28544	1.73856	-0.20392	1.79346	-0.23636
27.5991	0.99985	25.3667	0.99917	21.1742	0.99968	21.5469	0.99901				1.73315	-0.40842	1.66186	-0.27463	1.75571	-0.19326	1.81187	-0.23041
27.6297	0.99985	25.3859	0.99915	21.204	0.99967	21.5802	0.999				1.76349	-0.40367	1.68891	-0.25755	1.78512	-0.17716	1.83994	-0.22175
27.6596	0.99984	25.4021	0.99915	21.2361	0.99966	21.6141	0.999				1.79501	-0.39815	1.71806	-0.24171	1.81535	-0.16241	1.86849	-0.21306
27.6938	0.99984	25.4169	0.99914	21.2696	0.99965	21.6484	0.99899				1.8159	-0.39492	1.73981	-0.23032	1.83545	-0.15171	1.88929	-0.20722
27.7314	0.99984	25.4352	0.99912	21.3021	0.99964	21.6841	0.99898				1.8381	-0.39203	1.7603	-0.2196	1.85516	-0.14219	1.91042	-0.20146
27.7658	0.99984	25.4644	0.99912	21.3343	0.99963	21.7196	0.99897				1.85981	-0.39017	1.78095	-0.21005	1.87467	-0.13331	1.93058	-0.19585
27.7958	0.99983	25.4958	0.99911	21.3669	0.99962	21.7531	0.99897				1.8936	-0.38634	1.81221	-0.19556	1.90717	-0.12029	1.96143	-0.18837
27.8241	0.99983	25.5308	0.9991	21.3996	0.99961	21.7864	0.99896				1.92709	-0.38111	1.84542	-0.18142	1.9401	-0.10709	1.99284	-0.18081
27.8518	0.99983	25.5553	0.99909	21.4324	0.9996	21.8192	0.99895				1.95224	-0.37751	1.86746	-0.17248	1.96223	-0.0989	2.01486	-0.17626
27.8791	0.99983	25.575	0.99909	21.4662	0.99959	21.8528	0.99894				1.97393	-0.37487	1.89	-0.16435	1.98425	-0.09111	2.03822	-0.17158
27.905	0.99982	25.5937	0.99908	21.5001	0.99958	21.8879	0.99893				2.01037	-0.37178	1.92511	-0.14965	2.01831	-0.07996	2.07233	-0.16463
27.9312	0.99982	25.6201	0.99907	21.5357	0.99957	21.9234	0.99893				2.04716	-0.36659	1.96028	-0.13635	2.05337	-0.06824	2.10693	-0.15724
27.9582	0.99981	25.6524	0.99907	21.5722	0.99956	21.9591	0.99892				2.0719	-0.36165	1.98329	-0.12853	2.07663	-0.06124	2.1299	-0.15321
27.9869	0.99981	25.6937	0.99906	21.6069	0.99955	21.9967	0.99892				2.09634	-0.35794	2.00628	-0.12227	2.09929	-0.05399	2.15307	-0.1486
28.0117	0.9998	25.7315	0.99905	21.6423	0.99954	22.0343	0.99891				2.13298	-0.35446	2.04196	-0.11176	2.1361	-0.04342	2.18882	-0.14272
28.037	0.9998	25.7561	0.99905	21.6773	0.99953	22.0714	0.9989				2.17026	-0.35172	2.07863	-0.09897	2.17285	-0.03338	2.22469	-0.1369
28.0691	0.9998	25.7758	0.99904	21.7142	0.99952	22.111	0.9989				2.19674	-0.34944	2.10393	-0.092	2.19559	-0.0279	2.24796	-0.13286
28.1026	0.9998	25.7968	0.99903	21.752	0.99951	22.1494	0.99889				2.22327	-0.34704	2.12829	-0.08584	2.22062	-0.0216	2.27313	-0.12914
28.1356	0.9998	25.8196	0.99902	21.7902	0.9995	22.1886	0.99888				2.26107	-0.34156	2.15409	-0.08031	2.25879	-0.0125	2.31138	-0.12334
28.1715	0.9998	25.8507	0.99902	21.828	0.99949	22.227	0.99887				2.30064	-0.33652	2.19262	-0.07094	2.29723	-0.00319	2.35	-0.11811
28.2077	0.99979	25.8883	0.99902	21.8667	0.99948	22.2649	0.99887				2.32755	-0.33419	2.23081	-0.06001	2.32373	0.00103	2.37595	-0.11514
28.2451	0.99979	25.9211	0.99901	21.9055	0.99947	22.3052	0.99886				2.35528	-0.33337	2.25731	-0.054	2.34903	0.00643	2.4012	-0.11172
28.2787	0.99979	25.9544	0.999	21.9437	0.99946	22.3472	0.99885				2.38192	-0.33244	2.28345	-0.0487	2.37601	0.01134	2.42564	-0.10825
28.3117	0.99978	25.985	0.999	21.9836	0.99945	22.3898	0.99884				2.42155	-0.32897	2.32204	-0.04007	2.41358	0.01908	2.46489	-0.10358
28.3484	0.99978	26.0135	0.99899	22.0265	0.99944	22.4336	0.99884				2.46196	-0.32465	2.36135	-0.02993	2.45268	0.02794	2.50489	-0.09886
28.3867	0.99978	26.0429	0.99898	22.0722	0.99943	22.4829	0.99883				2.48944	-0.32179	2.38917	-0.02449	2.47878	0.03262	2.5311	-0.09594
28.4176	0.99977	26.0783	0.99898	22.1167	0.99942	22.5331	0.99882				2.51668	-0.31959	2.41481	-0.0195	2.50569	0.03724	2.55833	-0.09316
28.4472	0.99977	26.1114	0.99898	22.162	0.99941	22.585	0.99882				2.55872	-0.31589	2.45565	-0.01409	2.54682	0.0423	2.59802	-0.08924
28.4814	0.99977	26.1488	0.99897	22.2083	0.99941	22.6383	0.99881				2.59973	-0.31314	2.49805	-0.00721	2.58867	0.04795	2.63801	-0.08531
28.5148	0.99976	26.1874	0.99896	22.2539	0.99939	22.6915	0.9988				2.62849	-0.312	2.52488	-0.00196	2.61492	0.05125	2.66602	-0.08302
28.5492	0.99976	26.2161	0.99896	22.3005	0.99939	22.7443	0.9988				2.65642	-0.31073	2.5526	0.00327	2.64234	0.05547	2.694	-0.08025
28.585	0.99976	26.2524	0.99895	22.3476	0.99938	22.7958	0.99879				2.69827	-0.30788	2.59401	0.00969	2.68379	0.06236	2.73463	-0.07634
28.6266	0.99975	26.2877	0.99895	22.395	0.99937	22.8461	0.99878				2.74088	-0.30423	2.63487	0.01724	2.72563	0.0694	2.77608	-0.07261
28.6687	0.99975	26.3192	0.99894	22.4429	0.99936	22.8955	0.99878				2.77011	-0.30273	2.66297	0.02141	2.75183	0.07383	2.80285	-0.0707
28.7077	0.99975	26.3508	0.99894	22.49	0.99936	22.9449	0.99877				2.79892	-0.30106	2.69074	0.02573	2.78095	0.07526	2.83124	-0.06819
28.7493	0.99975	26.3949	0.99893	22.5367	0.99934	22.9921	0.99877				2.84112	-0.29927	2.72064	0.02865	2.82252	0.07994	2.87293	-0.06491
28.7889	0.99975	26.4351	0.99893	22.5828	0.99933	23.0371	0.99876				2.88516	-0.29671	2.76157	0.03413	2.86538	0.08663	2.91499	-0.0625
28.8342	0.99974	26.4799	0.99892	22.6303	0.99932	23.0822	0.99875				2.91302	-0.29455	2.80498	0.03852	2.89325	0.09049	2.94344	-0.0607
28.8765	0.99974	26.5235	0.99892	22.6802	0.99931	23.1268	0.99874				2.94232	-0.29196	2.83417	0.0428	2.92137	0.09208	2.97325	-0.05751
28.9187	0.99973	26.5648	0.99892	22.7329	0.99931	23.1728	0.99874				2.97197	-0.28958	2.86324	0.04765	2.9509	0.09365	3.0012	-0.05502
28.9646	0.99973	26.6096	0.99891	22.7866	0.9993	23.2218	0.99873				3.01522	-0.28667	2.90554	0.05322	2.99344	0.09746	3.04364	-0.05195
29.0058	0.99972	26.6483	0.99891	22.8408	0.99928	23.2732	0.99873				3.05928	-0.28374	2.94859	0.05474	3.0362	0.10272	3.0871	-0.04932
29.044	0.99972	26.689	0.9989	22.8966	0.99928	23.3238	0.99872				3.08919	-0.28205	2.97835	0.05739	3.06469	0.10565	3.11606	-0.04782
29.0815	0.99972	26.7338	0.9989	22.9539	0.99927	23.3752	0.99871				3.11801	-0.28115	3.0082	0.06271	3.09445	0.10681	3.14337	-0.04571
29.1216	0.99972	26.7856	0.9989	23.0109	0.99925	23.4257	0.9987				3.16285	-0.28004	3.05102	0.07103	3.13817	0.11071	3.18615	-0.0436
29.1648	0.99971	26.8287	0.9989	23.0686	0.99925	23.4767	0.99869				3.20667	-0.27884	3.09542	0.07528	3.18174	0.11579	3.23033	-0.04119
29.2111	0.99971	26.8688	0.99889	23.1284	0.99924	23.5297	0.99869				3.23634	-0.2777	3.12431	0.07587	3.21164	0.11836	3.26062	-0.03973
29.2549	0.99971	26.9138	0.99889	23.1897	0.99923	23.5851	0.99868				3.26689	-0.27659	3.15449	0.07658	3.23979	0.11967	3.28891	-0.03853
29.2983	0.9997	26.9558	0.99889	23.2471	0.99922	23.6398	0.99867				3.31164	-0.27462	3.19749	0.08111	3.28487	0.12247	3.33298	-0.03603
29.3422	0.9997	26.9956	0.99889	23.3035	0.99921	23.6947	0.99866				3.35671	-0.27207	3.24264	0.08707	3.32897	0.12613	3.37693	-0.03392
29.3845	0.9997	27.0374	0.99889	23.3583	0.9992	23.7499	0.99865				3.38734	-0.27022	3.27253	0.08902	3.358	0.12905	3.4056	-0.03248
29.4291	0.99969	27.0845	0.99888	23.4122	0.99919	23.8008	0.99865				3.41723	-0.26854	3.30245	0.09095	3.38842	0.13099	3.43625	-0.03098
29.4782	0.99969	27.1317	0.99888	23.4663	0.99918	23.8509	0.99864				3.44673	-0.26702	3.3318	0.09209	3.41853	0.13167	3.46745	-0.0297
29.5255	0.99969	27.1791	0.99888	23.521	0.99917	23.9045	0.99863				3.49211	-0.26504	3.37714	0.09609	3.46242	0.13404	3.51044	-0.02722
29.5767	0.99968	27.2217	0.99887	23.5769	0.99916	23.9593	0.99862				3.53761	-0.2633	3.42296	0.10142	3.50649	0.13662	3.55429	-0.02499
29.6256	0.99968	27.2631	0.99887	23.6341	0.99916	24.0149	0.99862				3.56777	-0.26193	3.45204	0.10338	3.53749	0.13853	3.58509	-0.02349
29.6696	0.99968	27.3102	0.99887	23.6919	0.99915	24.0715	0.99861				3.59772	-0.26077	3.4821	0.10445	3.5672	0.1404	3.61503	-0.02237
29.7133	0.99967	27.3533	0.99887	23.7502	0.99914	24.1262	0.9986				3.64335	-0.25955	3.52761	0.10682	3.61212	0.14281	3.65868	-0.02098
29.761	0.99967	27.4012	0.99886	23.8108	0.99913	24.1813	0.99859				3.68904	-0.2582	3.57325	0.11208	3.65606	0.14632	3.70333	-0.01978
29.8169	0.99967	27.4507	0.99886	23.8724	0.99912	24.238	0.99858				3.71965	-0.25706	3.60264	0.1155	3.68593	0.1482	3.73382	-0.01858
29.8708	0.99967	27.5018	0.99886	23.9352	0.99911	24.2934	0.99857				3.75025	-0.25583	3.63275	0.11694	3.71608	0.14986	3.76482	-0.01748
29.9192	0.99966	27.5512	0.99886	23.9997	0.9991	24.35	0.99856				3.79587	-0.25425	3.67863	0.11748	3.76185	0.15183	3.80975	-0.01626
29.9691	0.99966	27.5989	0.99886	24.0638	0.99909	24.4095	0.99855				3.84145	-0.25267	3.72356	0.11928	3.80768	0.15279	3.85433	-0.01437
30.0244	0.99965	27.6491	0.99885	24.1289	0.99909	24.4704	0.99854				3.8722	-0.2513	3.75586	0.12243	3.83829	0.1535	3.88507	-0.01306
30.0768	0.99965	27.7034	0.99885	24.1936	0.99907	24.5315	0.99853				3.90301	-0.24984	3.78607	0.12597	3.86875	0.15428	3.91606	-0.01217
30.1266	0.99965	27.7601	0.99885	24.2571	0.99907	24.5939	0.99852				3.9493	-0.24804	3.81595	0.12828	3.91448	0.15621	3.9601	-0.01114
30.1827	0.99964	27.8168	0.99884	24.3208	0.99906	24.656	0.99851				3.99484	-0.24668	3.86207	0.12903	3.95917	0.15916	4.00632	-0.00939
30.2415	0.99964	27.8736	0.99884	24.3844	0.99905	24.7187	0.9985				4.02539	-0.24607	3.90839	0.12967	3.98923	0.16122	4.03602	-0.00797
30.295	0.99964	27.9292	0.99884	24.4475	0.99905	24.7801	0.99849				4.05681	-0.24542	3.93968	0.13089	4.02075	0.16273	4.06658	-0.00672
30.3433	0.99963	27.985	0.99884	24.5117	0.99903	24.8408	0.99847				4.08811	-0.24472	3.97021	0.13264	4.05157	0.16397	4.09846	-0.00616
30.3938	0.99963	28.0389	0.99884	24.578	0.99902	24.9023	0.99846				4.13384	-0.24346	4.0154	0.13619	4.09843	0.16516	4.14351	-0.00527
30.4483	0.99963	28.0971	0.99883	24.6464	0.99902	24.9674	0.99846				4.18093	-0.24215	4.06134	0.13985	4.14323	0.16697	4.18906	-0.00324
30.5028	0.99963	28.1574	0.99883	24.7137	0.99901	25.0329	0.99844				4.21152	-0.24115	4.09175	0.14105	4.17452	0.16846	4.21961	-0.00214
30.5544	0.99962	28.2123	0.99883	24.7799	0.999	25.0992	0.99843				4.24247	-0.23996	4.12393	0.14169	4.20358	0.16977	4.24974	-0.00148
30.6074	0.99962	28.2657	0.99883	24.8458	0.99899	25.1656	0.99842				4.28852	-0.23888	4.17038	0.14244	4.24978	0.17187	4.2965	-0.000888911
30.6593	0.99961	28.3224	0.99882	24.9131	0.99898	25.231	0.99841				4.33419	-0.23775	4.21744	0.14391	4.29626	0.17291	4.34141	-0.000269326
30.7115	0.99961	28.3779	0.99882	24.9824	0.99897	25.2974	0.9984				4.36659	-0.23735	4.24705	0.14504	4.32732	0.17341	4.37347	0.00041714
30.7641	0.99961	28.4348	0.99882	25.0522	0.99896	25.3645	0.99839				4.39777	-0.23708	4.27934	0.14701	4.35836	0.17401	4.40308	0.00126
30.8191	0.99961	28.4934	0.99882	25.1224	0.99895	25.4323	0.99838				4.44439	-0.23663	4.32551	0.15129	4.40517	0.1761	4.44914	0.00238
30.8763	0.99961	28.5523	0.99882	25.1922	0.99894	25.5024	0.99837				4.49103	-0.23593	4.37219	0.154	4.45032	0.17765	4.4956	0.00363
30.9317	0.9996	28.6043	0.99882	25.26	0.99893	25.5717	0.99836				4.52132	-0.23513	4.4025	0.15459	4.48152	0.17819	4.52645	0.00428
30.9857	0.99959	28.6592	0.99881	25.3263	0.99892	25.6404	0.99835				4.55383	-0.23397	4.43399	0.15484	4.51199	0.17885	4.55851	0.00487
31.0444	0.99959	28.7219	0.99881	25.3941	0.99891	25.7083	0.99834				4.60065	-0.23204	4.46541	0.15534	4.55891	0.18081	4.60531	0.00572
31.1044	0.99959	28.7894	0.9988	25.4642	0.9989	25.7746	0.99833				4.64796	-0.23053	4.51201	0.15712	4.60497	0.18265	4.65132	0.00668
31.167	0.99959	28.8556	0.9988	25.5354	0.9989	25.841	0.99831				4.6781	-0.23009	4.55975	0.15884	4.63676	0.18321	4.68113	0.0075
31.2285	0.99958	28.9194	0.9988	25.6073	0.99889	25.9081	0.9983				4.70943	-0.2298	4.59066	0.15969	4.6689	0.18359	4.71175	0.00826
31.2906	0.99958	28.9822	0.99879	25.6795	0.99887	25.977	0.99829				4.74133	-0.22959	4.6223	0.16101	4.69951	0.18441	4.74307	0.00884
31.3537	0.99958	29.0433	0.99879	25.7521	0.99886	26.0446	0.99828				4.78853	-0.22889	4.66878	0.16333	4.74594	0.18675	4.78956	0.00995
31.4161	0.99957	29.1044	0.99879	25.8267	0.99885	26.115	0.99826				4.83553	-0.22793	4.71681	0.16502	4.79149	0.18876	4.83601	0.01116
31.4781	0.99957	29.1664	0.99878	25.901	0.99884	26.1848	0.99825				4.8665	-0.2273	4.74727	0.16563	4.8224	0.18974	4.86697	0.01199
31.5353	0.99957	29.2384	0.99878	25.9765	0.99883	26.2543	0.99824				4.89732	-0.22663	4.77788	0.16643	4.85359	0.19025	4.89797	0.01267
31.597	0.99956	29.3091	0.99878	26.0535	0.99882	26.3259	0.99823				4.94512	-0.22535	4.82536	0.16773	4.90084	0.19086	4.94639	0.01369
31.6642	0.99956	29.371	0.99878	26.1331	0.99881	26.3989	0.99823				4.99329	-0.22409	4.87188	0.16955	4.94794	0.1913	4.9924	0.01456
31.7274	0.99956	29.429	0.99877	26.2116	0.9988	26.4725	0.99821				5.02418	-0.2235	4.90373	0.17061	4.97934	0.19168	5.02291	0.01486
31.7883	0.99955	29.4889	0.99877	26.2902	0.9988	26.5457	0.99821				5.05645	-0.22322	4.93529	0.17132	5.01086	0.19236	5.05422	0.01516
31.8502	0.99955	29.5498	0.99877	26.3709	0.99878	26.6192	0.99819				5.10235	-0.22251	4.98318	0.17223	5.05728	0.19379	5.10156	0.01568
31.9095	0.99955	29.6104	0.99877	26.4507	0.99877	26.6904	0.99819				5.15062	-0.2214	5.03108	0.17331	5.10325	0.19509	5.14856	0.01644
31.9675	0.99955	29.6765	0.99876	26.529	0.99876	26.7627	0.99817				5.18115	-0.22068	5.0631	0.17452	5.13544	0.19594	5.18018	0.01687
32.0283	0.99954	29.743	0.99876	26.6052	0.99875	26.8348	0.99816				5.21286	-0.21985	5.09476	0.17539	5.16612	0.19692	5.21173	0.01727
32.0933	0.99953	29.8117	0.99876	26.6833	0.99875	26.9073	0.99815				5.26021	-0.21859	5.12576	0.17621	5.21374	0.19834	5.25687	0.01794
32.1616	0.99953	29.8785	0.99875	26.7627	0.99874	26.9818	0.99814				5.30832	-0.21734	5.17168	0.17782	5.2601	0.19915	5.3044	0.01875
32.2311	0.99953	29.9486	0.99875	26.8415	0.99873	27.0556	0.99813				5.33961	-0.21682	5.21988	0.17942	5.29162	0.19975	5.33469	0.01935
32.2945	0.99952	30.0144	0.99875	26.9202	0.99871	27.129	0.99812				5.37209	-0.21654	5.25141	0.17982	5.32375	0.20039	5.3673	0.01989
32.3591	0.99952	30.0778	0.99875	27.0005	0.9987	27.2035	0.99811				5.40337	-0.21609	5.28367	0.18	5.35577	0.20078	5.39922	0.02024
32.4237	0.99951	30.1443	0.99875	27.0836	0.99869	27.2788	0.9981				5.44994	-0.21496	5.33169	0.18083	5.40243	0.20131	5.44544	0.02083
32.4928	0.99951	30.2126	0.99875	27.1665	0.99868	27.3543	0.99809				5.49741	-0.2132	5.37912	0.18252	5.44955	0.20192	5.49309	0.02197
32.5619	0.99951	30.2839	0.99874	27.2495	0.99866	27.4287	0.99808				5.5295	-0.21216	5.41021	0.1837	5.48133	0.20292	5.52401	0.02282
32.6281	0.9995	30.3532	0.99874	27.3315	0.99865	27.5032	0.99807				5.5616	-0.21143	5.44056	0.18453	5.51306	0.20374	5.55614	0.0236
32.6921	0.9995	30.42	0.99874	27.4136	0.99864	27.5776	0.99806				5.6087	-0.21084	5.48862	0.18573	5.55955	0.2047	5.60181	0.02411
32.7537	0.9995	30.4891	0.99874	27.4946	0.99863	27.6543	0.99805				5.65641	-0.21017	5.53706	0.18687	5.60652	0.20562	5.64887	0.02447
32.8184	0.9995	30.5586	0.99873	27.577	0.99863	27.734	0.99804				5.68752	-0.20999	5.56947	0.18785	5.63904	0.20624	5.68186	0.02484
32.8868	0.99949	30.6249	0.99873	27.6608	0.99863	27.8145	0.99803				5.72013	-0.20971	5.60098	0.18849	5.67077	0.2067	5.71307	0.0255
32.9557	0.99949	30.6926	0.99873	27.7436	0.99862	27.8964	0.99802				5.76793	-0.20862	5.63241	0.18902	5.71824	0.20719	5.76115	0.02682
33.0234	0.99948	30.7684	0.99873	27.8256	0.99861	27.9781	0.99801				5.81632	-0.20644	5.6801	0.1899	5.76546	0.20797	5.80792	0.0276
33.0907	0.99947	30.8414	0.99872	27.9068	0.9986	28.0604	0.998				5.84696	-0.20533	5.72817	0.19087	5.7984	0.20884	5.83967	0.02784
33.1567	0.99947	30.9102	0.99872	27.9878	0.99859	28.1433	0.998				5.87943	-0.205	5.7611	0.19175	5.82883	0.20964	5.87042	0.02799
33.2251	0.99947	30.9826	0.99872	28.0682	0.99858	28.2274	0.99799				5.91093	-0.20479	5.79163	0.19248	5.86063	0.21008	5.90237	0.02817
33.2978	0.99946	31.0557	0.99871	28.1514	0.99857	28.3109	0.99798				5.95897	-0.20439	5.83886	0.19355	5.90776	0.21079	5.9497	0.02849
33.3739	0.99946	31.1319	0.99871	28.2365	0.99857	28.3943	0.99797				6.00706	-0.20381	5.88776	0.19468	5.95543	0.21149	5.99733	0.02883
33.4536	0.99946	31.205	0.99871	28.3228	0.99856	28.4759	0.99796				6.03997	-0.20338	5.91901	0.19548	5.98755	0.21212	6.02944	0.02918
33.5276	0.99946	31.2764	0.99871	28.4078	0.99855	28.5544	0.99795				6.07154	-0.2027	5.95123	0.19612	6.02002	0.21254	6.06097	0.02971
33.597	0.99945	31.352	0.99871	28.4917	0.99854	28.6304	0.99795				6.11865	-0.20124	5.99912	0.19707	6.0665	0.2133	6.10734	0.03051
33.668	0.99945	31.4338	0.9987	28.5772	0.99852	28.7067	0.99794				6.16588	-0.20047	6.04664	0.19791	6.11311	0.21392	6.15498	0.03097
33.7414	0.99944	31.5145	0.9987	28.6637	0.99851	28.7853	0.99793				6.19814	-0.20009	6.07967	0.1986	6.14463	0.2142	6.18672	0.03119
33.8178	0.99944	31.5921	0.9987	28.7519	0.99851	28.8633	0.99792				6.23045	-0.19993	6.11179	0.19929	6.17704	0.21451	6.2197	0.03135
33.8931	0.99943	31.6716	0.9987	28.8397	0.9985	28.9412	0.99791				6.27935	-0.19931	6.15928	0.20004	6.22498	0.21478	6.267	0.03169
33.972	0.99943	31.7507	0.99869	28.9273	0.9985	29.0205	0.9979				6.32737	-0.19887	6.2076	0.20062	6.27328	0.21509	6.31481	0.03256
34.0512	0.99942	31.8309	0.99869	29.0138	0.99849	29.1024	0.99789				6.35866	-0.19851	6.23898	0.20113	6.30533	0.21526	6.34538	0.03347
34.1283	0.99942	31.9088	0.99869	29.0996	0.99849	29.1878	0.99788				6.39014	-0.19817	6.27137	0.2017	6.33766	0.21562	6.37804	0.03416
34.2021	0.99942	31.9833	0.99869	29.1877	0.99848	29.2751	0.99788				6.43845	-0.19749	6.30451	0.20235	6.38373	0.21653	6.42593	0.03449
34.2798	0.99942	32.06	0.99868	29.2764	0.99847	29.3597	0.99787				6.48638	-0.19677	6.35188	0.20383	6.43187	0.2175	6.47368	0.03465
34.3602	0.99942	32.139	0.99868	29.3658	0.99847	29.4451	0.99786				6.51859	-0.19649	6.4001	0.20518	6.4642	0.21797	6.5055	0.03479
34.4387	0.99941	32.2093	0.99868	29.4554	0.99846	29.5314	0.99785				6.55041	-0.19625	6.4321	0.20583	6.49588	0.21826	6.53795	0.03502
34.5123	0.9994	32.2817	0.99868	29.5455	0.99845	29.6177	0.99784				6.58396	-0.19589	6.46414	0.20619	6.52792	0.21853	6.56916	0.03537
34.5867	0.9994	32.359	0.99868	29.6347	0.99845	29.7058	0.99784				6.6321	-0.19551	6.51216	0.20695	6.57477	0.21906	6.61648	0.0359
34.6626	0.9994	32.4391	0.99867	29.7236	0.99844	29.7956	0.99783				6.67998	-0.19504	6.55886	0.20778	6.62263	0.21969	6.664	0.03647
34.7369	0.99939	32.52	0.99867	29.8143	0.99844	29.8857	0.99782				6.7115	-0.19457	6.59228	0.20819	6.65455	0.22025	6.69559	0.03675
34.8111	0.99939	32.5986	0.99867	29.9067	0.99844	29.974	0.99781				6.74314	-0.19414	6.62493	0.20853	6.68647	0.22093	6.72773	0.03708
34.8877	0.99938	32.6766	0.99867	29.9991	0.99843	30.0585	0.99781				6.79166	-0.19348	6.67295	0.20907	6.73541	0.22159	6.77545	0.0375
34.964	0.99938	32.755	0.99867	30.0903	0.99842	30.1407	0.9978				6.84053	-0.19297	6.72126	0.20968	6.78291	0.22201	6.82495	0.03793
35.039	0.99937	32.84	0.99867	30.1825	0.99841	30.2262	0.99779				6.87259	-0.19273	6.75323	0.20985	6.81525	0.22239	6.85632	0.03836
35.1101	0.99937	32.9211	0.99866	30.276	0.9984	30.315	0.99778				6.90549	-0.19247	6.78606	0.21004	6.84726	0.22262	6.88792	0.03894
35.1816	0.99937	33.0051	0.99866	30.3712	0.99839	30.405	0.99778				6.95253	-0.19211	6.83414	0.211	6.89517	0.22308	6.93448	0.03986
35.2628	0.99936	33.0877	0.99866	30.4673	0.99839	30.4925	0.99777				6.99999	-0.19172	6.88207	0.21269	6.94327	0.22396	6.98203	0.04027
35.3471	0.99936	33.1664	0.99866	30.5627	0.99838	30.5777	0.99776				7.03377	-0.19123	6.91526	0.21324	6.97499	0.22443	7.01621	0.04039
35.4315	0.99936	33.2467	0.99865	30.6586	0.99838	30.6641	0.99776				7.06552	-0.19038	6.94666	0.21369	7.00726	0.22463	7.04756	0.04058
35.5166	0.99935	33.3264	0.99865	30.7536	0.99837	30.7502	0.99775				7.11363	-0.18917	6.9793	0.21401	7.0546	0.22493	7.09612	0.04094
35.6001	0.99935	33.4077	0.99865	30.849	0.99837	30.8375	0.99774				7.16189	-0.18861	7.02676	0.2146	7.10423	0.22539	7.14318	0.0413
35.687	0.99934	33.4893	0.99864	30.9463	0.99836	30.9264	0.99774				7.19518	-0.18841	7.07477	0.2152	7.13584	0.2258	7.17517	0.04148
35.7712	0.99934	33.5771	0.99864	31.0448	0.99836	31.0165	0.99773				7.22672	-0.18815	7.10775	0.21547	7.16788	0.22621	7.20681	0.04173
35.856	0.99934	33.657	0.99864	31.1422	0.99835	31.1103	0.99772				7.25943	-0.18791	7.14035	0.21568	7.2001	0.22672	7.23921	0.04195
35.9422	0.99933	33.7366	0.99863	31.239	0.99835	31.2029	0.99771				7.30752	-0.18727	7.18868	0.21613	7.24783	0.22719	7.28754	0.04231
36.0273	0.99933	33.8189	0.99863	31.334	0.99834	31.2927	0.9977				7.35548	-0.18617	7.23717	0.21668	7.29626	0.22774	7.33668	0.0427
36.1063	0.99933	33.9029	0.99863	31.4284	0.99834	31.3817	0.99769				7.38741	-0.18558	7.27017	0.21737	7.32833	0.22798	7.36746	0.04305
36.1871	0.99932	33.9906	0.99863	31.5231	0.99833	31.4707	0.99769				7.42033	-0.1853	7.30175	0.21806	7.36132	0.22842	7.39996	0.04336
36.2719	0.99932	34.0764	0.99862	31.6188	0.99833	31.5602	0.99768				7.46852	-0.18469	7.35061	0.21878	7.40845	0.22895	7.44805	0.04383
36.3544	0.99931	34.1617	0.99862	31.7163	0.99832	31.6512	0.99767				7.51704	-0.18391	7.39941	0.21939	7.45691	0.22959	7.49605	0.04431
36.4374	0.9993	34.246	0.99862	31.8141	0.99831	31.7451	0.99766				7.54923	-0.18359	7.43179	0.22009	7.48883	0.22985	7.52908	0.04465
36.5192	0.9993	34.3356	0.99862	31.9119	0.99831	31.8401	0.99765				7.58152	-0.18337	7.46283	0.22112	7.52105	0.23025	7.56067	0.04505
36.6013	0.9993	34.4207	0.99861	32.0105	0.9983	31.9361	0.99764				7.63056	-0.18305	7.49509	0.22206	7.56951	0.23093	7.60898	0.04588
36.6839	0.9993	34.511	0.99861	32.1086	0.9983	32.0321	0.99764				7.67886	-0.18265	7.54414	0.22246	7.61707	0.23129	7.65711	0.04654
36.7682	0.99929	34.6023	0.99861	32.2074	0.99829	32.1276	0.99763				7.71223	-0.18214	7.59284	0.22276	7.65019	0.23149	7.68845	0.04674
36.854	0.99929	34.6876	0.99861	32.306	0.99829	32.2231	0.99762				7.74306	-0.18155	7.62647	0.22318	7.68211	0.23178	7.72112	0.04688
36.939	0.99929	34.7757	0.99861	32.4051	0.99828	32.3201	0.99761				7.79119	-0.1811	7.65889	0.22381	7.73006	0.23323	7.76899	0.04719
37.025	0.99928	34.8647	0.9986	32.5045	0.99827	32.4187	0.9976				7.84099	-0.18076	7.70666	0.22434	7.7777	0.23424	7.818	0.04765
37.1095	0.99927	34.9547	0.9986	32.6062	0.99826	32.5182	0.9976				7.87386	-0.18055	7.75469	0.22502	7.81123	0.23447	7.85108	0.04801
37.195	0.99927	35.0436	0.9986	32.7068	0.99825	32.615	0.99759				7.90544	-0.18031	7.78667	0.22551	7.84328	0.23467	7.88312	0.04828
37.2823	0.99926	35.127	0.9986	32.8075	0.99824	32.7083	0.99758				7.93857	-0.18	7.81974	0.226	7.87523	0.23486	7.9152	0.04849
37.3679	0.99926	35.2108	0.99859	32.9072	0.99823	32.8014	0.99757				7.98761	-0.17926	7.86896	0.22639	7.92352	0.23516	7.96242	0.04873
37.4545	0.99926	35.297	0.99859	33.0068	0.99823	32.8933	0.99756				8.03692	-0.17847	7.91763	0.22681	7.97242	0.23545	8.01091	0.04905
37.5422	0.99925	35.383	0.99859	33.1075	0.99822	32.9839	0.99756				8.06762	-0.17799	7.94996	0.22717	8.00442	0.23577	8.04308	0.0493
37.6324	0.99925	35.4695	0.99859	33.2084	0.99821	33.0747	0.99755				8.09951	-0.17742	7.98131	0.22738	8.03747	0.2364	8.07537	0.0496
37.7206	0.99925	35.5592	0.99858	33.3118	0.9982	33.1668	0.99754				8.14836	-0.17676	8.03017	0.22775	8.0844	0.23805	8.12385	0.05001
37.8109	0.99925	35.6498	0.99858	33.4141	0.99819	33.2623	0.99753				8.19688	-0.17625	8.07889	0.22824	8.13295	0.23859	8.17169	0.05022
37.9009	0.99924	35.7401	0.99858	33.5146	0.99818	33.3597	0.99752				8.23047	-0.17585	8.11233	0.22878	8.16621	0.23888	8.20541	0.05034
37.9924	0.99923	35.8304	0.99857	33.6127	0.99817	33.4542	0.99751				8.26188	-0.17556	8.14447	0.22917	8.19826	0.23911	8.23665	0.05056
38.0814	0.99923	35.9212	0.99857	33.7129	0.99817	33.5472	0.99751				8.31045	-0.17524	8.17564	0.22933	8.24672	0.23949	8.28522	0.05111
38.1721	0.99922	36.0182	0.99857	33.8162	0.99816	33.6421	0.9975				8.3598	-0.17492	8.22521	0.22956	8.29464	0.2399	8.33421	0.05143
38.2654	0.99922	36.115	0.99857	33.9216	0.99816	33.7403	0.9975				8.39261	-0.17469	8.27374	0.22995	8.32825	0.24022	8.3675	0.05157
38.3526	0.99921	36.2091	0.99857	34.0279	0.99814	33.8425	0.99749				8.4248	-0.17435	8.30674	0.23034	8.35925	0.24057	8.3996	0.0517
38.4439	0.99921	36.3053	0.99856	34.1338	0.99814	33.9449	0.99748				8.45799	-0.17344	8.33914	0.2306	8.39274	0.24094	8.43058	0.05185
38.5405	0.99921	36.4016	0.99856	34.2397	0.99813	34.0464	0.99748				8.50592	-0.17141	8.38769	0.23104	8.44062	0.24141	8.47847	0.05243
38.6417	0.9992	36.4993	0.99856	34.344	0.99812	34.1493	0.99747				8.55425	-0.16967	8.43755	0.23181	8.48938	0.24201	8.52764	0.05284
38.7433	0.9992	36.5965	0.99856	34.4489	0.99811	34.2508	0.99746				8.58684	-0.16936	8.46937	0.23253	8.52073	0.24244	8.55991	0.05306
38.8424	0.9992	36.6911	0.99855	34.555	0.9981	34.3508	0.99746				8.61937	-0.1692	8.50123	0.2333	8.55314	0.24266	8.59166	0.05332
38.9341	0.99919	36.7871	0.99855	34.6623	0.99809	34.4531	0.99745				8.66884	-0.169	8.55013	0.23392	8.60188	0.24295	8.64094	0.05379
39.0277	0.99919	36.8865	0.99855	34.7693	0.99808	34.5588	0.99745				8.71776	-0.16874	8.59854	0.23438	8.6518	0.24327	8.68905	0.05415
39.1213	0.99919	36.9818	0.99855	34.8738	0.99808	34.6635	0.99744				8.75034	-0.16833	8.63261	0.23453	8.68571	0.24368	8.72208	0.05432
39.2118	0.99918	37.0761	0.99854	34.9791	0.99807	34.7644	0.99744				8.78243	-0.16784	8.66335	0.23469	8.71697	0.24394	8.75511	0.05445
39.3109	0.99917	37.1716	0.99854	35.0842	0.99806	34.8641	0.99743				8.83012	-0.16738	8.71357	0.23494	8.76429	0.24429	8.80325	0.05463
39.4107	0.99917	37.2673	0.99854	35.1898	0.99805	34.9644	0.99743				8.87897	-0.16698	8.76186	0.2352	8.81355	0.24477	8.85093	0.05479
39.5058	0.99917	37.3644	0.99853	35.2955	0.99804	35.0663	0.99742				8.91214	-0.16669	8.7952	0.23537	8.84643	0.2452	8.88338	0.05497
39.5935	0.99916	37.4611	0.99853	35.4023	0.99803	35.1682	0.99741				8.94465	-0.16644	8.82597	0.23571	8.87927	0.24559	8.91553	0.05511
39.6809	0.99916	37.559	0.99853	35.5078	0.99802	35.2702	0.99741				8.99434	-0.16612	8.8595	0.23647	8.92704	0.24593	8.96491	0.0555
39.7658	0.99916	37.6518	0.99852	35.6148	0.99802	35.3706	0.9974				9.04261	-0.16568	8.90888	0.23727	8.97557	0.24625	9.0137	0.05575
39.8568	0.99916	37.7359	0.99852	35.7234	0.99802	35.4688	0.99739				9.07428	-0.1646	8.95745	0.23814	9.00748	0.24648	9.04601	0.05611
39.9547	0.99915	37.8269	0.99852	35.8318	0.99801	35.5671	0.99739				9.10724	-0.16364	8.9913	0.23863	9.04016	0.24678	9.07751	0.05662
40.0542	0.99914	37.9299	0.99851	35.9393	0.99802	35.6686	0.99738				9.14027	-0.16332	9.02247	0.23888	9.07263	0.24723	9.11013	0.057
40.1525	0.99914	38.0344	0.99851	36.0451	0.99801	35.7739	0.99737				9.18903	-0.16304	9.07147	0.23922	9.12158	0.24772	9.15959	0.05733
40.2492	0.99913	38.1336	0.99851	36.1513	0.998	35.8791	0.99737				9.23806	-0.16277	9.12051	0.23953	9.17046	0.24805	9.2094	0.05748
40.3419	0.99913	38.23	0.9985	36.2584	0.998	35.9834	0.99736				9.27034	-0.16256	9.15262	0.23984	9.20285	0.24826	9.24008	0.05767
40.43	0.99913	38.328	0.9985	36.3663	0.99799	36.0851	0.99735				9.30387	-0.16234	9.18694	0.24023	9.23568	0.24848	9.2732	0.05795
40.5279	0.99912	38.4272	0.9985	36.4729	0.99799	36.1872	0.99735				9.35317	-0.162	9.2346	0.24057	9.28498	0.2488	9.32095	0.05822
40.6327	0.99912	38.5255	0.99849	36.5832	0.99799	36.2887	0.99734				9.40108	-0.16158	9.28342	0.24084	9.33329	0.24911	9.3698	0.05838
40.7408	0.99911	38.6284	0.99849	36.6956	0.99798	36.3953	0.99734				9.43296	-0.16123	9.31551	0.24121	9.36563	0.24933	9.40352	0.05849
40.843	0.99911	38.7397	0.99849	36.8068	0.99798	36.5038	0.99733				9.46633	-0.16087	9.34861	0.24227	9.39818	0.24961	9.43502	0.05876
40.9393	0.9991	38.8453	0.99848	36.9185	0.99797	36.6136	0.99732				9.51504	-0.16049	9.38058	0.2433	9.44647	0.25033	9.48376	0.05922
41.0321	0.9991	38.9415	0.99848	37.0317	0.99796	36.7249	0.99731				9.56498	-0.16013	9.43054	0.24415	9.49521	0.2508	9.53208	0.05948
41.123	0.9991	39.0362	0.99848	37.1465	0.99796	36.8335	0.9973				9.59804	-0.15994	9.47875	0.24454	9.52859	0.25108	9.56469	0.05977
41.2144	0.99909	39.1371	0.99847	37.2608	0.99796	36.9402	0.99729				9.62971	-0.15977	9.51226	0.24473	9.56056	0.25132	9.59685	0.06018
41.3171	0.99909	39.2412	0.99847	37.3737	0.99796	37.0458	0.99728				9.67907	-0.15948	9.54522	0.24489	9.6089	0.25175	9.64693	0.06071
41.4249	0.99908	39.3463	0.99847	37.4852	0.99796	37.1539	0.99727				9.72791	-0.15907	9.59377	0.24525	9.65839	0.25211	9.69559	0.06093
41.5281	0.99908	39.448	0.99847	37.5979	0.99796	37.2624	0.99727				9.7608	-0.1586	9.64271	0.24575	9.69118	0.25233	9.72842	0.06104
41.6234	0.99908	39.5494	0.99846	37.7088	0.99796	37.3716	0.99726				9.79239	-0.15794	9.67486	0.24607	9.72387	0.25255	9.75988	0.06125
41.7157	0.99907	39.6482	0.99846	37.8176	0.99796	37.4786	0.99725				9.82629	-0.1571	9.70702	0.24632	9.7561	0.25278	9.79154	0.06181
41.8118	0.99907	39.7479	0.99846	37.9275	0.99796	37.5851	0.99724				9.87458	-0.15667	9.75712	0.24663	9.80467	0.25315	9.84154	0.0624
41.913	0.99907	39.8487	0.99845	38.0386	0.99795	37.6911	0.99723				9.92493	-0.1564	9.80605	0.24694	9.85389	0.25368	9.89003	0.06267
42.0149	0.99906	39.9462	0.99845	38.1481	0.99795	37.7967	0.99723				9.95715	-0.15625	9.83873	0.24714	9.88654	0.25397	9.92293	0.06278
42.1191	0.99905	40.0414	0.99844	38.2571	0.99795	37.8999	0.99722				9.98933	-0.15608	9.87037	0.24747	9.91943	0.25422	9.95483	0.06289
42.2266	0.99905	40.1395	0.99844	38.3645	0.99795	38.0065	0.99721				10.0381	-0.15561	9.92027	0.24824	9.96786	0.25458	10.0037	0.06312
42.3265	0.99905	40.2418	0.99844	38.474	0.99794	38.1165	0.9972				10.0874	-0.15472	9.97039	0.24867	10.0163	0.25495	10.0537	0.06362
42.4251	0.99905	40.3429	0.99843	38.5863	0.99794	38.226	0.99719				10.121	-0.15442	10.003	0.24885	10.0507	0.25523	10.0868	0.0639
42.526	0.99904	40.4483	0.99843	38.6996	0.99794	38.3343	0.99719				10.1537	-0.15419	10.035	0.24905	10.082	0.25549	10.1184	0.06415
42.6302	0.99904	40.5512	0.99843	38.8141	0.99794	38.4425	0.99718				10.2019	-0.15388	10.0684	0.24925	10.1312	0.25588	10.1667	0.06432
42.733	0.99904	40.6545	0.99842	38.9297	0.99794	38.5512	0.99717				10.2511	-0.15358	10.1167	0.24953	10.18	0.25626	10.2151	0.06448
42.8313	0.99903	40.7613	0.99842	39.0445	0.99794	38.6602	0.99717				10.2847	-0.15338	10.1664	0.24985	10.2133	0.25648	10.248	0.06458
42.9323	0.99902	40.87	0.99842	39.1585	0.99793	38.7693	0.99716				10.3174	-0.15319	10.1995	0.25044	10.2455	0.25667	10.281	0.06474
43.0367	0.99902	40.9754	0.99841	39.2742	0.99793	38.8761	0.99715				10.3653	-0.15281	10.2323	0.25132	10.2941	0.25701	10.3302	0.06508
43.1471	0.99902	41.0843	0.99841	39.3906	0.99793	38.9853	0.99715				10.4144	-0.15245	10.2809	0.25181	10.3434	0.25757	10.3787	0.0654
43.2558	0.99901	41.199	0.99841	39.5096	0.99793	39.0965	0.99714				10.4475	-0.15222	10.3292	0.25206	10.376	0.25854	10.4119	0.06559
43.3662	0.999	41.3071	0.9984	39.6294	0.99793	39.2071	0.99714				10.48	-0.15202	10.3617	0.25221	10.4086	0.2593	10.4448	0.0657
43.4749	0.999	41.4158	0.9984	39.7472	0.99793	39.3166	0.99713				10.5128	-0.1518	10.3954	0.25238	10.4418	0.25971	10.4777	0.06583
43.5808	0.999	41.527	0.9984	39.864	0.99792	39.4278	0.99713				10.5623	-0.15141	10.4444	0.25282	10.4905	0.26007	10.5257	0.06602
43.6848	0.999	41.6386	0.9984	39.9823	0.99793	39.5399	0.99712				10.6112	-0.151	10.495	0.25345	10.5384	0.26036	10.5742	0.06632
43.7886	0.99899	41.7507	0.99839	40.1002	0.99792	39.6509	0.99711				10.6427	-0.15059	10.5274	0.25384	10.5727	0.26055	10.6067	0.06666
43.9035	0.99899	41.8584	0.99839	40.2169	0.99792	39.7622	0.99711				10.6775	-0.15025	10.5604	0.2541	10.6058	0.26077	10.64	0.0669
44.016	0.99899	41.9649	0.99839	40.3352	0.99791	39.8748	0.9971				10.7258	-0.14977	10.6085	0.25438	10.6542	0.26111	10.6895	0.06713
44.1241	0.99898	42.0753	0.99838	40.4526	0.99791	39.9879	0.99709				10.7754	-0.14926	10.6582	0.25467	10.7032	0.26145	10.738	0.06733
44.2233	0.99897	42.186	0.99838	40.5697	0.99791	40.1014	0.99709				10.8085	-0.14906	10.6914	0.25506	10.7351	0.26166	10.7707	0.06746
44.3267	0.99896	42.288	0.99838	40.6843	0.99791	40.2142	0.99708				10.8414	-0.14888	10.7246	0.25592	10.7681	0.26187	10.8035	0.06759
44.4282	0.99896	42.3958	0.99837	40.8004	0.99791	40.3271	0.99708				10.8908	-0.14859	10.7565	0.25661	10.817	0.26221	10.8521	0.06776
44.5314	0.99896	42.5038	0.99837	40.919	0.9979	40.4419	0.99707				10.9374	-0.14823	10.8057	0.25696	10.8662	0.26257	10.9002	0.06795
44.6347	0.99896	42.6035	0.99837	41.0385	0.99789	40.5573	0.99707				10.9717	-0.14798	10.8543	0.25726	10.898	0.26283	10.9333	0.06819
44.7401	0.99895	42.7063	0.99837	41.1566	0.99789	40.6724	0.99706				11.0044	-0.14777	10.8865	0.25748	10.9324	0.26308	10.9674	0.06854
44.8526	0.99895	42.8169	0.99836	41.2742	0.99789	40.7883	0.99706				11.0378	-0.14755	10.9192	0.25763	10.966	0.26329	10.9995	0.06879
44.959	0.99895	42.9226	0.99836	41.3926	0.99788	40.9031	0.99705				11.0864	-0.14719	10.9695	0.25782	11.0145	0.26369	11.0485	0.06899
45.0663	0.99894	43.0302	0.99836	41.5121	0.99788	41.0189	0.99705				11.1355	-0.14673	11.0189	0.25815	11.0628	0.26425	11.0969	0.06914
45.176	0.99893	43.1422	0.99836	41.6324	0.99787	41.1355	0.99704				11.1683	-0.14648	11.0514	0.25847	11.095	0.26471	11.1306	0.06925
45.2867	0.99893	43.2567	0.99836	41.7532	0.99787	41.2523	0.99703				11.2019	-0.14625	11.084	0.2588	11.1272	0.26497	11.1632	0.06942
45.3949	0.99893	43.37	0.99836	41.8756	0.99786	41.37	0.99703				11.2507	-0.14594	11.1345	0.25911	11.1768	0.2653	11.2117	0.06979
45.5037	0.99892	43.4783	0.99835	41.9963	0.99786	41.4885	0.99703				11.3002	-0.14566	11.1832	0.25947	11.2261	0.26563	11.2595	0.07002
45.6128	0.99892	43.5877	0.99835	42.1125	0.99786	41.6049	0.99702				11.3329	-0.14547	11.2161	0.25991	11.2588	0.26586	11.2931	0.07013
45.7275	0.99891	43.7006	0.99835	42.2295	0.99785	41.7193	0.99702				11.3667	-0.14524	11.2482	0.26012	11.2922	0.26606	11.3267	0.07029
45.8404	0.99891	43.815	0.99835	42.3474	0.99785	41.8338	0.99701				11.4141	-0.14488	11.2814	0.26032	11.3415	0.26639	11.3754	0.07076
45.9445	0.9989	43.9257	0.99835	42.4652	0.99784	41.9475	0.99701				11.4631	-0.14448	11.3315	0.26061	11.3902	0.26677	11.4243	0.07104
46.0568	0.9989	44.0396	0.99834	42.584	0.99784	42.0632	0.997				11.4963	-0.14419	11.381	0.2609	11.4234	0.26715	11.4572	0.07118
46.1716	0.9989	44.1528	0.99834	42.7026	0.99784	42.1785	0.997				11.529	-0.14382	11.4126	0.26118	11.4569	0.26749	11.4903	0.07131
46.2832	0.9989	44.2606	0.99834	42.8211	0.99784	42.294	0.99699				11.5792	-0.14343	11.4455	0.26165	11.5045	0.26789	11.5389	0.07184
46.3943	0.99889	44.368	0.99834	42.9403	0.99783	42.4085	0.99698				11.6287	-0.14313	11.4954	0.26217	11.554	0.26831	11.5877	0.07215
46.5071	0.99888	44.4793	0.99833	43.0599	0.99783	42.5255	0.99698				11.6608	-0.1429	11.5447	0.26246	11.5869	0.26855	11.6216	0.07228
46.6192	0.99887	44.5906	0.99833	43.1793	0.99782	42.6429	0.99697				11.6934	-0.14266	11.5786	0.26261	11.6199	0.26879	11.6543	0.07239
46.73	0.99887	44.6994	0.99833	43.3021	0.99783	42.7577	0.99697				11.7266	-0.14238	11.6107	0.26277	11.6529	0.26902	11.6868	0.07252
46.8379	0.99887	44.8087	0.99833	43.4254	0.99782	42.8727	0.99696				11.7765	-0.14209	11.6609	0.26309	11.7016	0.26938	11.735	0.07271
46.9462	0.99887	44.9227	0.99833	43.5488	0.99782	42.9893	0.99695				11.826	-0.14182	11.7091	0.26408	11.7504	0.26972	11.7838	0.07287
47.0622	0.99886	45.0375	0.99832	43.6717	0.99781	43.1076	0.99695				11.8579	-0.14164	11.7428	0.2649	11.7835	0.26994	11.8162	0.07302
47.1776	0.99886	45.1532	0.99832	43.7954	0.99781	43.2268	0.99694				11.891	-0.14139	11.774	0.2654	11.8172	0.27015	11.8507	0.07317
47.2874	0.99885	45.2693	0.99832	43.9196	0.99781	43.3464	0.99693				11.9411	-0.1407	11.8247	0.26564	11.8667	0.27047	11.8994	0.07341
47.3952	0.99885	45.385	0.99832	44.044	0.99781	43.4635	0.99693				11.9891	-0.13962	11.8729	0.26588	11.9159	0.2708	11.9482	0.07363
47.5066	0.99884	45.5031	0.99831	44.1686	0.99781	43.582	0.99692				12.0217	-0.1393	11.9066	0.26605	11.9472	0.27127	11.9814	0.07388
47.6188	0.99884	45.6182	0.99831	44.2921	0.99781	43.6999	0.99691				12.0566	-0.13907	11.939	0.26624	11.981	0.27191	12.0128	0.07416
47.7274	0.99883	45.7345	0.99831	44.4162	0.99781	43.8164	0.99691				12.1054	-0.13875	11.9724	0.26643	12.0296	0.27247	12.0617	0.07445
47.8398	0.99883	45.8541	0.99831	44.5393	0.99781	43.9359	0.9969				12.1549	-0.13845	12.0216	0.26671	12.0786	0.27282	12.1115	0.07471
47.9572	0.99883	45.9767	0.99831	44.6625	0.99781	44.0563	0.9969				12.1867	-0.13824	12.0707	0.26704	12.1103	0.27304	12.1452	0.07484
48.0754	0.99882	46.0926	0.9983	44.7853	0.9978	44.1747	0.99689				12.2202	-0.13802	12.1031	0.26722	12.1442	0.27326	12.178	0.07496
48.1902	0.99882	46.2038	0.9983	44.9083	0.9978	44.2919	0.99689				12.2693	-0.13768	12.1366	0.26738	12.1935	0.27359	12.2261	0.07515
48.2998	0.99882	46.3149	0.9983	45.0315	0.9978	44.4097	0.99688				12.3187	-0.13737	12.1866	0.26769	12.2442	0.2739	12.2742	0.07537
48.4106	0.99881	46.4304	0.99829	45.1538	0.99781	44.5258	0.99688				12.3514	-0.13718	12.2345	0.26819	12.2759	0.27413	12.3074	0.07548
48.5217	0.9988	46.5488	0.99829	45.2769	0.99781	44.6449	0.99687				12.384	-0.13698	12.2684	0.26841	12.3096	0.27445	12.3409	0.07559
48.6365	0.9988	46.6581	0.99829	45.3994	0.99781	44.7656	0.99687				12.4173	-0.13677	12.3015	0.26858	12.3412	0.27475	12.3738	0.07569
48.7481	0.99879	46.7721	0.99829	45.5225	0.99781	44.8878	0.99686				12.4672	-0.13641	12.3512	0.26883	12.3906	0.27509	12.4233	0.07592
48.8652	0.99879	46.8937	0.99829	45.6478	0.99781	45.0087	0.99686				12.516	-0.13605	12.4005	0.2691	12.4405	0.27542	12.4711	0.07639
48.9845	0.99879	47.0125	0.99828	45.7743	0.99781	45.1278	0.99686				12.5496	-0.13584	12.4328	0.26929	12.4729	0.27565	12.5053	0.0768
49.1003	0.99879	47.1284	0.99828	45.9013	0.99781	45.2484	0.99685				12.5815	-0.13564	12.4661	0.26948	12.5069	0.27588	12.5376	0.07695
49.2116	0.99878	47.2452	0.99828	46.0285	0.99781	45.3713	0.99685				12.6319	-0.13536	12.5164	0.26988	12.5555	0.27617	12.587	0.07711
49.3255	0.99877	47.365	0.99827	46.1561	0.99781	45.4948	0.99685				12.6813	-0.13507	12.5646	0.27025	12.6055	0.27646	12.6354	0.07726
49.4461	0.99876	47.4856	0.99827	46.2834	0.99782	45.6162	0.99684				12.7132	-0.13484	12.5975	0.27045	12.6376	0.27685	12.6683	0.0774
49.5687	0.99876	47.6015	0.99826	46.4104	0.99782	45.7392	0.99684				12.7462	-0.13461	12.6301	0.27071	12.6712	0.27742	12.7013	0.07755
49.6936	0.99875	47.7201	0.99826	46.5343	0.99782	45.8613	0.99683				12.7947	-0.13424	12.6645	0.27091	12.7194	0.27786	12.7516	0.07774
49.811	0.99875	47.8468	0.99826	46.6589	0.99782	45.9823	0.99683				12.8448	-0.13386	12.714	0.27121	12.7683	0.27817	12.8014	0.07795
49.928	0.99874	47.9727	0.99825	46.7854	0.99783	46.102	0.99683				12.8782	-0.13358	12.763	0.27149	12.8017	0.27837	12.8324	0.07813
50.0472	0.99874	48.0874	0.99825	46.9107	0.99783	46.2221	0.99682				12.9109	-0.13335	12.7953	0.27168	12.8344	0.27859	12.8654	0.07832
50.1652	0.99874	48.2037	0.99825	47.035	0.99783	46.3436	0.99682				12.9597	-0.13307	12.8283	0.2719	12.8855	0.27898	12.9156	0.0785
50.2815	0.99874	48.3222	0.99824	47.1594	0.99783	46.4636	0.99682				13.0094	-0.13278	12.8781	0.27235	12.9349	0.27933	12.9647	0.07867
50.4027	0.99873	48.4402	0.99824	47.2857	0.99784	46.5849	0.99681				13.0439	-0.1326	12.928	0.27269	12.9666	0.27956	12.9973	0.07879
50.5252	0.99873	48.5594	0.99824	47.4132	0.99784	46.7074	0.99681				13.0767	-0.13241	12.9611	0.27287	12.9991	0.27979	13.0305	0.07895
50.6463	0.99872	48.6806	0.99823	47.5406	0.99784	46.831	0.99681				13.108	-0.13221	12.994	0.27305	13.0327	0.28001	13.0635	0.0791
50.7588	0.99871	48.8043	0.99823	47.6681	0.99784	46.9547	0.99681				13.1588	-0.1319	13.0432	0.27333	13.0825	0.28035	13.1123	0.0793
50.8695	0.9987	48.925	0.99822	47.7972	0.99784	47.0794	0.99681				13.208	-0.13155	13.0924	0.27363	13.1315	0.28067	13.1619	0.07949
50.9883	0.9987	49.0428	0.99822	47.9255	0.99784	47.2046	0.9968				13.2403	-0.13132	13.1258	0.27384	13.1651	0.28088	13.1952	0.0796
51.1104	0.9987	49.1615	0.99822	48.0533	0.99785	47.3279	0.9968				13.2737	-0.13107	13.1583	0.27415	13.1969	0.2811	13.2274	0.07972
51.2305	0.99869	49.2835	0.99821	48.183	0.99785	47.4503	0.9968				13.3229	-0.13072	13.191	0.27466	13.2464	0.28144	13.2779	0.07992
51.3517	0.99869	49.4068	0.99821	48.3135	0.99785	47.5725	0.9968				13.3722	-0.13042	13.2404	0.27554	13.2964	0.28177	13.3266	0.08013
51.475	0.99869	49.5277	0.99821	48.4422	0.99786	47.697	0.9968				13.4047	-0.1302	13.2903	0.27587	13.3285	0.28197	13.3592	0.08029
51.5984	0.99868	49.6508	0.9982	48.5695	0.99786	47.8216	0.99679				13.4382	-0.12997	13.3237	0.27601	13.3607	0.28218	13.3927	0.08042
51.7211	0.99867	49.7739	0.9982	48.6958	0.99786	47.9449	0.99679				13.4881	-0.1296	13.3571	0.27615	13.411	0.2825	13.4419	0.08061
51.8409	0.99867	49.8945	0.9982	48.822	0.99786	48.0676	0.99679				13.5373	-0.12925	13.4063	0.27642	13.46	0.2828	13.4906	0.0808
51.9643	0.99866	50.013	0.99819	48.9497	0.99787	48.1915	0.99678				13.5703	-0.12904	13.4546	0.27672	13.4932	0.28298	13.5227	0.08103
52.0897	0.99866	50.1334	0.99819	49.0804	0.99787	48.3155	0.99678				13.6034	-0.12886	13.4888	0.27694	13.5255	0.28315	13.5557	0.08137
52.2123	0.99865	50.2553	0.99819	49.2107	0.99788	48.4404	0.99677				13.6362	-0.12867	13.5223	0.27714	13.5597	0.28336	13.5893	0.0815
52.3347	0.99864	50.376	0.99818	49.3416	0.99788	48.568	0.99677				13.6864	-0.12836	13.5721	0.27743	13.6091	0.28371	13.6387	0.0817
52.4575	0.99864	50.4969	0.99818	49.47	0.99789	48.697	0.99677				13.7353	-0.12802	13.6201	0.27772	13.6574	0.28407	13.6879	0.08188
52.5787	0.99864	50.6166	0.99818	49.599	0.99789	48.8252	0.99676				13.7689	-0.12779	13.6533	0.2779	13.691	0.28428	13.7217	0.08201
52.6971	0.99864	50.7423	0.99817	49.7309	0.99789	48.9543	0.99675				13.8005	-0.12759	13.6864	0.27809	13.7239	0.28448	13.7544	0.08213
52.8121	0.99863	50.8706	0.99817	49.8629	0.9979	49.0834	0.99675				13.8504	-0.12729	13.7361	0.27883	13.7728	0.28484	13.8041	0.08231
52.9221	0.99862	50.9991	0.99816	49.9948	0.9979	49.2111	0.99674				13.9006	-0.12696	13.7863	0.28005	13.8233	0.28524	13.8532	0.08256
53.0461	0.99862	51.1272	0.99816	50.1275	0.9979	49.3407	0.99674				13.9342	-0.12676	13.8179	0.28031	13.8552	0.28548	13.8844	0.08277
53.174	0.99862	51.254	0.99816	50.2598	0.99791	49.4706	0.99674				13.966	-0.12656	13.8504	0.28051	13.8894	0.2857	13.9169	0.08293
53.2971	0.99861	51.3772	0.99815	50.3909	0.99791	49.5992	0.99673				14.0156	-0.12616	13.8844	0.28066	13.9382	0.28601	13.9681	0.08313
53.4171	0.99861	51.4995	0.99815	50.5233	0.99791	49.7252	0.99673				14.0653	-0.12565	13.9344	0.2809	13.988	0.2863	14.0176	0.0833
53.5355	0.9986	51.6236	0.99815	50.655	0.99791	49.8492	0.99673				14.0982	-0.12541	13.984	0.28114	14.02	0.28651	14.0501	0.0834
53.6612	0.99859	51.7453	0.99814	50.786	0.99791	49.9732	0.99672				14.1313	-0.12524	14.0168	0.28131	14.0531	0.28674	14.0838	0.0835
53.7857	0.99859	51.8681	0.99814	50.916	0.99792	50.1016	0.99672				14.1813	-0.12498	14.0494	0.28163	14.1032	0.28705	14.1319	0.08375
53.9085	0.99858	51.9858	0.99814	51.045	0.99792	50.2285	0.99671				14.2303	-0.12467	14.099	0.28225	14.1527	0.28731	14.1823	0.08404
54.0325	0.99858	52.1025	0.99813	51.1751	0.99792	50.3554	0.99671				14.2635	-0.12446	14.1474	0.28272	14.1848	0.28748	14.2139	0.08429
54.1661	0.99858	52.2174	0.99812	51.3067	0.99793	50.4836	0.99671				14.2964	-0.12426	14.1823	0.28287	14.2186	0.28766	14.2468	0.08459
54.2893	0.99857	52.3326	0.99812	51.4389	0.99793	50.612	0.9967				14.3296	-0.12407	14.2153	0.283	14.2515	0.28786	14.28	0.08476
54.4064	0.99857	52.4479	0.99812	51.5744	0.99793	50.7394	0.9967				14.3788	-0.12374	14.2653	0.28319	14.302	0.28819	14.3301	0.08494
54.5288	0.99856	52.5689	0.99812	51.7081	0.99794	50.8689	0.9967				14.4276	-0.12337	14.3142	0.28343	14.3506	0.28853	14.379	0.0851
54.6554	0.99855	52.6975	0.99812	51.8394	0.99794	50.9998	0.99669				14.4611	-0.12314	14.3474	0.2837	14.3835	0.28873	14.4123	0.0852
54.7803	0.99855	52.8243	0.99811	51.9718	0.99795	51.1323	0.99669				14.4945	-0.12291	14.3797	0.284	14.4166	0.2889	14.4451	0.08532
54.8989	0.99855	52.953	0.99811	52.1058	0.99795	51.2648	0.99668				14.5439	-0.12259	14.4298	0.28427	14.4657	0.2892	14.493	0.08551
55.025	0.99854	53.0827	0.99811	52.2413	0.99796	51.3954	0.99668				14.5935	-0.1223	14.4778	0.28452	14.515	0.28964	14.5436	0.08569
55.1546	0.99853	53.2135	0.99811	52.3766	0.99796	51.526	0.99667				14.6263	-0.12212	14.5114	0.28468	14.5476	0.29	14.5774	0.0858
55.287	0.99853	53.3405	0.99811	52.5104	0.99797	51.6548	0.99667				14.6584	-0.12191	14.5451	0.28484	14.5822	0.2902	14.6102	0.0859
55.4091	0.99853	53.4701	0.99811	52.6434	0.99797	51.7836	0.99667				14.7088	-0.1216	14.5797	0.285	14.6308	0.29044	14.6594	0.08609
55.5279	0.99853	53.5988	0.9981	52.7758	0.99798	51.9125	0.99667				14.7596	-0.1213	14.6291	0.28541	14.6801	0.29072	14.7088	0.08643
55.6499	0.99852	53.7296	0.9981	52.907	0.99799	52.0431	0.99666				14.7919	-0.12112	14.6782	0.28586	14.7129	0.29096	14.741	0.08663
55.774	0.99851	53.8591	0.9981	53.0385	0.99799	52.1741	0.99666				14.8242	-0.12091	14.7111	0.28605	14.7465	0.29132	14.7746	0.08679
55.898	0.9985	53.9822	0.9981	53.1721	0.998	52.304	0.99666				14.8743	-0.12058	14.7442	0.28621	14.7962	0.29165	14.8242	0.08703
56.0249	0.9985	54.1053	0.99809	53.3057	0.99801	52.4359	0.99666				14.9234	-0.12027	14.793	0.28645	14.845	0.29193	14.873	0.08722
56.153	0.99849	54.2298	0.99809	53.4382	0.99801	52.5666	0.99666				14.9572	-0.12008	14.8426	0.28671	14.878	0.29212	14.9064	0.08734
56.2746	0.99849	54.355	0.99809	53.5712	0.99802	52.6969	0.99665				14.9901	-0.11989	14.8761	0.28687	14.9117	0.29231	14.94	0.08746
56.3927	0.99849	54.482	0.99809	53.7061	0.99803	52.8251	0.99665				15.0239	-0.11971	14.9101	0.28702	14.9445	0.29251	14.9725	0.08757
56.5117	0.99848	54.6089	0.99808	53.8399	0.99804	52.9532	0.99665				15.0735	-0.11939	14.9595	0.28727	14.9937	0.29276	15.0214	0.08773
56.6361	0.99848	54.736	0.99808	53.9724	0.99804	53.0838	0.99665				15.1221	-0.11906	15.0089	0.2876	15.0428	0.29302	15.0711	0.08791
56.7647	0.99847	54.8677	0.99808	54.1043	0.99805	53.2142	0.99664				15.1545	-0.11889	15.0408	0.28783	15.075	0.2932	15.1035	0.08804
56.8882	0.99847	54.9986	0.99808	54.2359	0.99806	53.3436	0.99664				15.1881	-0.11872	15.0748	0.28799	15.1092	0.2934	15.1364	0.08817
57.0141	0.99846	55.1278	0.99808	54.371	0.99807	53.4738	0.99664				15.2383	-0.11844	15.1082	0.28814	15.1603	0.29372	15.1869	0.08836
57.1454	0.99845	55.2535	0.99808	54.507	0.99808	53.6049	0.99664				15.2881	-0.11804	15.1575	0.28838	15.2102	0.294	15.2354	0.08857
57.2774	0.99845	55.3817	0.99808	54.6413	0.99809	53.7344	0.99663				15.3217	-0.11779	15.2071	0.2887	15.2414	0.29416	15.2681	0.08871
57.4051	0.99845	55.5082	0.99808	54.7742	0.9981	53.8653	0.99663				15.3538	-0.11758	15.2408	0.28889	15.2753	0.29434	15.3011	0.08883
57.5345	0.99844	55.6376	0.99807	54.9062	0.99811	53.9951	0.99663				15.4036	-0.1173	15.274	0.28907	15.3237	0.29476	15.3513	0.08901
57.6669	0.99844	55.7679	0.99807	55.0367	0.99812	54.1278	0.99663				15.4527	-0.11703	15.3232	0.28941	15.3742	0.29525	15.401	0.0892
57.8053	0.99843	55.899	0.99807	55.1689	0.99813	54.2613	0.99662				15.4865	-0.11683	15.3724	0.28972	15.4067	0.29545	15.4343	0.08932
57.9419	0.99843	56.0282	0.99807	55.3033	0.99814	54.3928	0.99662				15.5187	-0.11661	15.406	0.28989	15.44	0.29563	15.4664	0.08944
58.0766	0.99843	56.151	0.99806	55.4397	0.99815	54.5245	0.99662				15.5679	-0.1163	15.4387	0.29005	15.4899	0.2959	15.5158	0.08964
58.2159	0.99842	56.2771	0.99806	55.5776	0.99815	54.6555	0.99662				15.6177	-0.11598	15.4885	0.2903	15.54	0.29615	15.5664	0.08987
58.3537	0.99841	56.404	0.99806	55.7132	0.99816	54.7852	0.99661				15.6512	-0.11568	15.539	0.29058	15.5733	0.29631	15.5985	0.08999
58.4828	0.99841	56.5392	0.99806	55.8473	0.99817	54.9136	0.99661				15.6842	-0.11537	15.5724	0.29085	15.6047	0.29647	15.6319	0.09012
58.6078	0.99841	56.6717	0.99806	55.9843	0.99817	55.0439	0.99661				15.7178	-0.11516	15.6053	0.29112	15.6377	0.29664	15.6647	0.09024
58.7356	0.9984	56.8049	0.99806	56.1248	0.99818	55.1742	0.9966				15.767	-0.11492	15.6532	0.29146	15.6869	0.29704	15.7143	0.09041
58.8611	0.9984	56.9395	0.99805	56.2648	0.99819	55.304	0.9966				15.816	-0.11471	15.7029	0.29172	15.7372	0.29754	15.7632	0.09058
58.9868	0.99839	57.0722	0.99805	56.4032	0.99819	55.4328	0.9966				15.8493	-0.11453	15.7361	0.29189	15.77	0.29774	15.7952	0.09069
59.1105	0.99838	57.2056	0.99805	56.5412	0.9982	55.5631	0.99659				15.8833	-0.11434	15.7696	0.29205	15.8036	0.29793	15.8288	0.09082
59.241	0.99838	57.3378	0.99805	56.6787	0.99821	55.6941	0.99659				15.9321	-0.11405	15.803	0.29222	15.8534	0.29816	15.8795	0.09101
59.3713	0.99837	57.4705	0.99805	56.8147	0.99822	55.8268	0.99659				15.9827	-0.11375	15.853	0.29246	15.9027	0.29838	15.9294	0.09118
59.5007	0.99837	57.602	0.99804	56.9492	0.99822	55.9605	0.99658				16.0146	-0.11356	15.9031	0.29269	15.9354	0.29853	15.9619	0.0913
59.6287	0.99837	57.738	0.99804	57.0833	0.99822	56.0943	0.99658				16.0471	-0.11336	15.9354	0.29284	15.9695	0.29874	15.9947	0.09145
59.7615	0.99836	57.8706	0.99804	57.2181	0.99823	56.2284	0.99658				16.097	-0.11306	15.9685	0.293	16.0181	0.29962	16.0427	0.09167
59.8959	0.99836	58.0012	0.99804	57.3537	0.99823	56.3617	0.99657				16.1477	-0.11277	16.0179	0.29322	16.0675	0.30022	16.0941	0.09185
60.0324	0.99835	58.134	0.99804	57.4891	0.99824	56.4968	0.99657				16.1799	-0.11259	16.0686	0.29348	16.1013	0.30038	16.1263	0.09197
60.1708	0.99835	58.265	0.99804	57.6249	0.99824	56.632	0.99656				16.2126	-0.11242	16.1023	0.29371	16.1346	0.30052	16.1592	0.09209
60.3084	0.99835	58.3943	0.99804	57.7643	0.99825	56.7681	0.99656				16.2465	-0.11225	16.1333	0.29394	16.1679	0.30065	16.1925	0.09221
60.44	0.99834	58.5239	0.99804	57.9059	0.99825	56.9044	0.99655				16.2959	-0.11199	16.1835	0.29424	16.2176	0.30089	16.2416	0.09238
60.5668	0.99833	58.6576	0.99804	58.0482	0.99826	57.0415	0.99655				16.3463	-0.11173	16.2334	0.29449	16.2674	0.30113	16.2918	0.09254
60.6899	0.99832	58.7967	0.99803	58.1899	0.99826	57.1769	0.99655				16.3785	-0.11153	16.2679	0.29465	16.2985	0.30129	16.3241	0.09266
60.8186	0.99832	58.936	0.99803	58.3315	0.99827	57.31	0.99655				16.4116	-0.11131	16.3006	0.29482	16.3324	0.30144	16.3569	0.09282
60.9511	0.99832	59.0735	0.99803	58.4727	0.99827	57.4427	0.99654				16.4603	-0.11103	16.3496	0.29509	16.382	0.30167	16.4064	0.09319
61.0829	0.99832	59.2088	0.99803	58.6129	0.99828	57.5756	0.99654				16.5114	-0.11076	16.4	0.29534	16.4314	0.30194	16.4564	0.09338
61.2173	0.99831	59.3466	0.99803	58.7509	0.99828	57.7096	0.99654				16.5441	-0.11058	16.4327	0.29551	16.4652	0.30214	16.4895	0.09349
61.351	0.9983	59.4825	0.99803	58.8863	0.99829	57.8448	0.99653				16.5769	-0.11039	16.466	0.29569	16.4972	0.30233	16.523	0.0936
61.4821	0.9983	59.6183	0.99803	59.0236	0.9983	57.9808	0.99653				16.6267	-0.11011	16.4978	0.29587	16.5462	0.30262	16.5709	0.09377
61.6156	0.99829	59.7575	0.99803	59.162	0.9983	58.1167	0.99652				16.6765	-0.10985	16.5483	0.29619	16.5966	0.3029	16.6203	0.09393
61.7482	0.99829	59.8972	0.99803	59.2994	0.99831	58.2539	0.99652				16.7095	-0.10969	16.5978	0.29644	16.6308	0.30305	16.6528	0.09403
61.8798	0.99828	60.0353	0.99803	59.4354	0.99831	58.3914	0.99652				16.7425	-0.10954	16.6308	0.29658	16.6633	0.30317	16.6862	0.09412
62.0186	0.99828	60.1708	0.99803	59.5732	0.99832	58.5291	0.99652				16.7922	-0.10927	16.6633	0.29671	16.7136	0.30333	16.7382	0.09429
62.1605	0.99827	60.3052	0.99803	59.7124	0.99833	58.668	0.99651				16.8409	-0.10892	16.7146	0.29692	16.7621	0.30353	16.7871	0.09461
62.2953	0.99827	60.4405	0.99803	59.8535	0.99833	58.8078	0.99651				16.8748	-0.10872	16.765	0.29719	16.7946	0.3037	16.82	0.09491
62.4309	0.99827	60.5768	0.99803	59.994	0.99834	58.9474	0.99651				16.9083	-0.10856	16.7982	0.29759	16.8278	0.30387	16.8517	0.09516
62.562	0.99826	60.7113	0.99803	60.1339	0.99835	59.0874	0.99651				16.9423	-0.10843	16.8308	0.29796	16.8619	0.30405	16.8852	0.09528
62.6938	0.99826	60.8465	0.99802	60.2751	0.99835	59.2254	0.99651				16.9909	-0.10819	16.8799	0.29823	16.9121	0.30432	16.936	0.09543
62.826	0.99825	60.9859	0.99802	60.4163	0.99836	59.3624	0.9965				17.0406	-0.1079	16.9289	0.29844	16.9613	0.30459	16.9849	0.09558
62.9593	0.99825	61.1243	0.99802	60.5559	0.99837	59.5015	0.9965				17.0745	-0.1077	16.9605	0.29857	16.9945	0.30477	17.0183	0.0957
63.0985	0.99824	61.2619	0.99802	60.6958	0.99838	59.6403	0.9965				17.1071	-0.10752	16.9951	0.29873	17.0269	0.30492	17.0511	0.09584
63.2376	0.99823	61.3967	0.99802	60.8354	0.99839	59.7793	0.9965				17.1565	-0.10727	17.0291	0.29892	17.0765	0.30514	17.101	0.09608
63.3737	0.99823	61.5307	0.99802	60.9732	0.99839	59.9184	0.99649				17.206	-0.10703	17.0795	0.29917	17.1263	0.30544	17.1499	0.09632
63.5029	0.99823	61.6664	0.99802	61.1093	0.99841	60.0596	0.99649				17.2394	-0.10687	17.1287	0.29939	17.1594	0.30565	17.183	0.09642
63.6344	0.99822	61.8008	0.99802	61.2441	0.99841	60.2015	0.99649				17.2723	-0.10671	17.161	0.29952	17.1926	0.3058	17.2153	0.09651
63.7659	0.99821	61.9356	0.99801	61.3796	0.99842	60.3424	0.99648				17.3222	-0.10643	17.1932	0.29966	17.2424	0.30601	17.2659	0.09665
63.8993	0.99821	62.0718	0.99801	61.5185	0.99843	60.4836	0.99648				17.3718	-0.10613	17.2448	0.29988	17.2916	0.30626	17.3152	0.09684
64.0336	0.99821	62.2113	0.99801	61.6584	0.99844	60.6245	0.99648				17.4047	-0.10593	17.2955	0.30014	17.3252	0.30648	17.3493	0.097
64.1685	0.9982	62.3464	0.99801	61.7986	0.99845	60.7637	0.99647				17.4379	-0.10574	17.3285	0.30032	17.358	0.30665	17.3828	0.09713
64.3056	0.9982	62.4798	0.99801	61.9385	0.99845	60.9002	0.99647				17.4885	-0.10548	17.3596	0.30049	17.4078	0.30686	17.4312	0.09731
64.4384	0.9982	62.6113	0.99801	62.0768	0.99846	61.0356	0.99647				17.5386	-0.10519	17.4091	0.30072	17.4574	0.30705	17.4814	0.09749
64.5715	0.99819	62.747	0.99801	62.2155	0.99847	61.1707	0.99646				17.5707	-0.105	17.4584	0.30095	17.4908	0.30717	17.5125	0.0976
64.7029	0.99819	62.8857	0.99801	62.357	0.99847	61.3089	0.99646				17.6037	-0.10482	17.4923	0.3011	17.5237	0.30731	17.5468	0.0977
64.8378	0.99818	63.0207	0.99801	62.5028	0.99848	61.4466	0.99645				17.6367	-0.10467	17.5267	0.30127	17.5568	0.30744	17.5801	0.09781
64.9774	0.99817	63.1559	0.99801	62.6492	0.99848	61.5827	0.99645				17.6851	-0.10439	17.5765	0.30153	17.6069	0.30767	17.6296	0.09799
65.1151	0.99817	63.2895	0.99801	62.7943	0.99849	61.7214	0.99645				17.7355	-0.10398	17.6259	0.30178	17.6558	0.3079	17.6787	0.09814
65.2533	0.99816	63.4249	0.99801	62.939	0.9985	61.8599	0.99644				17.7695	-0.10379	17.6579	0.30195	17.6891	0.30805	17.7111	0.09825
65.391	0.99816	63.5615	0.99801	63.0827	0.9985	61.9954	0.99644				17.8028	-0.10365	17.6919	0.30212	17.7221	0.3082	17.7446	0.09836
65.5305	0.99815	63.6971	0.99801	63.2266	0.99851	62.1326	0.99643				17.8518	-0.10347	17.7255	0.30229	17.7718	0.30851	17.7949	0.09852
65.6667	0.99815	63.8316	0.99801	63.3711	0.99852	62.2727	0.99643				17.9009	-0.10326	17.7747	0.30252	17.8218	0.30885	17.8453	0.09868
65.805	0.99815	63.9691	0.99801	63.5164	0.99852	62.4126	0.99642				17.935	-0.10311	17.8246	0.30275	17.8544	0.30922	17.8777	0.09878
65.9455	0.99814	64.1069	0.99801	63.6594	0.99853	62.5508	0.99641				17.9678	-0.10297	17.8573	0.30295	17.8878	0.30958	17.91	0.09889
66.0836	0.99814	64.2424	0.99801	63.8009	0.99853	62.6881	0.99641				18.0171	-0.10272	17.8905	0.30312	17.9371	0.30982	17.9599	0.09905
66.2208	0.99813	64.378	0.998	63.9407	0.99853	62.8245	0.9964				18.0667	-0.10234	17.9408	0.3033	17.9863	0.31001	18.0094	0.09932
66.3531	0.99813	64.513	0.998	64.0791	0.99854	62.9629	0.99639				18.1002	-0.10206	17.9886	0.30349	18.0202	0.3101	18.0424	0.09947
66.4873	0.99812	64.6511	0.998	64.2196	0.99854	63.102	0.99639				18.1329	-0.10188	18.0229	0.30365	18.0526	0.31022	18.0746	0.09958
66.6247	0.99811	64.7916	0.998	64.3599	0.99855	63.242	0.99638				18.1823	-0.10164	18.0569	0.30381	18.1033	0.31046	18.1257	0.09973
66.76	0.99811	64.9292	0.998	64.5004	0.99855	63.3863	0.99637				18.2323	-0.10143	18.1066	0.30402	18.1519	0.31077	18.175	0.09988
66.8892	0.99811	65.0676	0.998	64.64	0.99855	63.5288	0.99637				18.2657	-0.10126	18.1561	0.30424	18.185	0.31091	18.2084	0.09998
67.0248	0.9981	65.2088	0.998	64.7795	0.99856	63.6722	0.99636				18.2986	-0.10111	18.1895	0.30444	18.219	0.31102	18.2413	0.10008
67.1598	0.9981	65.3519	0.998	64.921	0.99856	63.8148	0.99635				18.3322	-0.10096	18.2221	0.30474	18.2519	0.31113	18.2745	0.10018
67.2957	0.9981	65.4876	0.998	65.0644	0.99856	63.9583	0.99635				18.3818	-0.10074	18.2708	0.30513	18.3024	0.31134	18.3241	0.10035
67.4317	0.99809	65.6265	0.998	65.2082	0.99856	64.1007	0.99634				18.4308	-0.10052	18.3208	0.30542	18.3514	0.31155	18.3739	0.10053
67.5708	0.99808	65.7693	0.998	65.3508	0.99856	64.2408	0.99633				18.4643	-0.10035	18.3541	0.30558	18.3852	0.3117	18.4068	0.10064
67.7087	0.99808	65.9131	0.998	65.4936	0.99857	64.3808	0.99633				18.4977	-0.10017	18.3891	0.30574	18.4172	0.31186	18.4396	0.10076
67.8464	0.99807	66.0569	0.99799	65.6379	0.99857	64.5204	0.99632				18.548	-0.09989	18.4209	0.30589	18.4675	0.31212	18.4891	0.10093
67.9828	0.99807	66.1941	0.99799	65.7814	0.99857	64.66	0.99631				18.5977	-0.09962	18.4706	0.30613	18.5171	0.31237	18.5391	0.10109
68.1187	0.99806	66.3342	0.99799	65.9243	0.99857	64.7965	0.9963				18.6296	-0.09947	18.5203	0.30638	18.5494	0.31252	18.5711	0.1012
68.261	0.99806	66.4758	0.99799	66.0671	0.99857	64.9333	0.9963				18.6629	-0.09932	18.5535	0.30654	18.5838	0.31266	18.6042	0.10129
68.4029	0.99805	66.6198	0.99799	66.2107	0.99858	65.0697	0.99629				18.713	-0.09905	18.5872	0.30669	18.6332	0.31285	18.6537	0.10142
68.5422	0.99805	66.7575	0.99799	66.3532	0.99858	65.2078	0.99628				18.7634	-0.09881	18.6373	0.30688	18.6834	0.31306	18.7043	0.10156
68.679	0.99805	66.8992	0.99799	66.495	0.99858	65.3484	0.99627				18.7962	-0.09869	18.6867	0.30708	18.7153	0.31322	18.7387	0.10167
68.8152	0.99805	67.0419	0.99799	66.638	0.99859	65.4878	0.99627				18.8298	-0.09853	18.7196	0.30724	18.7483	0.31337	18.7707	0.10177
68.9565	0.99804	67.179	0.99799	66.7819	0.99859	65.6286	0.99626				18.8627	-0.09837	18.7524	0.3074	18.7813	0.31352	18.8044	0.10188
69.0977	0.99804	67.3175	0.99798	66.926	0.99859	65.7711	0.99625				18.9124	-0.09811	18.8022	0.3077	18.8319	0.31374	18.8528	0.10205
69.2388	0.99803	67.46	0.99798	67.0704	0.99859	65.9124	0.99624				18.9622	-0.09789	18.8519	0.30792	18.8816	0.31398	18.9018	0.10226
69.3786	0.99802	67.6043	0.99798	67.2143	0.9986	66.0529	0.99624				18.9956	-0.09773	18.8858	0.30805	18.9146	0.31418	18.9363	0.10238
69.5196	0.99802	67.7412	0.99798	67.3579	0.9986	66.1969	0.99623				19.0281	-0.09755	18.9181	0.30817	18.9474	0.31434	18.9691	0.1025
69.657	0.99802	67.8795	0.99798	67.5017	0.9986	66.3455	0.99623				19.078	-0.09726	18.9515	0.30832	18.9972	0.31454	19.0188	0.10267
69.791	0.99802	68.0157	0.99798	67.6454	0.99861	66.4944	0.99623				19.128	-0.09697	19.0009	0.30854	19.0469	0.31468	19.0678	0.1028
69.9319	0.99801	68.1571	0.99798	67.7889	0.99861	66.6407	0.99622				19.1612	-0.09678	19.0512	0.30874	19.0811	0.31478	19.1019	0.1029
70.0698	0.998	68.2982	0.99798	67.9327	0.99861	66.7853	0.99621				19.1938	-0.09661	19.0848	0.30886	19.1141	0.31492	19.1346	0.103
70.2099	0.998	68.4397	0.99798	68.0777	0.99861	66.9319	0.99621				19.2429	-0.09637	19.1175	0.309	19.1633	0.31534	19.1849	0.10318
70.3439	0.998	68.5856	0.99798	68.2233	0.99862	67.0787	0.9962				19.2925	-0.09616	19.1669	0.30933	19.2126	0.3158	19.2343	0.10333
70.485	0.99799	68.7345	0.99797	68.3709	0.99862	67.2232	0.9962				19.3272	-0.09604	19.2163	0.30972	19.2466	0.31597	19.268	0.10342
70.6297	0.99799	68.8766	0.99797	68.5173	0.99862	67.3674	0.99619				19.3608	-0.09591	19.2499	0.30987	19.2796	0.31613	19.3003	0.10354
70.7756	0.99799	69.0202	0.99797	68.6623	0.99863	67.5116	0.99618				19.4099	-0.09572	19.2831	0.31001	19.3282	0.31636	19.3487	0.10385
70.9221	0.99798	69.1679	0.99797	68.8067	0.99863	67.653	0.99617				19.4586	-0.09548	19.3329	0.31024	19.3775	0.31656	19.3988	0.10412
71.0706	0.99798	69.3156	0.99797	68.9527	0.99863	67.7935	0.99617				19.4915	-0.09529	19.3826	0.31047	19.4105	0.31668	19.4317	0.10422
71.2208	0.99797	69.4616	0.99797	69.099	0.99864	67.93	0.99616				19.5247	-0.09513	19.4153	0.31062	19.4447	0.31678	19.4659	0.1043
71.3614	0.99797	69.6056	0.99797	69.247	0.99864	68.0684	0.99615				19.5571	-0.09499	19.4492	0.31078	19.4787	0.31688	19.498	0.10437
71.5049	0.99796	69.7502	0.99797	69.3962	0.99864	68.2098	0.99615				19.6072	-0.0948	19.499	0.31102	19.5278	0.31704	19.5487	0.10446
71.6496	0.99796	69.8949	0.99797	69.5444	0.99865	68.3508	0.99614				19.6575	-0.09457	19.5489	0.31126	19.5771	0.31726	19.5982	0.10473
71.7941	0.99796	70.0369	0.99797	69.692	0.99864	68.4916	0.99613				19.6916	-0.09441	19.5817	0.3114	19.6107	0.31742	19.6307	0.10498
71.9399	0.99795	70.1735	0.99797	69.8364	0.99865	68.6336	0.99612				19.7249	-0.09424	19.6146	0.31154	19.6434	0.31758	19.6638	0.10511
72.0812	0.99795	70.3159	0.99797	69.981	0.99865	68.78	0.99612				19.7745	-0.09402	19.6477	0.31166	19.6926	0.3178	19.7134	0.10526
72.2177	0.99794	70.4593	0.99797	70.1278	0.99865	68.928	0.99611				19.8234	-0.09378	19.6976	0.31184	19.7429	0.31799	19.7638	0.10539
72.3524	0.99794	70.6048	0.99797	70.2765	0.99865	69.0767	0.9961				19.8568	-0.09361	19.7479	0.31207	19.7768	0.31813	19.7955	0.10548
72.4868	0.99794	70.7503	0.99797	70.4249	0.99865	69.2232	0.99609				19.89	-0.09344	19.7796	0.31222	19.8097	0.3183	19.8293	0.10556
72.6284	0.99793	70.896	0.99797	70.5722	0.99866	69.3713	0.99609				19.9397	-0.0932	19.8141	0.31237	19.859	0.31857	19.8794	0.1057
72.777	0.99793	71.0428	0.99797	70.7172	0.99865	69.5197	0.99608				19.9887	-0.09297	19.8638	0.31257	19.9078	0.31881	19.929	0.10585
72.9214	0.99793	71.1903	0.99797	70.8609	0.99866	69.6659	0.99607				20.0224	-0.09281	19.9137	0.31278	19.9426	0.31895	19.9627	0.10595
73.068	0.99792	71.3337	0.99797	71.0068	0.99866	69.8116	0.99606				20.0542	-0.09263	19.9469	0.31294	19.9754	0.3191	19.996	0.10606
73.216	0.99792	71.4764	0.99797	71.1534	0.99866	69.9597	0.99606				20.1053	-0.09236	19.9791	0.31308	20.0247	0.31935	20.0438	0.10622
73.36	0.99791	71.6185	0.99797	71.3017	0.99866	70.1069	0.99604				20.155	-0.0921	20.0293	0.31328	20.0751	0.31959	20.0937	0.10635
73.5056	0.99791	71.7588	0.99797	71.4515	0.99866	70.2514	0.99604				20.1877	-0.09197	20.0784	0.3135	20.1073	0.31973	20.1286	0.10643
73.6496	0.9979	71.8991	0.99797	71.599	0.99866	70.394	0.99603				20.2213	-0.09187	20.1114	0.31365	20.1404	0.31985	20.161	0.10651
73.7968	0.9979	72.0384	0.99797	71.7453	0.99867	70.5365	0.99602				20.2553	-0.09179	20.1457	0.31377	20.1726	0.31996	20.1942	0.10659
73.9467	0.9979	72.1791	0.99796	71.8917	0.99867	70.6805	0.99601				20.3045	-0.09167	20.1952	0.31394	20.2238	0.32013	20.2436	0.10674
74.0896	0.9979	72.3197	0.99796	72.0399	0.99867	70.8278	0.996				20.3536	-0.09148	20.2453	0.31414	20.2737	0.32032	20.293	0.10693
74.2279	0.99789	72.463	0.99796	72.1893	0.99867	70.9754	0.99599				20.3876	-0.09121	20.2788	0.31427	20.307	0.32046	20.3266	0.10714
74.3714	0.99789	72.6057	0.99796	72.3395	0.99867	71.1232	0.99598				20.4196	-0.09088	20.3111	0.31442	20.3402	0.3206	20.3605	0.10732
74.514	0.99789	72.7491	0.99796	72.4872	0.99867	71.2712	0.99597				20.4703	-0.09064	20.3449	0.31456	20.3898	0.32086	20.4096	0.10748
74.6553	0.99789	72.8964	0.99795	72.6333	0.99868	71.4177	0.99596				20.5207	-0.0905	20.3942	0.3148	20.4386	0.32109	20.4583	0.10762
74.7979	0.99788	73.0438	0.99795	72.7791	0.99868	71.5644	0.99595				20.5534	-0.0904	20.4451	0.31505	20.4715	0.32124	20.4916	0.1077
74.9393	0.99788	73.188	0.99795	72.9236	0.99868	71.7113	0.99594				20.5862	-0.09023	20.4779	0.3152	20.5051	0.32136	20.5243	0.10779
75.08	0.99787	73.332	0.99795	73.0691	0.99868	71.8562	0.99593				20.636	-0.08978	20.5099	0.31539	20.5562	0.32153	20.5744	0.10793
75.2195	0.99787	73.4862	0.99795	73.2173	0.99869	72.0029	0.99593				20.6866	-0.08944	20.559	0.31561	20.6063	0.32171	20.6245	0.10807
75.3605	0.99787	73.6358	0.99795	73.3656	0.99869	72.1493	0.99592				20.7206	-0.08928	20.6103	0.3158	20.6384	0.32184	20.659	0.10816
75.4985	0.99786	73.7859	0.99794	73.5127	0.99869	72.2944	0.99591				20.7526	-0.08916	20.6435	0.31591	20.6715	0.322	20.6915	0.10826
75.6385	0.99785	73.9321	0.99794	73.6598	0.9987	72.4401	0.99591				20.8019	-0.089	20.6773	0.31601	20.7209	0.32223	20.741	0.10841
75.7831	0.99785	74.0755	0.99794	73.8077	0.9987	72.5844	0.9959				20.8527	-0.08882	20.7266	0.31618	20.7706	0.32242	20.7897	0.10855
75.9268	0.99785	74.2224	0.99794	73.958	0.9987	72.729	0.99589				20.8845	-0.08866	20.7762	0.31637	20.8033	0.32255	20.8238	0.10865
76.0713	0.99784	74.3701	0.99793	74.1079	0.9987	72.8758	0.99588				20.9186	-0.0885	20.8089	0.31656	20.8368	0.32269	20.8561	0.10874
76.2145	0.99784	74.5192	0.99793	74.2593	0.9987	73.0231	0.99588				20.9507	-0.08837	20.842	0.31687	20.8699	0.32284	20.8894	0.10882
76.3572	0.99784	74.6713	0.99793	74.4111	0.9987	73.1675	0.99587				21.0007	-0.0882	20.8757	0.31715	20.9199	0.32303	20.9383	0.10895
76.5014	0.99784	74.8248	0.99792	74.5622	0.99871	73.3134	0.99586				21.0512	-0.088	20.9265	0.31751	20.9693	0.32324	20.9895	0.10909
76.6456	0.99783	74.9694	0.99792	74.7111	0.99871	73.46	0.99586				21.0841	-0.08787	20.9751	0.31771	21.0026	0.32339	21.0232	0.10923
76.7879	0.99783	75.1143	0.99792	74.859	0.99871	73.606	0.99585				21.1178	-0.08772	21.0081	0.31783	21.0356	0.32353	21.0559	0.10934
76.9369	0.99782	75.2587	0.99792	75.0084	0.99872	73.7529	0.99584				21.1664	-0.08748	21.0409	0.31794	21.0851	0.32371	21.1044	0.10948
77.088	0.99782	75.4071	0.99791	75.1566	0.99872	73.9003	0.99583				21.2172	-0.08725	21.0914	0.31813	21.1344	0.32387	21.1549	0.1096
77.2306	0.99781	75.5594	0.99791	75.3052	0.99872	74.0486	0.99583				21.2492	-0.08713	21.1422	0.31835	21.1681	0.324	21.1877	0.10966
77.3732	0.99781	75.7092	0.99791	75.4531	0.99872	74.1975	0.99582				21.283	-0.08703	21.1753	0.31849	21.2029	0.32416	21.2209	0.10974
77.5203	0.9978	75.8541	0.99791	75.6017	0.99872	74.3438	0.99581				21.3328	-0.08686	21.2083	0.31862	21.2512	0.3244	21.2711	0.10988
77.6668	0.9978	75.9979	0.99791	75.7498	0.99872	74.4888	0.99581				21.382	-0.08666	21.2568	0.31878	21.3014	0.32463	21.3209	0.11003
77.8096	0.9978	76.1488	0.9979	75.8986	0.99873	74.6366	0.9958				21.4154	-0.08652	21.3067	0.31897	21.3338	0.32477	21.353	0.11012
77.9542	0.9978	76.2982	0.9979	76.0483	0.99873	74.7846	0.99579				21.4495	-0.08639	21.3395	0.31912	21.3669	0.32487	21.3867	0.11021
78.102	0.9978	76.4448	0.9979	76.1989	0.99872	74.9323	0.99578				21.4817	-0.08628	21.3731	0.31925	21.4006	0.32499	21.419	0.1103
78.2494	0.99779	76.5923	0.9979	76.35	0.99873	75.0794	0.99577				21.5313	-0.08609	21.4241	0.31943	21.4508	0.3252	21.4701	0.11048
78.3986	0.99779	76.7431	0.99789	76.4982	0.99873	75.2274	0.99577				21.5823	-0.08587	21.4738	0.31961	21.4994	0.32542	21.5195	0.11062
78.5454	0.99778	76.8907	0.99789	76.6467	0.99872	75.3753	0.99576				21.6142	-0.08572	21.5058	0.31975	21.5337	0.32554	21.553	0.11069
78.6946	0.99778	77.036	0.99789	76.7959	0.99872	75.5245	0.99575				21.6483	-0.08559	21.5391	0.31989	21.567	0.32565	21.5865	0.11075
78.846	0.99778	77.1837	0.99788	76.9454	0.99872	75.6743	0.99574				21.6972	-0.08539	21.5721	0.32002	21.6175	0.32583	21.6357	0.11092
78.9922	0.99777	77.332	0.99788	77.094	0.99871	75.8243	0.99573				21.7478	-0.0852	21.6223	0.32018	21.6673	0.32604	21.6851	0.11116
79.1357	0.99777	77.4829	0.99788	77.2434	0.99871	75.9757	0.99572				21.7808	-0.08507	21.6713	0.32034	21.6992	0.3262	21.7185	0.11125
79.2861	0.99777	77.629	0.99788	77.3924	0.99871	76.1272	0.99571				21.8132	-0.08496	21.7058	0.32046	21.7322	0.32638	21.7522	0.11133
79.4385	0.99776	77.7773	0.99788	77.5406	0.99871	76.279	0.9957				21.8635	-0.0847	21.7385	0.32061	21.7819	0.32666	21.8021	0.11145
79.5913	0.99776	77.9264	0.99788	77.6897	0.9987	76.4298	0.9957				21.9135	-0.08447	21.7884	0.32092	21.8324	0.32689	21.8522	0.11158
79.7402	0.99775	78.0754	0.99787	77.842	0.9987	76.5816	0.99568				21.9454	-0.08437	21.8387	0.32116	21.8648	0.32701	21.8851	0.11167
79.8806	0.99775	78.2244	0.99787	77.9961	0.9987	76.7334	0.99567				21.9795	-0.08428	21.8715	0.32126	21.8986	0.32712	21.9184	0.11177
80.0228	0.99775	78.3722	0.99787	78.1508	0.99869	76.8827	0.99566				22.0301	-0.08409	21.9052	0.32134	21.9481	0.32724	21.9672	0.11193
80.1715	0.99775	78.5218	0.99787	78.3038	0.99869	77.0313	0.99566				22.0801	-0.08384	21.954	0.32148	21.998	0.32739	22.0166	0.11213
80.3175	0.99774	78.671	0.99786	78.4533	0.99868	77.1775	0.99565				22.1131	-0.08371	22.0036	0.32167	22.0315	0.32753	22.0503	0.11222
80.468	0.99774	78.821	0.99786	78.6042	0.99868	77.3252	0.99563				22.1456	-0.08359	22.0358	0.32179	22.0644	0.32768	22.0831	0.11231
80.6225	0.99774	78.9745	0.99786	78.7548	0.99867	77.4743	0.99563				22.1787	-0.08347	22.0703	0.32192	22.0972	0.32782	22.1169	0.11238
80.7735	0.99773	79.1265	0.99786	78.9044	0.99867	77.6257	0.99561				22.2282	-0.08327	22.1202	0.32215	22.1473	0.32799	22.1669	0.11251
80.919	0.99773	79.2765	0.99786	79.0544	0.99866	77.7783	0.9956				22.2782	-0.08307	22.1708	0.32242	22.1974	0.32815	22.2149	0.11265
81.064	0.99773	79.427	0.99785	79.2054	0.99865	77.928	0.99559				22.312	-0.08293	22.2037	0.32268	22.2308	0.32826	22.2485	0.11273
81.2099	0.99772	79.5765	0.99785	79.3558	0.99865	78.0764	0.99558				22.3459	-0.08281	22.2361	0.32286	22.2638	0.3284	22.2817	0.1128
81.3606	0.99772	79.7237	0.99785	79.5064	0.99864	78.2254	0.99557				22.3946	-0.08264	22.27	0.32299	22.3133	0.32861	22.332	0.11292
81.513	0.99772	79.8736	0.99785	79.6585	0.99864	78.3752	0.99556				22.4448	-0.08246	22.319	0.32317	22.3638	0.32881	22.3826	0.11306
81.6554	0.99771	80.0183	0.99785	79.8106	0.99863	78.5252	0.99555				22.4768	-0.08232	22.3684	0.32337	22.3965	0.32893	22.4152	0.11315
81.7941	0.99771	80.1607	0.99785	79.9631	0.99862	78.6776	0.99554				22.5103	-0.08217	22.4022	0.32353	22.4294	0.32907	22.4485	0.11324
81.941	0.99771	80.3046	0.99785	80.1146	0.99862	78.8297	0.99553				22.5607	-0.08203	22.4371	0.32369	22.4784	0.3293	22.497	0.11336
82.0837	0.99771	80.4495	0.99784	80.2665	0.99861	78.9797	0.99552				22.6104	-0.08189	22.4862	0.32386	22.5283	0.32947	22.5463	0.11347
82.2276	0.99771	80.5986	0.99784	80.4194	0.9986	79.1267	0.99551				22.6436	-0.08176	22.5356	0.324	22.5629	0.32957	22.5805	0.11355
82.3771	0.9977	80.7492	0.99784	80.5723	0.99859	79.2719	0.9955				22.6769	-0.08159	22.5687	0.3241	22.5968	0.32968	22.614	0.11363
82.5291	0.9977	80.8992	0.99784	80.7238	0.99858	79.4199	0.99548				22.7266	-0.08136	22.6023	0.32424	22.6456	0.3299	22.6631	0.1138
82.679	0.9977	81.0496	0.99784	80.8725	0.99858	79.5694	0.99547				22.776	-0.08118	22.6523	0.32444	22.6939	0.33013	22.7131	0.11394
82.8297	0.9977	81.2007	0.99784	81.0212	0.99857	79.7188	0.99546				22.8094	-0.08108	22.7016	0.32463	22.7279	0.33025	22.746	0.11403
82.9823	0.9977	81.3508	0.99783	81.1702	0.99856	79.8687	0.99545				22.8427	-0.08095	22.7358	0.32473	22.7612	0.33035	22.779	0.11411
83.1377	0.99769	81.5028	0.99783	81.3203	0.99856	80.0179	0.99544				22.8754	-0.08085	22.7672	0.32484	22.7941	0.33045	22.8122	0.11419
83.2956	0.99769	81.6525	0.99783	81.4721	0.99855	80.1668	0.99544				22.9254	-0.08067	22.8013	0.32499	22.8449	0.3306	22.8626	0.11431
83.4428	0.99769	81.806	0.99783	81.6235	0.99854	80.3138	0.99543				22.9761	-0.08046	22.851	0.32519	22.8947	0.33078	22.9118	0.11444
83.5858	0.99769	81.9614	0.99783	81.7758	0.99853	80.4627	0.99542				23.0092	-0.08027	22.9012	0.32538	22.9268	0.33091	22.9464	0.11458
83.7353	0.99768	82.1071	0.99782	81.9299	0.99853	80.6144	0.99541				23.0421	-0.08008	22.9341	0.32551	22.9601	0.33108	22.9789	0.11472
83.8857	0.99768	82.2519	0.99782	82.0832	0.99852	80.7672	0.9954				23.0912	-0.07985	22.9665	0.32565	23.0095	0.3313	23.0283	0.11488
84.0341	0.99768	82.3994	0.99782	82.236	0.99851	80.9197	0.99539				23.1413	-0.07967	23.0175	0.32586	23.0603	0.33152	23.0774	0.115
84.1859	0.99768	82.5481	0.99782	82.3895	0.99851	81.0726	0.99538				23.1748	-0.07956	23.0662	0.32609	23.0931	0.33167	23.1115	0.11506
84.3385	0.99767	82.6965	0.99781	82.5441	0.9985	81.2243	0.99537				23.2079	-0.07944	23.0988	0.32623	23.1269	0.33179	23.1451	0.11511
84.4857	0.99767	82.8478	0.99781	82.6976	0.99849	81.3761	0.99536				23.2585	-0.07925	23.1333	0.32634	23.1765	0.33196	23.1948	0.11523
84.6283	0.99767	83.0031	0.99781	82.85	0.99848	81.5301	0.99535				23.3082	-0.07907	23.1829	0.32649	23.2263	0.33212	23.2421	0.11539
84.7742	0.99767	83.1611	0.99781	83.0023	0.99848	81.6838	0.99534				23.3399	-0.07897	23.2322	0.32676	23.2593	0.33225	23.2773	0.1155
84.9246	0.99766	83.3159	0.9978	83.1556	0.99847	81.8391	0.99533				23.3728	-0.07888	23.2651	0.32723	23.293	0.3324	23.3104	0.11558
85.0798	0.99766	83.4691	0.9978	83.3088	0.99846	81.9944	0.99533				23.4237	-0.0787	23.2987	0.32744	23.342	0.3326	23.3602	0.11571
85.2318	0.99766	83.6254	0.9978	83.4606	0.99845	82.1465	0.99531				23.4742	-0.07849	23.3484	0.32762	23.3916	0.33277	23.4095	0.11581
85.3761	0.99765	83.7823	0.9978	83.613	0.99845	82.2975	0.99531				23.5072	-0.07834	23.3991	0.32773	23.4244	0.33289	23.4425	0.11589
85.5227	0.99765	83.937	0.9978	83.7671	0.99844	82.4501	0.9953				23.5393	-0.07819	23.432	0.32781	23.4588	0.33303	23.4769	0.11597
85.6739	0.99765	84.0897	0.9978	83.9207	0.99843	82.6033	0.99529				23.5735	-0.07809	23.465	0.32793	23.4912	0.33316	23.5097	0.11606
85.8235	0.99765	84.2425	0.99779	84.0739	0.99842	82.7573	0.99528				23.6222	-0.07794	23.4981	0.32805	23.5416	0.33332	23.5598	0.11619
85.975	0.99765	84.3919	0.99779	84.2286	0.99841	82.9126	0.99527				23.672	-0.07777	23.5477	0.32826	23.5914	0.33347	23.6088	0.11632
86.1277	0.99764	84.5385	0.99779	84.384	0.99841	83.0649	0.99526				23.7065	-0.07765	23.5985	0.32843	23.6244	0.33358	23.6418	0.11644
86.2817	0.99764	84.6886	0.99778	84.5401	0.9984	83.2187	0.99525				23.7391	-0.07754	23.631	0.32853	23.6579	0.3337	23.6757	0.11654
86.4351	0.99764	84.8346	0.99778	84.6955	0.99839	83.3725	0.99524				23.7887	-0.07735	23.6641	0.32862	23.7076	0.33388	23.7251	0.11664
86.5799	0.99763	84.9791	0.99778	84.8512	0.99838	83.5252	0.99523				23.8387	-0.07718	23.7139	0.3288	23.7568	0.33405	23.7747	0.11675
86.7153	0.99763	85.1285	0.99777	85.0074	0.99837	83.6778	0.99523				23.8716	-0.07708	23.7646	0.32899	23.7916	0.33416	23.8075	0.11685
86.8621	0.99763	85.2799	0.99777	85.163	0.99837	83.8308	0.99522				23.9045	-0.07697	23.7974	0.3291	23.8233	0.33429	23.8414	0.11694
87.0173	0.99762	85.4315	0.99777	85.3193	0.99836	83.9829	0.99521				23.9546	-0.07672	23.8303	0.32922	23.8737	0.3345	23.8918	0.11707
87.1683	0.99762	85.5864	0.99776	85.4763	0.99835	84.1341	0.9952				24.0035	-0.07635	23.8804	0.32938	23.9237	0.33468	23.9404	0.1172
87.3221	0.99762	85.7403	0.99776	85.6318	0.99835	84.2854	0.9952				24.0378	-0.07623	23.93	0.32951	23.9576	0.33479	23.9734	0.11728
87.4761	0.99762	85.8962	0.99776	85.7854	0.99833	84.4361	0.99519				24.0704	-0.07613	23.9636	0.32962	23.9904	0.33491	24.0079	0.11735
87.6322	0.99761	86.0525	0.99775	85.9399	0.99833	84.5864	0.99518				24.1042	-0.07603	23.9966	0.32974	24.0235	0.33505	24.0411	0.11742
87.7881	0.99761	86.2061	0.99775	86.0919	0.99832	84.7383	0.99517				24.1544	-0.07585	24.0458	0.32998	24.0728	0.33528	24.0911	0.11754
87.9425	0.99761	86.3638	0.99774	86.2438	0.99831	84.8916	0.99516				24.2036	-0.07568	24.0966	0.33017	24.1215	0.3355	24.1398	0.11767
88.1013	0.99761	86.5217	0.99774	86.3968	0.9983	85.0461	0.99516				24.2372	-0.07561	24.1305	0.33028	24.1547	0.33562	24.1718	0.11776
88.2722	0.9976	86.6752	0.99774	86.5481	0.9983	85.2009	0.99514				24.2695	-0.07554	24.1645	0.33038	24.1888	0.33572	24.2053	0.11785
88.4377	0.9976	86.8261	0.99774	86.7006	0.99829	85.3575	0.99514				24.3199	-0.07538	24.1968	0.33047	24.2395	0.33584	24.2562	0.11797
88.5926	0.9976	86.9753	0.99773	86.8543	0.99828	85.5136	0.99513				24.37	-0.07514	24.2466	0.33061	24.2911	0.33598	24.306	0.11809
88.7423	0.99759	87.1238	0.99773	87.0086	0.99827	85.669	0.99512				24.4034	-0.07483	24.2954	0.33085	24.323	0.33609	24.3384	0.11817
88.8835	0.99759	87.2763	0.99772	87.1637	0.99826	85.8233	0.99512				24.4365	-0.07468	24.3285	0.33112	24.3557	0.33624	24.3717	0.11825
89.029	0.99759	87.4291	0.99772	87.3203	0.99825	85.9782	0.99511				24.4859	-0.0745	24.361	0.33143	24.4047	0.33646	24.4215	0.11839
89.1806	0.99759	87.5834	0.99772	87.4773	0.99824	86.1338	0.9951				24.5358	-0.07436	24.4114	0.33174	24.4543	0.33661	24.4725	0.11852
89.3348	0.99758	87.7319	0.99771	87.6347	0.99823	86.2865	0.99509				24.5694	-0.07424	24.4613	0.3319	24.4888	0.33672	24.5063	0.11859
89.4843	0.99758	87.876	0.9977	87.7913	0.99822	86.4377	0.99508				24.6033	-0.07409	24.4945	0.33197	24.5208	0.33683	24.5388	0.11865
89.6342	0.99758	88.0234	0.9977	87.948	0.99821	86.5888	0.99507				24.6523	-0.07387	24.5281	0.33204	24.5707	0.33702	24.5881	0.11875
89.7883	0.99758	88.1795	0.9977	88.1062	0.9982	86.7411	0.99506				24.7029	-0.07371	24.5783	0.33219	24.6202	0.33721	24.6379	0.11895
89.9402	0.99757	88.3389	0.9977	88.265	0.99819	86.8928	0.99505				24.735	-0.07366	24.6284	0.33235	24.6552	0.33732	24.6705	0.11907
90.0919	0.99757	88.4969	0.99769	88.4205	0.99818	87.0447	0.99504				24.7691	-0.0736	24.6608	0.33247	24.6877	0.33742	24.7038	0.11914
90.2484	0.99757	88.6519	0.99769	88.5746	0.99817	87.1971	0.99503				24.8007	-0.0735	24.6937	0.3326	24.721	0.33753	24.7381	0.1192
90.4088	0.99756	88.8055	0.99768	88.7281	0.99816	87.351	0.99502				24.851	-0.0733	24.7263	0.33278	24.7694	0.33771	24.7876	0.1193
90.568	0.99756	88.9572	0.99767	88.8818	0.99815	87.5031	0.99501				24.9011	-0.07312	24.7767	0.33299	24.8218	0.33788	24.8373	0.11942
90.7218	0.99756	89.1134	0.99767	89.0354	0.99814	87.6568	0.99499				24.9333	-0.07305	24.827	0.33316	24.8543	0.33801	24.8697	0.1195
90.8739	0.99755	89.2778	0.99767	89.1897	0.99813	87.813	0.99499				24.9667	-0.07298	24.8604	0.33326	24.8869	0.33816	24.9037	0.11958
91.025	0.99755	89.4463	0.99767	89.3458	0.99812	87.9677	0.99497				25.0174	-0.07282	24.8934	0.33336	24.9365	0.33837	24.9525	0.11971
91.1757	0.99755	89.6127	0.99766	89.5016	0.99811	88.1197	0.99496				25.0678	-0.07259	24.9432	0.33352	24.9858	0.33854	25.0021	0.11985
91.3194	0.99755	89.7693	0.99765	89.6551	0.9981	88.2706	0.99495				25.1004	-0.07244	24.9948	0.33365	25.0185	0.33863	25.037	0.11993
91.4675	0.99755	89.9175	0.99765	89.8078	0.99809	88.4242	0.99494				25.1335	-0.07233	25.028	0.33377	25.0526	0.33873	25.0695	0.12
91.6239	0.99754	90.07	0.99765	89.9629	0.99808	88.5789	0.99493				25.1828	-0.0722	25.0602	0.33388	25.1022	0.33885	25.1195	0.12009
91.7793	0.99754	90.2249	0.99764	90.1188	0.99807	88.7343	0.99492				25.233	-0.07205	25.109	0.33403	25.1521	0.33898	25.169	0.12021
91.9356	0.99754	90.3824	0.99764	90.2771	0.99806	88.8903	0.9949				25.2672	-0.07194	25.1602	0.33418	25.1852	0.33907	25.2026	0.12044
92.0941	0.99753	90.54	0.99763	90.4367	0.99804	89.0469	0.99489				25.2987	-0.07183	25.1925	0.33429	25.2184	0.33917	25.2343	0.12061
92.2499	0.99753	90.6899	0.99763	90.5951	0.99803	89.2023	0.99488				25.3492	-0.07169	25.2257	0.33442	25.2693	0.33934	25.2849	0.12073
92.4012	0.99753	90.8362	0.99762	90.7518	0.99802	89.3568	0.99487				25.3987	-0.07156	25.2761	0.33459	25.3191	0.3396	25.3345	0.12082
92.5539	0.99752	90.9866	0.99762	90.9085	0.99801	89.513	0.99485				25.4326	-0.07146	25.3255	0.33475	25.3516	0.3398	25.3677	0.12089
92.717	0.99752	91.1391	0.99761	91.0658	0.998	89.6708	0.99484				25.4658	-0.07137	25.3586	0.33485	25.3849	0.33992	25.4006	0.12096
92.8826	0.99752	91.2886	0.99761	91.2257	0.99799	89.8297	0.99483				25.4981	-0.07127	25.3925	0.33497	25.418	0.34002	25.4344	0.12104
93.0439	0.99752	91.4441	0.99761	91.3863	0.99797	89.9873	0.99481				25.548	-0.07112	25.425	0.33508	25.4684	0.34016	25.484	0.12116
93.1916	0.99751	91.6009	0.9976	91.5461	0.99796	90.145	0.9948				25.5982	-0.07097	25.475	0.33526	25.5183	0.34031	25.5333	0.12128
93.3402	0.99751	91.7552	0.9976	91.7045	0.99794	90.3024	0.99479				25.6319	-0.07084	25.5245	0.33544	25.5515	0.34046	25.5663	0.12134
93.4964	0.99751	91.9068	0.99759	91.8615	0.99793	90.4603	0.99477				25.6645	-0.07071	25.5588	0.33556	25.5855	0.34061	25.6012	0.1214
93.6488	0.99751	92.0613	0.99759	92.0186	0.99792	90.6175	0.99476				25.7133	-0.07052	25.5915	0.3357	25.6342	0.34081	25.6513	0.1215
93.7985	0.99751	92.2185	0.99758	92.1767	0.99791	90.7754	0.99475				25.7644	-0.07037	25.6412	0.33585	25.6845	0.34096	25.6982	0.12162
93.9502	0.9975	92.3769	0.99757	92.3347	0.9979	90.9323	0.99474				25.7973	-0.07024	25.6904	0.33597	25.7189	0.34107	25.7326	0.12169
94.1091	0.9975	92.533	0.99757	92.4929	0.99788	91.0876	0.99472				25.8314	-0.07009	25.7233	0.33604	25.7518	0.34118	25.7666	0.12176
94.2669	0.9975	92.693	0.99757	92.651	0.99787	91.2438	0.99471				25.8806	-0.06989	25.7582	0.33612	25.8008	0.34134	25.816	0.12188
94.4215	0.9975	92.8554	0.99757	92.8071	0.99786	91.3997	0.9947				25.9321	-0.06977	25.8077	0.33629	25.8489	0.34148	25.8667	0.12197
94.5737	0.99749	93.0144	0.99756	92.9623	0.99785	91.5572	0.99468				25.9646	-0.0697	25.8577	0.33648	25.8822	0.34157	25.9002	0.12203
94.7223	0.99749	93.1715	0.99755	93.1177	0.99783	91.7149	0.99467				25.9972	-0.0696	25.8914	0.33662	25.9153	0.34165	25.9335	0.1221
94.8769	0.99749	93.3276	0.99755	93.2748	0.99782	91.8718	0.99466				26.0467	-0.06941	25.9234	0.33671	25.9665	0.34181	25.9812	0.12225
95.0321	0.99749	93.4858	0.99755	93.4315	0.99781	92.0267	0.99464				26.0962	-0.06923	25.973	0.33684	26.0163	0.34197	26.0315	0.12238
95.1901	0.99748	93.6415	0.99754	93.5875	0.99779	92.1819	0.99463				26.1292	-0.0691	26.0227	0.337	26.0502	0.3421	26.0645	0.12245
95.3511	0.99748	93.8006	0.99754	93.7426	0.99778	92.3371	0.99462				26.1622	-0.06901	26.0564	0.33713	26.0835	0.34223	26.0988	0.12253
95.5118	0.99748	93.9559	0.99754	93.8982	0.99776	92.4934	0.99461				26.1955	-0.06893	26.09	0.33726	26.1161	0.34234	26.1327	0.12261
95.6684	0.99748	94.1106	0.99753	94.0555	0.99775	92.6523	0.9946				26.2464	-0.06879	26.1233	0.33739	26.1654	0.34244	26.1817	0.12274
95.8216	0.99747	94.265	0.99753	94.2135	0.99774	92.8115	0.99458				26.2965	-0.06859	26.1728	0.33754	26.2162	0.34257	26.2318	0.12286
95.9752	0.99747	94.4219	0.99752	94.3714	0.99773	92.9725	0.99457				26.329	-0.06842	26.2232	0.33763	26.249	0.34269	26.2641	0.12294
96.1304	0.99747	94.579	0.99752	94.5287	0.99771	93.1309	0.99455				26.363	-0.0683	26.2562	0.33772	26.282	0.34292	26.2966	0.12301
96.2946	0.99746	94.7374	0.99751	94.6861	0.9977	93.2855	0.99454				26.4122	-0.06815	26.2895	0.33785	26.3321	0.3431	26.3478	0.1231
96.4571	0.99746	94.901	0.99751	94.8412	0.99769	93.4416	0.99453				26.4611	-0.06804	26.3395	0.33822	26.3814	0.34321	26.3973	0.1232
96.612	0.99746	95.0643	0.99751	94.9976	0.99768	93.5985	0.99452				26.4953	-0.06797	26.389	0.33845	26.4158	0.3433	26.4306	0.12329
96.7644	0.99745	95.2272	0.9975	95.1554	0.99767	93.7572	0.9945				26.5282	-0.06787	26.4232	0.33854	26.4488	0.34342	26.464	0.12338
96.9173	0.99745	95.3849	0.9975	95.3138	0.99765	93.9167	0.99449				26.5784	-0.06771	26.4554	0.33863	26.4986	0.34367	26.5131	0.12349
97.0731	0.99745	95.5432	0.99749	95.4722	0.99764	94.0768	0.99447				26.6288	-0.06757	26.505	0.33875	26.5482	0.34384	26.564	0.1236
97.2288	0.99745	95.7022	0.99748	95.6301	0.99763	94.236	0.99446				26.6607	-0.0675	26.5559	0.33886	26.5808	0.34392	26.5962	0.12368
97.3845	0.99745	95.8572	0.99748	95.7886	0.99762	94.3932	0.99445				26.6944	-0.0674	26.5881	0.33895	26.6152	0.34402	26.63	0.12377
97.5414	0.99745	96.0124	0.99747	95.9482	0.99761	94.5476	0.99443				26.7277	-0.06729	26.6226	0.33903	26.6475	0.34415	26.6638	0.12385
97.6972	0.99745	96.1677	0.99747	96.1087	0.9976	94.7025	0.99442				26.7781	-0.06712	26.6557	0.33914	26.6981	0.34433	26.7129	0.12396
97.8541	0.99744	96.3215	0.99747	96.269	0.99759	94.8589	0.9944				26.8273	-0.06695	26.7051	0.33932	26.7474	0.34444	26.7629	0.12406
98.0123	0.99744	96.4711	0.99746	96.4315	0.99758	95.0169	0.99439				26.8596	-0.06686	26.7551	0.33968	26.7802	0.34449	26.7951	0.12412
98.1681	0.99744	96.6253	0.99746	96.593	0.99757	95.1752	0.99438				26.894	-0.06676	26.7886	0.33997	26.8137	0.34458	26.8287	0.12421
98.3244	0.99743	96.7819	0.99745	96.7531	0.99756	95.3342	0.99436				26.944	-0.06664	26.822	0.34016	26.8631	0.34483	26.8788	0.12442
98.4837	0.99743	96.9358	0.99745	96.9133	0.99754	95.4922	0.99435				26.9934	-0.06653	26.8713	0.34033	26.9135	0.34517	26.9287	0.12456
98.6387	0.99743	97.0934	0.99744	97.0747	0.99753	95.6502	0.99433				27.0269	-0.06641	26.9211	0.34049	26.9464	0.34529	26.9615	0.12464
98.7947	0.99742	97.2533	0.99744	97.2378	0.99752	95.807	0.99432				27.0598	-0.06628	26.9551	0.34058	26.9791	0.34539	26.9951	0.12471
98.9484	0.99742	97.4115	0.99743	97.3975	0.99751	95.9651	0.9943				27.1111	-0.06599	26.9877	0.34065	27.0282	0.34554	27.0455	0.12482
99.1038	0.99742	97.5673	0.99743	97.5545	0.9975	96.1254	0.99429				27.1597	-0.06581	27.0382	0.34074	27.079	0.34567	27.0942	0.12494
99.2634	0.99742	97.7245	0.99743	97.7112	0.99749	96.2884	0.99428				27.1932	-0.06571	27.0879	0.34093	27.1129	0.34576	27.1278	0.12503
99.4249	0.99741	97.8859	0.99742	97.869	0.99748	96.4517	0.99426				27.225	-0.06563	27.1211	0.34106	27.1462	0.34584	27.1601	0.12511
99.5823	0.99741	98.047	0.99741	98.0255	0.99747	96.6146	0.99424				27.2767	-0.06552	27.1538	0.34117	27.1952	0.346	27.2115	0.12522
99.7401	0.99741	98.2049	0.99741	98.1817	0.99746	96.7741	0.99423				27.3274	-0.0654	27.2032	0.3413	27.2447	0.34613	27.2608	0.12529
99.8967	0.9974	98.361	0.99741	98.3391	0.99745	96.9313	0.99421				27.3601	-0.0653	27.2536	0.34144	27.2789	0.34619	27.2943	0.12535
100.051	0.9974	98.5221	0.9974	98.4959	0.99744	97.0884	0.99419				27.392	-0.06517	27.2866	0.34156	27.3118	0.34626	27.3266	0.12543
100.208	0.9974	98.6829	0.99739	98.6528	0.99743	97.246	0.99418				27.4256	-0.06506	27.3195	0.34165	27.3445	0.34636	27.3601	0.12564
100.363	0.9974	98.8429	0.99739	98.8085	0.99742	97.4047	0.99417				27.4751	-0.06491	27.352	0.34172	27.3949	0.34651	27.4104	0.12587
100.52	0.9974	99.0014	0.99739	98.967	0.99741	97.563	0.99415				27.5263	-0.06479	27.4029	0.34182	27.445	0.34666	27.4599	0.12598
100.676	0.9974	99.1596	0.99738	99.1293	0.9974	97.7216	0.99414				27.5589	-0.06469	27.4522	0.34202	27.4783	0.34681	27.4934	0.12606
100.829	0.99739	99.3214	0.99737	99.2921	0.99738	97.8781	0.99412				27.5919	-0.06455	27.4851	0.34223	27.5105	0.34707	27.5271	0.12614
100.981	0.99739	99.4812	0.99737	99.4529	0.99737	98.0349	0.99411				27.6417	-0.06436	27.519	0.34233	27.5607	0.34743	27.5769	0.12627
101.139	0.99739	99.6409	0.99737	99.6148	0.99736	98.1916	0.99409				27.6914	-0.06419	27.569	0.34245	27.6114	0.34759	27.6263	0.12637
101.299	0.99739	99.7994	0.99737	99.7791	0.99735	98.3504	0.99408				27.7242	-0.06412	27.6196	0.3426	27.6443	0.34766	27.6594	0.12642
101.461	0.99739	99.9577	0.99736	99.9429	0.99734	98.5111	0.99406				27.7586	-0.06406	27.652	0.34273	27.6775	0.34775	27.6927	0.12648
101.622	0.99739	100.117	0.99735	100.106	0.99732	98.6722	0.99405				27.8083	-0.06396	27.6851	0.34285	27.7267	0.34791	27.7427	0.12658
101.782	0.99738	100.276	0.99735	100.268	0.99731	98.8332	0.99403				27.8571	-0.06381	27.7351	0.34304	27.7774	0.34809	27.7923	0.12668
101.946	0.99738	100.431	0.99734	100.431	0.99729	98.9938	0.99402				27.8901	-0.06368	27.7849	0.34323	27.8101	0.3482	27.826	0.12676
102.107	0.99738	100.591	0.99734	100.592	0.99728	99.1536	0.994				27.9238	-0.06356	27.8184	0.34334	27.8435	0.34832	27.8592	0.12685
102.265	0.99737	100.754	0.99733	100.75	0.99726	99.3133	0.99398				27.9731	-0.06343	27.852	0.34343	27.8929	0.34845	27.909	0.12696
102.426	0.99737	100.916	0.99733	100.908	0.99725	99.4739	0.99397				28.0243	-0.06324	27.902	0.34355	27.943	0.34858	27.959	0.12704
102.59	0.99737	101.076	0.99733	101.067	0.99724	99.6348	0.99396				28.0562	-0.06309	27.9518	0.34368	27.9767	0.34864	27.9919	0.12711
102.748	0.99737	101.239	0.99732	101.228	0.99723	99.796	0.99394				28.0909	-0.06296	27.9847	0.34377	28.01	0.34873	28.0233	0.12718
102.905	0.99736	101.404	0.99731	101.387	0.99721	99.9568	0.99393				28.1232	-0.06286	28.0172	0.34387	28.0428	0.34882	28.0579	0.12726
103.062	0.99736	101.568	0.99731	101.545	0.9972	100.117	0.99391				28.1739	-0.06282	28.0511	0.34398	28.0921	0.34898	28.108	0.12737
103.218	0.99736	101.726	0.99731	101.703	0.99719	100.278	0.9939				28.2233	-0.06274	28.1017	0.34414	28.1413	0.34916	28.1577	0.12748
103.37	0.99736	101.882	0.9973	101.862	0.99718	100.438	0.99389				28.2561	-0.06264	28.1523	0.34431	28.1756	0.34927	28.1903	0.12756
103.519	0.99736	102.048	0.9973	102.02	0.99717	100.597	0.99387				28.2895	-0.06248	28.1848	0.34441	28.208	0.34936	28.2235	0.12764
103.678	0.99736	102.214	0.99729	102.178	0.99716	100.758	0.99386				28.3401	-0.06227	28.2175	0.34451	28.2579	0.34947	28.2736	0.12774
103.845	0.99736	102.376	0.99729	102.337	0.99715	100.919	0.99384				28.3896	-0.06214	28.2671	0.34464	28.3078	0.3496	28.3237	0.12783
104.007	0.99736	102.536	0.99728	102.497	0.99713	101.079	0.99383				28.4231	-0.06205	28.3172	0.34478	28.3413	0.34973	28.3576	0.12787
104.164	0.99735	102.695	0.99728	102.658	0.99712	101.24	0.99381				28.4563	-0.06193	28.3506	0.34491	28.3741	0.35007	28.3904	0.12791
104.327	0.99735	102.854	0.99728	102.819	0.99711	101.401	0.9938				28.5054	-0.06175	28.3844	0.34506	28.4245	0.35032	28.4405	0.12799
104.49	0.99735	103.014	0.99727	102.981	0.99709	101.561	0.99379				28.5553	-0.06161	28.4333	0.34522	28.4748	0.35045	28.4898	0.12825
104.649	0.99735	103.173	0.99726	103.142	0.99708	101.721	0.99377				28.5893	-0.06151	28.4829	0.34537	28.5076	0.35052	28.5229	0.12857
104.81	0.99735	103.335	0.99726	103.304	0.99707	101.881	0.99376				28.6223	-0.06139	28.5151	0.34547	28.5409	0.35058	28.5563	0.12874
104.974	0.99735	103.499	0.99726	103.467	0.99705	102.041	0.99375				28.6719	-0.06125	28.5504	0.34557	28.5908	0.35071	28.6069	0.12884
105.141	0.99734	103.657	0.99725	103.629	0.99704	102.203	0.99373				28.722	-0.06116	28.5828	0.34565	28.6408	0.35097	28.6571	0.12891
105.303	0.99734	103.81	0.99725	103.793	0.99703	102.363	0.99371				28.7556	-0.06108	28.6327	0.34577	28.6733	0.35117	28.6894	0.12897
105.46	0.99734	103.966	0.99724	103.955	0.99702	102.525	0.9937				28.7895	-0.06098	28.6813	0.3459	28.7067	0.35126	28.7223	0.12905
105.616	0.99734	104.13	0.99724	104.118	0.997	102.688	0.99368				28.8223	-0.06084	28.7152	0.34599	28.741	0.35134	28.7556	0.12918
105.775	0.99734	104.293	0.99724	104.279	0.99699	102.849	0.99367				28.8715	-0.06064	28.7495	0.34607	28.7902	0.35142	28.8056	0.12931
105.928	0.99734	104.457	0.99723	104.439	0.99697	103.01	0.99365				28.9214	-0.06049	28.8	0.34617	28.8407	0.35155	28.8549	0.12938
106.084	0.99734	104.616	0.99722	104.598	0.99696	103.171	0.99364				28.9541	-0.06042	28.8496	0.3463	28.8737	0.35164	28.8888	0.12941
106.244	0.99734	104.775	0.99722	104.76	0.99695	103.333	0.99362				28.9884	-0.06032	28.8822	0.34647	28.9069	0.35174	28.9226	0.12945
106.402	0.99733	104.937	0.99722	104.923	0.99693	103.494	0.99361				29.0385	-0.06011	28.9161	0.34663	28.9564	0.35193	28.9723	0.12953
106.562	0.99733	105.1	0.99722	105.087	0.99692	103.656	0.9936				29.0878	-0.05985	28.9657	0.34678	29.0055	0.35212	29.0218	0.12966
106.723	0.99733	105.26	0.99721	105.25	0.99691	103.818	0.99359				29.1215	-0.05973	29.0149	0.34692	29.0388	0.35225	29.055	0.12973
106.885	0.99733	105.418	0.99721	105.412	0.99689	103.98	0.99357				29.1536	-0.05965	29.0483	0.34701	29.0736	0.35236	29.0875	0.1298
107.045	0.99732	105.579	0.9972	105.576	0.99688	104.143	0.99356				29.2035	-0.05956	29.0825	0.34712	29.1222	0.35251	29.1378	0.12988
107.204	0.99732	105.74	0.99719	105.739	0.99687	104.304	0.99355				29.2545	-0.05948	29.1318	0.34727	29.1717	0.35265	29.1883	0.12997
107.364	0.99732	105.904	0.99719	105.902	0.99685	104.465	0.99353				29.2878	-0.05938	29.1822	0.34741	29.2048	0.35271	29.2209	0.13008
107.525	0.99732	106.066	0.99719	106.067	0.99684	104.626	0.99352				29.3208	-0.05926	29.2159	0.3475	29.2374	0.35277	29.2551	0.13029
107.684	0.99732	106.231	0.99718	106.23	0.99682	104.787	0.99351				29.354	-0.05909	29.2488	0.3476	29.2712	0.35284	29.2877	0.13038
107.841	0.99731	106.395	0.99718	106.392	0.99681	104.947	0.99349				29.4032	-0.05888	29.2819	0.34771	29.3207	0.353	29.3365	0.13045
108	0.99731	106.556	0.99717	106.553	0.99679	105.11	0.99348				29.4533	-0.05873	29.331	0.3479	29.3716	0.35321	29.3858	0.13051
108.157	0.99731	106.715	0.99717	106.713	0.99678	105.274	0.99347				29.4873	-0.05863	29.3811	0.34807	29.405	0.35334	29.42	0.13055
108.314	0.99731	106.877	0.99716	106.874	0.99676	105.437	0.99345				29.5202	-0.05855	29.4144	0.34816	29.4386	0.35345	29.4528	0.13061
108.469	0.99731	107.043	0.99716	107.036	0.99675	105.599	0.99344				29.5692	-0.05846	29.4464	0.34826	29.4884	0.35357	29.5035	0.13071
108.63	0.99731	107.208	0.99715	107.198	0.99673	105.761	0.99343				29.6208	-0.05835	29.4974	0.34837	29.5373	0.35366	29.5533	0.1308
108.794	0.9973	107.368	0.99715	107.36	0.99672	105.923	0.99342				29.6533	-0.05823	29.5469	0.34848	29.571	0.35375	29.5856	0.13087
108.954	0.9973	107.523	0.99715	107.523	0.99671	106.085	0.9934				29.6866	-0.05812	29.5812	0.34854	29.6048	0.3539	29.6196	0.13094
109.113	0.9973	107.678	0.99714	107.686	0.99669	106.248	0.99339				29.7355	-0.05801	29.6143	0.34863	29.653	0.35423	29.669	0.13104
109.274	0.99729	107.831	0.99713	107.85	0.99668	106.412	0.99338				29.7861	-0.05793	29.6638	0.34879	29.703	0.35442	29.7193	0.13112
109.44	0.99729	107.986	0.99713	108.015	0.99667	106.576	0.99336				29.8192	-0.05784	29.7133	0.34896	29.7373	0.3545	29.7524	0.13117
109.608	0.99729	108.146	0.99712	108.181	0.99666	106.74	0.99335				29.8516	-0.05774	29.7465	0.34908	29.7715	0.35458	29.7856	0.13123
109.774	0.99729	108.31	0.99712	108.344	0.99664	106.903	0.99334				29.9019	-0.05755	29.7807	0.34919	29.821	0.35469	29.8355	0.13133
109.939	0.99729	108.478	0.99711	108.508	0.99663	107.065	0.99333				29.9518	-0.05734	29.8299	0.34933	29.8715	0.35484	29.886	0.13144
110.106	0.99728	108.643	0.99711	108.671	0.99661	107.226	0.99331				29.9856	-0.05722	29.8807	0.34947	29.9046	0.35497	29.9195	0.13151
110.261	0.99728	108.807	0.9971	108.835	0.9966	107.387	0.9933				30.0188	-0.05714	29.9127	0.34959	29.9374	0.35511	29.952	0.13157
110.414	0.99728	108.969	0.9971	108.999	0.99659	107.547	0.99329				30.0515	-0.05709	29.9453	0.3497	29.9688	0.35523	29.9851	0.13163
110.567	0.99728	109.128	0.99709	109.162	0.99657	107.708	0.99328				30.102	-0.05701	29.9797	0.34979	30.0189	0.35533	30.0337	0.1317
110.732	0.99727	109.294	0.99708	109.325	0.99656	107.869	0.99326				30.1511	-0.05689	30.029	0.34986	30.0699	0.35543	30.0846	0.13178
110.9	0.99727	109.464	0.99708	109.487	0.99655	108.03	0.99325				30.1854	-0.05676	30.08	0.34997	30.1029	0.35551	30.1173	0.13186
111.064	0.99727	109.635	0.99707	109.648	0.99653	108.191	0.99324				30.2179	-0.05667	30.1131	0.35008	30.136	0.35562	30.1512	0.13195
111.222	0.99727	109.803	0.99707	109.809	0.99652	108.352	0.99323				30.2675	-0.05659	30.1459	0.35026	30.1857	0.35577	30.2019	0.13207
111.382	0.99727	109.968	0.99706	109.973	0.99651	108.512	0.99321				30.3184	-0.05645	30.1954	0.35048	30.236	0.35589	30.2524	0.13217
111.544	0.99726	110.128	0.99705	110.138	0.9965	108.672	0.9932				30.3507	-0.05618	30.2456	0.35064	30.2693	0.35597	30.285	0.13224
111.706	0.99726	110.289	0.99705	110.302	0.99648	108.834	0.99319				30.3839	-0.05584	30.2789	0.35074	30.3031	0.35606	30.3176	0.13236
111.875	0.99726	110.452	0.99705	110.465	0.99647	108.997	0.99317				30.4336	-0.05567	30.3127	0.35084	30.352	0.3562	30.3676	0.1326
112.046	0.99725	110.618	0.99704	110.629	0.99646	109.161	0.99316				30.4837	-0.05557	30.3625	0.35098	30.4022	0.35635	30.4165	0.13273
112.222	0.99725	110.785	0.99703	110.793	0.99644	109.326	0.99315				30.5169	-0.05552	30.4123	0.35111	30.4365	0.35645	30.4499	0.13276
112.389	0.99725	110.948	0.99703	110.957	0.99643	109.49	0.99314				30.5498	-0.05545	30.4455	0.3512	30.4685	0.35655	30.4834	0.1328
112.548	0.99725	111.107	0.99702	111.122	0.99642	109.655	0.99312				30.6005	-0.05535	30.4785	0.35129	30.5191	0.3567	30.5336	0.13288
112.707	0.99724	111.271	0.99702	111.289	0.99641	109.819	0.99311				30.65	-0.05524	30.5122	0.35139	30.5681	0.35685	30.5839	0.13299
112.868	0.99724	111.438	0.99702	111.454	0.99639	109.985	0.9931				30.6843	-0.05514	30.5617	0.35157	30.6022	0.35696	30.6156	0.13305
113.027	0.99724	111.601	0.997	111.616	0.99638	110.152	0.99309				30.7167	-0.05503	30.6115	0.35174	30.6343	0.35707	30.6486	0.13311
113.185	0.99723	111.764	0.997	111.78	0.99636	110.318	0.99307				30.7494	-0.05492	30.6445	0.35182	30.6685	0.3572	30.6837	0.13317
113.337	0.99723	111.926	0.99699	111.943	0.99635	110.484	0.99306				30.7999	-0.05478	30.6786	0.3519	30.7173	0.3574	30.7329	0.13324
113.491	0.99723	112.087	0.99699	112.107	0.99633	110.65	0.99305				30.8504	-0.05467	30.728	0.35205	30.7678	0.35761	30.783	0.13333
113.652	0.99723	112.25	0.99699	112.27	0.99632	110.814	0.99304				30.8823	-0.05457	30.7773	0.35223	30.8008	0.35773	30.815	0.13341
113.809	0.99723	112.416	0.99698	112.435	0.99631	110.98	0.99302				30.9162	-0.05447	30.8106	0.35233	30.834	0.35781	30.8484	0.13353
113.965	0.99722	112.583	0.99697	112.598	0.99629	111.146	0.99301				30.966	-0.05434	30.8445	0.3524	30.8842	0.35786	30.8983	0.13369
114.122	0.99722	112.75	0.99697	112.762	0.99628	111.314	0.99299				31.0162	-0.0542	30.8951	0.35254	30.9352	0.35786	30.9479	0.1338
114.279	0.99722	112.913	0.99696	112.927	0.99626	111.481	0.99298				31.0496	-0.05405	30.9437	0.35272	30.9671	0.35794	30.9818	0.13387
114.443	0.99722	113.073	0.99696	113.092	0.99625	111.645	0.99297				31.0813	-0.05387	30.976	0.35285	31.0009	0.35806	31.0142	0.13392
114.606	0.99721	113.236	0.99696	113.259	0.99623	111.808	0.99296				31.1324	-0.05369	31.0102	0.35296	31.0499	0.35825	31.0653	0.134
114.77	0.99721	113.4	0.99695	113.428	0.99622	111.972	0.99294				31.1812	-0.05357	31.0605	0.35307	31.1005	0.35843	31.1143	0.13407
114.938	0.9972	113.566	0.99694	113.598	0.99621	112.135	0.99293				31.2147	-0.05352	31.1109	0.35317	31.1339	0.35851	31.1483	0.13412
115.102	0.9972	113.729	0.99693	113.767	0.99619	112.298	0.99292				31.248	-0.05346	31.1438	0.35323	31.1674	0.35858	31.1808	0.13418
115.263	0.9972	113.892	0.99693	113.934	0.99618	112.461	0.9929				31.2986	-0.05337	31.1776	0.35332	31.2171	0.3587	31.2302	0.1343
115.426	0.99719	114.051	0.99692	114.1	0.99617	112.624	0.99289				31.3485	-0.05325	31.2105	0.35342	31.266	0.35885	31.2812	0.13444
115.593	0.99719	114.208	0.99692	114.266	0.99616	112.787	0.99287				31.3812	-0.05314	31.2602	0.35359	31.3001	0.35898	31.3142	0.13451
115.759	0.99719	114.373	0.99691	114.432	0.99614	112.949	0.99286				31.4152	-0.05303	31.3102	0.35377	31.3328	0.3591	31.3471	0.13458
115.923	0.99719	114.539	0.99691	114.598	0.99613	113.111	0.99285				31.4479	-0.05293	31.3437	0.35387	31.3664	0.3592	31.3795	0.13464
116.085	0.99718	114.704	0.9969	114.763	0.99612	113.275	0.99283				31.4983	-0.05279	31.3771	0.35395	31.4162	0.35938	31.4306	0.13474
116.249	0.99718	114.867	0.9969	114.928	0.99611	113.439	0.99282				31.5477	-0.05261	31.4266	0.35408	31.4643	0.35957	31.4812	0.13484
116.414	0.99718	115.035	0.99689	115.092	0.9961	113.602	0.9928				31.581	-0.05245	31.4764	0.35423	31.4984	0.35969	31.5142	0.13491
116.578	0.99718	115.201	0.99688	115.255	0.99609	113.766	0.99279				31.6133	-0.0523	31.509	0.35437	31.5324	0.35978	31.5469	0.13497
116.745	0.99717	115.367	0.99688	115.418	0.99608	113.931	0.99277				31.664	-0.05218	31.5431	0.35452	31.5832	0.35989	31.5962	0.13505
116.909	0.99717	115.53	0.99687	115.583	0.99607	114.097	0.99276				31.7143	-0.05216	31.5923	0.3547	31.6319	0.36001	31.6459	0.13514
117.067	0.99717	115.699	0.99687	115.75	0.99606	114.261	0.99274				31.7479	-0.05215	31.6417	0.35484	31.6652	0.36011	31.6787	0.1352
117.227	0.99716	115.87	0.99686	115.914	0.99605	114.425	0.99272				31.7817	-0.05209	31.6758	0.3549	31.6985	0.3602	31.7138	0.13526
117.388	0.99716	116.035	0.99686	116.077	0.99603	114.591	0.99271				31.8318	-0.0519	31.7098	0.35496	31.7493	0.36038	31.7644	0.13534
117.553	0.99716	116.198	0.99685	116.242	0.99602	114.757	0.99269				31.8811	-0.05167	31.7593	0.3551	31.7977	0.36058	31.8136	0.13545
117.722	0.99716	116.363	0.99684	116.405	0.99601	114.922	0.99267				31.9143	-0.05155	31.809	0.35529	31.8318	0.36072	31.8469	0.13554
117.888	0.99715	116.527	0.99683	116.57	0.996	115.087	0.99266				31.9474	-0.05143	31.8428	0.35541	31.8663	0.36081	31.8794	0.13563
118.051	0.99715	116.688	0.99683	116.734	0.99599	115.254	0.99264				31.9804	-0.05132	31.8768	0.35551	31.899	0.36089	31.9133	0.1357
118.215	0.99715	116.851	0.99683	116.9	0.99597	115.42	0.99262				32.0294	-0.05119	31.9094	0.3556	31.9483	0.36104	31.9625	0.13579
118.38	0.99714	117.015	0.99682	117.065	0.99596	115.588	0.99261				32.0793	-0.05109	31.9588	0.35573	31.9974	0.36119	32.0118	0.13587
118.548	0.99714	117.182	0.99681	117.23	0.99595	115.754	0.99259				32.1129	-0.05101	32.0085	0.35586	32.0299	0.36128	32.0444	0.13593
118.718	0.99714	117.347	0.99681	117.395	0.99593	115.921	0.99258				32.1457	-0.05092	32.042	0.35596	32.065	0.36139	32.0784	0.136
118.885	0.99714	117.514	0.9968	117.563	0.99592	116.086	0.99256				32.1962	-0.05076	32.0754	0.35607	32.1149	0.36156	32.1284	0.1361
119.049	0.99713	117.68	0.9968	117.732	0.9959	116.251	0.99255				32.2465	-0.05062	32.1258	0.35623	32.1647	0.36167	32.1782	0.13619
119.216	0.99713	117.849	0.99679	117.9	0.99589	116.416	0.99253				32.2801	-0.05055	32.1751	0.35637	32.197	0.3617	32.2124	0.13625
119.376	0.99713	118.015	0.99678	118.066	0.99588	116.583	0.99252				32.3132	-0.0505	32.2091	0.35645	32.2316	0.36179	32.2449	0.13631
119.539	0.99713	118.179	0.99677	118.232	0.99587	116.748	0.9925				32.363	-0.05042	32.2424	0.35653	32.2803	0.36203	32.2942	0.13641
119.703	0.99713	118.343	0.99677	118.397	0.99585	116.912	0.99249				32.4116	-0.05022	32.2921	0.35663	32.331	0.36231	32.3448	0.13652
119.868	0.99713	118.512	0.99677	118.562	0.99584	117.076	0.99247				32.4454	-0.05008	32.3412	0.35677	32.3632	0.36239	32.378	0.13658
120.031	0.99712	118.678	0.99676	118.731	0.99583	117.238	0.99246				32.4786	-0.04997	32.375	0.35689	32.3975	0.36245	32.4104	0.13664
120.194	0.99712	118.847	0.99676	118.901	0.99582	117.401	0.99244				32.5289	-0.04982	32.4072	0.357	32.447	0.36257	32.4616	0.13674
120.357	0.99712	119.013	0.99674	119.068	0.99581	117.564	0.99243				32.5787	-0.0497	32.4405	0.3571	32.497	0.3627	32.5106	0.13683
120.522	0.99712	119.177	0.99674	119.233	0.99579	117.727	0.99241				32.6121	-0.04963	32.4915	0.35724	32.5303	0.3628	32.5436	0.13688
120.692	0.99712	119.343	0.99674	119.399	0.99578	117.891	0.9924				32.6455	-0.04957	32.5413	0.35738	32.5636	0.36289	32.5765	0.13692
120.855	0.99712	119.505	0.99673	119.563	0.99577	118.055	0.99239				32.6785	-0.04951	32.5743	0.35745	32.5966	0.36301	32.6106	0.13697
121.018	0.99711	119.667	0.99673	119.728	0.99576	118.219	0.99237				32.7296	-0.04937	32.6071	0.35752	32.646	0.36318	32.6607	0.1372
121.182	0.99711	119.832	0.99672	119.893	0.99575	118.385	0.99236				32.7791	-0.04925	32.6566	0.35765	32.6971	0.36334	32.7101	0.13758
121.345	0.99711	120.002	0.99671	120.06	0.99573	118.551	0.99235				32.8125	-0.04915	32.7069	0.3578	32.7299	0.36342	32.7434	0.13764
121.506	0.99711	120.165	0.99671	120.227	0.99572	118.714	0.99234				32.8449	-0.04904	32.7401	0.35789	32.7635	0.3635	32.7759	0.1377
121.669	0.99711	120.331	0.99671	120.392	0.99571	118.879	0.99232				32.8947	-0.04884	32.7732	0.35799	32.8128	0.36361	32.8263	0.13779
121.833	0.99711	120.501	0.9967	120.555	0.9957	119.043	0.99231				32.9443	-0.04871	32.8233	0.35817	32.8625	0.36373	32.8757	0.13788
121.997	0.9971	120.668	0.99669	120.722	0.99568	119.206	0.9923				32.9785	-0.04867	32.8726	0.3583	32.8958	0.36385	32.909	0.13794
122.16	0.9971	120.834	0.99668	120.889	0.99567	119.371	0.99228				33.0124	-0.04861	32.9058	0.35834	32.9296	0.36398	32.9421	0.138
122.323	0.9971	120.999	0.99668	121.057	0.99566	119.537	0.99227				33.0607	-0.04843	32.9402	0.35839	32.9779	0.36413	32.9922	0.13809
122.487	0.9971	121.164	0.99668	121.226	0.99565	119.702	0.99225				33.1112	-0.04815	32.9903	0.35853	33.0292	0.36424	33.0423	0.13817
122.654	0.9971	121.327	0.99667	121.395	0.99564	119.867	0.99224				33.1447	-0.04804	33.0394	0.35871	33.0623	0.36433	33.075	0.13822
122.82	0.9971	121.494	0.99667	121.563	0.99562	120.032	0.99223				33.177	-0.04793	33.0729	0.35881	33.0969	0.36445	33.1082	0.13829
122.984	0.99709	121.659	0.99666	121.731	0.99561	120.199	0.99221				33.2265	-0.04779	33.1059	0.35892	33.145	0.36459	33.1588	0.13838
123.152	0.99709	121.826	0.99665	121.9	0.9956	120.368	0.9922				33.276	-0.04768	33.1394	0.35902	33.1953	0.36469	33.2083	0.13847
123.321	0.99709	121.994	0.99665	122.069	0.99559	120.537	0.99218				33.3099	-0.04759	33.1891	0.35914	33.2293	0.36478	33.2413	0.13853
123.49	0.99709	122.16	0.99665	122.238	0.99559	120.707	0.99217				33.3435	-0.04749	33.2398	0.35924	33.2611	0.36489	33.2734	0.13859
123.658	0.99709	122.326	0.99664	122.404	0.99557	120.878	0.99216				33.3767	-0.04737	33.2731	0.35933	33.2946	0.36501	33.3065	0.13866
123.829	0.99709	122.492	0.99663	122.571	0.99556	121.05	0.99214				33.4259	-0.04724	33.3059	0.35947	33.3441	0.36524	33.3572	0.13876
123.997	0.99708	122.659	0.99663	122.738	0.99555	121.221	0.99213				33.4765	-0.04716	33.3554	0.35965	33.3951	0.36538	33.407	0.13883
124.165	0.99708	122.826	0.99662	122.905	0.99554	121.39	0.99211				33.5097	-0.04712	33.4046	0.35981	33.4279	0.36545	33.4402	0.13888
124.329	0.99708	122.997	0.99662	123.073	0.99553	121.561	0.9921				33.5432	-0.04706	33.4382	0.35989	33.4612	0.36554	33.4737	0.13893
124.494	0.99708	123.165	0.99661	123.243	0.99552	121.73	0.99208				33.5927	-0.04697	33.4716	0.35997	33.5112	0.3657	33.5233	0.13902
124.662	0.99708	123.333	0.9966	123.412	0.99551	121.897	0.99207				33.6439	-0.04688	33.5227	0.36014	33.5613	0.36586	33.5746	0.13912
124.83	0.99707	123.499	0.9966	123.578	0.9955	122.062	0.99206				33.6763	-0.04677	33.5715	0.36028	33.5938	0.36595	33.6076	0.13919
124.996	0.99707	123.665	0.99659	123.743	0.99549	122.228	0.99204				33.7102	-0.04661	33.6047	0.36038	33.6269	0.36603	33.6412	0.13927
125.163	0.99707	123.828	0.99659	123.908	0.99548	122.394	0.99203				33.7593	-0.04643	33.6373	0.36045	33.6772	0.36614	33.6897	0.13938
125.326	0.99707	123.991	0.99658	124.076	0.99547	122.56	0.99201				33.809	-0.04629	33.6881	0.36056	33.7276	0.36625	33.7395	0.13948
125.483	0.99707	124.159	0.99657	124.244	0.99546	122.726	0.992				33.8417	-0.04619	33.737	0.36069	33.76	0.36635	33.7733	0.13953
125.642	0.99707	124.327	0.99657	124.413	0.99545	122.891	0.99198				33.8758	-0.04608	33.7719	0.3608	33.793	0.36643	33.8056	0.13961
125.806	0.99706	124.494	0.99656	124.583	0.99543	123.058	0.99196				33.9254	-0.04595	33.8047	0.3609	33.8437	0.36658	33.8563	0.13975
125.972	0.99706	124.66	0.99655	124.749	0.99542	123.225	0.99195				33.9769	-0.04582	33.8394	0.36099	33.8944	0.36675	33.9057	0.13983
126.142	0.99706	124.829	0.99655	124.915	0.99541	123.392	0.99193				34.0097	-0.04574	33.8877	0.3611	33.9267	0.36686	33.9401	0.13987
126.314	0.99706	125	0.99654	125.082	0.9954	123.56	0.99191				34.0423	-0.04569	33.937	0.36124	33.9597	0.36694	33.9723	0.13992
126.48	0.99706	125.165	0.99654	125.251	0.99539	123.73	0.9919				34.0754	-0.04563	33.9706	0.36136	33.9934	0.36699	34.0072	0.13997
126.644	0.99706	125.324	0.99653	125.422	0.99538	123.901	0.99188				34.125	-0.04549	34.0051	0.36146	34.0427	0.36713	34.0569	0.14007
126.802	0.99705	125.493	0.99652	125.593	0.99537	124.07	0.99186				34.176	-0.04522	34.0552	0.36156	34.0935	0.36732	34.106	0.14016
126.962	0.99705	125.667	0.99652	125.762	0.99536	124.237	0.99185				34.209	-0.0451	34.1047	0.36164	34.1259	0.36741	34.1387	0.14026
127.134	0.99705	125.837	0.99652	125.929	0.99535	124.406	0.99183				34.2413	-0.04502	34.137	0.36173	34.1601	0.36749	34.1725	0.14033
127.307	0.99704	126.004	0.99651	126.094	0.99534	124.574	0.99181				34.2912	-0.04495	34.1706	0.36184	34.2092	0.36756	34.2221	0.14042
127.479	0.99704	126.173	0.9965	126.259	0.99533	124.741	0.9918				34.3413	-0.04487	34.2204	0.36206	34.258	0.36764	34.2714	0.1405
127.651	0.99704	126.343	0.99649	126.426	0.99532	124.908	0.99178				34.3751	-0.04476	34.2712	0.36222	34.2923	0.36771	34.3054	0.14056
127.818	0.99704	126.507	0.99649	126.594	0.99531	125.075	0.99177				34.4081	-0.04462	34.3039	0.36231	34.3249	0.36781	34.3379	0.1407
127.981	0.99704	126.67	0.99649	126.763	0.9953	125.242	0.99175				34.4573	-0.04442	34.3378	0.36237	34.3761	0.36812	34.3871	0.14083
128.145	0.99703	126.842	0.99648	126.931	0.99529	125.409	0.99174				34.5075	-0.04428	34.3703	0.36242	34.4258	0.36836	34.4383	0.14093
128.308	0.99703	127.019	0.99647	127.097	0.99528	125.576	0.99173				34.5415	-0.04423	34.4198	0.36252	34.4594	0.36846	34.4719	0.14098
128.477	0.99703	127.192	0.99646	127.262	0.99527	125.744	0.99172				34.5748	-0.04418	34.4698	0.36262	34.4921	0.36855	34.5045	0.14103
128.653	0.99703	127.357	0.99646	127.43	0.99526	125.913	0.9917				34.6078	-0.04412	34.5037	0.36272	34.525	0.36861	34.5382	0.14107
128.822	0.99703	127.524	0.99645	127.598	0.99525	126.082	0.99169				34.6567	-0.04402	34.5379	0.36281	34.5747	0.36872	34.5875	0.14114
128.988	0.99702	127.689	0.99645	127.768	0.99524	126.251	0.99167				34.7071	-0.0439	34.5866	0.36303	34.6246	0.36883	34.6374	0.14131
129.153	0.99702	127.852	0.99644	127.937	0.99524	126.422	0.99166				34.7405	-0.04382	34.6366	0.3633	34.658	0.36893	34.6708	0.14156
129.318	0.99702	128.012	0.99643	128.105	0.99523	126.59	0.99165				34.7742	-0.04374	34.6692	0.3634	34.6915	0.36907	34.7046	0.14167
129.487	0.99702	128.184	0.99643	128.275	0.99522	126.759	0.99163				34.8244	-0.04362	34.7029	0.36349	34.7408	0.36923	34.7533	0.14175
129.653	0.99701	128.357	0.99642	128.443	0.99521	126.925	0.99162				34.873	-0.04348	34.7533	0.3636	34.7906	0.36936	34.8032	0.14178
129.824	0.99701	128.527	0.99642	128.61	0.9952	127.091	0.99161				34.9064	-0.04337	34.8034	0.36371	34.8246	0.36943	34.8362	0.14181
129.996	0.99701	128.696	0.99641	128.779	0.99518	127.257	0.9916				34.9403	-0.04331	34.837	0.3638	34.8579	0.3695	34.8708	0.14187
130.166	0.997	128.862	0.9964	128.948	0.99518	127.424	0.99158				34.9902	-0.04323	34.8693	0.36388	34.9077	0.36963	34.92	0.14197
130.336	0.997	129.029	0.9964	129.118	0.99517	127.593	0.99157				35.04	-0.04309	34.9189	0.364	34.9578	0.3697	34.9699	0.14208
130.503	0.997	129.198	0.99639	129.288	0.99516	127.761	0.99156				35.0731	-0.04293	34.9698	0.3641	34.9919	0.36976	35.0027	0.14213
130.669	0.997	129.366	0.99639	129.457	0.99515	127.93	0.99155				35.1065	-0.04279	35.0035	0.36416	35.0244	0.36987	35.0369	0.14218
130.835	0.997	129.537	0.99638	129.625	0.99514	128.098	0.99153				35.1567	-0.04266	35.0365	0.36425	35.0735	0.37014	35.0867	0.14228
131.001	0.99699	129.71	0.99637	129.795	0.99513	128.266	0.99152				35.206	-0.04257	35.0682	0.36434	35.1233	0.3704	35.1363	0.14237
131.17	0.99699	129.876	0.99637	129.963	0.99512	128.434	0.99151				35.2404	-0.04251	35.1186	0.36449	35.1574	0.3705	35.1707	0.14241
131.341	0.99699	130.036	0.99636	130.132	0.99511	128.605	0.9915				35.273	-0.04245	35.1692	0.36462	35.1906	0.37057	35.2037	0.14246
131.509	0.99699	130.202	0.99636	130.302	0.9951	128.777	0.99149				35.3063	-0.04233	35.2032	0.36471	35.2241	0.37065	35.2368	0.14252
131.675	0.99698	130.369	0.99635	130.47	0.99509	128.949	0.99148				35.356	-0.04213	35.2356	0.36481	35.2735	0.3708	35.2856	0.14276
131.843	0.99698	130.541	0.99635	130.638	0.99508	129.121	0.99147				35.4054	-0.04198	35.285	0.36495	35.3237	0.37098	35.3354	0.14291
132.009	0.99698	130.714	0.99634	130.806	0.99507	129.289	0.99146				35.4392	-0.04195	35.3348	0.36508	35.3572	0.37107	35.369	0.14295
132.177	0.99697	130.883	0.99633	130.975	0.99506	129.456	0.99145				35.4737	-0.04191	35.3682	0.36518	35.3904	0.37114	35.4038	0.14299
132.347	0.99697	131.055	0.99632	131.145	0.99505	129.623	0.99144				35.5224	-0.04176	35.4016	0.36528	35.4404	0.37122	35.4522	0.14309
132.515	0.99697	131.23	0.99632	131.316	0.99504	129.791	0.99143				35.5724	-0.04159	35.4517	0.36542	35.4906	0.37134	35.5015	0.14319
132.684	0.99696	131.406	0.99632	131.487	0.99504	129.958	0.99142				35.6044	-0.04147	35.5015	0.3655	35.5235	0.37145	35.5342	0.14324
132.846	0.99696	131.582	0.99631	131.657	0.99502	130.126	0.9914				35.638	-0.04137	35.5343	0.36556	35.5564	0.37156	35.5687	0.14328
133.007	0.99696	131.759	0.9963	131.827	0.99502	130.293	0.99139				35.6888	-0.04126	35.5688	0.36563	35.6058	0.37168	35.6185	0.14338
133.173	0.99695	131.926	0.9963	131.995	0.99501	130.459	0.99138				35.7395	-0.04116	35.6184	0.36576	35.6566	0.37179	35.6679	0.14347
133.339	0.99695	132.096	0.99629	132.164	0.995	130.628	0.99137				35.772	-0.04108	35.6681	0.36594	35.6896	0.37191	35.7017	0.14349
133.504	0.99695	132.262	0.99628	132.332	0.99499	130.797	0.99136				35.8051	-0.041	35.7006	0.36607	35.7226	0.37203	35.7345	0.14353
133.671	0.99695	132.428	0.99628	132.5	0.99499	130.968	0.99135				35.8549	-0.04092	35.734	0.36618	35.7722	0.37216	35.785	0.14362
133.839	0.99694	132.597	0.99627	132.667	0.99498	131.14	0.99134				35.9045	-0.04084	35.7671	0.36628	35.822	0.37224	35.8339	0.14372
134.005	0.99694	132.767	0.99627	132.835	0.99497	131.311	0.99133				35.9387	-0.04077	35.8175	0.36641	35.8552	0.3723	35.8671	0.14378
134.173	0.99694	132.936	0.99626	133.004	0.99496	131.481	0.99131				35.9709	-0.04067	35.8672	0.36652	35.8891	0.37238	35.9017	0.14385
134.34	0.99694	133.103	0.99626	133.172	0.99496	131.651	0.9913				36.004	-0.04053	35.9001	0.36658	35.9228	0.37246	35.9349	0.14392
134.509	0.99694	133.27	0.99625	133.34	0.99495	131.822	0.99129				36.0549	-0.04027	35.9323	0.36664	35.9717	0.37264	35.9846	0.14401
134.682	0.99693	133.436	0.99624	133.508	0.99494	131.992	0.99128				36.1046	-0.0401	35.9834	0.36676	36.0211	0.37279	36.0337	0.14407
134.851	0.99693	133.608	0.99623	133.678	0.99494	132.162	0.99127				36.1386	-0.04004	36.0342	0.36694	36.0554	0.37288	36.0676	0.14412
135.022	0.99693	133.78	0.99623	133.849	0.99493	132.333	0.99126				36.1716	-0.04001	36.0678	0.36709	36.0882	0.37295	36.101	0.14418
135.191	0.99693	133.95	0.99623	134.019	0.99493	132.502	0.99125				36.2216	-0.03992	36.1004	0.3672	36.1384	0.37307	36.1503	0.14425
135.362	0.99692	134.121	0.99622	134.19	0.99492	132.671	0.99123				36.2707	-0.03981	36.1499	0.36731	36.1885	0.37317	36.1991	0.14432
135.533	0.99692	134.288	0.99622	134.362	0.99491	132.839	0.99122				36.3024	-0.03974	36.2004	0.36737	36.222	0.37324	36.2329	0.14439
135.703	0.99692	134.458	0.9962	134.534	0.99491	133.007	0.99121				36.3369	-0.03965	36.2341	0.36742	36.2554	0.37331	36.2675	0.14446
135.87	0.99691	134.628	0.9962	134.707	0.9949	133.176	0.9912				36.3866	-0.03951	36.2668	0.3675	36.3047	0.37348	36.3173	0.14457
136.036	0.99691	134.794	0.9962	134.882	0.99489	133.346	0.99119				36.4366	-0.0394	36.3002	0.36758	36.3541	0.3737	36.3664	0.14464
136.207	0.9969	134.963	0.99619	135.055	0.99489	133.517	0.99118				36.4707	-0.03937	36.3499	0.36772	36.3878	0.37378	36.3999	0.14469
136.379	0.9969	135.134	0.99619	135.228	0.99488	133.688	0.99116				36.5038	-0.03938	36.3999	0.36787	36.4208	0.37383	36.4326	0.14474
136.547	0.9969	135.304	0.99618	135.399	0.99487	133.859	0.99115				36.5545	-0.03931	36.4333	0.36798	36.471	0.37391	36.483	0.14491
136.714	0.9969	135.472	0.99617	135.568	0.99486	134.029	0.99114				36.6036	-0.03916	36.467	0.36806	36.5211	0.37402	36.5316	0.14499
136.885	0.9969	135.641	0.99617	135.739	0.99486	134.2	0.99113				36.6364	-0.03904	36.5168	0.36818	36.5546	0.37411	36.5666	0.14502
137.054	0.9969	135.809	0.99617	135.91	0.99485	134.37	0.99111				36.6697	-0.03894	36.5662	0.3683	36.5876	0.3742	36.5998	0.14503
137.221	0.9969	135.982	0.99616	136.08	0.99484	134.541	0.9911				36.7022	-0.03887	36.5999	0.36837	36.6192	0.37434	36.6339	0.14505
137.387	0.9969	136.153	0.99615	136.248	0.99483	134.712	0.99109				36.7531	-0.03878	36.6327	0.36846	36.6693	0.3746	36.683	0.14513
137.554	0.99689	136.321	0.99615	136.417	0.99483	134.882	0.99108				36.803	-0.03868	36.683	0.36861	36.7199	0.37468	36.7325	0.14524
137.73	0.99689	136.493	0.99613	136.584	0.99482	135.053	0.99107				36.8362	-0.03859	36.7326	0.36876	36.7543	0.37474	36.7665	0.14532
137.9	0.99689	136.663	0.99613	136.753	0.99481	135.223	0.99106				36.8703	-0.03848	36.7666	0.36882	36.7876	0.37484	36.7999	0.14539
138.067	0.99688	136.833	0.99613	136.922	0.99481	135.393	0.99105				36.9194	-0.0382	36.7989	0.36888	36.8357	0.37518	36.8487	0.14548
138.236	0.99688	137.002	0.99612	137.093	0.9948	135.562	0.99103				36.9685	-0.03799	36.849	0.36901	36.8855	0.37531	36.8986	0.14556
138.406	0.99688	137.173	0.99612	137.265	0.99479	135.732	0.99102				37.0013	-0.03793	36.8994	0.36915	36.9194	0.37533	36.9326	0.14561
138.577	0.99687	137.346	0.99611	137.437	0.99479	135.9	0.99101				37.0344	-0.03791	36.9321	0.36925	36.9534	0.37539	36.9663	0.14567
138.745	0.99687	137.521	0.9961	137.608	0.99478	136.068	0.991				37.0855	-0.03787	36.9654	0.36932	37.003	0.37553	37.0153	0.14578
138.916	0.99687	137.693	0.9961	137.779	0.99478	136.237	0.99098				37.1352	-0.03777	36.9982	0.36939	37.0526	0.37566	37.065	0.14601
139.088	0.99687	137.863	0.9961	137.95	0.99477	136.407	0.99097				37.1691	-0.03766	37.049	0.3695	37.0856	0.37572	37.0987	0.14617
139.26	0.99686	138.034	0.99609	138.12	0.99476	136.58	0.99096				37.2022	-0.03754	37.0999	0.36961	37.1191	0.3758	37.131	0.14623
139.426	0.99686	138.205	0.99608	138.29	0.99476	136.753	0.99095				37.2356	-0.03742	37.1325	0.36967	37.1533	0.37591	37.1661	0.14628
139.592	0.99686	138.375	0.99608	138.459	0.99475	136.923	0.99094				37.285	-0.03728	37.1661	0.36974	37.2026	0.37624	37.2138	0.14634
139.762	0.99686	138.545	0.99608	138.63	0.99474	137.092	0.99093				37.3347	-0.0372	37.2154	0.3699	37.2515	0.37641	37.265	0.14642
139.928	0.99686	138.716	0.99607	138.802	0.99473	137.262	0.99091				37.3672	-0.03715	37.2652	0.37005	37.2843	0.37646	37.2979	0.14648
140.094	0.99685	138.886	0.99607	138.972	0.99473	137.432	0.9909				37.402	-0.03709	37.2987	0.37015	37.3181	0.3765	37.3321	0.14652
140.257	0.99685	139.058	0.99607	139.141	0.99472	137.604	0.99089				37.452	-0.03698	37.3318	0.37025	37.3693	0.3766	37.3816	0.14661
140.425	0.99685	139.227	0.99606	139.311	0.99472	137.774	0.99088				37.5018	-0.03687	37.3822	0.37037	37.419	0.37676	37.4313	0.14671
140.594	0.99685	139.396	0.99605	139.482	0.99471	137.945	0.99087				37.5341	-0.0368	37.4309	0.37048	37.4517	0.37688	37.4642	0.14677
140.761	0.99684	139.57	0.99605	139.652	0.99471	138.115	0.99086				37.567	-0.0367	37.4648	0.37056	37.4849	0.37696	37.4968	0.14682
140.933	0.99684	139.74	0.99604	139.822	0.9947	138.285	0.99085				37.6182	-0.03654	37.4978	0.37066	37.5355	0.37702	37.5467	0.14688
141.105	0.99684	139.909	0.99604	139.993	0.99469	138.457	0.99084				37.6684	-0.0364	37.5483	0.3708	37.5862	0.37707	37.5973	0.14694
141.27	0.99683	140.083	0.99604	140.163	0.99469	138.628	0.99083				37.7014	-0.03632	37.5987	0.37089	37.6196	0.37713	37.631	0.14699
141.439	0.99683	140.257	0.99603	140.333	0.99468	138.8	0.99082				37.7344	-0.03624	37.632	0.37096	37.6516	0.37721	37.6646	0.14704
141.611	0.99683	140.43	0.99602	140.503	0.99468	138.973	0.99081				37.7835	-0.03616	37.6648	0.37106	37.702	0.37741	37.7148	0.14715
141.784	0.99682	140.605	0.99602	140.674	0.99468	139.144	0.9908				37.834	-0.03608	37.6978	0.37121	37.7517	0.37765	37.7639	0.14725
141.962	0.99682	140.779	0.99601	140.846	0.99467	139.316	0.99079				37.8669	-0.03601	37.7473	0.37139	37.7845	0.3778	37.797	0.14731
142.138	0.99681	140.952	0.996	141.017	0.99467	139.489	0.99078				37.9003	-0.03591	37.7972	0.37149	37.8174	0.3779	37.8304	0.14736
142.31	0.99681	141.125	0.996	141.189	0.99466	139.663	0.99077				37.9338	-0.03579	37.8314	0.37153	37.851	0.37798	37.8635	0.14741
142.479	0.99681	141.298	0.996	141.361	0.99466	139.836	0.99076				37.9836	-0.03551	37.8633	0.37157	37.902	0.3781	37.913	0.14748
142.643	0.99681	141.47	0.99599	141.534	0.99465	140.008	0.99075				38.0336	-0.03536	37.9144	0.37169	37.9515	0.37821	37.9634	0.14755
142.81	0.99681	141.643	0.99599	141.707	0.99465	140.179	0.99074				38.0667	-0.0353	37.9654	0.37184	37.9843	0.37829	37.9963	0.14759
142.986	0.99681	141.816	0.99598	141.88	0.99465	140.35	0.99073				38.1008	-0.03526	37.9977	0.37193	38.017	0.37838	38.0296	0.14765
143.159	0.9968	141.987	0.99597	142.054	0.99464	140.521	0.99071				38.1506	-0.03521	38.0315	0.37199	38.067	0.37852	38.0796	0.14778
143.33	0.9968	142.158	0.99597	142.226	0.99464	140.692	0.9907				38.2002	-0.03515	38.0811	0.37209	38.1176	0.37865	38.1299	0.14792
143.5	0.99679	142.329	0.99597	142.396	0.99463	140.862	0.99069				38.2338	-0.03506	38.1308	0.37222	38.1517	0.37872	38.1641	0.14796
143.667	0.99679	142.503	0.99596	142.565	0.99463	141.031	0.99068				38.2669	-0.03495	38.1645	0.3723	38.1851	0.37876	38.1975	0.148
143.834	0.99679	142.676	0.99595	142.736	0.99463	141.201	0.99067				38.3165	-0.0348	38.1976	0.37237	38.2348	0.37888	38.2467	0.14809
144.005	0.99678	142.847	0.99595	142.907	0.99462	141.369	0.99066				38.3656	-0.03469	38.2311	0.37243	38.2834	0.37907	38.2961	0.14822
144.177	0.99678	143.016	0.99594	143.076	0.99462	141.538	0.99064				38.4001	-0.03464	38.28	0.37255	38.3175	0.37917	38.3289	0.14831
144.356	0.99677	143.186	0.99594	143.246	0.99462	141.706	0.99063				38.4327	-0.03457	38.3302	0.37267	38.3508	0.37924	38.3633	0.14836
144.532	0.99677	143.358	0.99594	143.417	0.99461	141.875	0.99062				38.4832	-0.03447	38.3627	0.37278	38.4013	0.37933	38.4124	0.14841
144.701	0.99677	143.53	0.99593	143.588	0.99461	142.046	0.99061				38.5327	-0.03437	38.3969	0.37289	38.4508	0.37944	38.4631	0.14847
144.87	0.99677	143.703	0.99592	143.758	0.99461	142.219	0.9906				38.5664	-0.03427	38.4469	0.37304	38.4834	0.37953	38.4958	0.14852
145.038	0.99677	143.881	0.99592	143.93	0.9946	142.392	0.99058				38.5993	-0.03416	38.4964	0.37316	38.5169	0.37962	38.5292	0.14858
145.21	0.99676	144.06	0.99591	144.103	0.9946	142.565	0.99057				38.6329	-0.03406	38.5299	0.37321	38.5499	0.37973	38.562	0.14864
145.379	0.99676	144.231	0.99591	144.276	0.9946	142.738	0.99056				38.6827	-0.03395	38.5635	0.37327	38.6001	0.37988	38.6127	0.14871
145.552	0.99675	144.398	0.9959	144.448	0.9946	142.912	0.99054				38.733	-0.03391	38.6134	0.37337	38.6503	0.37997	38.6626	0.14877
145.722	0.99675	144.562	0.9959	144.62	0.99459	143.086	0.99053				38.7667	-0.03383	38.663	0.37349	38.6836	0.38003	38.6953	0.14881
145.892	0.99674	144.732	0.99589	144.793	0.99459	143.26	0.99052				38.7987	-0.03372	38.6972	0.37359	38.7172	0.38012	38.7284	0.14887
146.062	0.99674	144.903	0.99589	144.964	0.99458	143.434	0.9905				38.8488	-0.0335	38.7297	0.37368	38.7669	0.38023	38.7778	0.14897
146.233	0.99674	145.076	0.99588	145.136	0.99458	143.61	0.99049				38.8982	-0.03333	38.7802	0.37379	38.8173	0.38032	38.8279	0.14906
146.406	0.99673	145.252	0.99588	145.307	0.99458	143.784	0.99047				38.9313	-0.03326	38.8299	0.3739	38.8493	0.38036	38.8624	0.14911
146.579	0.99673	145.427	0.99588	145.478	0.99457	143.958	0.99046				38.9651	-0.03317	38.8623	0.37399	38.8838	0.38043	38.8951	0.14917
146.749	0.99673	145.597	0.99587	145.647	0.99457	144.13	0.99045				39.0157	-0.0331	38.8959	0.37409	38.9335	0.38057	38.9444	0.14924
146.917	0.99673	145.764	0.99587	145.819	0.99457	144.302	0.99044				39.0657	-0.03303	38.9296	0.37418	38.9832	0.3807	38.9941	0.14932
147.086	0.99672	145.93	0.99586	145.992	0.99456	144.473	0.99042				39.0982	-0.03298	38.9801	0.37427	39.016	0.38078	39.0273	0.14938
147.256	0.99672	146.102	0.99585	146.164	0.99456	144.643	0.99041				39.1313	-0.03291	39.0281	0.37435	39.0493	0.38087	39.0611	0.14943
147.429	0.99672	146.283	0.99585	146.338	0.99456	144.816	0.9904				39.1819	-0.03282	39.0622	0.37441	39.1006	0.381	39.1121	0.14953
147.601	0.99671	146.462	0.99585	146.513	0.99456	144.99	0.99039				39.2313	-0.03276	39.0952	0.37447	39.1506	0.38114	39.1618	0.14962
147.77	0.99671	146.639	0.99584	146.689	0.99456	145.167	0.99037				39.2636	-0.03269	39.1465	0.37459	39.1826	0.38124	39.194	0.14968
147.935	0.99671	146.814	0.99583	146.863	0.99455	145.342	0.99036				39.2973	-0.03259	39.1955	0.37473	39.2162	0.38132	39.2273	0.14974
148.1	0.99671	146.985	0.99583	147.037	0.99455	145.514	0.99035				39.3314	-0.03248	39.2289	0.37482	39.2501	0.38137	39.2602	0.1498
148.269	0.9967	147.155	0.99582	147.212	0.99455	145.687	0.99034				39.3819	-0.03231	39.2613	0.3749	39.2993	0.38145	39.3099	0.14988
148.443	0.9967	147.326	0.99582	147.387	0.99455	145.86	0.99032				39.4306	-0.03218	39.3123	0.37503	39.3493	0.38162	39.3606	0.14994
148.617	0.99669	147.496	0.99582	147.559	0.99454	146.035	0.99031				39.4643	-0.03214	39.3621	0.37516	39.3828	0.38182	39.3944	0.14998
148.794	0.99669	147.669	0.99581	147.731	0.99454	146.211	0.9903				39.4976	-0.03207	39.395	0.37523	39.4165	0.38193	39.427	0.15004
148.967	0.99669	147.842	0.99581	147.904	0.99453	146.385	0.99029				39.5472	-0.03197	39.4288	0.37529	39.4664	0.38202	39.4763	0.1501
149.135	0.99669	148.01	0.9958	148.076	0.99453	146.559	0.99028				39.5983	-0.03188	39.4792	0.37539	39.5155	0.38214	39.5269	0.15013
149.303	0.99668	148.178	0.99579	148.247	0.99452	146.733	0.99027				39.6317	-0.03184	39.5291	0.37547	39.5486	0.38223	39.5603	0.15015
149.472	0.99668	148.35	0.99579	148.419	0.99452	146.906	0.99026				39.6649	-0.03179	39.5619	0.37551	39.5826	0.38234	39.5941	0.15018
149.644	0.99668	148.523	0.99579	148.59	0.99451	147.077	0.99025				39.7138	-0.03167	39.5951	0.37557	39.6326	0.38248	39.6436	0.15027
149.815	0.99668	148.697	0.99578	148.762	0.99451	147.248	0.99023				39.7641	-0.03157	39.6286	0.37565	39.6829	0.3826	39.6926	0.15037
149.985	0.99668	148.872	0.99578	148.932	0.99451	147.419	0.99022				39.7976	-0.0315	39.6781	0.3758	39.7158	0.38268	39.7266	0.15045
150.157	0.99667	149.047	0.99577	149.103	0.9945	147.591	0.99021				39.8306	-0.03141	39.7283	0.37592	39.748	0.38277	39.7584	0.15052
150.329	0.99667	149.221	0.99577	149.276	0.9945	147.764	0.9902				39.8637	-0.03133	39.7624	0.376	39.7808	0.38284	39.7931	0.1506
150.501	0.99666	149.399	0.99576	149.45	0.99449	147.938	0.99019				39.9141	-0.03121	39.7952	0.37609	39.8323	0.38296	39.8436	0.15069
150.673	0.99665	149.576	0.99576	149.621	0.99449	148.113	0.99018				39.9638	-0.03111	39.8453	0.37624	39.8827	0.38307	39.8936	0.15074
150.84	0.99665	149.752	0.99575	149.793	0.99449	148.288	0.99017				39.998	-0.03106	39.8945	0.37634	39.9163	0.38314	39.9263	0.15076
151.013	0.99665	149.927	0.99575	149.966	0.99448	148.461	0.99016				40.031	-0.031	39.9282	0.37641	39.9494	0.38322	39.9596	0.15079
151.19	0.99664	150.098	0.99575	150.136	0.99448	148.632	0.99015				40.0804	-0.03091	39.9616	0.37647	39.9988	0.38333	40.0094	0.1509
151.363	0.99664	150.272	0.99574	150.307	0.99447	148.804	0.99014				40.1303	-0.03081	40.0109	0.37658	40.0486	0.38346	40.0594	0.15101
151.539	0.99664	150.442	0.99574	150.479	0.99447	148.978	0.99013				40.1629	-0.03074	40.0615	0.37668	40.0815	0.38357	40.0922	0.15107
151.717	0.99663	150.613	0.99573	150.653	0.99446	149.153	0.99011				40.1966	-0.03066	40.095	0.37674	40.115	0.38368	40.1256	0.15113
151.89	0.99663	150.778	0.99573	150.827	0.99446	149.329	0.9901				40.2469	-0.03051	40.1275	0.37679	40.1639	0.38386	40.1758	0.15121
152.062	0.99663	150.945	0.99572	151	0.99445	149.504	0.99009				40.2968	-0.03033	40.1612	0.37683	40.2144	0.38403	40.2253	0.15128
152.234	0.99662	151.117	0.99572	151.173	0.99445	149.678	0.99008				40.3303	-0.03023	40.2105	0.37691	40.2485	0.38412	40.259	0.15133
152.406	0.99662	151.288	0.99572	151.348	0.99444	149.852	0.99007				40.3633	-0.03015	40.2606	0.37704	40.2816	0.38418	40.2916	0.15139
152.583	0.99662	151.458	0.99571	151.526	0.99444	150.023	0.99006				40.4121	-0.03007	40.2945	0.37713	40.3314	0.38425	40.3419	0.15149
152.754	0.99661	151.63	0.9957	151.703	0.99444	150.194	0.99005				40.4626	-0.02999	40.3277	0.37723	40.3814	0.38435	40.3921	0.15157
152.922	0.99661	151.806	0.9957	151.878	0.99443	150.366	0.99004				40.4956	-0.02993	40.3771	0.37735	40.4146	0.38441	40.4252	0.15161
153.092	0.99661	151.978	0.9957	152.054	0.99442	150.538	0.99003				40.5294	-0.02984	40.4273	0.37747	40.4476	0.38449	40.4582	0.15165
153.269	0.9966	152.149	0.99569	152.23	0.99442	150.71	0.99002				40.5627	-0.02974	40.4602	0.37754	40.4812	0.38459	40.4918	0.15169
153.445	0.9966	152.326	0.99569	152.405	0.99441	150.882	0.99001				40.6126	-0.02963	40.4936	0.37761	40.5319	0.38474	40.5421	0.15175
153.615	0.9966	152.502	0.99569	152.581	0.99441	151.051	0.99001				40.6621	-0.02958	40.5437	0.37771	40.5817	0.38484	40.5919	0.15184
153.785	0.9966	152.683	0.99568	152.757	0.9944	151.221	0.99				40.6952	-0.02956	40.5935	0.37781	40.6158	0.3849	40.6253	0.15189
153.96	0.99659	152.861	0.99568	152.933	0.9944	151.39	0.98999				40.729	-0.02953	40.6266	0.37787	40.6494	0.38499	40.6584	0.15194
154.131	0.99659	153.038	0.99567	153.109	0.99439	151.559	0.98998				40.7783	-0.02943	40.6608	0.37793	40.6976	0.38515	40.7077	0.15201
154.307	0.99659	153.218	0.99567	153.284	0.99438	151.73	0.98997				40.8285	-0.02918	40.7107	0.37807	40.7475	0.38532	40.7575	0.15208
154.485	0.99658	153.398	0.99567	153.458	0.99438	151.905	0.98996				40.8622	-0.029	40.7601	0.37825	40.7813	0.38538	40.7919	0.15216
154.66	0.99658	153.575	0.99566	153.634	0.99438	152.082	0.98995				40.8959	-0.02887	40.7938	0.37839	40.8129	0.38541	40.8242	0.15224
154.836	0.99658	153.751	0.99566	153.81	0.99438	152.256	0.98994				40.9449	-0.02878	40.8266	0.3785	40.8637	0.38544	40.8742	0.15232
155.005	0.99657	153.928	0.99566	153.986	0.99437	152.426	0.98993				40.995	-0.02871	40.8589	0.37858	40.9142	0.38554	40.9238	0.15238
155.171	0.99656	154.103	0.99565	154.16	0.99437	152.596	0.98992				41.0275	-0.0286	40.9098	0.37873	40.9478	0.38568	40.9565	0.15243
155.347	0.99656	154.276	0.99565	154.335	0.99436	152.766	0.98991				41.0616	-0.02848	40.9603	0.37885	40.981	0.38585	40.99	0.15248
155.524	0.99656	154.454	0.99564	154.508	0.99436	152.937	0.9899				41.1117	-0.02837	40.9928	0.37889	41.0312	0.38601	41.0412	0.15255
155.695	0.99656	154.627	0.99564	154.681	0.99436	153.112	0.9899				41.1612	-0.02832	41.0263	0.3789	41.0818	0.38613	41.0909	0.15259
155.867	0.99655	154.8	0.99563	154.852	0.99436	153.289	0.98989				41.195	-0.02827	41.0761	0.37896	41.1141	0.38619	41.1242	0.15264
156.04	0.99655	154.969	0.99563	155.024	0.99435	153.467	0.98988				41.2285	-0.02819	41.1276	0.37908	41.147	0.38623	41.1581	0.1527
156.208	0.99654	155.135	0.99563	155.197	0.99435	153.644	0.98987				41.2615	-0.02808	41.1606	0.37919	41.1799	0.38628	41.1901	0.15285
156.378	0.99654	155.303	0.99563	155.371	0.99435	153.819	0.98986				41.3109	-0.02795	41.1927	0.37928	41.2301	0.38639	41.2399	0.15297
156.546	0.99654	155.474	0.99562	155.541	0.99435	153.994	0.98985				41.3608	-0.02785	41.2423	0.37938	41.2803	0.38652	41.2904	0.15304
156.716	0.99653	155.646	0.99561	155.711	0.99435	154.169	0.98985				41.3942	-0.02782	41.2918	0.37945	41.3138	0.38659	41.3238	0.15309
156.894	0.99653	155.816	0.99561	155.883	0.99435	154.347	0.98984				41.4269	-0.0278	41.3254	0.3795	41.3467	0.38665	41.3574	0.15313
157.067	0.99652	155.989	0.9956	156.057	0.99435	154.524	0.98983				41.4784	-0.02773	41.3598	0.37955	41.397	0.38676	41.407	0.15318
157.238	0.99652	156.165	0.9956	156.232	0.99434	154.7	0.98982				41.5273	-0.02744	41.41	0.37968	41.4473	0.38689	41.4563	0.15325
157.409	0.99652	156.339	0.99559	156.407	0.99434	154.872	0.98981				41.562	-0.027	41.46	0.37981	41.4802	0.38701	41.4891	0.15331
157.582	0.99651	156.513	0.99559	156.581	0.99434	155.041	0.9898				41.5943	-0.02682	41.4926	0.37988	41.5144	0.38712	41.5232	0.15337
157.753	0.99651	156.688	0.99559	156.755	0.99434	155.21	0.98979				41.6445	-0.02665	41.5253	0.37993	41.5632	0.38727	41.574	0.15344
157.93	0.99651	156.866	0.99558	156.928	0.99434	155.379	0.98979				41.6929	-0.02658	41.5593	0.38001	41.6126	0.38734	41.6229	0.15351
158.108	0.9965	157.043	0.99558	157.102	0.99434	155.548	0.98978				41.7262	-0.02654	41.6088	0.38047	41.646	0.38739	41.6563	0.15355
158.284	0.9965	157.221	0.99557	157.278	0.99433	155.72	0.98977				41.7603	-0.0265	41.6593	0.38078	41.681	0.38745	41.6896	0.15361
158.462	0.9965	157.397	0.99557	157.456	0.99433	155.893	0.98976				41.8112	-0.02647	41.6912	0.38085	41.7298	0.38758	41.7405	0.1537
158.634	0.99649	157.573	0.99556	157.633	0.99433	156.068	0.98975				41.8599	-0.02638	41.7244	0.38088	41.7799	0.38773	41.7897	0.1538
158.807	0.99649	157.745	0.99556	157.809	0.99433	156.242	0.98975				41.8941	-0.0263	41.775	0.38087	41.8125	0.3878	41.8236	0.15387
158.976	0.99648	157.918	0.99556	157.984	0.99433	156.418	0.98974				41.9267	-0.02614	41.8255	0.3809	41.8467	0.38788	41.8561	0.15394
159.151	0.99648	158.092	0.99555	158.159	0.99433	156.596	0.98973				41.9602	-0.02602	41.8595	0.38102	41.8789	0.38797	41.8894	0.15399
159.329	0.99648	158.268	0.99555	158.337	0.99432	156.774	0.98972				42.0089	-0.02595	41.8934	0.38117	41.9289	0.3881	41.9392	0.15406
159.506	0.99648	158.443	0.99555	158.514	0.99432	156.952	0.98971				42.0596	-0.02589	41.9421	0.38144	41.9791	0.38822	41.989	0.15412
159.681	0.99647	158.614	0.99554	158.691	0.99432	157.128	0.98971				42.093	-0.02582	41.9904	0.38158	42.0124	0.38828	42.0228	0.15417
159.855	0.99647	158.782	0.99554	158.867	0.99432	157.304	0.9897				42.1269	-0.02574	42.0241	0.38166	42.0455	0.38835	42.0566	0.15424
160.027	0.99646	158.954	0.99553	159.043	0.99432	157.478	0.98969				42.1764	-0.0257	42.058	0.38172	42.0963	0.38845	42.1073	0.15433
160.203	0.99645	159.13	0.99553	159.219	0.99432	157.652	0.98968				42.2266	-0.02568	42.0914	0.38174	42.1461	0.38861	42.1562	0.15441
160.379	0.99645	159.305	0.99553	159.396	0.99432	157.827	0.98968				42.2593	-0.02564	42.1421	0.38175	42.179	0.38874	42.1899	0.15446
160.554	0.99645	159.484	0.99553	159.572	0.99432	158.002	0.98967				42.2916	-0.02558	42.1912	0.38182	42.2125	0.38886	42.2229	0.1545
160.732	0.99645	159.658	0.99553	159.749	0.99431	158.175	0.98966				42.3426	-0.02547	42.2235	0.3819	42.262	0.38898	42.2723	0.15458
160.907	0.99645	159.83	0.99552	159.926	0.99431	158.348	0.98965				42.3923	-0.02537	42.2569	0.38198	42.3125	0.38905	42.3225	0.15467
161.079	0.99644	160.002	0.99551	160.101	0.99431	158.522	0.98964				42.426	-0.02531	42.3078	0.38206	42.346	0.38909	42.3558	0.15474
161.246	0.99644	160.174	0.99551	160.274	0.9943	158.695	0.98964				42.4598	-0.02524	42.3559	0.38217	42.3783	0.38916	42.3883	0.1548
161.412	0.99643	160.351	0.99551	160.446	0.9943	158.868	0.98963				42.4925	-0.02516	42.3905	0.38228	42.4117	0.38924	42.4226	0.15484
161.583	0.99643	160.535	0.9955	160.62	0.9943	159.04	0.98962				42.5434	-0.02503	42.4249	0.38237	42.4622	0.38937	42.4723	0.1549
161.755	0.99642	160.71	0.9955	160.795	0.9943	159.212	0.98961				42.5922	-0.0249	42.4744	0.38246	42.5124	0.38948	42.5227	0.15496
161.927	0.99642	160.879	0.9955	160.971	0.9943	159.386	0.98961				42.6257	-0.02484	42.5247	0.38253	42.5453	0.38956	42.5558	0.155
162.104	0.99641	161.051	0.99549	161.145	0.99429	159.56	0.9896				42.6588	-0.02477	42.557	0.38259	42.577	0.38967	42.5892	0.15506
162.281	0.99641	161.225	0.99549	161.318	0.99429	159.733	0.98959				42.7086	-0.02465	42.5913	0.38265	42.6273	0.3898	42.6382	0.15512
162.456	0.99641	161.399	0.99548	161.491	0.99429	159.908	0.98958				42.7599	-0.02453	42.6409	0.38275	42.6783	0.38991	42.6887	0.15518
162.631	0.99641	161.572	0.99548	161.662	0.99429	160.083	0.98958				42.7917	-0.02448	42.6899	0.38286	42.7117	0.38996	42.7226	0.15522
162.808	0.9964	161.747	0.99548	161.834	0.99428	160.257	0.98957				42.8256	-0.02444	42.7233	0.38294	42.7456	0.39001	42.7552	0.15528
162.986	0.9964	161.922	0.99547	162.007	0.99428	160.432	0.98956				42.8755	-0.02437	42.7565	0.38301	42.795	0.39016	42.8051	0.1554
163.163	0.9964	162.093	0.99547	162.183	0.99428	160.607	0.98955				42.925	-0.02428	42.7909	0.38308	42.8444	0.39033	42.8547	0.15548
163.339	0.99639	162.265	0.99547	162.358	0.99428	160.785	0.98955				42.9586	-0.0242	42.8399	0.38315	42.8773	0.39044	42.8881	0.15554
163.513	0.99639	162.44	0.99546	162.531	0.99428	160.964	0.98954				42.9924	-0.02416	42.8902	0.38323	42.9108	0.39053	42.922	0.15558
163.691	0.99639	162.619	0.99546	162.703	0.99429	161.14	0.98954				43.0418	-0.0241	42.9236	0.3833	42.9614	0.39063	42.9717	0.15563
163.863	0.99638	162.796	0.99546	162.876	0.99428	161.316	0.98953				43.0914	-0.02399	42.9561	0.38338	43.0115	0.3907	43.0212	0.15567
164.032	0.99638	162.971	0.99545	163.049	0.99428	161.494	0.98952				43.1247	-0.0239	43.0063	0.38349	43.0453	0.39072	43.0541	0.15571
164.203	0.99637	163.149	0.99545	163.223	0.99428	161.67	0.98952				43.1586	-0.02379	43.0561	0.38356	43.0787	0.39077	43.0885	0.15577
164.374	0.99637	163.326	0.99544	163.399	0.99428	161.845	0.98951				43.1918	-0.02371	43.0901	0.38358	43.1111	0.39086	43.1217	0.15587
164.545	0.99636	163.503	0.99544	163.577	0.99428	162.021	0.9895				43.2419	-0.02366	43.1236	0.3836	43.1609	0.39101	43.1713	0.15595
164.719	0.99636	163.679	0.99544	163.753	0.99428	162.199	0.9895				43.2914	-0.02366	43.1727	0.38383	43.2113	0.39115	43.222	0.15601
164.897	0.99636	163.857	0.99543	163.929	0.99428	162.378	0.98949				43.3242	-0.02365	43.223	0.38425	43.2451	0.39126	43.2556	0.15605
165.072	0.99635	164.031	0.99543	164.106	0.99428	162.554	0.98949				43.3569	-0.02362	43.2558	0.38436	43.2777	0.39139	43.2882	0.15612
165.247	0.99635	164.203	0.99542	164.282	0.99428	162.73	0.98948				43.4078	-0.02351	43.2897	0.38441	43.3272	0.39167	43.3379	0.1563
165.421	0.99635	164.378	0.99542	164.458	0.99428	162.907	0.98948				43.4588	-0.02338	43.3398	0.38447	43.3771	0.39175	43.3874	0.15638
165.591	0.99635	164.557	0.99541	164.633	0.99428	163.083	0.98947				43.4913	-0.02326	43.389	0.38456	43.4108	0.39176	43.4206	0.15641
165.766	0.99634	164.735	0.99541	164.807	0.99429	163.257	0.98947				43.5237	-0.02317	43.4227	0.38464	43.444	0.39177	43.4545	0.15645
165.941	0.99634	164.91	0.99541	164.981	0.99429	163.432	0.98946				43.5743	-0.02307	43.4563	0.38471	43.4936	0.39183	43.5038	0.15651
166.118	0.99634	165.084	0.99541	165.154	0.99429	163.609	0.98946				43.625	-0.023	43.4896	0.38473	43.5441	0.3919	43.5534	0.15658
166.295	0.99633	165.258	0.9954	165.327	0.99429	163.787	0.98945				43.6578	-0.02291	43.5385	0.38478	43.5767	0.39195	43.5891	0.15661
166.47	0.99633	165.433	0.9954	165.502	0.9943	163.963	0.98945				43.6918	-0.02281	43.5889	0.38485	43.61	0.39204	43.621	0.15666
166.643	0.99632	165.61	0.99539	165.677	0.9943	164.135	0.98945				43.7409	-0.02273	43.6221	0.38489	43.6608	0.39219	43.6704	0.15673
166.815	0.99631	165.788	0.99538	165.853	0.9943	164.308	0.98944				43.7908	-0.02265	43.6564	0.38494	43.7101	0.39232	43.7212	0.1568
166.993	0.99631	165.967	0.99538	166.03	0.9943	164.482	0.98944				43.823	-0.02257	43.7055	0.38503	43.7424	0.3924	43.753	0.15686
167.171	0.99631	166.142	0.99538	166.205	0.9943	164.657	0.98943				43.8566	-0.02247	43.7549	0.38514	43.7769	0.3925	43.786	0.15692
167.347	0.99631	166.316	0.99537	166.382	0.9943	164.834	0.98943				43.8905	-0.02241	43.7886	0.38522	43.8107	0.39261	43.8197	0.15697
167.523	0.99631	166.491	0.99537	166.56	0.9943	165.013	0.98943				43.9401	-0.02234	43.8225	0.38528	43.8599	0.39274	43.8711	0.15702
167.7	0.9963	166.666	0.99536	166.738	0.99431	165.192	0.98943				43.9906	-0.02225	43.8723	0.38537	43.9103	0.39283	43.9213	0.15706
167.875	0.9963	166.842	0.99536	166.915	0.99431	165.371	0.98942				44.0241	-0.02219	43.9222	0.38547	43.9431	0.39291	43.9548	0.15709
168.049	0.99629	167.019	0.99535	167.09	0.99431	165.548	0.98942				44.0569	-0.02214	43.956	0.38554	43.9766	0.39302	43.987	0.15715
168.221	0.99629	167.19	0.99535	167.264	0.99431	165.725	0.98942				44.1066	-0.02204	43.9877	0.38561	44.0257	0.39319	44.0369	0.15725
168.395	0.99628	167.359	0.99535	167.44	0.99431	165.902	0.98942				44.1582	-0.02195	44.022	0.38569	44.0747	0.39332	44.0865	0.15733
168.571	0.99628	167.54	0.99534	167.615	0.99431	166.081	0.98941				44.1899	-0.02189	44.0706	0.3858	44.1084	0.3934	44.1205	0.15736
168.743	0.99628	167.723	0.99534	167.788	0.99431	166.26	0.98941				44.2238	-0.02184	44.1219	0.38588	44.1419	0.39346	44.1532	0.15738
168.911	0.99628	167.903	0.99533	167.962	0.99431	166.438	0.98941				44.2734	-0.02175	44.1557	0.38592	44.193	0.39355	44.2034	0.15746
169.083	0.99627	168.077	0.99533	168.138	0.99431	166.617	0.9894				44.3224	-0.02163	44.1893	0.38594	44.243	0.39362	44.2531	0.15755
169.255	0.99627	168.252	0.99532	168.313	0.99431	166.794	0.9894				44.356	-0.02154	44.2393	0.38602	44.2756	0.39366	44.287	0.15761
169.426	0.99627	168.432	0.99532	168.489	0.99431	166.967	0.9894				44.3894	-0.02147	44.288	0.38611	44.3087	0.39372	44.3211	0.15765
169.596	0.99626	168.612	0.99531	168.665	0.99431	167.14	0.9894				44.4391	-0.02144	44.321	0.38615	44.359	0.39383	44.3697	0.15772
169.767	0.99626	168.794	0.9953	168.841	0.99431	167.313	0.98939				44.4904	-0.02144	44.3546	0.3862	44.4093	0.39398	44.4193	0.15778
169.94	0.99625	168.979	0.9953	169.019	0.99431	167.488	0.98939				44.5226	-0.02139	44.4043	0.38628	44.4425	0.39407	44.4527	0.15781
170.114	0.99625	169.162	0.99529	169.197	0.99431	167.664	0.98938				44.5573	-0.02133	44.4539	0.38643	44.4762	0.39416	44.4853	0.15784
170.291	0.99624	169.333	0.99529	169.375	0.99431	167.84	0.98938				44.5891	-0.02125	44.4869	0.38652	44.509	0.39425	44.5193	0.15789
170.466	0.99624	169.504	0.99528	169.552	0.99432	168.015	0.98938				44.6378	-0.02115	44.5208	0.38661	44.5577	0.39438	44.5688	0.15794
170.639	0.99624	169.679	0.99528	169.729	0.99432	168.189	0.98938				44.6892	-0.02108	44.5708	0.38669	44.6088	0.39453	44.6186	0.15801
170.816	0.99623	169.861	0.99528	169.907	0.99431	168.364	0.98937				44.7227	-0.02103	44.6197	0.38678	44.6417	0.39461	44.6514	0.15805
170.993	0.99623	170.041	0.99527	170.085	0.99431	168.539	0.98937				44.7555	-0.02097	44.6543	0.38686	44.6753	0.39468	44.6855	0.15811
171.17	0.99622	170.216	0.99526	170.262	0.99431	168.715	0.98937				44.8048	-0.02086	44.6878	0.38694	44.7257	0.39474	44.7362	0.15819
171.341	0.99622	170.388	0.99526	170.441	0.99431	168.893	0.98936				44.8549	-0.02074	44.7204	0.38701	44.7752	0.39483	44.7858	0.15826
171.519	0.99622	170.56	0.99526	170.619	0.99431	169.071	0.98935				44.889	-0.02067	44.7705	0.38713	44.8079	0.39493	44.8185	0.1583
171.699	0.99622	170.73	0.99525	170.798	0.99431	169.248	0.98935				44.922	-0.02063	44.82	0.38722	44.8412	0.39507	44.8517	0.15832
171.877	0.99621	170.906	0.99525	170.975	0.99431	169.425	0.98935				44.9717	-0.02056	44.8548	0.38727	44.892	0.39531	44.9028	0.15837
172.052	0.99621	171.086	0.99524	171.151	0.99431	169.602	0.98934				45.0223	-0.02047	44.8876	0.38731	44.9417	0.39544	44.9528	0.15845
172.225	0.99621	171.266	0.99524	171.327	0.99431	169.778	0.98934				45.0559	-0.02041	44.9368	0.38738	44.9747	0.3955	44.9849	0.15852
172.404	0.9962	171.44	0.99523	171.504	0.99431	169.955	0.98933				45.0882	-0.02031	44.9868	0.38746	45.0088	0.39553	45.0184	0.15858
172.583	0.99619	171.613	0.99523	171.681	0.99431	170.132	0.98933				45.1219	-0.0202	45.0202	0.3875	45.0416	0.39558	45.0516	0.15864
172.76	0.99619	171.786	0.99523	171.857	0.99431	170.308	0.98933				45.1713	-0.02004	45.0534	0.38755	45.0913	0.39571	45.1024	0.1587
172.935	0.99618	171.962	0.99522	172.034	0.99431	170.483	0.98932				45.2226	-0.01997	45.1035	0.38763	45.1407	0.3959	45.152	0.15876
173.116	0.99618	172.139	0.99522	172.213	0.99431	170.659	0.98932				45.2561	-0.01995	45.1536	0.38772	45.1744	0.39601	45.1853	0.1588
173.293	0.99617	172.315	0.99521	172.39	0.99431	170.835	0.98931				45.2881	-0.01992	45.1881	0.38781	45.2076	0.3961	45.2192	0.15886
173.468	0.99617	172.493	0.99521	172.566	0.99431	171.009	0.98931				45.3377	-0.0198	45.2204	0.38791	45.2577	0.3962	45.2687	0.15894
173.643	0.99617	172.671	0.99521	172.741	0.99431	171.184	0.9893				45.3882	-0.01965	45.2707	0.38805	45.3074	0.39629	45.3187	0.15903
173.817	0.99617	172.85	0.9952	172.917	0.99431	171.359	0.9893				45.422	-0.01956	45.3196	0.38812	45.3412	0.39633	45.3517	0.1591
173.993	0.99616	173.026	0.9952	173.092	0.99431	171.536	0.98929				45.4543	-0.01948	45.353	0.38816	45.3747	0.39638	45.3848	0.15915
174.171	0.99616	173.201	0.99519	173.266	0.99431	171.714	0.98929				45.5041	-0.0194	45.3864	0.38822	45.4239	0.39649	45.4351	0.15919
174.348	0.99615	173.376	0.99519	173.44	0.99431	171.891	0.98929				45.5546	-0.01929	45.4202	0.38831	45.4743	0.39663	45.4866	0.15923
174.52	0.99614	173.556	0.99519	173.614	0.99431	172.066	0.98929				45.5888	-0.01921	45.4704	0.38845	45.5071	0.39672	45.5196	0.15928
174.695	0.99614	173.736	0.99519	173.789	0.99431	172.242	0.98928				45.6214	-0.01914	45.5206	0.38854	45.5407	0.39678	45.5514	0.15934
174.869	0.99614	173.914	0.99518	173.963	0.99431	172.418	0.98928				45.6709	-0.01906	45.5537	0.38857	45.591	0.39685	45.601	0.15942
175.041	0.99613	174.092	0.99517	174.136	0.99431	172.595	0.98928				45.7211	-0.01898	45.5865	0.3886	45.6398	0.39694	45.6512	0.15948
175.212	0.99613	174.268	0.99517	174.31	0.99431	172.773	0.98927				45.7542	-0.01892	45.6364	0.38867	45.6741	0.39703	45.6855	0.15952
175.381	0.99613	174.442	0.99517	174.483	0.99431	172.95	0.98927				45.7877	-0.01883	45.6868	0.38883	45.7073	0.39713	45.7183	0.15956
175.556	0.99612	174.616	0.99516	174.658	0.99431	173.128	0.98927				45.8213	-0.01872	45.7201	0.389	45.7398	0.39723	45.7507	0.15961
175.733	0.99611	174.79	0.99516	174.833	0.99432	173.303	0.98926				45.8708	-0.01859	45.7531	0.38908	45.7903	0.39734	45.8015	0.15969
175.906	0.99611	174.966	0.99516	175.01	0.99431	173.477	0.98926				45.9204	-0.01855	45.8034	0.38919	45.84	0.39745	45.8518	0.15978
176.08	0.9961	175.145	0.99515	175.187	0.99432	173.651	0.98926				45.9535	-0.01855	45.8536	0.38928	45.8736	0.39752	45.8858	0.15984
176.253	0.9961	175.32	0.99515	175.363	0.99432	173.827	0.98926				45.9866	-0.01853	45.8865	0.38937	45.9071	0.39759	45.918	0.1599
176.423	0.9961	175.491	0.99514	175.539	0.99432	174.003	0.98926				46.0365	-0.0184	45.9202	0.38945	45.9569	0.3977	45.9672	0.15997
176.599	0.99609	175.666	0.99514	175.714	0.99432	174.179	0.98925				46.0863	-0.01827	45.9531	0.38951	46.0064	0.39781	46.0169	0.16001
176.779	0.99609	175.841	0.99514	175.892	0.99432	174.357	0.98926				46.1197	-0.01818	46.003	0.38955	46.0404	0.39792	46.0504	0.16003
176.958	0.99608	176.02	0.99513	176.069	0.99432	174.534	0.98925				46.1547	-0.01811	46.0539	0.38961	46.0734	0.39799	46.0845	0.16007
177.14	0.99608	176.202	0.99513	176.248	0.99432	174.712	0.98925				46.2032	-0.01803	46.0865	0.38969	46.1223	0.39808	46.1348	0.16015
177.319	0.99607	176.382	0.99512	176.426	0.99432	174.889	0.98925				46.2537	-0.01796	46.12	0.38977	46.1729	0.39814	46.185	0.16023
177.493	0.99607	176.558	0.99512	176.604	0.99431	175.068	0.98924				46.2866	-0.0179	46.1697	0.38986	46.2069	0.3982	46.2177	0.16027
177.669	0.99606	176.737	0.99512	176.781	0.99431	175.246	0.98924				46.3204	-0.01783	46.2186	0.38995	46.2396	0.39824	46.25	0.16032
177.842	0.99606	176.915	0.99511	176.957	0.99431	175.424	0.98924				46.3713	-0.01769	46.2531	0.39004	46.2893	0.3983	46.3003	0.16041
178.021	0.99605	177.092	0.9951	177.135	0.99431	175.602	0.98924				46.4207	-0.01757	46.2863	0.39013	46.3393	0.39839	46.3506	0.16049
178.205	0.99605	177.271	0.9951	177.314	0.99431	175.779	0.98923				46.4531	-0.01748	46.3365	0.39024	46.3733	0.39847	46.3843	0.16054
178.385	0.99605	177.45	0.9951	177.494	0.99431	175.956	0.98923				46.4861	-0.0174	46.3858	0.39032	46.4065	0.39858	46.4168	0.16059
178.562	0.99604	177.626	0.9951	177.675	0.99431	176.133	0.98923				46.5188	-0.01731	46.4185	0.39036	46.4394	0.39869	46.45	0.16064
178.739	0.99604	177.798	0.99509	177.856	0.99431	176.31	0.98923				46.5697	-0.01719	46.452	0.39041	46.4892	0.39881	46.5007	0.1607
178.91	0.99603	177.973	0.99508	178.036	0.99431	176.487	0.98923				46.62	-0.01709	46.5026	0.39048	46.54	0.3989	46.5503	0.16078
179.075	0.99603	178.15	0.99507	178.215	0.99431	176.664	0.98922				46.6529	-0.01703	46.5537	0.39056	46.5737	0.39894	46.5836	0.16083
179.247	0.99602	178.328	0.99507	178.394	0.99431	176.841	0.98922				46.6857	-0.01698	46.5863	0.39062	46.6065	0.39901	46.6164	0.16089
179.426	0.99601	178.504	0.99507	178.572	0.99432	177.018	0.98922				46.7361	-0.01695	46.6188	0.39068	46.6561	0.3991	46.6671	0.16096
179.609	0.99601	178.677	0.99507	178.751	0.99432	177.197	0.98922				46.7863	-0.01695	46.6521	0.39074	46.7052	0.39926	46.7159	0.16102
179.786	0.996	178.849	0.99506	178.929	0.99432	177.379	0.98922				46.8207	-0.01691	46.7024	0.39083	46.7383	0.39938	46.7498	0.16107
179.962	0.996	179.023	0.99505	179.107	0.99433	177.56	0.98922				46.8521	-0.01681	46.7535	0.39094	46.7723	0.39948	46.7834	0.16112
180.135	0.996	179.201	0.99505	179.282	0.99432	177.74	0.98922				46.9021	-0.01653	46.7849	0.391	46.8221	0.3996	46.8333	0.16121
180.308	0.99599	179.382	0.99505	179.455	0.99433	177.917	0.98922				46.9525	-0.0164	46.8189	0.39108	46.8722	0.39974	46.8833	0.16127
180.483	0.99599	179.564	0.99504	179.629	0.99433	178.092	0.98922				46.9868	-0.01634	46.8686	0.39115	46.9056	0.39984	46.9168	0.16129
180.662	0.99598	179.742	0.99504	179.803	0.99433	178.268	0.98922				47.02	-0.01628	46.9193	0.39123	46.9387	0.39992	46.9496	0.1613
180.85	0.99597	179.916	0.99503	179.98	0.99433	178.443	0.98921				47.0698	-0.01621	46.9516	0.39128	46.9889	0.39997	46.9995	0.16141
181.035	0.99596	180.092	0.99503	180.156	0.99433	178.619	0.98921				47.1186	-0.01612	46.9861	0.39134	47.039	0.40004	47.048	0.16163
181.211	0.99596	180.272	0.99502	180.332	0.99433	178.795	0.98921				47.152	-0.01603	47.0355	0.39151	47.0727	0.40013	47.0814	0.1617
181.381	0.99596	180.452	0.99501	180.508	0.99433	178.971	0.98921				47.1861	-0.01594	47.0854	0.39166	47.1053	0.40027	47.1154	0.16174
181.551	0.99595	180.633	0.99501	180.684	0.99433	179.142	0.98921				47.2192	-0.01588	47.1186	0.39175	47.139	0.4004	47.1498	0.16175
181.725	0.99594	180.812	0.99501	180.859	0.99433	179.315	0.98921				47.2686	-0.01581	47.1517	0.39181	47.1887	0.40047	47.1999	0.16177
181.904	0.99594	180.987	0.995	181.037	0.99434	179.49	0.98921				47.3188	-0.01573	47.2023	0.3919	47.2387	0.40049	47.2483	0.16181
182.083	0.99594	181.158	0.995	181.216	0.99434	179.666	0.98921				47.3523	-0.01567	47.252	0.39199	47.2727	0.40053	47.2815	0.16187
182.259	0.99593	181.328	0.99499	181.395	0.99434	179.843	0.98921				47.3863	-0.01559	47.2843	0.39207	47.3047	0.4006	47.3141	0.16195
182.437	0.99593	181.499	0.99499	181.574	0.99434	180.02	0.98921				47.4354	-0.01548	47.3184	0.39212	47.3551	0.40081	47.3651	0.16203
182.611	0.99592	181.674	0.99498	181.753	0.99434	180.197	0.98921				47.4841	-0.01535	47.3507	0.39216	47.4059	0.40098	47.4156	0.16208
182.784	0.99592	181.852	0.99498	181.931	0.99435	180.373	0.98921				47.5187	-0.01528	47.4021	0.39222	47.4383	0.40106	47.4498	0.1621
182.962	0.99591	182.031	0.99498	182.11	0.99435	180.55	0.98921				47.5523	-0.01521	47.4514	0.39229	47.472	0.40114	47.4826	0.16212
183.141	0.9959	182.209	0.99497	182.288	0.99436	180.726	0.9892				47.602	-0.01515	47.4848	0.39236	47.5214	0.40125	47.5321	0.16218
183.319	0.99589	182.388	0.99497	182.466	0.99436	180.905	0.9892				47.6512	-0.01513	47.5177	0.39243	47.5717	0.40138	47.5824	0.16232
183.494	0.99589	182.57	0.99496	182.644	0.99436	181.082	0.98921				47.6846	-0.01508	47.5681	0.39255	47.605	0.40146	47.6162	0.16239
183.667	0.99589	182.751	0.99496	182.82	0.99436	181.259	0.9892				47.7183	-0.01499	47.617	0.39273	47.6388	0.40154	47.6485	0.16244
183.841	0.99588	182.929	0.99495	182.995	0.99436	181.436	0.98921				47.7516	-0.01485	47.6503	0.39281	47.6715	0.4016	47.6818	0.16249
184.016	0.99588	183.11	0.99494	183.17	0.99436	181.616	0.9892				47.8015	-0.01468	47.6839	0.39285	47.7218	0.40168	47.7312	0.16256
184.188	0.99587	183.293	0.99494	183.345	0.99437	181.796	0.9892				47.85	-0.01462	47.7353	0.39291	47.773	0.4018	47.7821	0.16263
184.364	0.99586	183.474	0.99494	183.52	0.99437	181.976	0.9892				47.8844	-0.01458	47.7844	0.39301	47.8048	0.4019	47.8157	0.16267
184.543	0.99585	183.652	0.99493	183.695	0.99437	182.157	0.9892				47.9182	-0.01453	47.8164	0.39311	47.8375	0.40198	47.8491	0.16272
184.719	0.99585	183.828	0.99493	183.872	0.99437	182.336	0.9892				47.968	-0.01442	47.8509	0.3932	47.8875	0.40206	47.8979	0.16279
184.895	0.99585	184.005	0.99492	184.049	0.99437	182.517	0.9892				48.0175	-0.01431	47.8843	0.39327	47.9378	0.40215	47.9472	0.16287
185.072	0.99584	184.182	0.99492	184.226	0.99437	182.697	0.98919				48.0509	-0.01426	47.9346	0.39335	47.9712	0.40222	47.9805	0.16291
185.251	0.99584	184.356	0.99491	184.405	0.99437	182.877	0.98919				48.0842	-0.0142	47.9841	0.39341	48.0044	0.40226	48.0146	0.16295
185.428	0.99583	184.529	0.99491	184.586	0.99437	183.056	0.98919				48.1352	-0.01407	48.0189	0.39346	48.0544	0.40235	48.0651	0.16301
185.606	0.99582	184.707	0.99491	184.767	0.99438	183.235	0.98919				48.1842	-0.01392	48.0512	0.39353	48.1039	0.40244	48.1141	0.16308
185.786	0.99582	184.887	0.9949	184.948	0.99438	183.412	0.98918				48.2176	-0.01384	48.1003	0.39368	48.1372	0.40252	48.1451	0.16315
185.968	0.99581	185.062	0.9949	185.129	0.99438	183.587	0.98918				48.2512	-0.01381	48.1508	0.39383	48.1714	0.40258	48.1796	0.16322
186.147	0.9958	185.239	0.99489	185.308	0.99438	183.762	0.98918				48.3017	-0.0138	48.184	0.3939	48.2208	0.40269	48.2292	0.16329
186.322	0.9958	185.42	0.99489	185.488	0.99438	183.939	0.98917				48.3513	-0.01372	48.2171	0.39394	48.2709	0.40282	48.2805	0.16332
186.498	0.9958	185.594	0.99489	185.667	0.99439	184.117	0.98917				48.3853	-0.01363	48.2678	0.39399	48.3039	0.4029	48.3128	0.16333
186.675	0.99579	185.766	0.99488	185.846	0.99439	184.297	0.98917				48.417	-0.01355	48.3179	0.39405	48.3362	0.40294	48.347	0.16335
186.853	0.99578	185.943	0.99488	186.026	0.99439	184.475	0.98917				48.4512	-0.0135	48.3515	0.39412	48.3707	0.40298	48.3794	0.1634
187.031	0.99578	186.124	0.99488	186.204	0.99439	184.653	0.98916				48.5	-0.01343	48.3849	0.3942	48.4213	0.40308	48.43	0.16359
187.207	0.99577	186.303	0.99487	186.382	0.99439	184.831	0.98916				48.5503	-0.0133	48.4346	0.39434	48.4707	0.40328	48.4795	0.16373
187.382	0.99576	186.479	0.99487	186.56	0.99438	185.01	0.98916				48.5841	-0.01319	48.4844	0.39446	48.5034	0.40339	48.5126	0.16378
187.556	0.99576	186.655	0.99486	186.736	0.99438	185.19	0.98916				48.6173	-0.0131	48.5171	0.39453	48.5357	0.40347	48.5461	0.16381
187.733	0.99575	186.828	0.99486	186.912	0.99439	185.368	0.98915				48.667	-0.01303	48.5511	0.39459	48.5872	0.40359	48.5965	0.16385
187.911	0.99575	187.006	0.99485	187.089	0.99439	185.547	0.98915				48.7171	-0.01296	48.584	0.39468	48.6379	0.4037	48.6463	0.1639
188.087	0.99575	187.179	0.99485	187.266	0.99439	185.725	0.98915				48.7516	-0.0129	48.6341	0.39482	48.6689	0.40378	48.6816	0.16394
188.266	0.99574	187.354	0.99485	187.443	0.99439	185.903	0.98915				48.7827	-0.01282	48.6836	0.3949	48.7032	0.40385	48.7135	0.16399
188.445	0.99573	187.538	0.99484	187.62	0.99439	186.079	0.98915				48.8333	-0.01273	48.7175	0.39491	48.7537	0.40393	48.7626	0.16405
188.622	0.99572	187.72	0.99484	187.798	0.99439	186.255	0.98914				48.8835	-0.01265	48.7512	0.39494	48.804	0.40399	48.8143	0.16411
188.801	0.99571	187.895	0.99483	187.975	0.99439	186.433	0.98914				48.9177	-0.01257	48.8013	0.39511	48.8377	0.40404	48.8466	0.16415
188.98	0.99571	188.069	0.99483	188.151	0.99439	186.61	0.98914				48.9506	-0.01247	48.8518	0.39543	48.8701	0.40411	48.8805	0.16419
189.161	0.99571	188.244	0.99482	188.328	0.99439	186.788	0.98914				48.9999	-0.01235	48.8846	0.39551	48.9203	0.40425	48.9305	0.16424
189.343	0.99571	188.423	0.99482	188.507	0.99439	186.965	0.98913				49.0502	-0.01229	48.9181	0.39558	48.9697	0.40441	48.9804	0.16431
189.522	0.9957	188.61	0.99482	188.688	0.99439	187.145	0.98913				49.0836	-0.01227	48.9677	0.39564	49.003	0.40449	49.0136	0.16436
189.699	0.99568	188.793	0.99481	188.868	0.99439	187.326	0.98913				49.1165	-0.01221	49.0166	0.39574	49.0366	0.40455	49.0473	0.16441
189.877	0.99567	188.972	0.9948	189.046	0.99439	187.507	0.98913				49.1503	-0.01214	49.0504	0.39589	49.0697	0.40461	49.0796	0.16446
190.053	0.99567	189.155	0.9948	189.226	0.99439	187.687	0.98913				49.1997	-0.01203	49.0847	0.39601	49.1196	0.4047	49.1297	0.16454
190.228	0.99567	189.33	0.9948	189.406	0.99439	187.867	0.98913				49.2496	-0.0119	49.1345	0.39614	49.1698	0.4048	49.1812	0.16462
190.407	0.99567	189.503	0.99479	189.587	0.99439	188.047	0.98913				49.2835	-0.01184	49.1851	0.39619	49.2036	0.40488	49.2144	0.16466
190.582	0.99566	189.684	0.99479	189.768	0.99439	188.227	0.98913				49.317	-0.01179	49.2178	0.39622	49.2365	0.40493	49.2478	0.16471
190.754	0.99566	189.87	0.99478	189.947	0.99439	188.407	0.98913				49.3663	-0.01171	49.2504	0.39629	49.2863	0.40503	49.2972	0.1648
190.928	0.99564	190.059	0.99478	190.128	0.99439	188.586	0.98913				49.4164	-0.0116	49.2824	0.39636	49.3371	0.40513	49.3471	0.16487
191.099	0.99564	190.242	0.99478	190.305	0.99439	188.766	0.98913				49.4498	-0.01152	49.3335	0.39645	49.37	0.40519	49.3805	0.16489
191.273	0.99563	190.417	0.99477	190.482	0.99439	188.945	0.98913				49.4824	-0.01148	49.3848	0.3965	49.4027	0.40524	49.413	0.16491
191.449	0.99562	190.592	0.99476	190.659	0.99439	189.121	0.98913				49.5335	-0.01144	49.4174	0.39655	49.4523	0.40534	49.4627	0.165
191.628	0.99562	190.766	0.99476	190.838	0.99438	189.296	0.98913				49.5833	-0.01136	49.4507	0.3966	49.5025	0.4055	49.5131	0.16515
191.809	0.99562	190.942	0.99476	191.016	0.99439	189.471	0.98913				49.6162	-0.01125	49.5002	0.39668	49.5367	0.40559	49.5472	0.1652
191.988	0.99561	191.12	0.99475	191.194	0.99438	189.645	0.98913				49.6499	-0.01114	49.5498	0.39677	49.5697	0.40565	49.5799	0.16524
192.163	0.99561	191.305	0.99474	191.371	0.99439	189.82	0.98913				49.7002	-0.01103	49.583	0.39684	49.6205	0.40571	49.6293	0.16527
192.339	0.9956	191.48	0.99474	191.548	0.99438	189.996	0.98913				49.7495	-0.01094	49.6155	0.39693	49.6706	0.40575	49.6795	0.16532
192.522	0.9956	191.654	0.99474	191.726	0.99439	190.174	0.98913				49.7822	-0.01089	49.667	0.39702	49.7037	0.4058	49.7129	0.16537
192.7	0.99558	191.828	0.99473	191.903	0.99439	190.352	0.98913				49.8158	-0.01082	49.7178	0.39706	49.7368	0.40587	49.7475	0.1654
192.883	0.99558	192.003	0.99473	192.083	0.99439	190.529	0.98913				49.848	-0.01077	49.7503	0.3971	49.7689	0.40596	49.7791	0.16544
193.065	0.99557	192.18	0.99473	192.263	0.99439	190.708	0.98913				49.8994	-0.01067	49.7829	0.39716	49.8187	0.4061	49.8292	0.16551
193.244	0.99557	192.357	0.99472	192.443	0.99439	190.886	0.98913				49.9493	-0.01058	49.8173	0.39724	49.8697	0.40622	49.8784	0.16561
193.418	0.99556	192.537	0.99471	192.622	0.99439	191.065	0.98913				49.9823	-0.01054	49.8673	0.39736	49.9027	0.40627	49.9113	0.16566
193.592	0.99556	192.716	0.99471	192.802	0.99439	191.245	0.98912				50.0153	-0.01048	49.9173	0.39745	49.9358	0.40633	49.9459	0.16569
193.766	0.99555	192.891	0.9947	192.981	0.99439	191.426	0.98912				50.0657	-0.01044	49.9504	0.39748	49.9866	0.40644	49.996	0.16574
193.941	0.99555	193.064	0.9947	193.16	0.9944	191.606	0.98912				50.1145	-0.01038	49.9842	0.39752	50.0361	0.40656	50.0458	0.1658
194.12	0.99554	193.239	0.9947	193.339	0.9944	191.788	0.98912				50.1485	-0.01032	50.0339	0.39761	50.0693	0.40664	50.0794	0.16584
194.298	0.99554	193.417	0.99469	193.519	0.9944	191.969	0.98912				50.1816	-0.01024	50.0828	0.39774	50.1019	0.40671	50.1121	0.16586
194.478	0.99553	193.596	0.99469	193.699	0.9944	192.151	0.98912				50.2327	-0.01012	50.1173	0.39782	50.1525	0.4068	50.162	0.16591
194.657	0.99553	193.776	0.99469	193.878	0.9944	192.329	0.98912				50.2817	-0.01	50.1507	0.3979	50.2015	0.40688	50.2121	0.16599
194.832	0.99553	193.957	0.99468	194.055	0.9944	192.506	0.98912				50.3144	-0.00993	50.2007	0.39802	50.2351	0.40696	50.2456	0.16606
195.009	0.99552	194.14	0.99467	194.233	0.99441	192.685	0.98911				50.3488	-0.00986	50.2496	0.39814	50.2684	0.40703	50.2788	0.16613
195.188	0.9955	194.324	0.99467	194.41	0.99441	192.865	0.98911				50.3824	-0.0098	50.2825	0.39821	50.3023	0.4071	50.3127	0.16617
195.368	0.99549	194.507	0.99467	194.589	0.99441	193.046	0.98911				50.4321	-0.0097	50.3169	0.39826	50.3527	0.40719	50.3623	0.16621
195.547	0.99549	194.689	0.99466	194.769	0.99441	193.226	0.9891				50.4822	-0.0096	50.3674	0.39834	50.4028	0.4073	50.4114	0.16627
195.727	0.99549	194.871	0.99466	194.947	0.99441	193.405	0.9891				50.5158	-0.00953	50.417	0.39845	50.4354	0.4074	50.4447	0.1663
195.909	0.99549	195.055	0.99465	195.126	0.99441	193.582	0.9891				50.5485	-0.00948	50.4497	0.39851	50.469	0.40749	50.4783	0.16634
196.09	0.99548	195.237	0.99465	195.303	0.99441	193.76	0.98909				50.5987	-0.00939	50.4837	0.39855	50.5181	0.40759	50.5275	0.16642
196.268	0.99548	195.413	0.99465	195.481	0.99441	193.937	0.98909				50.6485	-0.00927	50.5167	0.39858	50.5697	0.40767	50.5783	0.16652
196.448	0.99547	195.587	0.99464	195.659	0.99441	194.118	0.98909				50.6811	-0.00917	50.5663	0.39867	50.6031	0.40772	50.612	0.16658
196.626	0.99546	195.762	0.99464	195.837	0.99441	194.298	0.98909				50.7147	-0.00908	50.6161	0.39876	50.636	0.40774	50.6445	0.16662
196.803	0.99546	195.939	0.99463	196.016	0.99441	194.477	0.98909				50.7644	-0.009	50.6504	0.3988	50.6861	0.40779	50.6942	0.16669
196.979	0.99545	196.114	0.99463	196.194	0.99441	194.655	0.98909				50.8153	-0.00898	50.6839	0.39884	50.7357	0.40788	50.7444	0.16676
197.159	0.99545	196.291	0.99463	196.371	0.99441	194.832	0.98909				50.8481	-0.00894	50.7338	0.3989	50.7686	0.40801	50.7783	0.1668
197.338	0.99544	196.471	0.99462	196.548	0.99441	195.01	0.98909				50.883	-0.00888	50.7833	0.39901	50.8017	0.40822	50.8114	0.16684
197.517	0.99544	196.651	0.99462	196.726	0.99441	195.189	0.98909				50.9325	-0.00878	50.8176	0.39907	50.8529	0.40837	50.8612	0.16688
197.692	0.99543	196.828	0.99461	196.904	0.99441	195.37	0.98909				50.9836	-0.0087	50.851	0.39913	50.9023	0.40847	50.9112	0.16691
197.861	0.99542	197.004	0.99461	197.083	0.99441	195.55	0.98908				51.015	-0.00865	50.9005	0.39919	50.9363	0.40852	50.9445	0.16695
198.032	0.99542	197.183	0.99461	197.26	0.99441	195.728	0.98908				51.049	-0.00861	50.9499	0.39928	50.9694	0.40857	50.9782	0.16699
198.204	0.99541	197.366	0.99461	197.438	0.99441	195.906	0.98908				51.0826	-0.00854	50.9836	0.39936	51.0028	0.40864	51.0112	0.16704
198.384	0.99541	197.549	0.99461	197.615	0.9944	196.083	0.98908				51.132	-0.0084	51.018	0.39943	51.0524	0.40874	51.0607	0.16709
198.568	0.9954	197.731	0.9946	197.794	0.9944	196.26	0.98908				51.1811	-0.00827	51.0676	0.39951	51.1017	0.40885	51.1103	0.16719
198.754	0.99539	197.908	0.9946	197.972	0.9944	196.439	0.98908				51.2161	-0.00821	51.1167	0.39962	51.1353	0.40893	51.145	0.16746
198.932	0.99539	198.084	0.99459	198.151	0.9944	196.619	0.98908				51.2482	-0.00815	51.1501	0.39972	51.1695	0.40901	51.1773	0.16774
199.109	0.99539	198.261	0.99459	198.331	0.9944	196.799	0.98908				51.2985	-0.00805	51.1833	0.39981	51.2187	0.40911	51.2273	0.16787
199.285	0.99538	198.439	0.99459	198.511	0.9944	196.977	0.98908				51.3484	-0.00793	51.2166	0.39987	51.2692	0.4092	51.2762	0.1679
199.463	0.99538	198.619	0.99458	198.691	0.99439	197.156	0.98908				51.3815	-0.00785	51.2664	0.39993	51.3023	0.40925	51.3099	0.16792
199.647	0.99536	198.802	0.99458	198.871	0.99439	197.335	0.98908				51.4157	-0.00777	51.3172	0.39995	51.336	0.40933	51.344	0.16794
199.832	0.99536	198.982	0.99457	199.051	0.99439	197.513	0.98908				51.4649	-0.00762	51.3502	0.40001	51.3847	0.40941	51.3941	0.16798
200.014	0.99535	199.158	0.99457	199.23	0.99439	197.691	0.98908				51.5147	-0.0075	51.3839	0.40008	51.435	0.40951	51.4438	0.16803
200.187	0.99535	199.333	0.99457	199.41	0.99439	197.87	0.98908				51.5475	-0.00743	51.433	0.40027	51.4685	0.40958	51.4766	0.16806
200.356	0.99534	199.512	0.99456	199.59	0.99439	198.05	0.98908				51.5803	-0.00738	51.483	0.4004	51.5023	0.40965	51.5097	0.16811
200.522	0.99534	199.692	0.99456	199.77	0.99439	198.229	0.98908				51.631	-0.0073	51.5169	0.40045	51.5516	0.40972	51.5599	0.16821
200.693	0.99533	199.873	0.99456	199.951	0.99438	198.408	0.98909				51.6808	-0.00721	51.5492	0.40051	51.6018	0.40977	51.6106	0.16832
200.87	0.99532	200.048	0.99455	200.132	0.99438	198.588	0.98908				51.7147	-0.00713	51.5997	0.40058	51.6348	0.40983	51.6443	0.16836
201.053	0.99532	200.22	0.99454	200.312	0.99437	198.769	0.98908				51.7478	-0.00709	51.6492	0.40068	51.6684	0.40992	51.6758	0.16841
201.229	0.99531	200.394	0.99454	200.492	0.99437	198.949	0.98908				51.7808	-0.00708	51.682	0.40075	51.7016	0.41001	51.7094	0.16844
201.407	0.99531	200.572	0.99454	200.671	0.99437	199.129	0.98909				51.8312	-0.00705	51.7157	0.40081	51.7505	0.41017	51.7591	0.1685
201.585	0.9953	200.754	0.99453	200.851	0.99436	199.309	0.98908				51.8811	-0.00674	51.7489	0.40087	51.8005	0.41032	51.81	0.16857
201.762	0.99529	200.939	0.99453	201.032	0.99436	199.492	0.98908				51.9139	-0.00639	51.8	0.40092	51.8347	0.41039	51.8422	0.16861
201.939	0.99529	201.123	0.99452	201.213	0.99436	199.674	0.98909				51.9468	-0.00618	51.8492	0.40094	51.8685	0.41042	51.8762	0.16866
202.122	0.99528	201.304	0.99452	201.393	0.99435	199.856	0.98908				51.9972	-0.00605	51.8831	0.40095	51.9182	0.41044	51.9256	0.16874
202.309	0.99528	201.482	0.99452	201.572	0.99435	200.038	0.98908				52.0475	-0.00601	51.9164	0.40098	51.9684	0.41053	51.9756	0.16882
202.49	0.99528	201.657	0.99451	201.752	0.99435	200.22	0.98908				52.0807	-0.00598	51.967	0.40107	52.0014	0.41063	52.0094	0.16888
202.668	0.99527	201.84	0.9945	201.931	0.99434	200.401	0.98908				52.1138	-0.00594	52.0162	0.40125	52.035	0.41072	52.0433	0.16892
202.842	0.99526	202.025	0.9945	202.11	0.99434	200.581	0.98908				52.1639	-0.00585	52.0491	0.40134	52.0845	0.41083	52.093	0.16899
203.021	0.99525	202.211	0.9945	202.288	0.99434	200.759	0.98908				52.2129	-0.00575	52.0824	0.40142	52.1341	0.41092	52.1419	0.16902
203.2	0.99525	202.391	0.99449	202.465	0.99434	200.936	0.98908				52.2464	-0.00571	52.1328	0.40153	52.1672	0.41098	52.1749	0.16907
203.378	0.99524	202.56	0.99449	202.643	0.99434	201.114	0.98908				52.2807	-0.00567	52.1827	0.40164	52.1997	0.41105	52.2086	0.16911
203.559	0.99523	202.735	0.99448	202.82	0.99434	201.293	0.98908				52.3299	-0.00559	52.2158	0.40172	52.2505	0.41118	52.2591	0.16916
203.74	0.99523	202.912	0.99448	202.998	0.99433	201.471	0.98909				52.3797	-0.00548	52.249	0.40179	52.3013	0.41136	52.309	0.16921
203.917	0.99522	203.088	0.99447	203.177	0.99433	201.65	0.98908				52.4126	-0.0054	52.2997	0.40187	52.335	0.41144	52.3428	0.16925
204.093	0.99521	203.268	0.99447	203.358	0.99433	201.829	0.98909				52.4469	-0.00528	52.3498	0.40195	52.3677	0.41151	52.3752	0.1693
204.272	0.99521	203.452	0.99447	203.536	0.99433	202.007	0.98909				52.4796	-0.00497	52.3831	0.40202	52.401	0.41157	52.4087	0.16935
204.452	0.99521	203.633	0.99446	203.714	0.99433	202.185	0.98909				52.5296	-0.00475	52.4154	0.4021	52.4504	0.41163	52.4584	0.16942
204.63	0.9952	203.814	0.99446	203.891	0.99433	202.364	0.98909				52.5811	-0.00465	52.4482	0.40218	52.5009	0.41169	52.5089	0.16949
204.807	0.99519	203.992	0.99445	204.071	0.99432	202.544	0.98909				52.6131	-0.00465	52.4995	0.40228	52.5346	0.41173	52.542	0.16953
204.979	0.99519	204.169	0.99445	204.251	0.99432	202.725	0.98909				52.6465	-0.00463	52.5499	0.40234	52.5672	0.41179	52.5749	0.16957
205.155	0.99518	204.352	0.99444	204.43	0.99432	202.905	0.98909				52.6962	-0.00453	52.5824	0.40238	52.6171	0.41189	52.6247	0.16963
205.334	0.99517	204.532	0.99444	204.61	0.99432	203.085	0.98909				52.7451	-0.00442	52.616	0.40241	52.6672	0.41199	52.6748	0.16969
205.517	0.99517	204.707	0.99443	204.789	0.99431	203.264	0.9891				52.7783	-0.00437	52.665	0.40251	52.7009	0.41207	52.7077	0.16974
205.7	0.99516	204.884	0.99442	204.969	0.99431	203.442	0.9891				52.8123	-0.00435	52.7151	0.40264	52.7323	0.41216	52.7412	0.16978
205.879	0.99515	205.063	0.99442	205.148	0.99431	203.619	0.9891				52.8626	-0.00432	52.7492	0.40272	52.7834	0.41229	52.7907	0.16984
206.058	0.99515	205.239	0.99442	205.328	0.99431	203.798	0.9891				52.9128	-0.00427	52.7827	0.4028	52.8327	0.41239	52.8416	0.16988
206.236	0.99515	205.414	0.99441	205.507	0.99431	203.977	0.9891				52.9455	-0.00421	52.8312	0.40293	52.8668	0.41245	52.8754	0.16994
206.415	0.99514	205.591	0.9944	205.686	0.99431	204.156	0.9891				52.9791	-0.00413	52.881	0.40305	52.9007	0.41248	52.9079	0.17
206.592	0.99513	205.768	0.9944	205.865	0.99431	204.337	0.9891				53.0126	-0.00404	52.9143	0.40309	52.9344	0.41253	52.9405	0.17006
206.772	0.99512	205.95	0.9944	206.045	0.9943	204.518	0.98911				53.0626	-0.00396	52.9481	0.40313	52.984	0.4126	52.9909	0.17012
206.954	0.99511	206.132	0.99439	206.226	0.9943	204.696	0.98911				53.1117	-0.00392	52.998	0.40317	53.0332	0.41267	53.0402	0.17017
207.131	0.99511	206.313	0.99439	206.405	0.9943	204.873	0.98911				53.144	-0.00388	53.0483	0.40322	53.0667	0.4127	53.0746	0.17021
207.306	0.9951	206.494	0.99439	206.586	0.9943	205.052	0.98911				53.179	-0.00381	53.0818	0.40327	53.1002	0.41275	53.1078	0.17025
207.479	0.9951	206.677	0.99438	206.767	0.9943	205.231	0.98911				53.2288	-0.00374	53.1158	0.40333	53.1502	0.41291	53.1585	0.17031
207.66	0.9951	206.858	0.99438	206.948	0.9943	205.41	0.98911				53.2791	-0.00369	53.1497	0.40339	53.2014	0.41309	53.2079	0.17036
207.841	0.99509	207.04	0.99437	207.129	0.9943	205.591	0.98912				53.3103	-0.00367	53.1987	0.40348	53.2336	0.41318	53.2409	0.1704
208.018	0.99508	207.223	0.99437	207.309	0.9943	205.771	0.98912				53.3449	-0.00363	53.2491	0.40358	53.2666	0.41323	53.274	0.17044
208.196	0.99506	207.405	0.99436	207.491	0.9943	205.949	0.98912				53.395	-0.00357	53.2807	0.40369	53.3167	0.41327	53.3246	0.17053
208.377	0.99506	207.584	0.99436	207.672	0.9943	206.126	0.98912				53.4447	-0.00356	53.3147	0.40379	53.3673	0.41335	53.374	0.17063
208.56	0.99506	207.762	0.99435	207.853	0.9943	206.302	0.98912				53.4781	-0.00355	53.3651	0.40392	53.4004	0.41346	53.4079	0.17067
208.74	0.99506	207.94	0.99435	208.032	0.9943	206.481	0.98913				53.5119	-0.00353	53.4151	0.40404	53.4328	0.41361	53.4412	0.17071
208.918	0.99505	208.123	0.99435	208.212	0.99429	206.663	0.98913				53.562	-0.00345	53.448	0.40411	53.483	0.41375	53.4901	0.17078
209.1	0.99504	208.307	0.99434	208.39	0.99429	206.845	0.98913				53.6117	-0.00333	53.4818	0.40416	53.5334	0.41383	53.5406	0.17087
209.281	0.99503	208.488	0.99434	208.567	0.99428	207.027	0.98913				53.6457	-0.00325	53.5312	0.40422	53.5661	0.41388	53.5737	0.17093
209.461	0.99502	208.67	0.99434	208.744	0.99428	207.207	0.98913				53.6785	-0.00315	53.5811	0.40431	53.6006	0.41392	53.607	0.17096
209.639	0.99502	208.851	0.99433	208.921	0.99428	207.388	0.98913				53.7112	-0.00305	53.6142	0.40439	53.6337	0.41398	53.6405	0.171
209.816	0.99501	209.031	0.99433	209.099	0.99428	207.568	0.98913				53.7614	-0.00296	53.6474	0.40445	53.6834	0.41408	53.6896	0.17105
209.992	0.99501	209.208	0.99432	209.276	0.99427	207.749	0.98913				53.8112	-0.0029	53.6813	0.40447	53.7331	0.41419	53.7403	0.17111
210.172	0.995	209.387	0.99432	209.455	0.99427	207.93	0.98913				53.8448	-0.00288	53.7312	0.40455	53.7657	0.41427	53.7741	0.17114
210.348	0.99499	209.57	0.99431	209.635	0.99427	208.112	0.98913				53.8785	-0.00283	53.7802	0.40465	53.7987	0.41433	53.8056	0.17117
210.524	0.99499	209.75	0.99431	209.814	0.99426	208.294	0.98914				53.9277	-0.0027	53.8148	0.40473	53.8493	0.41441	53.8566	0.17125
210.705	0.99498	209.928	0.9943	209.996	0.99426	208.473	0.98913				53.9774	-0.0026	53.8479	0.40481	53.8993	0.41447	53.9066	0.17133
210.88	0.99497	210.106	0.9943	210.181	0.99426	208.653	0.98914				54.0127	-0.00254	53.8978	0.40492	53.9328	0.41451	53.9408	0.17138
211.055	0.99497	210.283	0.9943	210.364	0.99425	208.835	0.98914				54.0455	-0.0025	53.9475	0.40506	53.9665	0.41456	53.9745	0.17143
211.225	0.99496	210.459	0.99429	210.545	0.99425	209.017	0.98914				54.0936	-0.00247	53.9816	0.40513	54.0166	0.41468	54.0231	0.1715
211.397	0.99495	210.638	0.99429	210.726	0.99425	209.197	0.98914				54.1434	-0.00242	54.0146	0.40516	54.0667	0.41481	54.073	0.17157
211.575	0.99495	210.821	0.99428	210.909	0.99424	209.377	0.98914				54.1777	-0.00234	54.0653	0.40523	54.0994	0.4149	54.1061	0.17161
211.76	0.99494	211.006	0.99428	211.093	0.99424	209.557	0.98915				54.2114	-0.00223	54.1138	0.40532	54.1327	0.41497	54.1395	0.17165
211.943	0.99493	211.193	0.99428	211.278	0.99424	209.735	0.98915				54.2611	-0.00214	54.1469	0.40538	54.1833	0.41504	54.1897	0.17172
212.126	0.99493	211.377	0.99428	211.461	0.99423	209.914	0.98915				54.3108	-0.00208	54.1808	0.40542	54.2326	0.41515	54.2391	0.17179
212.31	0.99492	211.558	0.99427	211.643	0.99423	210.093	0.98915				54.3439	-0.00202	54.231	0.40551	54.2659	0.41525	54.2728	0.17184
212.489	0.99491	211.733	0.99427	211.821	0.99422	210.273	0.98915				54.3773	-0.00193	54.2804	0.40565	54.2994	0.41535	54.3065	0.17189
212.667	0.99491	211.909	0.99426	212	0.99422	210.453	0.98915				54.4104	-0.00181	54.3143	0.40573	54.3331	0.41541	54.3395	0.17194
212.846	0.99489	212.09	0.99426	212.18	0.99421	210.631	0.98915				54.461	-0.00167	54.3473	0.40577	54.3833	0.41545	54.3895	0.172
213.029	0.99489	212.27	0.99425	212.362	0.99421	210.813	0.98915				54.5109	-0.00159	54.381	0.40578	54.4329	0.41551	54.4377	0.17205
213.214	0.99488	212.45	0.99425	212.544	0.9942	210.994	0.98916				54.5437	-0.00155	54.4312	0.40585	54.4661	0.41559	54.4727	0.1721
213.395	0.99488	212.627	0.99425	212.724	0.9942	211.177	0.98915				54.5771	-0.0015	54.4805	0.40597	54.4986	0.41567	54.5062	0.17219
213.568	0.99488	212.802	0.99425	212.905	0.99419	211.359	0.98915				54.6275	-0.00144	54.5131	0.40606	54.5494	0.41577	54.5562	0.17232
213.744	0.99488	212.973	0.99424	213.084	0.99419	211.542	0.98916				54.6771	-0.00136	54.5477	0.40614	54.599	0.41585	54.6063	0.1724
213.923	0.99486	213.144	0.99423	213.264	0.99419	211.725	0.98915				54.7098	-0.00129	54.5968	0.40626	54.6332	0.4159	54.6389	0.17245
214.103	0.99484	213.325	0.99423	213.447	0.99418	211.909	0.98915				54.7437	-0.00121	54.6472	0.40635	54.6656	0.41595	54.6722	0.17249
214.283	0.99484	213.511	0.99423	213.631	0.99418	212.091	0.98916				54.7938	-0.00113	54.681	0.40641	54.7152	0.41603	54.722	0.17252
214.465	0.99484	213.694	0.99423	213.815	0.99418	212.273	0.98916				54.8434	-0.00108	54.7134	0.40646	54.7648	0.41617	54.7721	0.17254
214.645	0.99483	213.874	0.99422	213.997	0.99418	212.455	0.98916				54.8775	-0.00104	54.7643	0.40653	54.7977	0.41629	54.8062	0.17258
214.827	0.99483	214.051	0.99421	214.178	0.99418	212.637	0.98916				54.9107	-0.000964511	54.8142	0.4066	54.8319	0.41639	54.8395	0.17264
215.01	0.99482	214.233	0.99421	214.358	0.99417	212.818	0.98916				54.9601	-0.000833101	54.8464	0.40665	54.8818	0.41646	54.8892	0.17274
215.191	0.99481	214.41	0.99421	214.539	0.99417	212.997	0.98916				55.0095	-0.000709418	54.8806	0.40676	54.9331	0.4165	54.9393	0.17281
215.373	0.9948	214.585	0.99421	214.719	0.99416	213.177	0.98916				55.043	-0.000643004	54.9303	0.40708	54.9653	0.41652	54.9724	0.17286
215.551	0.99479	214.764	0.9942	214.899	0.99416	213.356	0.98916				55.0773	-0.000571897	54.9802	0.40726	54.9987	0.41658	55.0056	0.17291
215.723	0.99479	214.949	0.9942	215.078	0.99415	213.537	0.98917				55.1087	-0.000530938	55.0143	0.4073	55.0315	0.41666	55.0389	0.17295
215.898	0.99478	215.126	0.99419	215.254	0.99415	213.718	0.98917				55.1598	-0.000481445	55.0474	0.40734	55.0813	0.41681	55.0887	0.17302
216.075	0.99478	215.302	0.99419	215.43	0.99414	213.896	0.98917				55.21	-0.000415924	55.0804	0.40741	55.1306	0.41694	55.1395	0.17308
216.251	0.99477	215.483	0.99418	215.606	0.99414	214.075	0.98917				55.244	-0.000363713	55.1303	0.40751	55.1658	0.41699	55.1713	0.17313
216.431	0.99477	215.664	0.99418	215.784	0.99413	214.256	0.98917				55.2769	-0.000320158	55.1792	0.40759	55.1981	0.41703	55.2055	0.17316
216.61	0.99475	215.848	0.99418	215.964	0.99413	214.433	0.98917				55.3259	-0.000233174	55.2133	0.40763	55.2477	0.41708	55.2554	0.17321
216.785	0.99475	216.028	0.99417	216.144	0.99412	214.612	0.98917				55.3767	-0.000119993	55.2465	0.40767	55.298	0.4172	55.3051	0.1733
216.961	0.99474	216.211	0.99417	216.323	0.99412	214.793	0.98917				55.4086	-1.37992e-05	55.2965	0.40775	55.3316	0.4173	55.3385	0.17339
217.141	0.99474	216.398	0.99416	216.503	0.99412	214.973	0.98917				55.4426	6.91705e-05	55.3464	0.40783	55.3656	0.41739	55.3702	0.17347
217.322	0.99473	216.582	0.99416	216.682	0.99411	215.154	0.98918				55.4927	0.000135647	55.3804	0.40788	55.4153	0.41748	55.4208	0.17353
217.507	0.99472	216.761	0.99415	216.861	0.9941	215.334	0.98918				55.5432	0.000211662	55.413	0.40793	55.4648	0.41757	55.4718	0.17358
217.691	0.99472	216.939	0.99415	217.042	0.9941	215.513	0.98918				55.576	0.000268817	55.4632	0.40802	55.4984	0.41764	55.5049	0.17362
217.868	0.99471	217.117	0.99414	217.225	0.9941	215.694	0.98918				55.6098	0.000314743	55.5132	0.40811	55.5319	0.41774	55.538	0.17367
218.044	0.9947	217.291	0.99414	217.405	0.99409	215.874	0.98918				55.6434	0.000345715	55.5469	0.40818	55.566	0.41785	55.571	0.17372
218.224	0.9947	217.467	0.99413	217.584	0.99409	216.052	0.98918				55.6926	0.000424363	55.5803	0.40825	55.6143	0.41795	55.6208	0.17378
218.402	0.99469	217.645	0.99413	217.762	0.99409	216.232	0.98918				55.7432	0.000574553	55.6123	0.40832	55.6657	0.418	55.6715	0.17383
218.582	0.99468	217.823	0.99413	217.941	0.99408	216.413	0.98919				55.7766	0.000693793	55.6628	0.4084	55.6975	0.41805	55.7039	0.17388
218.763	0.99467	218	0.99412	218.121	0.99408	216.592	0.98919				55.809	0.000775997	55.7132	0.40849	55.732	0.41812	55.7379	0.17393
218.939	0.99466	218.176	0.99411	218.299	0.99407	216.773	0.98919				55.8586	0.00085423	55.7464	0.40856	55.7813	0.41822	55.7886	0.17401
219.117	0.99466	218.355	0.99411	218.478	0.99406	216.954	0.98919				55.9089	0.000882577	55.7797	0.40864	55.8308	0.41832	55.8381	0.17409
219.292	0.99466	218.54	0.9941	218.659	0.99406	217.134	0.98919				55.9425	0.000921043	55.8292	0.40871	55.8635	0.4184	55.8712	0.17415
219.469	0.99464	218.726	0.9941	218.84	0.99406	217.315	0.98919				55.9764	0.000991617	55.8807	0.4088	55.8974	0.41848	55.9044	0.17422
219.648	0.99464	218.909	0.9941	219.018	0.99405	217.497	0.9892				56.0263	0.00114	55.9138	0.40889	55.948	0.41857	55.9544	0.1743
219.833	0.99463	219.093	0.99409	219.196	0.99405	217.678	0.9892				56.0764	0.00127	55.9469	0.40898	55.9973	0.41862	56.0044	0.17434
220.013	0.99462	219.277	0.99409	219.376	0.99404	217.859	0.9892				56.109	0.00132	55.9962	0.40909	56.0316	0.41866	56.0377	0.17437
220.194	0.99462	219.46	0.99409	219.555	0.99403	218.04	0.9892				56.1427	0.00135	56.0454	0.40914	56.0645	0.41873	56.0713	0.17441
220.374	0.99462	219.642	0.99408	219.734	0.99403	218.218	0.9892				56.1924	0.0014	56.0792	0.40917	56.1145	0.41891	56.1205	0.1745
220.554	0.99461	219.823	0.99408	219.913	0.99403	218.397	0.9892				56.2414	0.00147	56.1135	0.40923	56.1645	0.41906	56.1708	0.17457
220.736	0.9946	220.005	0.99408	220.093	0.99402	218.577	0.98921				56.2755	0.00154	56.1628	0.40933	56.1982	0.41912	56.2042	0.17462
220.918	0.99459	220.187	0.99407	220.274	0.99402	218.757	0.98921				56.3081	0.00162	56.2119	0.40945	56.2314	0.41918	56.2377	0.17469
221.1	0.99459	220.365	0.99407	220.455	0.99401	218.937	0.98921				56.3413	0.0017	56.2455	0.40953	56.2638	0.41925	56.2709	0.17475
221.28	0.99458	220.543	0.99406	220.635	0.99401	219.118	0.98921				56.3925	0.00181	56.2798	0.40961	56.3137	0.41931	56.3203	0.17483
221.462	0.99457	220.722	0.99406	220.817	0.99401	219.297	0.98922				56.4422	0.00191	56.3127	0.4097	56.3643	0.41939	56.3706	0.17489
221.638	0.99456	220.903	0.99406	220.999	0.994	219.478	0.98922				56.4749	0.00199	56.3628	0.40981	56.3975	0.41943	56.404	0.17493
221.817	0.99456	221.084	0.99406	221.183	0.994	219.662	0.98922				56.5078	0.00206	56.4125	0.4099	56.4316	0.4195	56.4378	0.17496
221.995	0.99455	221.264	0.99405	221.366	0.99399	219.844	0.98923				56.5584	0.00214	56.4455	0.40996	56.4816	0.41959	56.4869	0.17504
222.174	0.99455	221.444	0.99405	221.549	0.99399	220.026	0.98923				56.6094	0.00221	56.479	0.41001	56.5306	0.41968	56.5363	0.17515
222.354	0.99454	221.624	0.99405	221.73	0.99398	220.208	0.98923				56.6416	0.00226	56.5285	0.4101	56.5645	0.41976	56.5699	0.1752
222.536	0.99453	221.808	0.99404	221.911	0.99397	220.388	0.98923				56.6753	0.00233	56.5787	0.41021	56.5974	0.41982	56.6034	0.17525
222.716	0.99452	221.992	0.99404	222.09	0.99397	220.569	0.98923				56.7258	0.00246	56.6127	0.41028	56.6474	0.41996	56.654	0.17529
222.893	0.99451	222.175	0.99403	222.269	0.99396	220.753	0.98924				56.7751	0.00253	56.6459	0.41035	56.6979	0.42008	56.704	0.17535
223.072	0.99451	222.356	0.99403	222.447	0.99396	220.935	0.98924				56.8083	0.00258	56.6953	0.41046	56.73	0.42018	56.7363	0.17539
223.252	0.9945	222.536	0.99403	222.627	0.99395	221.116	0.98924				56.8419	0.00264	56.7454	0.41053	56.7637	0.42025	56.7696	0.17544
223.434	0.9945	222.715	0.99402	222.807	0.99394	221.297	0.98924				56.8913	0.00282	56.779	0.41059	56.8137	0.42034	56.8202	0.1755
223.615	0.99449	222.893	0.99402	222.985	0.99393	221.475	0.98924				56.9417	0.00299	56.813	0.41066	56.8635	0.42041	56.8706	0.17556
223.796	0.99449	223.069	0.99402	223.163	0.99393	221.654	0.98925				56.9748	0.00302	56.8623	0.41075	56.8962	0.42048	56.9032	0.1756
223.97	0.99448	223.248	0.99401	223.343	0.99392	221.835	0.98925				57.0076	0.00304	56.9124	0.41081	56.9302	0.42056	56.9369	0.17564
224.143	0.99447	223.429	0.99401	223.525	0.99391	222.016	0.98926				57.0422	0.00306	56.9451	0.41084	56.9636	0.42064	56.9704	0.17567
224.321	0.99446	223.608	0.994	223.707	0.99391	222.197	0.98926				57.0922	0.00311	56.9787	0.41091	57.0136	0.42073	57.0199	0.17573
224.5	0.99446	223.784	0.994	223.889	0.9939	222.38	0.98926				57.1415	0.0032	57.0129	0.411	57.0644	0.4208	57.0696	0.17579
224.676	0.99445	223.958	0.994	224.071	0.9939	222.559	0.98927				57.1738	0.00327	57.0621	0.41115	57.0963	0.42085	57.1027	0.17585
224.851	0.99445	224.131	0.994	224.255	0.99389	222.737	0.98927				57.2084	0.00334	57.1125	0.41128	57.1303	0.42091	57.1362	0.17592
225.03	0.99444	224.31	0.99399	224.438	0.99388	222.916	0.98927				57.2581	0.00345	57.1456	0.41134	57.1793	0.42103	57.1863	0.17607
225.21	0.99443	224.494	0.99399	224.621	0.99388	223.094	0.98928				57.3085	0.00352	57.1786	0.41142	57.2281	0.42115	57.2357	0.17621
225.394	0.99441	224.679	0.99398	224.802	0.99387	223.273	0.98928				57.3409	0.00355	57.2285	0.4115	57.2625	0.42121	57.2699	0.17625
225.575	0.99441	224.866	0.99398	224.985	0.99386	223.453	0.98929				57.3739	0.00359	57.2795	0.41156	57.297	0.42124	57.3035	0.17629
225.756	0.9944	225.052	0.99398	225.166	0.99386	223.632	0.98929				57.4239	0.00369	57.3116	0.41163	57.3465	0.42134	57.353	0.17635
225.94	0.9944	225.237	0.99398	225.347	0.99385	223.813	0.98929				57.4743	0.00384	57.3451	0.41172	57.3964	0.42152	57.4036	0.17643
226.12	0.9944	225.421	0.99397	225.527	0.99384	223.993	0.98929				57.5081	0.00395	57.3954	0.41184	57.4294	0.42164	57.4356	0.17647
226.302	0.99439	225.602	0.99397	225.708	0.99384	224.173	0.98929				57.5409	0.00401	57.4453	0.41191	57.4627	0.42171	57.4691	0.17652
226.484	0.99438	225.786	0.99397	225.888	0.99383	224.352	0.9893				57.5909	0.00411	57.4783	0.41197	57.5128	0.42181	57.52	0.1766
226.671	0.99437	225.973	0.99397	226.068	0.99382	224.532	0.9893				57.6401	0.0042	57.5115	0.41204	57.5633	0.42193	57.5689	0.17668
226.856	0.99437	226.153	0.99396	226.247	0.99381	224.714	0.9893				57.6743	0.00426	57.5443	0.41211	57.5961	0.42199	57.6021	0.17674
227.038	0.99436	226.329	0.99395	226.427	0.9938	224.898	0.9893				57.7079	0.00433	57.5946	0.41221	57.6296	0.42203	57.6351	0.17679
227.215	0.99436	226.509	0.99395	226.608	0.9938	225.081	0.9893				57.74	0.00439	57.6446	0.41228	57.6628	0.4221	57.6696	0.17685
227.392	0.99435	226.689	0.99395	226.789	0.99379	225.265	0.98931				57.7908	0.00449	57.6774	0.41235	57.7121	0.42225	57.7192	0.17691
227.57	0.99434	226.867	0.99394	226.968	0.99379	225.447	0.98931				57.8403	0.00459	57.7115	0.41242	57.7629	0.4224	57.7692	0.17693
227.754	0.99433	227.043	0.99394	227.149	0.99378	225.627	0.98931				57.8749	0.00466	57.761	0.41253	57.796	0.42244	57.8031	0.17695
227.94	0.99432	227.218	0.99393	227.331	0.99378	225.807	0.98931				57.9076	0.00472	57.8111	0.41263	57.829	0.42247	57.8357	0.177
228.12	0.99432	227.393	0.99393	227.516	0.99377	225.987	0.98932				57.9571	0.00482	57.8454	0.41268	57.8797	0.42257	57.8856	0.17713
228.303	0.99432	227.57	0.99393	227.698	0.99376	226.165	0.98932				58.0061	0.00494	57.8779	0.41273	57.9284	0.4227	57.9344	0.17726
228.487	0.9943	227.75	0.99392	227.879	0.99376	226.344	0.98932				58.0388	0.00503	57.9279	0.41282	57.9632	0.42277	57.969	0.17731
228.664	0.9943	227.931	0.99392	228.059	0.99375	226.522	0.98932				58.074	0.00512	57.9778	0.41291	57.996	0.42282	58.0027	0.17735
228.842	0.99429	228.11	0.99391	228.239	0.99374	226.699	0.98932				58.1238	0.00519	58.0105	0.41299	58.045	0.42292	58.0524	0.17741
229.021	0.99428	228.288	0.9939	228.418	0.99374	226.875	0.98933				58.1733	0.00521	58.0446	0.41307	58.0964	0.42305	58.1022	0.17749
229.2	0.99427	228.467	0.9939	228.597	0.99373	227.052	0.98933				58.2071	0.00524	58.0944	0.41316	58.1287	0.42315	58.1353	0.17755
229.386	0.99427	228.644	0.9939	228.779	0.99373	227.231	0.98933				58.2405	0.00532	58.1442	0.41325	58.1609	0.42322	58.1686	0.17762
229.568	0.99427	228.824	0.99389	228.962	0.99372	227.411	0.98933				58.2743	0.00543	58.1776	0.41332	58.1945	0.4233	58.2018	0.17767
229.745	0.99426	229.009	0.99389	229.142	0.99372	227.59	0.98933				58.3237	0.00556	58.2112	0.4134	58.2454	0.42341	58.2519	0.17773
229.923	0.99425	229.196	0.99389	229.32	0.99371	227.77	0.98933				58.3732	0.00564	58.2446	0.41346	58.295	0.42351	58.3014	0.17777
230.104	0.99424	229.377	0.99388	229.499	0.9937	227.952	0.98933				58.4072	0.00569	58.2945	0.41351	58.3286	0.4236	58.3358	0.17782
230.282	0.99423	229.553	0.99387	229.678	0.99369	228.134	0.98933				58.439	0.00574	58.3439	0.41357	58.3614	0.42368	58.3689	0.17787
230.461	0.99423	229.737	0.99387	229.86	0.99369	228.315	0.98933				58.4897	0.00576	58.3772	0.41366	58.4117	0.42375	58.4184	0.17793
230.64	0.99423	229.923	0.99387	230.041	0.99368	228.497	0.98933				58.5396	0.00574	58.4092	0.41375	58.4615	0.42379	58.4684	0.17798
230.819	0.99422	230.108	0.99386	230.224	0.99367	228.68	0.98933				58.573	0.00576	58.4604	0.41385	58.495	0.42385	58.501	0.17802
230.997	0.99421	230.289	0.99386	230.409	0.99366	228.862	0.98933				58.6066	0.00582	58.5108	0.41389	58.5293	0.42394	58.5348	0.17807
231.174	0.99419	230.47	0.99386	230.591	0.99366	229.044	0.98934				58.6568	0.00596	58.5448	0.41393	58.5786	0.42408	58.5862	0.17814
231.351	0.99419	230.652	0.99385	230.772	0.99365	229.226	0.98934				58.7065	0.00611	58.5782	0.41399	58.6282	0.42422	58.6355	0.17821
231.532	0.99419	230.831	0.99385	230.952	0.99364	229.408	0.98934				58.7397	0.00624	58.6279	0.41409	58.661	0.42431	58.6693	0.17826
231.713	0.99418	231.011	0.99385	231.133	0.99363	229.59	0.98934				58.7723	0.00634	58.6771	0.41419	58.694	0.42441	58.7026	0.17831
231.892	0.99418	231.194	0.99384	231.313	0.99363	229.772	0.98935				58.8218	0.00646	58.7106	0.41425	58.7451	0.42452	58.7515	0.17838
232.071	0.99417	231.379	0.99384	231.496	0.99362	229.953	0.98935				58.8728	0.00651	58.7439	0.41431	58.795	0.42459	58.8013	0.17848
232.253	0.99415	231.561	0.99384	231.677	0.99361	230.135	0.98935				58.9063	0.00655	58.7941	0.41441	58.8294	0.42467	58.8352	0.17857
232.431	0.99414	231.743	0.99383	231.859	0.99361	230.318	0.98935				58.9405	0.00658	58.8438	0.4145	58.8617	0.4248	58.868	0.17864
232.607	0.99414	231.922	0.99382	232.04	0.9936	230.501	0.98935				58.9732	0.00663	58.8776	0.41455	58.8942	0.42501	58.9006	0.17868
232.789	0.99414	232.099	0.99382	232.219	0.99359	230.683	0.98935				59.0222	0.00674	58.9112	0.41463	58.944	0.42517	58.9513	0.17872
232.971	0.99414	232.281	0.99382	232.399	0.99358	230.866	0.98936				59.0724	0.00684	58.945	0.41472	58.9944	0.42523	59.0013	0.17877
233.154	0.99413	232.463	0.99381	232.578	0.99358	231.048	0.98936				59.1054	0.00692	58.9944	0.41484	59.0278	0.42525	59.0347	0.17882
233.334	0.99411	232.642	0.99381	232.759	0.99357	231.231	0.98936				59.1391	0.007	59.0442	0.41494	59.0607	0.42532	59.0676	0.17887
233.51	0.99411	232.819	0.9938	232.94	0.99356	231.412	0.98936				59.1891	0.00713	59.0776	0.41501	59.1104	0.42547	59.118	0.17896
233.686	0.9941	232.997	0.9938	233.121	0.99355	231.594	0.98936				59.2402	0.0072	59.1098	0.41508	59.161	0.42562	59.1684	0.17904
233.862	0.99409	233.178	0.99379	233.302	0.99354	231.775	0.98936				59.2721	0.00722	59.161	0.41516	59.194	0.4257	59.2016	0.17909
234.041	0.99409	233.357	0.99379	233.484	0.99354	231.956	0.98937				59.3069	0.00726	59.2112	0.41518	59.2281	0.42574	59.2348	0.17913
234.222	0.99408	233.536	0.99379	233.663	0.99353	232.134	0.98937				59.3565	0.00735	59.2441	0.41522	59.2776	0.4258	59.2854	0.17919
234.406	0.99407	233.718	0.99378	233.842	0.99352	232.315	0.98937				59.4057	0.00748	59.2777	0.4153	59.3276	0.42588	59.3347	0.17925
234.587	0.99407	233.9	0.99378	234.021	0.99351	232.495	0.98937				59.4392	0.00761	59.3269	0.4155	59.361	0.42594	59.3692	0.1793
234.767	0.99406	234.077	0.99377	234.201	0.9935	232.674	0.98938				59.4724	0.00779	59.3773	0.41561	59.3935	0.42601	59.402	0.17935
234.948	0.99405	234.255	0.99377	234.381	0.99349	232.853	0.98938				59.5221	0.00792	59.4109	0.41565	59.4435	0.42615	59.452	0.17943
235.127	0.99404	234.436	0.99377	234.562	0.99348	233.032	0.98938				59.5726	0.00798	59.4434	0.41568	59.4938	0.4263	59.5005	0.17951
235.307	0.99403	234.618	0.99376	234.743	0.99347	233.213	0.98938				59.6058	0.00801	59.4767	0.41573	59.5275	0.42637	59.5347	0.17955
235.485	0.99403	234.801	0.99376	234.925	0.99347	233.393	0.98939				59.6395	0.00807	59.5271	0.41578	59.5603	0.42642	59.5683	0.17958
235.668	0.99403	234.981	0.99375	235.106	0.99345	233.574	0.98939				59.6723	0.00815	59.5777	0.41585	59.594	0.42649	59.6011	0.17961
235.845	0.99401	235.16	0.99375	235.286	0.99345	233.757	0.98939				59.7221	0.00824	59.6117	0.41593	59.6433	0.42658	59.6518	0.17968
236.026	0.99401	235.34	0.99375	235.467	0.99344	233.94	0.98939				59.7717	0.00829	59.6431	0.41602	59.6945	0.42668	59.7015	0.17977
236.206	0.994	235.52	0.99375	235.65	0.99343	234.122	0.98939				59.8058	0.00834	59.6935	0.41611	59.7266	0.42673	59.7342	0.17981
236.386	0.994	235.702	0.99374	235.832	0.99341	234.304	0.9894				59.8397	0.00842	59.7433	0.41618	59.76	0.4268	59.7685	0.17985
236.565	0.99399	235.883	0.99374	236.014	0.99341	234.487	0.9894				59.8888	0.00854	59.7776	0.41627	59.8103	0.4269	59.8177	0.17991
236.745	0.99398	236.064	0.99374	236.196	0.9934	234.67	0.9894				59.9385	0.00869	59.8109	0.41637	59.8596	0.42701	59.8668	0.17995
236.926	0.99397	236.247	0.99373	236.378	0.99339	234.851	0.9894				59.9718	0.00873	59.8606	0.41648	59.8934	0.42708	59.9002	0.17999
237.106	0.99397	236.431	0.99373	236.561	0.99338	235.03	0.9894				60.0042	0.00875	59.9102	0.41658	59.9268	0.42714	59.9333	0.18003
237.288	0.99396	236.614	0.99372	236.742	0.99337	235.211	0.9894				60.0548	0.00878	59.9425	0.41662	59.9767	0.42722	59.9842	0.18018
237.469	0.99395	236.798	0.99372	236.922	0.99336	235.391	0.98941				60.1049	0.00884	59.9768	0.41667	60.0263	0.4273	60.0339	0.18028
237.65	0.99395	236.977	0.99372	237.102	0.99335	235.571	0.98941				60.1382	0.00892	60.0274	0.41672	60.0588	0.42737	60.0673	0.18032
237.826	0.99393	237.153	0.99371	237.282	0.99334	235.751	0.98941				60.1709	0.009	60.0775	0.4168	60.093	0.42746	60.1	0.18036
238.001	0.99393	237.331	0.99371	237.463	0.99333	235.931	0.98941				60.2215	0.00907	60.1101	0.41688	60.1428	0.42758	60.1501	0.18043
238.177	0.99392	237.511	0.9937	237.643	0.99332	236.111	0.98942				60.2716	0.00912	60.1441	0.41696	60.1928	0.42768	60.2012	0.18051
238.354	0.99392	237.693	0.9937	237.824	0.9933	236.29	0.98942				60.3044	0.00917	60.176	0.41703	60.2259	0.42775	60.2344	0.18055
238.534	0.99391	237.877	0.9937	238.005	0.99329	236.469	0.98942				60.3385	0.00925	60.2264	0.41714	60.2596	0.42785	60.2674	0.18059
238.712	0.9939	238.057	0.9937	238.185	0.99328	236.649	0.98942				60.3711	0.00932	60.2766	0.41723	60.2923	0.42795	60.3003	0.18063
238.892	0.99389	238.234	0.99369	238.364	0.99328	236.831	0.98942				60.4218	0.00944	60.3103	0.41728	60.3424	0.42806	60.3494	0.18071
239.074	0.99388	238.413	0.99369	238.543	0.99327	237.012	0.98942				60.4717	0.00957	60.3432	0.41734	60.3925	0.42814	60.4004	0.18078
239.251	0.99388	238.59	0.99368	238.726	0.99326	237.194	0.98943				60.5038	0.00963	60.3934	0.41741	60.4259	0.42819	60.4346	0.18082
239.426	0.99387	238.772	0.99367	238.909	0.99325	237.375	0.98943				60.5385	0.00966	60.4427	0.4175	60.4591	0.42825	60.4665	0.18085
239.608	0.99386	238.958	0.99367	239.091	0.99324	237.554	0.98943				60.588	0.00969	60.4767	0.41758	60.5085	0.42835	60.5167	0.1809
239.792	0.99386	239.143	0.99367	239.272	0.99323	237.733	0.98943				60.6381	0.00977	60.5098	0.41766	60.5593	0.42843	60.5664	0.18097
239.976	0.99385	239.325	0.99367	239.453	0.99322	237.912	0.98944				60.6703	0.00985	60.5597	0.41776	60.593	0.4285	60.6003	0.18102
240.158	0.99385	239.508	0.99366	239.635	0.99321	238.092	0.98944				60.7043	0.0099	60.6101	0.41784	60.6253	0.42854	60.6334	0.18105
240.34	0.99383	239.688	0.99366	239.816	0.9932	238.272	0.98944				60.7539	0.00996	60.6433	0.4179	60.6757	0.42864	60.6843	0.1811
240.521	0.99383	239.868	0.99365	239.998	0.9932	238.452	0.98944				60.8045	0.01002	60.6764	0.41795	60.7255	0.42874	60.7336	0.18115
240.7	0.99382	240.049	0.99365	240.181	0.99318	238.632	0.98944				60.8381	0.01008	60.7264	0.41803	60.7575	0.42895	60.7674	0.1812
240.877	0.99382	240.231	0.99365	240.363	0.99317	238.811	0.98944				60.8717	0.01015	60.7764	0.41816	60.7919	0.42917	60.8002	0.18126
241.057	0.99381	240.416	0.99365	240.545	0.99316	238.991	0.98945				60.9045	0.01021	60.8104	0.41841	60.8249	0.4293	60.8327	0.18132
241.245	0.9938	240.599	0.99364	240.725	0.99315	239.171	0.98945				60.9545	0.01033	60.8431	0.41852	60.8755	0.4294	60.8836	0.1814
241.43	0.99379	240.78	0.99364	240.905	0.99314	239.352	0.98945				61.0047	0.01049	60.8769	0.41858	60.9251	0.42947	60.9339	0.18148
241.613	0.99378	240.958	0.99364	241.086	0.99314	239.533	0.98946				61.0366	0.01058	60.9266	0.41863	60.9596	0.42952	60.9669	0.18152
241.795	0.99378	241.139	0.99364	241.267	0.99313	239.715	0.98946				61.0705	0.01062	60.9768	0.41867	60.9926	0.42957	60.9992	0.18158
241.976	0.99377	241.322	0.99363	241.448	0.99312	239.896	0.98946				61.1209	0.01056	61.0106	0.41873	61.0416	0.42964	61.05	0.18165
242.154	0.99376	241.509	0.99363	241.628	0.99311	240.077	0.98947				61.1714	0.01057	61.0424	0.4188	61.0913	0.42976	61.1007	0.18173
242.331	0.99376	241.694	0.99363	241.807	0.9931	240.26	0.98947				61.204	0.01065	61.0928	0.41893	61.1254	0.42988	61.133	0.18178
242.508	0.99375	241.876	0.99362	241.986	0.99309	240.442	0.98947				61.2369	0.01074	61.1432	0.41903	61.1586	0.42998	61.1664	0.18182
242.688	0.99374	242.057	0.99362	242.166	0.99308	240.624	0.98948				61.287	0.01089	61.1761	0.41909	61.2092	0.43009	61.217	0.18188
242.87	0.99374	242.235	0.99362	242.345	0.99307	240.805	0.98948				61.3362	0.01117	61.2104	0.41915	61.2599	0.43019	61.2665	0.18195
243.048	0.99372	242.415	0.99362	242.523	0.99306	240.987	0.98948				61.3704	0.0113	61.2598	0.41921	61.2921	0.43029	61.3003	0.18201
243.225	0.99372	242.599	0.99361	242.701	0.99305	241.169	0.98949				61.4032	0.01138	61.3096	0.41929	61.3252	0.4304	61.3334	0.18207
243.403	0.99372	242.783	0.99361	242.882	0.99304	241.35	0.98949				61.4536	0.01142	61.3429	0.41938	61.3747	0.43054	61.3833	0.18217
243.581	0.9937	242.965	0.99361	243.061	0.99303	241.531	0.98949				61.5034	0.01147	61.3764	0.41953	61.4248	0.43062	61.4336	0.18227
243.76	0.9937	243.144	0.99361	243.241	0.99302	241.713	0.98949				61.5358	0.01153	61.4104	0.41961	61.458	0.43066	61.4672	0.18232
243.942	0.99369	243.319	0.9936	243.421	0.99301	241.894	0.9895				61.5707	0.01161	61.4599	0.41967	61.4916	0.43073	61.5	0.18235
244.124	0.99367	243.495	0.9936	243.602	0.993	242.075	0.9895				61.6037	0.0117	61.5099	0.41974	61.5244	0.43082	61.5335	0.18235
244.307	0.99367	243.678	0.9936	243.78	0.99299	242.256	0.9895				61.653	0.01182	61.5429	0.41983	61.5745	0.43093	61.5836	0.18237
244.49	0.99367	243.863	0.9936	243.959	0.99298	242.439	0.98951				61.7032	0.01194	61.5755	0.41991	61.6243	0.43102	61.6339	0.18245
244.672	0.99367	244.046	0.99359	244.139	0.99297	242.621	0.98951				61.7366	0.01198	61.6271	0.41998	61.6578	0.43106	61.6671	0.18257
244.852	0.99366	244.228	0.99359	244.32	0.99296	242.8	0.98951				61.7698	0.01202	61.6763	0.42004	61.6912	0.43113	61.6999	0.18266
245.034	0.99365	244.407	0.99359	244.501	0.99296	242.978	0.98952				61.8197	0.0121	61.7094	0.4201	61.7413	0.43125	61.75	0.18273
245.214	0.99363	244.586	0.99358	244.682	0.99295	243.158	0.98952				61.8703	0.01221	61.7424	0.42018	61.7906	0.43138	61.7993	0.18277
245.394	0.99363	244.763	0.99358	244.862	0.99294	243.339	0.98952				61.9036	0.0123	61.7926	0.42028	61.8235	0.43145	61.8329	0.18282
245.574	0.99362	244.943	0.99358	245.042	0.99293	243.519	0.98952				61.9376	0.01239	61.8425	0.42036	61.8577	0.43151	61.8664	0.18286
245.754	0.99362	245.126	0.99358	245.222	0.99292	243.7	0.98953				61.986	0.0125	61.8756	0.42042	61.9069	0.43158	61.9168	0.18293
245.931	0.99362	245.307	0.99357	245.402	0.99291	243.882	0.98953				62.036	0.01262	61.9085	0.42049	61.9572	0.43166	61.9668	0.18298
246.109	0.9936	245.482	0.99357	245.585	0.99291	244.063	0.98953				62.0698	0.0127	61.9589	0.42061	61.9911	0.43172	61.9995	0.18302
246.288	0.99359	245.657	0.99357	245.769	0.9929	244.243	0.98953				62.1036	0.01281	62.009	0.42068	62.0241	0.43176	62.0337	0.18305
246.467	0.99358	245.839	0.99357	245.953	0.99289	244.425	0.98953				62.1529	0.01293	62.0423	0.42072	62.0746	0.43181	62.0836	0.1831
246.646	0.99358	246.023	0.99357	246.136	0.99288	244.608	0.98953				62.203	0.01301	62.0756	0.42078	62.124	0.43188	62.1326	0.18316
246.824	0.99357	246.208	0.99357	246.318	0.99287	244.791	0.98953				62.2367	0.01304	62.1092	0.42085	62.1573	0.43195	62.1659	0.18321
247.004	0.99357	246.391	0.99357	246.5	0.99286	244.974	0.98953				62.2692	0.01311	62.1586	0.42095	62.1904	0.43203	62.1994	0.18326
247.184	0.99356	246.575	0.99357	246.683	0.99285	245.156	0.98954				62.3021	0.01317	62.2082	0.42105	62.2241	0.43211	62.2325	0.18331
247.363	0.99355	246.758	0.99356	246.866	0.99284	245.337	0.98954				62.3523	0.01326	62.2414	0.42113	62.2741	0.43223	62.2833	0.18338
247.542	0.99353	246.939	0.99356	247.05	0.99283	245.52	0.98954				62.4027	0.01336	62.2761	0.42122	62.3236	0.43247	62.333	0.18345
247.722	0.99353	247.122	0.99356	247.234	0.99282	245.702	0.98954				62.4361	0.01341	62.3255	0.42131	62.3573	0.43267	62.3666	0.18349
247.903	0.99353	247.308	0.99356	247.417	0.99282	245.886	0.98954				62.4689	0.01344	62.376	0.42136	62.391	0.43279	62.3992	0.18352
248.084	0.99352	247.492	0.99355	247.599	0.99281	246.071	0.98954				62.5186	0.0135	62.4078	0.42139	62.4408	0.43286	62.4494	0.18357
248.263	0.99351	247.667	0.99355	247.782	0.9928	246.254	0.98954				62.5682	0.01359	62.4413	0.42145	62.4902	0.43288	62.4988	0.18364
248.444	0.99351	247.845	0.99355	247.964	0.99279	246.437	0.98954				62.6021	0.01367	62.4922	0.42158	62.5233	0.43292	62.5327	0.18372
248.625	0.99349	248.025	0.99355	248.146	0.99278	246.619	0.98954				62.6366	0.01373	62.5421	0.42169	62.5563	0.433	62.5659	0.18378
248.805	0.99349	248.207	0.99355	248.327	0.99277	246.803	0.98954				62.6854	0.01381	62.5752	0.42175	62.6069	0.43312	62.6163	0.18385
248.986	0.99348	248.386	0.99355	248.507	0.99276	246.986	0.98954				62.7351	0.01393	62.608	0.42181	62.657	0.43322	62.6658	0.1839
249.167	0.99348	248.566	0.99355	248.688	0.99275	247.169	0.98954				62.7679	0.01401	62.6587	0.42191	62.6899	0.43327	62.6987	0.18394
249.347	0.99347	248.749	0.99354	248.869	0.99274	247.35	0.98954				62.8016	0.01409	62.7089	0.42198	62.7236	0.43333	62.7322	0.18399
249.525	0.99346	248.934	0.99354	249.049	0.99273	247.531	0.98954				62.8521	0.01421	62.7431	0.42202	62.7731	0.43347	62.7832	0.18404
249.703	0.99344	249.112	0.99354	249.228	0.99272	247.713	0.98954				62.9023	0.01431	62.7759	0.42207	62.8229	0.43359	62.8332	0.18412
249.884	0.99344	249.294	0.99354	249.407	0.99271	247.893	0.98954				62.9349	0.01437	62.8086	0.42214	62.8565	0.43366	62.8659	0.18417
250.068	0.99344	249.481	0.99354	249.586	0.9927	248.074	0.98955				62.9692	0.01444	62.8576	0.42223	62.89	0.4337	62.8982	0.18422
250.251	0.99344	249.665	0.99354	249.764	0.99269	248.256	0.98954				63.0017	0.01449	62.9089	0.42233	62.9238	0.43373	62.932	0.18427
250.435	0.99342	249.846	0.99354	249.945	0.99268	248.439	0.98954				63.0527	0.01455	62.9425	0.42238	62.9739	0.43378	62.9825	0.18434
250.615	0.99342	250.025	0.99353	250.127	0.99267	248.621	0.98954				63.1017	0.01461	62.9752	0.42245	63.0229	0.43385	63.0324	0.18441
250.796	0.9934	250.208	0.99353	250.31	0.99266	248.803	0.98954				63.1344	0.01466	63.0249	0.42255	63.0563	0.43391	63.0664	0.18446
250.976	0.9934	250.39	0.99353	250.491	0.99265	248.984	0.98954				63.1671	0.01473	63.0754	0.42264	63.0896	0.43399	63.0984	0.1845
251.155	0.99339	250.567	0.99353	250.671	0.99264	249.166	0.98955				63.2188	0.01479	63.1087	0.42268	63.1395	0.43414	63.1488	0.18453
251.336	0.99339	250.748	0.99353	250.851	0.99263	249.347	0.98955				63.2687	0.01486	63.1411	0.42272	63.1903	0.43428	63.1981	0.18455
251.52	0.99337	250.932	0.99352	251.031	0.99262	249.525	0.98955				63.3021	0.0149	63.1908	0.42279	63.2222	0.43436	63.2318	0.18458
251.699	0.99337	251.118	0.99352	251.213	0.9926	249.704	0.98955				63.3347	0.01495	63.2425	0.42287	63.2558	0.43441	63.2651	0.18461
251.875	0.99336	251.3	0.99352	251.394	0.99259	249.882	0.98955				63.3846	0.01504	63.2748	0.42295	63.3055	0.43449	63.3149	0.18469
252.053	0.99335	251.479	0.99352	251.576	0.99258	250.062	0.98955				63.4339	0.01516	63.3079	0.42302	63.3547	0.43458	63.3648	0.18477
252.231	0.99335	251.657	0.99352	251.757	0.99257	250.243	0.98955				63.4673	0.01525	63.341	0.42308	63.3879	0.43468	63.3984	0.1848
252.411	0.99335	251.836	0.99351	251.938	0.99256	250.423	0.98955				63.5015	0.01536	63.3902	0.42315	63.4225	0.43477	63.4313	0.18483
252.588	0.99332	252.014	0.99351	252.121	0.99255	250.603	0.98955				63.5341	0.01546	63.4411	0.42323	63.4555	0.43485	63.4649	0.18486
252.767	0.99332	252.196	0.9935	252.303	0.99254	250.783	0.98955				63.5833	0.01551	63.4743	0.42328	63.5052	0.43495	63.5146	0.18491
252.951	0.99331	252.381	0.9935	252.486	0.99253	250.964	0.98955				63.634	0.01551	63.5078	0.42334	63.5543	0.43503	63.5649	0.18498
253.133	0.99331	252.557	0.9935	252.668	0.99252	251.143	0.98955				63.6672	0.01555	63.5583	0.42345	63.5879	0.43508	63.5983	0.18503
253.313	0.9933	252.736	0.9935	252.851	0.9925	251.324	0.98955				63.7013	0.01565	63.6079	0.42359	63.6225	0.43514	63.6315	0.18508
253.494	0.9933	252.918	0.99349	253.033	0.99249	251.506	0.98955				63.7509	0.01577	63.6416	0.42367	63.6725	0.43526	63.682	0.18516
253.677	0.99329	253.098	0.99349	253.215	0.99248	251.688	0.98955				63.8009	0.01584	63.6744	0.42373	63.7224	0.43542	63.7317	0.18524
253.857	0.99328	253.278	0.99349	253.397	0.99247	251.869	0.98955				63.8342	0.01589	63.7239	0.42379	63.756	0.43546	63.7658	0.18528
254.031	0.99326	253.459	0.99348	253.58	0.99246	252.05	0.98956				63.8688	0.01595	63.7731	0.42385	63.7888	0.43549	63.7982	0.18532
254.212	0.99326	253.645	0.99348	253.762	0.99246	252.231	0.98956				63.9168	0.01605	63.8077	0.4239	63.8394	0.43562	63.8483	0.18537
254.395	0.99326	253.831	0.99348	253.941	0.99244	252.412	0.98956				63.9667	0.01612	63.8408	0.42395	63.8887	0.436	63.8978	0.18544
254.578	0.99325	254.016	0.99347	254.121	0.99244	252.594	0.98956				63.9997	0.01621	63.8914	0.42406	63.9222	0.43617	63.9313	0.18549
254.757	0.99325	254.195	0.99347	254.302	0.99243	252.774	0.98956				64.0337	0.01632	63.9413	0.42417	63.956	0.43628	63.9641	0.18553
254.935	0.99323	254.377	0.99347	254.482	0.99242	252.956	0.98957				64.0851	0.01642	63.9738	0.42426	64.0053	0.4364	64.0143	0.18559
255.118	0.99322	254.562	0.99346	254.663	0.99241	253.139	0.98957				64.1346	0.01645	64.007	0.42433	64.0555	0.43649	64.064	0.18566
255.301	0.99321	254.742	0.99346	254.844	0.9924	253.319	0.98957				64.1679	0.01649	64.0401	0.42437	64.0895	0.43652	64.0982	0.18571
255.483	0.99321	254.923	0.99345	255.026	0.99239	253.501	0.98957				64.2008	0.01653	64.0908	0.42443	64.1225	0.43656	64.1318	0.18575
255.667	0.99321	255.108	0.99345	255.207	0.99238	253.683	0.98957				64.234	0.0166	64.1413	0.4245	64.1558	0.43663	64.1645	0.18578
255.854	0.99321	255.293	0.99345	255.386	0.99237	253.863	0.98957				64.284	0.01673	64.1747	0.42457	64.2055	0.43676	64.2146	0.18581
256.037	0.99318	255.475	0.99344	255.565	0.99235	254.043	0.98958				64.3346	0.01685	64.2075	0.42465	64.2562	0.43691	64.2652	0.18587
256.215	0.99318	255.656	0.99344	255.747	0.99234	254.223	0.98958				64.3684	0.01688	64.2571	0.42474	64.2898	0.43698	64.2979	0.18594
256.396	0.99317	255.836	0.99343	255.928	0.99233	254.404	0.98958				64.4016	0.01687	64.3082	0.42479	64.3225	0.43704	64.3318	0.18601
256.575	0.99317	256.019	0.99343	256.107	0.99232	254.586	0.98958				64.4512	0.01687	64.3412	0.42482	64.3723	0.43709	64.381	0.18609
256.753	0.99316	256.203	0.99343	256.287	0.99231	254.767	0.98958				64.501	0.01693	64.3731	0.42487	64.422	0.43716	64.4306	0.18616
256.925	0.99316	256.385	0.99342	256.469	0.9923	254.949	0.98958				64.5341	0.01702	64.424	0.42497	64.455	0.43725	64.4641	0.18621
257.105	0.99313	256.566	0.99341	256.653	0.99229	255.13	0.98958				64.5669	0.01709	64.474	0.42508	64.4885	0.43732	64.4983	0.18627
257.287	0.99313	256.745	0.99341	256.835	0.99228	255.311	0.98959				64.6176	0.0172	64.5075	0.42516	64.5391	0.43739	64.5478	0.18634
257.469	0.99313	256.923	0.99341	257.016	0.99227	255.492	0.98959				64.6681	0.01728	64.5418	0.42522	64.5884	0.43745	64.5969	0.18639
257.646	0.99312	257.103	0.99341	257.198	0.99226	255.673	0.98959				64.7004	0.01735	64.592	0.42527	64.6223	0.43754	64.6307	0.18643
257.818	0.99312	257.283	0.9934	257.381	0.99225	255.855	0.98959				64.7333	0.01743	64.6418	0.42534	64.6559	0.43763	64.6647	0.18647
257.995	0.99311	257.465	0.9934	257.563	0.99225	256.037	0.98959				64.7839	0.01755	64.6737	0.42541	64.7061	0.43775	64.7148	0.18654
258.18	0.99309	257.646	0.99339	257.744	0.99223	256.217	0.98959				64.8337	0.01767	64.7067	0.4255	64.7552	0.43786	64.7644	0.18662
258.364	0.99309	257.824	0.99339	257.925	0.99222	256.399	0.9896				64.8672	0.01774	64.74	0.42557	64.7891	0.43794	64.7963	0.18667
258.549	0.99309	258.004	0.99339	258.107	0.99221	256.581	0.9896				64.8996	0.01781	64.7905	0.42563	64.8224	0.43801	64.8292	0.18673
258.738	0.99307	258.186	0.99338	258.292	0.99221	256.764	0.9896				64.9338	0.01787	64.8423	0.42569	64.8558	0.4381	64.8641	0.1868
258.92	0.99307	258.369	0.99338	258.472	0.99219	256.946	0.9896				64.9835	0.0179	64.8752	0.42577	64.9059	0.43821	64.9142	0.18687
259.098	0.99306	258.553	0.99338	258.651	0.99219	257.127	0.9896				65.0345	0.01795	64.9074	0.42594	64.9555	0.43832	64.9642	0.18692
259.273	0.99306	258.739	0.99338	258.831	0.99217	257.307	0.9896				65.0672	0.018	64.9569	0.42609	64.9878	0.43839	64.9972	0.18694
259.452	0.99305	258.923	0.99337	259.013	0.99217	257.488	0.9896				65.0997	0.01807	65.0071	0.42617	65.0217	0.43845	65.0297	0.18697
259.638	0.99304	259.105	0.99337	259.194	0.99215	257.671	0.98961				65.1498	0.01818	65.0402	0.4262	65.0721	0.43854	65.0799	0.18704
259.825	0.99302	259.287	0.99336	259.375	0.99214	257.852	0.98961				65.2001	0.01829	65.0739	0.42625	65.1222	0.43858	65.1312	0.18712
260.002	0.99302	259.468	0.99336	259.558	0.99213	258.034	0.98961				65.2342	0.01833	65.1242	0.42634	65.1556	0.43862	65.1641	0.18717
260.179	0.99302	259.65	0.99336	259.741	0.99212	258.215	0.98961				65.2672	0.01834	65.175	0.42643	65.1888	0.43866	65.1982	0.18721
260.356	0.99302	259.833	0.99336	259.924	0.99211	258.393	0.98961				65.3165	0.01835	65.2089	0.42648	65.2376	0.43883	65.2478	0.18727
260.531	0.993	260.011	0.99335	260.104	0.9921	258.57	0.98961				65.3663	0.01844	65.2404	0.42652	65.2883	0.43905	65.2971	0.18732
260.703	0.99299	260.187	0.99335	260.284	0.99209	258.749	0.98961				65.4004	0.01853	65.2737	0.42657	65.3215	0.43912	65.3304	0.18736
260.877	0.99298	260.364	0.99335	260.467	0.99208	258.93	0.98962				65.4337	0.01862	65.3239	0.42664	65.3554	0.43917	65.3638	0.18739
261.06	0.99298	260.543	0.99334	260.649	0.99207	259.114	0.98961				65.4844	0.01876	65.3741	0.42672	65.4057	0.43925	65.414	0.18748
261.244	0.99297	260.721	0.99334	260.83	0.99206	259.297	0.98961				65.5341	0.01888	65.4076	0.42675	65.4552	0.43939	65.4648	0.18756
261.425	0.99297	260.898	0.99334	261.01	0.99205	259.479	0.98962				65.5677	0.01891	65.4407	0.42674	65.4883	0.43947	65.4973	0.18762
261.604	0.99296	261.079	0.99333	261.191	0.99204	259.66	0.98962				65.601	0.01894	65.4914	0.42677	65.5219	0.43951	65.5305	0.18767
261.784	0.99295	261.262	0.99333	261.373	0.99203	259.841	0.98962				65.6337	0.019	65.541	0.42696	65.5553	0.4395	65.5639	0.18773
261.962	0.99294	261.443	0.99333	261.553	0.99202	260.023	0.98962				65.6834	0.0191	65.5741	0.4273	65.6051	0.43953	65.6138	0.18781
262.144	0.99293	261.623	0.99333	261.733	0.99202	260.206	0.98962				65.7332	0.01922	65.6072	0.4275	65.6546	0.43962	65.6635	0.18789
262.33	0.99292	261.809	0.99332	261.913	0.99201	260.389	0.98962				65.7674	0.0193	65.6569	0.4276	65.6889	0.43972	65.6963	0.18794
262.518	0.99292	261.997	0.99332	262.093	0.99199	260.573	0.98962				65.8007	0.01938	65.708	0.42767	65.7213	0.4398	65.7299	0.18799
262.705	0.99292	262.182	0.99332	262.274	0.99199	260.756	0.98963				65.8498	0.01946	65.7405	0.42772	65.7714	0.43998	65.7799	0.18803
262.885	0.9929	262.363	0.99331	262.455	0.99198	260.938	0.98963				65.9003	0.01953	65.7735	0.42774	65.8218	0.44012	65.8302	0.18808
263.063	0.9929	262.542	0.99331	262.637	0.99197	261.118	0.98963				65.933	0.01959	65.8233	0.42778	65.8541	0.44018	65.8631	0.18812
263.242	0.99288	262.725	0.99331	262.819	0.99196	261.298	0.98963				65.9666	0.01968	65.8729	0.42785	65.8875	0.44025	65.8971	0.18816
263.419	0.99288	262.908	0.99331	263	0.99195	261.478	0.98964				66.0166	0.01987	65.9069	0.42793	65.937	0.44034	65.9473	0.18822
263.599	0.99287	263.085	0.99331	263.179	0.99194	261.66	0.98964				66.0661	0.02	65.9409	0.42803	65.9872	0.44044	65.9967	0.18828
263.781	0.99287	263.262	0.99331	263.361	0.99193	261.841	0.98964				66.099	0.02007	65.9743	0.4281	66.0203	0.44049	66.0288	0.18834
263.96	0.99286	263.444	0.9933	263.542	0.99192	262.023	0.98964				66.1335	0.02012	66.0235	0.42817	66.0547	0.44055	66.0628	0.18839
264.135	0.99286	263.625	0.9933	263.724	0.99191	262.204	0.98964				66.167	0.02018	66.0731	0.42823	66.0883	0.44061	66.0955	0.18844
264.314	0.99284	263.806	0.9933	263.905	0.9919	262.385	0.98965				66.2161	0.02027	66.106	0.42828	66.138	0.44072	66.1467	0.18853
264.495	0.99283	263.987	0.9933	264.085	0.99189	262.566	0.98965				66.266	0.02036	66.1399	0.42832	66.1871	0.44079	66.1953	0.18862
264.677	0.99283	264.169	0.99329	264.265	0.99188	262.748	0.98965				66.2996	0.02042	66.1899	0.42834	66.2212	0.44083	66.2291	0.18865
264.86	0.99283	264.354	0.99329	264.445	0.99187	262.931	0.98966				66.3329	0.02048	66.2393	0.42838	66.2549	0.44089	66.2631	0.18867
265.044	0.99282	264.536	0.99329	264.626	0.99186	263.113	0.98966				66.3826	0.02053	66.2728	0.42842	66.3047	0.44101	66.3134	0.18871
265.229	0.99281	264.714	0.99329	264.806	0.99185	263.297	0.98966				66.4314	0.02056	66.3067	0.42848	66.3536	0.44114	66.3631	0.18878
265.412	0.99279	264.89	0.99329	264.989	0.99184	263.481	0.98967				66.4657	0.02058	66.3568	0.42857	66.387	0.44117	66.3959	0.18882
265.592	0.99279	265.075	0.99328	265.172	0.99183	263.663	0.98967				66.4983	0.02064	66.4068	0.42865	66.4197	0.44121	66.4293	0.18886
265.769	0.99279	265.265	0.99328	265.355	0.99182	263.844	0.98967				66.5495	0.02071	66.4398	0.4287	66.4703	0.44131	66.4792	0.1889
265.95	0.99279	265.447	0.99328	265.537	0.99181	264.026	0.98967				66.599	0.0208	66.4734	0.42874	66.5209	0.44144	66.5297	0.18894
266.134	0.99278	265.626	0.99327	265.719	0.9918	264.209	0.98967				66.631	0.02085	66.5232	0.42882	66.5537	0.44149	66.5624	0.18898
266.316	0.99277	265.808	0.99327	265.901	0.99178	264.391	0.98967				66.6653	0.02092	66.5735	0.42889	66.5877	0.4415	66.596	0.18902
266.496	0.99275	265.989	0.99326	266.082	0.99177	264.571	0.98967				66.7154	0.02096	66.6072	0.42894	66.638	0.44154	66.6457	0.1891
266.676	0.99275	266.171	0.99326	266.263	0.99176	264.751	0.98968				66.7653	0.02098	66.64	0.42899	66.6877	0.44169	66.6962	0.18916
266.854	0.99275	266.355	0.99326	266.443	0.99175	264.932	0.98968				66.7996	0.02102	66.6736	0.42903	66.721	0.44184	66.7294	0.1892
267.032	0.99274	266.538	0.99326	266.626	0.99173	265.114	0.98968				66.8325	0.02108	66.7228	0.42915	66.7531	0.44191	66.7628	0.18922
267.21	0.99274	266.724	0.99326	266.808	0.99172	265.294	0.98969				66.8661	0.02113	66.7719	0.42927	66.7869	0.44198	66.7955	0.18925
267.391	0.99273	266.908	0.99325	266.989	0.99171	265.476	0.98969				66.9156	0.0212	66.8067	0.42933	66.837	0.44204	66.8455	0.1893
267.575	0.99271	267.085	0.99325	267.169	0.9917	265.659	0.98969				66.9668	0.02129	66.8395	0.42938	66.8867	0.44213	66.8953	0.18937
267.758	0.9927	267.263	0.99325	267.349	0.99169	265.841	0.9897				66.9989	0.02138	66.8902	0.42943	66.9206	0.44218	66.929	0.18943
267.934	0.9927	267.442	0.99325	267.53	0.99168	266.024	0.9897				67.0323	0.02146	66.94	0.42947	66.9544	0.44222	66.9626	0.18949
268.111	0.9927	267.621	0.99324	267.711	0.99166	266.205	0.9897				67.0821	0.02154	66.973	0.42948	67.0043	0.4423	67.0127	0.18955
268.292	0.99269	267.799	0.99324	267.894	0.99165	266.388	0.9897				67.1324	0.02161	67.0059	0.42952	67.0541	0.44242	67.0623	0.18959
268.472	0.99268	267.977	0.99324	268.077	0.99164	266.569	0.9897				67.1651	0.02166	67.0569	0.42962	67.0867	0.44252	67.0956	0.18961
268.654	0.99267	268.154	0.99323	268.26	0.99163	266.749	0.9897				67.1987	0.02173	67.1068	0.42976	67.1209	0.4426	67.1287	0.18964
268.837	0.99266	268.33	0.99323	268.441	0.99162	266.929	0.9897				67.2485	0.02184	67.139	0.42982	67.1705	0.44268	67.1785	0.18972
269.02	0.99266	268.511	0.99323	268.621	0.99161	267.109	0.98971				67.299	0.02191	67.1724	0.42985	67.2213	0.44277	67.2279	0.18979
269.201	0.99265	268.692	0.99322	268.803	0.9916	267.289	0.98971				67.3324	0.02197	67.2058	0.42987	67.2543	0.44282	67.2618	0.18983
269.381	0.99265	268.873	0.99322	268.985	0.99159	267.471	0.98971				67.3666	0.02204	67.2565	0.42993	67.2883	0.44287	67.2965	0.18986
269.562	0.99264	269.056	0.99322	269.166	0.99158	267.652	0.98971				67.4154	0.02214	67.3071	0.43005	67.3376	0.44297	67.3457	0.18993
269.745	0.99263	269.234	0.99321	269.347	0.99157	267.835	0.98971				67.465	0.0222	67.3404	0.43013	67.3876	0.44311	67.3958	0.19001
269.926	0.99262	269.413	0.99321	269.528	0.99156	268.019	0.98971				67.4983	0.02224	67.3725	0.4302	67.4204	0.4432	67.4287	0.19006
270.106	0.99262	269.594	0.99321	269.709	0.99155	268.204	0.98971				67.5327	0.02231	67.4223	0.43025	67.4544	0.44327	67.4617	0.19011
270.288	0.9926	269.774	0.9932	269.89	0.99154	268.39	0.98971				67.5648	0.0224	67.4726	0.43029	67.4875	0.4433	67.496	0.19014
270.47	0.9926	269.952	0.9932	270.071	0.99153	268.574	0.98971				67.615	0.02254	67.5057	0.43034	67.5375	0.44335	67.5456	0.19018
270.648	0.9926	270.134	0.9932	270.251	0.99152	268.758	0.98972				67.6642	0.02268	67.539	0.43041	67.5868	0.44344	67.595	0.19026
270.823	0.99259	270.316	0.9932	270.434	0.99151	268.942	0.98972				67.6981	0.02278	67.5887	0.4305	67.6206	0.44352	67.6287	0.19035
270.998	0.99258	270.496	0.99319	270.615	0.9915	269.127	0.98972				67.7323	0.02285	67.6391	0.43055	67.6546	0.44358	67.6613	0.19045
271.177	0.99257	270.676	0.99319	270.795	0.99149	269.308	0.98972				67.7819	0.02289	67.6727	0.43058	67.7032	0.44365	67.7119	0.19052
271.359	0.99256	270.853	0.99319	270.976	0.99148	269.49	0.98972				67.831	0.02292	67.7061	0.43061	67.7527	0.44373	67.7614	0.19057
271.542	0.99255	271.034	0.99318	271.157	0.99147	269.67	0.98972				67.8646	0.02296	67.7561	0.4307	67.7861	0.44377	67.795	0.1906
271.724	0.99255	271.217	0.99318	271.338	0.99146	269.848	0.98972				67.8982	0.02302	67.8058	0.43078	67.8209	0.44381	67.8274	0.19066
271.906	0.99255	271.398	0.99318	271.518	0.99146	270.027	0.98972				67.9487	0.02308	67.8385	0.43084	67.8705	0.44385	67.8782	0.19074
272.083	0.99253	271.581	0.99318	271.698	0.99145	270.207	0.98972				67.9979	0.02313	67.8728	0.4309	67.9198	0.44389	67.9289	0.19082
272.26	0.99253	271.768	0.99317	271.879	0.99144	270.389	0.98972				68.0317	0.02316	67.9059	0.43095	67.9539	0.44394	67.9622	0.19086
272.435	0.99251	271.95	0.99317	272.06	0.99143	270.572	0.98972				68.0652	0.02321	67.9563	0.43101	67.9879	0.44401	67.9938	0.19089
272.614	0.99251	272.131	0.99317	272.24	0.99142	270.754	0.98972				68.1143	0.02332	68.0063	0.43107	68.0364	0.44418	68.0456	0.19094
272.798	0.99251	272.31	0.99317	272.419	0.99141	270.935	0.98972				68.1637	0.02341	68.0395	0.43113	68.086	0.4443	68.0948	0.191
272.98	0.9925	272.493	0.99316	272.601	0.9914	271.115	0.98972				68.1979	0.02345	68.0734	0.43121	68.1197	0.44437	68.127	0.19105
273.159	0.99249	272.678	0.99316	272.783	0.99139	271.296	0.98972				68.2313	0.02349	68.1219	0.43133	68.1533	0.44442	68.1613	0.19109
273.337	0.99249	272.859	0.99315	272.964	0.99138	271.476	0.98972				68.2638	0.02355	68.1723	0.43142	68.1865	0.44449	68.194	0.19112
273.516	0.99247	273.038	0.99315	273.144	0.99137	271.656	0.98972				68.3144	0.02378	68.2057	0.43146	68.2356	0.4446	68.2447	0.19119
273.691	0.99247	273.221	0.99315	273.326	0.99136	271.836	0.98972				68.3638	0.02389	68.2395	0.43151	68.2861	0.44469	68.295	0.19127
273.866	0.99246	273.405	0.99315	273.507	0.99136	272.015	0.98972				68.3984	0.02393	68.2895	0.43155	68.3204	0.44476	68.3285	0.19132
274.044	0.99246	273.584	0.99314	273.688	0.99134	272.194	0.98972				68.4324	0.02394	68.3395	0.43158	68.3535	0.44483	68.3622	0.19135
274.222	0.99245	273.764	0.99314	273.869	0.99133	272.373	0.98973				68.4808	0.02392	68.3725	0.43161	68.4032	0.44493	68.412	0.1914
274.399	0.99244	273.948	0.99314	274.051	0.99132	272.552	0.98973				68.5302	0.02401	68.4069	0.43169	68.4528	0.44501	68.4603	0.19148
274.579	0.99243	274.133	0.99314	274.233	0.99132	272.73	0.98973				68.5646	0.02409	68.4558	0.43191	68.4868	0.44507	68.4938	0.19154
274.759	0.99243	274.311	0.99313	274.413	0.99131	272.908	0.98973				68.5975	0.02416	68.5057	0.43204	68.5189	0.44513	68.5272	0.19157
274.938	0.99242	274.491	0.99313	274.593	0.9913	273.088	0.98973				68.6476	0.02421	68.54	0.4321	68.5698	0.44522	68.5774	0.19161
275.12	0.99241	274.676	0.99313	274.774	0.99129	273.27	0.98973				68.6974	0.02424	68.5727	0.43215	68.62	0.44532	68.628	0.19164
275.302	0.99241	274.86	0.99313	274.957	0.99128	273.452	0.98973				68.7296	0.0243	68.605	0.43219	68.6525	0.4454	68.6611	0.19167
275.48	0.9924	275.039	0.99313	275.139	0.99126	273.633	0.98973				68.7636	0.02438	68.6547	0.43222	68.6857	0.44547	68.6938	0.1917
275.66	0.99239	275.221	0.99313	275.32	0.99125	273.814	0.98973				68.7969	0.02444	68.7055	0.43229	68.7192	0.44556	68.7273	0.19173
275.839	0.99239	275.404	0.99313	275.503	0.99124	273.996	0.98973				68.8474	0.02451	68.7386	0.43236	68.7695	0.44568	68.7785	0.1918
276.026	0.99238	275.587	0.99312	275.685	0.99123	274.177	0.98973				68.8967	0.02456	68.7721	0.43243	68.8187	0.44577	68.8287	0.19188
276.21	0.99237	275.767	0.99312	275.864	0.99122	274.359	0.98973				68.9307	0.02457	68.8219	0.43251	68.8531	0.44582	68.861	0.19195
276.391	0.99236	275.946	0.99312	276.043	0.99121	274.543	0.98973				68.9635	0.02461	68.8715	0.43257	68.8851	0.44585	68.8947	0.192
276.573	0.99235	276.128	0.99312	276.221	0.9912	274.729	0.98973				69.0132	0.02474	68.9051	0.43261	68.9362	0.44591	68.9433	0.19205
276.755	0.99235	276.31	0.99312	276.399	0.99118	274.916	0.98973				69.0634	0.02505	68.9392	0.43267	68.9868	0.44599	68.9932	0.19209
276.936	0.99234	276.485	0.99311	276.578	0.99117	275.1	0.98973				69.0964	0.02529	68.9887	0.43277	69.0193	0.44606	69.027	0.19211
277.116	0.99233	276.664	0.99311	276.759	0.99116	275.282	0.98973				69.1302	0.02539	69.0394	0.43286	69.0531	0.44613	69.0602	0.19214
277.301	0.99232	276.847	0.99311	276.939	0.99115	275.464	0.98973				69.1798	0.02548	69.0723	0.4329	69.1033	0.44623	69.1111	0.19218
277.487	0.99232	277.028	0.9931	277.118	0.99114	275.645	0.98973				69.2302	0.0255	69.1054	0.43294	69.1527	0.44632	69.1599	0.19224
277.668	0.99231	277.207	0.9931	277.296	0.99113	275.826	0.98973				69.2635	0.0255	69.1395	0.43299	69.186	0.44641	69.1931	0.19229
277.847	0.99231	277.389	0.9931	277.475	0.99112	276.006	0.98973				69.2954	0.02552	69.1883	0.43306	69.2191	0.44647	69.2268	0.19235
278.031	0.9923	277.571	0.99309	277.655	0.99111	276.184	0.98973				69.3462	0.02556	69.2387	0.43316	69.2693	0.44656	69.2767	0.19244
278.209	0.99228	277.747	0.99309	277.837	0.9911	276.363	0.98973				69.396	0.02562	69.271	0.43323	69.3196	0.44664	69.3271	0.19255
278.383	0.99228	277.929	0.99309	278.019	0.99109	276.542	0.98973				69.4294	0.02567	69.3053	0.4333	69.3526	0.44672	69.36	0.19262
278.559	0.99227	278.112	0.99309	278.202	0.99107	276.72	0.98973				69.4633	0.02574	69.3549	0.43342	69.3857	0.4468	69.3936	0.19268
278.735	0.99227	278.296	0.99309	278.385	0.99107	276.898	0.98973				69.4969	0.02581	69.405	0.43349	69.4192	0.44687	69.4256	0.19272
278.913	0.99226	278.473	0.99308	278.566	0.99105	277.077	0.98973				69.5461	0.02595	69.4387	0.43353	69.4691	0.44699	69.4764	0.19275
279.093	0.99226	278.648	0.99308	278.747	0.99104	277.257	0.98973				69.5954	0.02606	69.4727	0.43362	69.5194	0.44708	69.5264	0.19281
279.272	0.99224	278.829	0.99307	278.928	0.99103	277.438	0.98973				69.6289	0.02609	69.5227	0.43387	69.5526	0.44711	69.5597	0.19288
279.449	0.99223	279.007	0.99307	279.111	0.99102	277.62	0.98973				69.6627	0.0261	69.5712	0.43399	69.5858	0.44713	69.5933	0.193
279.628	0.99223	279.186	0.99307	279.293	0.99101	277.803	0.98972				69.7128	0.02613	69.605	0.43401	69.6354	0.44721	69.6433	0.19308
279.806	0.99223	279.369	0.99307	279.474	0.991	277.984	0.98972				69.7635	0.0262	69.6382	0.43402	69.6853	0.44731	69.6935	0.19312
279.986	0.99222	279.555	0.99306	279.656	0.99099	278.166	0.98972				69.7963	0.02627	69.6888	0.4341	69.7192	0.44738	69.7262	0.19315
280.17	0.99222	279.739	0.99306	279.838	0.99098	278.347	0.98972				69.8291	0.02633	69.739	0.43421	69.7524	0.44746	69.7597	0.19318
280.349	0.99219	279.92	0.99306	280.019	0.99097	278.529	0.98972				69.8793	0.02643	69.7721	0.43426	69.8023	0.44756	69.8092	0.19323
280.529	0.99219	280.102	0.99306	280.199	0.99096	278.71	0.98972				69.929	0.02653	69.8048	0.4343	69.8512	0.4476	69.8599	0.19325
280.705	0.99219	280.289	0.99305	280.378	0.99095	278.892	0.98972				69.9624	0.02661	69.8376	0.43434	69.884	0.4476	69.8937	0.19327
280.884	0.99218	280.478	0.99305	280.559	0.99094	279.073	0.98972				69.9947	0.02669	69.8883	0.4344	69.9181	0.44767	69.9261	0.19332
281.065	0.99218	280.66	0.99305	280.741	0.99093	279.255	0.98971				70.045	0.02674	69.9387	0.43446	69.9689	0.44794	69.9763	0.19344
281.249	0.99217	280.842	0.99304	280.922	0.99093	279.436	0.98971				70.0958	0.02677	69.9721	0.43452	70.0196	0.44809	70.0261	0.19354
281.432	0.99215	281.024	0.99304	281.104	0.99092	279.615	0.98971				70.1292	0.02681	70.0054	0.43462	70.0519	0.44811	70.0599	0.19358
281.615	0.99215	281.201	0.99303	281.283	0.99091	279.796	0.98971				70.1629	0.02689	70.0546	0.43476	70.0858	0.44812	70.093	0.19361
281.796	0.99215	281.377	0.99303	281.461	0.9909	279.978	0.98971				70.1968	0.02697	70.1043	0.43483	70.1194	0.44816	70.126	0.19365
281.976	0.99214	281.555	0.99303	281.639	0.99089	280.158	0.9897				70.2458	0.02705	70.1376	0.43488	70.1693	0.44829	70.1756	0.19373
282.159	0.99213	281.735	0.99302	281.817	0.99088	280.337	0.9897				70.2952	0.02712	70.1723	0.43491	70.2182	0.44843	70.2264	0.1938
282.338	0.99212	281.913	0.99302	281.998	0.99088	280.516	0.9897				70.3284	0.02718	70.2222	0.43498	70.2512	0.44852	70.2598	0.19384
282.518	0.99211	282.092	0.99302	282.179	0.99087	280.696	0.9897				70.3623	0.02723	70.2719	0.43506	70.2847	0.44861	70.2939	0.19387
282.694	0.9921	282.272	0.99301	282.359	0.99086	280.88	0.9897				70.4118	0.02731	70.3038	0.43512	70.3358	0.44872	70.3421	0.19393
282.876	0.9921	282.454	0.99301	282.538	0.99085	281.064	0.9897				70.4624	0.02739	70.3377	0.4352	70.3857	0.44879	70.3921	0.194
283.056	0.9921	282.636	0.993	282.718	0.99085	281.249	0.9897				70.4957	0.02745	70.3874	0.43529	70.4177	0.44879	70.4261	0.19407
283.238	0.99209	282.819	0.993	282.898	0.99084	281.431	0.9897				70.529	0.02751	70.4379	0.43536	70.4518	0.44881	70.4588	0.19412
283.415	0.99207	283.003	0.993	283.081	0.99083	281.614	0.98969				70.5794	0.0276	70.4716	0.43541	70.5018	0.44884	70.5092	0.19419
283.595	0.99207	283.189	0.993	283.265	0.99082	281.795	0.98969				70.6294	0.02769	70.5046	0.43546	70.5518	0.44893	70.5592	0.19423
283.777	0.99206	283.373	0.993	283.449	0.99082	281.976	0.98969				70.6615	0.02775	70.5384	0.4355	70.5853	0.4491	70.5934	0.19427
283.959	0.99206	283.552	0.99299	283.631	0.99081	282.157	0.98969				70.6946	0.02782	70.5878	0.43556	70.6178	0.44933	70.6254	0.1943
284.142	0.99205	283.733	0.99299	283.812	0.9908	282.338	0.98969				70.7462	0.02793	70.6377	0.43566	70.6688	0.4495	70.6757	0.19438
284.325	0.99204	283.916	0.99299	283.994	0.99079	282.518	0.98969				70.7968	0.02802	70.6708	0.43574	70.7189	0.44959	70.7255	0.19445
284.508	0.99203	284.096	0.99299	284.176	0.99079	282.698	0.98968				70.8296	0.02808	70.7042	0.43582	70.7515	0.44963	70.7591	0.19449
284.686	0.99202	284.275	0.99298	284.357	0.99078	282.877	0.98968				70.8617	0.02814	70.7545	0.43591	70.7849	0.44968	70.7929	0.19453
284.866	0.99202	284.453	0.99298	284.538	0.99077	283.056	0.98968				70.8948	0.02821	70.8039	0.43598	70.8189	0.44972	70.8263	0.19458
285.044	0.99201	284.633	0.99298	284.718	0.99076	283.237	0.98968				70.9451	0.02829	70.8374	0.43604	70.869	0.44976	70.8765	0.19464
285.223	0.992	284.811	0.99297	284.898	0.99076	283.419	0.98968				70.9947	0.02839	70.8706	0.43609	70.9176	0.44983	70.9261	0.19471
285.402	0.99199	284.991	0.99297	285.076	0.99075	283.6	0.98967				71.0281	0.02847	70.9209	0.43619	70.9514	0.4499	70.9589	0.19475
285.58	0.99199	285.17	0.99297	285.257	0.99074	283.782	0.98967				71.0616	0.02854	70.9707	0.43625	70.9845	0.44998	70.9939	0.19477
285.76	0.99198	285.35	0.99297	285.439	0.99074	283.964	0.98967				71.112	0.02863	71.0042	0.43627	71.0353	0.4501	71.0426	0.19479
285.938	0.99197	285.534	0.99296	285.622	0.99073	284.146	0.98967				71.1615	0.02874	71.0367	0.43629	71.0853	0.4502	71.0919	0.19485
286.116	0.99197	285.718	0.99296	285.801	0.99072	284.329	0.98966				71.1941	0.02882	71.0706	0.43632	71.1188	0.45026	71.1249	0.1949
286.296	0.99195	285.901	0.99296	285.979	0.99072	284.511	0.98966				71.2283	0.02888	71.1211	0.43641	71.1519	0.45031	71.1588	0.19496
286.475	0.99195	286.083	0.99295	286.157	0.99071	284.691	0.98966				71.2785	0.02891	71.1712	0.43653	71.2011	0.45036	71.2088	0.19503
286.655	0.99194	286.266	0.99295	286.335	0.9907	284.872	0.98966				71.3283	0.02895	71.205	0.43662	71.2512	0.4504	71.2596	0.19509
286.837	0.99194	286.448	0.99295	286.515	0.99069	285.052	0.98966				71.3614	0.02902	71.2376	0.4367	71.2849	0.45043	71.2926	0.19512
287.021	0.99192	286.63	0.99294	286.697	0.99068	285.231	0.98966				71.3951	0.02911	71.2871	0.43676	71.3179	0.4505	71.3257	0.19517
287.203	0.99192	286.812	0.99294	286.88	0.99067	285.412	0.98966				71.4274	0.02918	71.3362	0.43681	71.3507	0.45059	71.3589	0.19523
287.383	0.99191	286.992	0.99294	287.061	0.99067	285.594	0.98966				71.4776	0.02924	71.371	0.43685	71.4011	0.45071	71.409	0.19534
287.564	0.99191	287.17	0.99294	287.24	0.99066	285.777	0.98965				71.5276	0.02931	71.4045	0.43692	71.4511	0.45081	71.458	0.19541
287.746	0.9919	287.348	0.99293	287.421	0.99065	285.959	0.98965				71.5604	0.02935	71.4544	0.43705	71.4848	0.45087	71.4919	0.19543
287.929	0.9919	287.524	0.99293	287.604	0.99064	286.141	0.98965				71.5947	0.0294	71.5039	0.43715	71.5181	0.45093	71.5248	0.19546
288.11	0.99188	287.702	0.99293	287.788	0.99064	286.323	0.98965				71.6448	0.02943	71.5389	0.43718	71.5679	0.45099	71.5748	0.19552
288.287	0.99187	287.882	0.99293	287.973	0.99063	286.505	0.98965				71.6958	0.0295	71.5712	0.43721	71.6182	0.45103	71.6252	0.19558
288.469	0.99187	288.063	0.99292	288.157	0.99062	286.686	0.98964				71.7277	0.02958	71.6212	0.43728	71.6517	0.45106	71.6588	0.19561
288.649	0.99187	288.243	0.99292	288.34	0.99062	286.867	0.98964				71.761	0.02966	71.6705	0.43736	71.6851	0.45111	71.6923	0.19566
288.828	0.99185	288.423	0.99292	288.521	0.99061	287.047	0.98964				71.8107	0.02982	71.7034	0.43742	71.7346	0.45124	71.7413	0.19579
289.007	0.99184	288.602	0.99292	288.702	0.99061	287.229	0.98964				71.8605	0.02993	71.7366	0.43746	71.7842	0.45157	71.7915	0.19586
289.186	0.99184	288.778	0.99291	288.884	0.9906	287.411	0.98963				71.8946	0.02999	71.7706	0.4375	71.8181	0.45177	71.8249	0.19589
289.366	0.99183	288.96	0.99291	289.066	0.9906	287.593	0.98963				71.9278	0.03003	71.8218	0.43758	71.8506	0.45189	71.8584	0.19591
289.545	0.99183	289.143	0.99291	289.247	0.99059	287.774	0.98963				71.978	0.03008	71.871	0.43767	71.9008	0.45196	71.9083	0.19597
289.721	0.99182	289.323	0.99291	289.43	0.99059	287.956	0.98963				72.0278	0.03014	71.9026	0.43775	71.9497	0.45199	71.9584	0.19605
289.902	0.9918	289.503	0.99291	289.614	0.99058	288.137	0.98963				72.0615	0.03019	71.9357	0.43784	71.9845	0.45201	71.9908	0.19608
290.089	0.9918	289.683	0.9929	289.796	0.99058	288.319	0.98962				72.0943	0.03023	71.9857	0.43794	72.0169	0.45204	72.0243	0.19611
290.269	0.9918	289.865	0.9929	289.978	0.99057	288.501	0.98962				72.1285	0.03025	72.0375	0.43802	72.0512	0.45209	72.0574	0.19612
290.448	0.99179	290.046	0.9929	290.159	0.99056	288.682	0.98962				72.1779	0.03032	72.0716	0.43805	72.1012	0.45215	72.1081	0.19617
290.628	0.99179	290.227	0.99289	290.339	0.99056	288.864	0.98962				72.227	0.03045	72.1049	0.43807	72.1506	0.45227	72.1573	0.19623
290.804	0.99177	290.406	0.99289	290.518	0.99055	289.044	0.98962				72.2609	0.03054	72.1534	0.43811	72.184	0.45233	72.1914	0.19629
290.979	0.99176	290.588	0.99289	290.698	0.99055	289.222	0.98962				72.2927	0.03062	72.2026	0.43814	72.2168	0.45241	72.2238	0.19633
291.16	0.99176	290.771	0.99289	290.877	0.99054	289.4	0.98962				72.3438	0.03074	72.2367	0.43817	72.2666	0.45253	72.2743	0.19641
291.341	0.99175	290.951	0.99288	291.056	0.99053	289.578	0.98962				72.3932	0.03085	72.2704	0.43821	72.3165	0.45264	72.3245	0.19645
291.526	0.99174	291.133	0.99288	291.234	0.99053	289.756	0.98962				72.4268	0.03087	72.3213	0.43832	72.3505	0.45272	72.3566	0.19646
291.709	0.99174	291.313	0.99288	291.411	0.99052	289.934	0.98961				72.4606	0.03089	72.3706	0.43862	72.3838	0.45277	72.3912	0.19649
291.887	0.99172	291.493	0.99288	291.588	0.99052	290.11	0.98961				72.5108	0.03098	72.4039	0.4388	72.4349	0.45283	72.4418	0.19659
292.065	0.99172	291.671	0.99288	291.766	0.99051	290.288	0.98961				72.561	0.03109	72.4355	0.43888	72.4844	0.45289	72.4921	0.1967
292.246	0.99171	291.853	0.99288	291.947	0.99051	290.469	0.9896				72.5937	0.03116	72.4696	0.43891	72.5172	0.45295	72.5242	0.19675
292.423	0.9917	292.035	0.99287	292.128	0.9905	290.651	0.9896				72.6275	0.03123	72.5199	0.43893	72.55	0.45302	72.5568	0.1968
292.605	0.9917	292.22	0.99287	292.309	0.9905	290.833	0.9896				72.6771	0.03136	72.5704	0.43897	72.6004	0.45308	72.6075	0.19688
292.795	0.99169	292.403	0.99287	292.487	0.99049	291.016	0.9896				72.7262	0.03147	72.6036	0.43901	72.6517	0.45316	72.6579	0.19696
292.979	0.99169	292.585	0.99287	292.665	0.99049	291.2	0.9896				72.7606	0.03153	72.6363	0.43906	72.6829	0.45323	72.6907	0.19699
293.16	0.99168	292.765	0.99287	292.848	0.99048	291.385	0.9896				72.7935	0.03157	72.6863	0.43916	72.717	0.4533	72.7252	0.19701
293.342	0.99166	292.946	0.99286	293.03	0.99048	291.569	0.9896				72.8282	0.03163	72.7362	0.43927	72.7509	0.45338	72.7578	0.19703
293.522	0.99165	293.129	0.99286	293.211	0.99047	291.755	0.9896				72.8782	0.03171	72.7696	0.43934	72.801	0.45347	72.807	0.19708
293.703	0.99165	293.311	0.99286	293.39	0.99047	291.941	0.9896				72.9264	0.03182	72.8031	0.43939	72.85	0.45356	72.8573	0.19717
293.886	0.99165	293.493	0.99285	293.569	0.99046	292.126	0.9896				72.9604	0.03192	72.8533	0.43946	72.8838	0.4536	72.8914	0.19721
294.066	0.99163	293.673	0.99285	293.747	0.99046	292.31	0.9896				72.9924	0.03199	72.9028	0.4395	72.9169	0.45363	72.9243	0.19724
294.247	0.99163	293.852	0.99285	293.927	0.99045	292.492	0.9896				73.0439	0.03207	72.9372	0.43953	72.9672	0.45367	72.9737	0.19728
294.43	0.99162	294.031	0.99285	294.108	0.99045	292.674	0.9896				73.0949	0.03215	72.9702	0.43959	73.0174	0.45376	73.0239	0.19734
294.608	0.99161	294.21	0.99284	294.289	0.99044	292.855	0.9896				73.1276	0.03219	73.0037	0.43965	73.0503	0.45383	73.0578	0.19739
294.785	0.99161	294.392	0.99284	294.469	0.99043	293.036	0.98959				73.1606	0.03225	73.0525	0.43976	73.0841	0.45392	73.0905	0.19744
294.962	0.99161	294.573	0.99283	294.647	0.99042	293.217	0.98959				73.2104	0.03231	73.1024	0.43985	73.1333	0.45404	73.1399	0.19752
295.14	0.99159	294.753	0.99283	294.824	0.99042	293.397	0.98959				73.2608	0.03236	73.1368	0.43991	73.1846	0.45414	73.1909	0.1976
295.318	0.99159	294.933	0.99283	295.003	0.99041	293.575	0.98959				73.294	0.03239	73.1694	0.43996	73.2175	0.4542	73.2234	0.19765
295.499	0.99158	295.109	0.99283	295.182	0.99041	293.755	0.98959				73.3269	0.03241	73.2193	0.44001	73.2502	0.45427	73.2573	0.1977
295.678	0.99156	295.289	0.99282	295.363	0.9904	293.934	0.98959				73.3768	0.03249	73.2698	0.44003	73.2996	0.45433	73.3069	0.19774
295.856	0.99156	295.47	0.99282	295.545	0.9904	294.115	0.98958				73.4253	0.0326	73.3037	0.44009	73.35	0.45439	73.3575	0.19776
296.034	0.99155	295.652	0.99282	295.725	0.99039	294.295	0.98958				73.4603	0.03265	73.3362	0.44019	73.3833	0.45445	73.3908	0.19779
296.212	0.99155	295.83	0.99282	295.908	0.99039	294.476	0.98958				73.4938	0.0327	73.3865	0.44046	73.4167	0.45451	73.423	0.19785
296.391	0.99155	296.009	0.99281	296.091	0.99038	294.659	0.98958				73.5276	0.03275	73.4365	0.44058	73.4504	0.45457	73.4567	0.19792
296.571	0.99153	296.192	0.99281	296.275	0.99038	294.841	0.98957				73.5771	0.0329	73.4695	0.44061	73.5	0.45466	73.5065	0.19801
296.751	0.99152	296.375	0.9928	296.457	0.99038	295.022	0.98957				73.6269	0.03307	73.5027	0.44064	73.5519	0.45477	73.5571	0.19808
296.93	0.99152	296.557	0.9928	296.638	0.99037	295.204	0.98957				73.6595	0.03316	73.5528	0.44069	73.584	0.45487	73.5903	0.19812
297.11	0.99151	296.738	0.9928	296.82	0.99037	295.387	0.98956				73.6933	0.03323	73.6023	0.44079	73.6163	0.45494	73.6235	0.19813
297.286	0.99151	296.923	0.9928	297.002	0.99036	295.569	0.98956				73.743	0.03331	73.6359	0.44085	73.6666	0.45499	73.6724	0.19817
297.462	0.9915	297.108	0.99279	297.185	0.99036	295.751	0.98956				73.7928	0.03339	73.6692	0.44093	73.7158	0.45503	73.7219	0.19826
297.642	0.99149	297.291	0.99279	297.367	0.99036	295.933	0.98955				73.8254	0.03344	73.7016	0.44099	73.7502	0.45508	73.7567	0.19832
297.826	0.99147	297.471	0.99279	297.548	0.99035	296.113	0.98955				73.8597	0.0335	73.752	0.44104	73.7831	0.45514	73.7907	0.19836
298.011	0.99147	297.653	0.99278	297.727	0.99035	296.292	0.98955				73.9099	0.03356	73.8019	0.44107	73.8334	0.45525	73.8401	0.19842
298.194	0.99147	297.837	0.99278	297.906	0.99034	296.47	0.98954				73.9596	0.03363	73.8353	0.44109	73.8829	0.45536	73.8892	0.19847
298.373	0.99146	298.016	0.99277	298.084	0.99034	296.648	0.98954				73.9933	0.03369	73.8689	0.44112	73.9163	0.45542	73.9222	0.19852
298.555	0.99146	298.194	0.99277	298.263	0.99034	296.828	0.98954				74.0262	0.03375	73.9191	0.44121	73.9503	0.45547	73.9561	0.19857
298.737	0.99145	298.372	0.99277	298.444	0.99033	297.007	0.98953				74.0588	0.03383	73.9698	0.44131	73.9832	0.45552	73.9898	0.19863
298.92	0.99143	298.552	0.99277	298.624	0.99033	297.186	0.98953				74.1094	0.03393	74.0016	0.44136	74.0335	0.45562	74.0399	0.19869
299.103	0.99143	298.73	0.99276	298.804	0.99033	297.365	0.98953				74.1602	0.03398	74.0341	0.44139	74.0821	0.45573	74.0908	0.19876
299.287	0.99142	298.911	0.99276	298.983	0.99032	297.543	0.98952				74.193	0.03397	74.0849	0.44145	74.116	0.4558	74.1231	0.19884
299.468	0.99142	299.092	0.99275	299.161	0.99032	297.721	0.98952				74.2257	0.03398	74.1346	0.44154	74.1495	0.45586	74.1553	0.199
299.648	0.99141	299.274	0.99275	299.342	0.99032	297.901	0.98952				74.2759	0.03407	74.1691	0.44158	74.1999	0.45592	74.2067	0.19912
299.826	0.9914	299.456	0.99274	299.521	0.99032	298.083	0.98951				74.3259	0.03426	74.2016	0.44162	74.25	0.45602	74.2566	0.19916
300.006	0.99139	299.637	0.99274	299.701	0.99032	298.264	0.98951				74.3591	0.03438	74.2521	0.44169	74.2842	0.45611	74.2896	0.19918
300.187	0.99139	299.818	0.99274	299.882	0.99031	298.446	0.98951				74.3929	0.03448	74.3013	0.44175	74.317	0.45621	74.3214	0.19922
300.367	0.99138	300	0.99274	300.066	0.99031	298.628	0.9895				74.4427	0.03457	74.3336	0.44179	74.3664	0.4563	74.3717	0.19929
300.546	0.99137	300.183	0.99273	300.25	0.99031	298.81	0.9895				74.4928	0.03461	74.3672	0.44184	74.4154	0.45634	74.4238	0.19935
300.724	0.99136	300.367	0.99273	300.433	0.9903	298.992	0.9895				74.5255	0.03463	74.4012	0.44191	74.4492	0.45638	74.4563	0.19939
300.902	0.99136	300.552	0.99272	300.615	0.9903	299.173	0.98949				74.5589	0.03468	74.4512	0.44202	74.4833	0.45645	74.4889	0.19943
301.08	0.99135	300.73	0.99272	300.796	0.9903	299.355	0.98949				74.61	0.03479	74.5018	0.44211	74.5331	0.45657	74.5393	0.1995
301.259	0.99134	300.907	0.99272	300.978	0.9903	299.538	0.98949				74.6591	0.03489	74.5354	0.44218	74.5829	0.45666	74.5878	0.19958
301.437	0.99134	301.083	0.99271	301.16	0.9903	299.721	0.98949				74.6937	0.03494	74.569	0.44224	74.6171	0.45669	74.6223	0.19965
301.613	0.99133	301.262	0.99271	301.343	0.9903	299.905	0.98948				74.7264	0.03498	74.6181	0.44233	74.6506	0.45673	74.6556	0.19969
301.789	0.99132	301.442	0.99271	301.524	0.9903	300.089	0.98948				74.7591	0.03502	74.6673	0.44241	74.6835	0.4568	74.6885	0.19971
301.969	0.99132	301.622	0.9927	301.704	0.9903	300.273	0.98947				74.8082	0.0351	74.7023	0.44243	74.7333	0.45694	74.7385	0.19971
302.148	0.99131	301.799	0.9927	301.885	0.9903	300.457	0.98947				74.8586	0.03522	74.7348	0.44248	74.7831	0.4571	74.7883	0.19972
302.332	0.9913	301.978	0.9927	302.064	0.9903	300.64	0.98947				74.893	0.03531	74.7841	0.44256	74.8165	0.45718	74.8226	0.19976
302.513	0.99129	302.158	0.99269	302.244	0.99029	300.822	0.98946				74.9264	0.03538	74.8347	0.44265	74.8492	0.45725	74.855	0.19983
302.695	0.99129	302.338	0.99269	302.424	0.99029	301.005	0.98946				74.9762	0.03543	74.8686	0.44271	74.8993	0.45732	74.9057	0.19995
302.877	0.99127	302.519	0.99268	302.604	0.99029	301.188	0.98946				75.0257	0.03547	74.9018	0.44278	74.9491	0.45743	74.9558	0.20003
303.06	0.99127	302.7	0.99268	302.784	0.99028	301.371	0.98945				75.0594	0.03548	74.9345	0.44286	74.9825	0.4575	74.9887	0.20007
303.243	0.99127	302.882	0.99268	302.962	0.99028	301.554	0.98945				75.0922	0.03552	74.9839	0.44296	75.0166	0.45759	75.0216	0.20012
303.427	0.99126	303.062	0.99268	303.142	0.99028	301.736	0.98945				75.143	0.03562	75.0344	0.44303	75.0662	0.45768	75.0724	0.20017
303.609	0.99124	303.239	0.99267	303.323	0.99027	301.916	0.98944				75.1924	0.0357	75.0672	0.44311	75.1159	0.45775	75.1219	0.20024
303.787	0.99124	303.42	0.99267	303.504	0.99027	302.096	0.98944				75.2261	0.03574	75.1007	0.4432	75.1488	0.4578	75.1549	0.20029
303.969	0.99124	303.604	0.99267	303.684	0.99026	302.275	0.98943				75.2588	0.03578	75.1513	0.44332	75.1819	0.45785	75.1877	0.20034
304.149	0.99123	303.787	0.99266	303.863	0.99026	302.455	0.98943				75.3087	0.03589	75.2009	0.44338	75.2326	0.45797	75.2383	0.20042
304.332	0.99122	303.965	0.99266	304.04	0.99025	302.637	0.98942				75.3591	0.03601	75.2344	0.4434	75.2824	0.4581	75.2886	0.2005
304.515	0.99121	304.144	0.99265	304.22	0.99025	302.815	0.98942				75.3923	0.03609	75.2678	0.44344	75.3157	0.45816	75.3214	0.20056
304.695	0.99121	304.325	0.99265	304.403	0.99024	302.993	0.98941				75.4259	0.03615	75.3174	0.44353	75.3477	0.45821	75.3552	0.20063
304.867	0.9912	304.506	0.99265	304.585	0.99024	303.171	0.9894				75.4586	0.03621	75.368	0.44362	75.3819	0.45826	75.39	0.20068
305.036	0.99119	304.689	0.99265	304.766	0.99023	303.348	0.9894				75.5098	0.03628	75.4013	0.44366	75.4329	0.45834	75.4388	0.20072
305.21	0.99118	304.871	0.99264	304.945	0.99023	303.525	0.98939				75.5581	0.03632	75.4338	0.44371	75.4822	0.45841	75.4879	0.20074
305.39	0.99118	305.053	0.99264	305.123	0.99022	303.705	0.98939				75.5915	0.03638	75.483	0.44382	75.5157	0.45848	75.5219	0.20077
305.575	0.99117	305.234	0.99263	305.301	0.99022	303.885	0.98938				75.6253	0.03644	75.5336	0.44395	75.5492	0.45856	75.555	0.20082
305.758	0.99116	305.413	0.99263	305.477	0.99021	304.066	0.98938				75.6756	0.03654	75.568	0.44403	75.5998	0.45868	75.6047	0.2009
305.94	0.99116	305.594	0.99263	305.655	0.99021	304.245	0.98937				75.7253	0.03661	75.6012	0.4441	75.6498	0.45878	75.6552	0.20097
306.121	0.99115	305.775	0.99262	305.835	0.9902	304.423	0.98936				75.7594	0.03663	75.6343	0.44414	75.6829	0.45883	75.6879	0.201
306.3	0.99115	305.954	0.99262	306.014	0.9902	304.603	0.98936				75.7922	0.03664	75.684	0.44422	75.715	0.4589	75.7217	0.20105
306.48	0.99113	306.135	0.99262	306.191	0.99019	304.785	0.98936				75.8422	0.03669	75.7335	0.44429	75.7647	0.45899	75.7719	0.2011
306.666	0.99112	306.317	0.99262	306.367	0.99019	304.965	0.98935				75.8917	0.0368	75.7674	0.44434	75.8145	0.45909	75.8225	0.20116
306.858	0.99112	306.498	0.99262	306.545	0.99018	305.146	0.98934				75.925	0.03692	75.8014	0.4444	75.8492	0.45913	75.8548	0.20122
307.045	0.99111	306.681	0.99261	306.725	0.99018	305.325	0.98934				75.9587	0.03705	75.851	0.44449	75.8822	0.45921	75.8882	0.20129
307.225	0.99111	306.866	0.99261	306.906	0.99018	305.504	0.98933				76.0089	0.03721	75.9006	0.44457	75.9328	0.45933	75.9387	0.20138
307.4	0.99111	307.048	0.9926	307.086	0.99017	305.682	0.98933				76.0594	0.03729	75.9337	0.44463	75.9824	0.45946	75.9879	0.20146
307.579	0.99109	307.228	0.9926	307.267	0.99017	305.862	0.98932				76.0924	0.03728	75.9667	0.44468	76.0144	0.45951	76.0205	0.2015
307.755	0.99108	307.405	0.9926	307.448	0.99016	306.043	0.98932				76.1251	0.03729	76.0173	0.44476	76.0487	0.45955	76.0545	0.20155
307.93	0.99107	307.58	0.9926	307.628	0.99016	306.227	0.98931				76.1581	0.03732	76.0676	0.44485	76.0828	0.4596	76.0881	0.20158
308.107	0.99107	307.764	0.9926	307.808	0.99016	306.41	0.98931				76.2086	0.03744	76.1002	0.4449	76.1324	0.45967	76.138	0.20164
308.285	0.99106	307.946	0.99259	307.988	0.99015	306.591	0.9893				76.2591	0.03752	76.1337	0.44497	76.1822	0.45974	76.1869	0.20173
308.462	0.99106	308.12	0.99259	308.168	0.99015	306.773	0.9893				76.2923	0.03756	76.1837	0.44508	76.2148	0.45979	76.2202	0.20178
308.638	0.99106	308.3	0.99259	308.348	0.99015	306.957	0.98929				76.3254	0.03761	76.2332	0.44519	76.2486	0.45983	76.2545	0.20181
308.814	0.99103	308.481	0.99259	308.527	0.99014	307.14	0.98929				76.3752	0.03771	76.2668	0.44526	76.2986	0.45992	76.3049	0.20185
308.996	0.99103	308.658	0.99258	308.706	0.99014	307.324	0.98929				76.4243	0.03785	76.3003	0.44531	76.3489	0.46004	76.3538	0.2019
309.181	0.99103	308.835	0.99258	308.886	0.99014	307.508	0.98928				76.4582	0.03792	76.3333	0.44536	76.3822	0.46011	76.388	0.20196
309.36	0.99102	309.015	0.99258	309.068	0.99014	307.69	0.98928				76.4921	0.03796	76.3838	0.44544	76.4153	0.46019	76.4207	0.20202
309.537	0.99102	309.196	0.99257	309.25	0.99013	307.871	0.98927				76.5408	0.03799	76.4332	0.44551	76.4658	0.4603	76.4716	0.2021
309.718	0.99101	309.379	0.99257	309.431	0.99013	308.052	0.98927				76.5911	0.03807	76.4664	0.44557	76.515	0.46039	76.5212	0.20216
309.898	0.99101	309.56	0.99257	309.61	0.99013	308.232	0.98927				76.6254	0.03816	76.4994	0.44563	76.5485	0.46043	76.5536	0.20219
310.077	0.99099	309.739	0.99257	309.791	0.99013	308.41	0.98926				76.6577	0.03825	76.5502	0.44569	76.5827	0.46049	76.587	0.20221
310.257	0.99098	309.922	0.99256	309.971	0.99013	308.59	0.98926				76.6912	0.03833	76.6007	0.44575	76.6154	0.46055	76.6201	0.20224
310.44	0.99098	310.103	0.99256	310.152	0.99012	308.769	0.98925				76.7408	0.03839	76.6336	0.4458	76.6647	0.46066	76.6705	0.20232
310.621	0.99098	310.28	0.99256	310.333	0.99012	308.948	0.98925				76.7905	0.03841	76.6662	0.44587	76.7154	0.46074	76.7207	0.2024
310.799	0.99097	310.459	0.99255	310.514	0.99012	309.126	0.98924				76.8243	0.0384	76.716	0.44599	76.7488	0.46079	76.7543	0.20246
310.977	0.99096	310.641	0.99255	310.696	0.99012	309.305	0.98924				76.8578	0.03841	76.7667	0.44613	76.7831	0.46085	76.7873	0.20252
311.156	0.99095	310.82	0.99255	310.876	0.99011	309.485	0.98923				76.9085	0.03845	76.8005	0.44621	76.8322	0.46095	76.8367	0.20259
311.338	0.99095	311.002	0.99254	311.055	0.99011	309.664	0.98923				76.9583	0.03854	76.8324	0.44624	76.8814	0.46105	76.8872	0.20264
311.521	0.99093	311.186	0.99254	311.232	0.9901	309.84	0.98922				76.9914	0.03871	76.8659	0.44626	76.9147	0.4611	76.9206	0.20266
311.703	0.99093	311.366	0.99254	311.413	0.9901	310.019	0.98921				77.0247	0.0389	76.9166	0.4463	76.9482	0.46115	76.9542	0.20269
311.884	0.99093	311.544	0.99254	311.594	0.9901	310.199	0.98921				77.0752	0.03912	76.9671	0.44638	76.9984	0.46122	77.0041	0.20276
312.065	0.99092	311.72	0.99253	311.775	0.99009	310.379	0.9892				77.1243	0.03917	76.9998	0.44646	77.0489	0.4613	77.0537	0.20287
312.246	0.99091	311.9	0.99253	311.956	0.99008	310.557	0.9892				77.1581	0.03917	77.0327	0.44652	77.0811	0.46139	77.0866	0.20295
312.426	0.99091	312.082	0.99252	312.138	0.99008	310.736	0.98919				77.1911	0.03919	77.0826	0.44661	77.1135	0.46148	77.1211	0.20298
312.609	0.99089	312.264	0.99252	312.32	0.99008	310.915	0.98919				77.2415	0.03929	77.133	0.44671	77.1642	0.46159	77.1707	0.20301
312.788	0.99089	312.445	0.99252	312.499	0.99007	311.094	0.98918				77.2907	0.0394	77.1674	0.44678	77.215	0.46162	77.2194	0.20307
312.97	0.99088	312.626	0.99252	312.678	0.99006	311.274	0.98918				77.3246	0.03942	77.1996	0.44685	77.2477	0.46164	77.2531	0.20313
313.151	0.99088	312.807	0.99252	312.859	0.99006	311.454	0.98917				77.3573	0.03944	77.2499	0.44693	77.281	0.46169	77.286	0.20317
313.332	0.99087	312.986	0.99251	313.041	0.99006	311.635	0.98916				77.3908	0.03946	77.3	0.44701	77.3147	0.46177	77.3194	0.20321
313.512	0.99087	313.165	0.99251	313.222	0.99005	311.815	0.98916				77.4412	0.03948	77.333	0.44707	77.3646	0.46191	77.3701	0.20326
313.694	0.99086	313.345	0.99251	313.403	0.99005	311.996	0.98915				77.4904	0.03951	77.3671	0.44712	77.4141	0.46204	77.4204	0.20332
313.873	0.99084	313.529	0.99251	313.584	0.99004	312.177	0.98915				77.5241	0.03953	77.416	0.4472	77.4479	0.4621	77.4538	0.20337
314.051	0.99084	313.71	0.9925	313.764	0.99004	312.358	0.98914				77.5573	0.03957	77.4663	0.44731	77.4815	0.46215	77.4862	0.20341
314.233	0.99083	313.89	0.9925	313.942	0.99003	312.539	0.98913				77.608	0.0397	77.5007	0.44739	77.5311	0.46223	77.5356	0.20348
314.415	0.99083	314.069	0.9925	314.12	0.99003	312.722	0.98912				77.6576	0.03982	77.5333	0.44748	77.5811	0.46231	77.5861	0.20355
314.595	0.99083	314.245	0.99249	314.301	0.99003	312.904	0.98912				77.6906	0.03988	77.5665	0.44754	77.6143	0.46237	77.6198	0.20361
314.771	0.99081	314.423	0.99249	314.483	0.99002	313.084	0.98911				77.7244	0.0399	77.6161	0.44761	77.6479	0.46245	77.6532	0.20368
314.945	0.99081	314.6	0.99248	314.665	0.99002	313.265	0.9891				77.7745	0.03996	77.6653	0.44768	77.698	0.46258	77.7031	0.20378
315.12	0.9908	314.78	0.99248	314.847	0.99002	313.446	0.9891				77.8236	0.04012	77.6989	0.44773	77.7471	0.4627	77.7525	0.20384
315.298	0.99079	314.963	0.99248	315.027	0.99002	313.627	0.98909				77.8578	0.04025	77.7332	0.4478	77.7805	0.46273	77.7861	0.20388
315.479	0.99079	315.145	0.99247	315.207	0.99002	313.807	0.98908				77.8915	0.04034	77.7832	0.44788	77.8137	0.46276	77.8186	0.20392
315.663	0.99078	315.325	0.99247	315.386	0.99001	313.987	0.98908				77.941	0.04046	77.8325	0.44799	77.864	0.46283	77.869	0.20397
315.848	0.99078	315.504	0.99246	315.567	0.99001	314.167	0.98907				77.9914	0.04054	77.8656	0.44807	77.9139	0.4629	77.9198	0.20402
316.03	0.99076	315.683	0.99246	315.748	0.99	314.347	0.98907				78.023	0.04059	77.8995	0.44814	77.9479	0.46295	77.9533	0.20405
316.211	0.99076	315.863	0.99245	315.93	0.99	314.527	0.98906				78.057	0.04063	77.9497	0.4482	77.9812	0.463	77.9861	0.20408
316.39	0.99076	316.043	0.99245	316.11	0.99	314.709	0.98906				78.0903	0.04066	78.0002	0.44825	78.0138	0.46306	78.0193	0.20413
316.571	0.99075	316.226	0.99245	316.289	0.99	314.891	0.98905				78.1408	0.04074	78.0332	0.44831	78.0631	0.46318	78.0695	0.20421
316.753	0.99073	316.41	0.99244	316.466	0.98999	315.071	0.98905				78.1906	0.04081	78.0657	0.44839	78.1129	0.46331	78.1191	0.2043
316.937	0.99073	316.589	0.99244	316.643	0.98999	315.25	0.98904				78.224	0.04081	78.1162	0.44849	78.1469	0.46336	78.1532	0.20435
317.12	0.99073	316.765	0.99243	316.823	0.98999	315.428	0.98904				78.2572	0.0408	78.1653	0.44857	78.1799	0.4634	78.1854	0.20439
317.295	0.99071	316.946	0.99242	317.004	0.98999	315.606	0.98903				78.3069	0.04083	78.1985	0.44863	78.2304	0.46345	78.236	0.20441
317.47	0.99071	317.13	0.99242	317.186	0.98999	315.786	0.98903				78.3569	0.04099	78.2328	0.4487	78.2801	0.46362	78.2856	0.20443
317.643	0.99071	317.312	0.99242	317.367	0.98999	315.967	0.98902				78.391	0.04111	78.2655	0.44878	78.3142	0.46373	78.319	0.20447
317.819	0.99071	317.491	0.99242	317.548	0.98999	316.148	0.98901				78.4244	0.04117	78.3164	0.44891	78.3486	0.46381	78.3524	0.20457
317.997	0.99068	317.672	0.99241	317.727	0.98998	316.327	0.98901				78.4743	0.04121	78.3655	0.44899	78.3974	0.4639	78.4019	0.20466
318.177	0.99068	317.851	0.9924	317.907	0.98998	316.505	0.989				78.5244	0.04128	78.3992	0.44903	78.4467	0.46399	78.4528	0.20472
318.355	0.99068	318.029	0.9924	318.089	0.98998	316.682	0.98899				78.5573	0.04136	78.4323	0.44908	78.4796	0.46406	78.4859	0.20476
318.537	0.99067	318.211	0.9924	318.27	0.98998	316.86	0.98898				78.5903	0.04142	78.4824	0.44915	78.5129	0.46415	78.5189	0.20482
318.719	0.99066	318.394	0.99239	318.45	0.98998	317.041	0.98897				78.6401	0.04157	78.5332	0.44924	78.5637	0.46429	78.5689	0.20491
318.9	0.99066	318.574	0.99239	318.629	0.98998	317.223	0.98897				78.6898	0.0417	78.5654	0.44928	78.6142	0.46443	78.6186	0.20497
319.082	0.99066	318.748	0.99238	318.808	0.98998	317.406	0.98896				78.7234	0.04179	78.5997	0.44932	78.6478	0.46449	78.6515	0.20502
319.264	0.99063	318.924	0.99238	318.986	0.98997	317.587	0.98896				78.7566	0.04183	78.6492	0.44939	78.6803	0.46452	78.6858	0.20506
319.447	0.99063	319.103	0.99237	319.163	0.98997	317.766	0.98895				78.7906	0.04183	78.6991	0.44949	78.7135	0.46452	78.7194	0.2051
319.628	0.99063	319.285	0.99237	319.341	0.98997	317.945	0.98894				78.8406	0.04187	78.7329	0.44957	78.7635	0.46459	78.7691	0.20515
319.805	0.99063	319.466	0.99236	319.519	0.98997	318.124	0.98893				78.8908	0.04193	78.7661	0.44967	78.8134	0.46472	78.8188	0.2052
319.986	0.99062	319.649	0.99236	319.698	0.98997	318.301	0.98893				78.924	0.04197	78.7987	0.44975	78.847	0.4648	78.8519	0.20525
320.167	0.99061	319.834	0.99235	319.877	0.98997	318.48	0.98892				78.9571	0.04205	78.8486	0.44982	78.8799	0.46486	78.8859	0.20531
320.346	0.99061	320.012	0.99235	320.054	0.98997	318.661	0.98891				79.0075	0.04215	78.9	0.44986	78.9308	0.46488	78.9357	0.20538
320.525	0.99058	320.186	0.99235	320.233	0.98997	318.843	0.9889				79.0573	0.04226	78.9323	0.44992	78.98	0.46494	78.9856	0.20546
320.704	0.99058	320.364	0.99234	320.412	0.98996	319.025	0.9889				79.0908	0.04232	78.9664	0.45001	79.0131	0.46502	79.0192	0.2055
320.883	0.99058	320.55	0.99233	320.591	0.98996	319.204	0.98889				79.1231	0.04235	79.0162	0.45012	79.0462	0.46518	79.0515	0.20554
321.061	0.99058	320.735	0.99233	320.77	0.98996	319.382	0.98888				79.1733	0.04243	79.0669	0.45017	79.0965	0.46549	79.1019	0.20557
321.242	0.99058	320.915	0.99233	320.949	0.98996	319.561	0.98887				79.2247	0.0425	79.1004	0.45021	79.1457	0.46558	79.1525	0.20559
321.423	0.99056	321.095	0.99232	321.127	0.98996	319.741	0.98886				79.2575	0.04255	79.1328	0.45026	79.1804	0.4656	79.1855	0.20563
321.604	0.99056	321.272	0.99231	321.306	0.98996	319.923	0.98885				79.2903	0.04259	79.1823	0.45037	79.2134	0.46562	79.2192	0.20571
321.784	0.99054	321.448	0.99231	321.483	0.98996	320.105	0.98885				79.323	0.04263	79.2331	0.4505	79.2473	0.46567	79.2525	0.20591
321.965	0.99054	321.624	0.9923	321.661	0.98995	320.286	0.98884				79.3732	0.04271	79.2666	0.45059	79.2962	0.4658	79.3018	0.20612
322.149	0.99054	321.805	0.9923	321.841	0.98995	320.467	0.98883				79.4234	0.0428	79.2994	0.45065	79.3456	0.46594	79.3515	0.20626
322.331	0.99053	321.99	0.9923	322.024	0.98995	320.644	0.98882				79.4565	0.04287	79.3487	0.45072	79.3799	0.46603	79.3846	0.20631
322.513	0.99053	322.174	0.99229	322.205	0.98995	320.823	0.98881				79.4908	0.04292	79.3988	0.45075	79.4128	0.46613	79.4185	0.20634
322.693	0.99051	322.354	0.99228	322.385	0.98994	321.004	0.9888				79.5403	0.043	79.4319	0.4508	79.4627	0.46623	79.4691	0.20636
322.873	0.9905	322.531	0.99228	322.564	0.98993	321.184	0.9888				79.5899	0.04307	79.4653	0.45088	79.5135	0.46629	79.519	0.20643
323.053	0.9905	322.71	0.99228	322.744	0.98993	321.364	0.98879				79.6235	0.04315	79.4994	0.45094	79.546	0.46633	79.5528	0.20648
323.232	0.9905	322.887	0.99227	322.924	0.98993	321.545	0.98878				79.6567	0.04341	79.5492	0.45103	79.5798	0.46638	79.5851	0.20654
323.411	0.99049	323.062	0.99227	323.104	0.98992	321.724	0.98877				79.7065	0.04362	79.5984	0.45109	79.6298	0.46647	79.6348	0.2066
323.593	0.99048	323.242	0.99226	323.285	0.98991	321.903	0.98877				79.7573	0.0437	79.6329	0.45114	79.6789	0.46656	79.6852	0.20664
323.775	0.99048	323.423	0.99226	323.465	0.98991	322.084	0.98876				79.7899	0.04373	79.6656	0.45121	79.7136	0.46663	79.7186	0.20666
323.955	0.99047	323.598	0.99226	323.643	0.9899	322.266	0.98875				79.8224	0.04377	79.7162	0.45133	79.7455	0.46671	79.7521	0.20668
324.135	0.99046	323.776	0.99225	323.819	0.9899	322.448	0.98874				79.8729	0.04383	79.7654	0.45148	79.7963	0.46683	79.8014	0.20675
324.315	0.99045	323.954	0.99225	323.997	0.9899	322.628	0.98874				79.9227	0.04385	79.799	0.45157	79.8466	0.46692	79.8519	0.20684
[truncated: 5,294 more rows]

## Sheet: Supp Fig. 53(b)
Temperature(℃)	D-mCP-Weight(%)	Temperature(℃)	D-DMAc-Weight(%)	Temperature(℃)	tBu-D-mCP-Weight(%)			Temperature(℃)	D-DMAc-Heatflow	Temperature(℃)	tBu-D-mCP-Heatflow	Temperature(℃)	D-mCP-Heatflow
25.2493	1	38.9297	1	24.4009	0.99999			5.18149	-0.64636	4.82291	-0.10295	5.01431	-0.30081
25.2357	1	39.0248	0.99995	24.3881	0.99999			5.05651	-0.6461	4.69727	-0.10328	4.88818	-0.30075
25.2232	1	39.1213	0.99992	24.3792	0.99998			4.92976	-0.64543	4.57257	-0.10431	4.76318	-0.30043
25.2067	1	39.219	0.99992	24.3798	0.99997			4.84527	-0.64524	4.48903	-0.10473	4.67993	-0.3003
25.1919	1	39.314	0.99989	24.3808	0.99997			4.76213	-0.64515	4.40546	-0.10487	4.59607	-0.30026
25.1785	1	39.4114	0.99985	24.3719	0.99996			4.63691	-0.64473	4.28027	-0.1049	4.46961	-0.3002
25.1692	1	39.5088	0.99984	24.3586	0.99996			4.51192	-0.64111	4.15501	-0.1049	4.3445	-0.30013
25.1588	1	39.5999	0.99982	24.3522	0.99994			4.42847	-0.63752	4.07268	-0.10489	4.26076	-0.29993
25.1441	1	39.692	0.9998	24.3472	0.99994			4.3455	-0.63527	3.98976	-0.10488	4.1776	-0.29959
25.1276	1	39.7859	0.99976	24.3411	0.99994			4.22008	-0.63373	3.86357	-0.10489	4.05275	-0.29889
25.1134	1	39.8771	0.99976	24.3328	0.99992			4.09356	-0.63166	3.73829	-0.10455	3.92947	-0.29764
25.0982	1	39.9698	0.99974	24.3297	0.99992			4.01079	-0.62804	3.6562	-0.09091	3.84578	-0.29512
25.0782	1	40.0591	0.99971	24.3282	0.99992			3.92797	-0.61861	3.57394	-0.05241	3.76126	-0.28638
25.0605	1	40.1472	0.99967	24.3227	0.99991			3.80334	-0.59776	3.45033	-0.00718	3.63637	-0.26587
25.0449	1	40.2298	0.99967	24.3151	0.99991			3.6791	-0.57454	3.32562	0.03235	3.51355	-0.24505
25.0305	1	40.3115	0.99965	24.3145	0.9999			3.59751	-0.56403	3.24635	0.04944	3.4318	-0.23352
25.0169	1	40.3972	0.99963	24.3175	0.99989			3.51665	-0.55785	3.16399	0.06521	3.35157	-0.22486
25.0049	1	40.483	0.9996	24.3145	0.99989			3.4344	-0.55376	3.08429	0.0712	3.26974	-0.22047
24.9957	1	40.5674	0.99959	24.3125	0.99988			3.31306	-0.55389	2.96212	0.06238	3.14806	-0.21673
24.989	1	40.6435	0.99957	24.3126	0.99987			3.19319	-0.56096	2.84273	0.04705	3.02668	-0.21959
24.9772	1	40.7215	0.99955	24.3156	0.99987			3.11221	-0.57132	2.76329	0.03438	2.94733	-0.2235
24.9676	1	40.8009	0.99951	24.3151	0.99986			3.03333	-0.58254	2.68535	0.02314	2.86884	-0.22829
24.9604	1	40.885	0.9995	24.3143	0.99986			2.91634	-0.59984	2.57048	0.00873	2.75249	-0.23538
24.9577	1	40.9653	0.99948	24.3161	0.99985			2.8033	-0.62135	2.46095	-0.00901	2.64085	-0.24305
24.9572	1	41.0368	0.99946	24.3217	0.99984			2.72946	-0.63421	2.38992	-0.03279	2.56749	-0.24675
24.9547	1	41.1137	0.99943	24.3233	0.99984			2.65725	-0.64807	2.32082	-0.05799	2.49711	-0.25399
24.949	1	41.1891	0.99943	24.3236	0.99983			2.5542	-0.67022	2.22215	-0.08699	2.39574	-0.26966
24.946	1	41.2655	0.9994	24.3239	0.99983			2.45549	-0.69121	2.12944	-0.11209	2.30104	-0.28516
24.9412	1	41.3397	0.99939	24.3211	0.99981			2.39458	-0.70182	2.07092	-0.12766	2.24059	-0.29436
24.9364	1	41.4177	0.99935	24.3204	0.99981			2.33399	-0.7099	2.01595	-0.1459	2.18247	-0.30222
24.9364	1	41.4941	0.99935	24.3269	0.99981			2.24982	-0.72241	1.93955	-0.17917	2.10173	-0.31477
24.9388	1	41.5591	0.99931	24.3367	0.9998			2.17073	-0.7325	1.86846	-0.20803	2.02688	-0.32894
24.9467	1	41.6216	0.9993	24.3465	0.9998			2.12317	-0.7378	1.82481	-0.22209	1.98103	-0.33914
24.9508	0.99999	41.69	0.99927	24.3559	0.99979			2.07764	-0.7401	1.78493	-0.23404	1.93828	-0.34808
24.9472	0.99999	41.7679	0.99926	24.3651	0.99978			2.03357	-0.74057	1.74651	-0.25078	1.89806	-0.35677
24.9475	0.99999	41.8375	0.99926	24.3715	0.99978			1.97421	-0.73926	1.69486	-0.27772	1.84314	-0.36761
24.952	0.99999	41.9048	0.99925	24.3797	0.99977			1.91863	-0.73308	1.64844	-0.3026	1.79143	-0.37594
24.957	0.99999	41.9683	0.99925	24.3899	0.99976			1.88436	-0.72692	1.62006	-0.31344	1.76161	-0.38039
24.9592	0.99999	42.0294	0.99925	24.4063	0.99976			1.85342	-0.71879	1.59434	-0.32257	1.73333	-0.38466
24.9644	0.99999	42.0936	0.99925	24.4195	0.99975			1.81008	-0.70466	1.56013	-0.33667	1.6953	-0.3896
24.9673	0.99999	42.1595	0.99925	24.4262	0.99975			1.77078	-0.68752	1.52893	-0.34699	1.66062	-0.3918
24.9738	0.99999	42.2248	0.99925	24.4335	0.99975			1.74641	-0.67614	1.51076	-0.35294	1.6403	-0.39151
24.9755	0.99999	42.2947	0.99925	24.4449	0.99973			1.72463	-0.66412	1.49384	-0.35953	1.6201	-0.39086
24.9767	0.99999	42.3603	0.99925	24.4558	0.99973			1.69456	-0.645	1.47285	-0.36891	1.59555	-0.3898
24.9811	0.99999	42.4269	0.99924	24.4656	0.99972			1.66672	-0.62396	1.45401	-0.37332	1.57382	-0.3871
24.983	0.99999	42.4929	0.99924	24.4751	0.99972			1.65103	-0.60941	1.44283	-0.37305	1.55983	-0.38416
24.9858	0.99999	42.5568	0.99924	24.4865	0.99971			1.63551	-0.59449	1.4322	-0.37293	1.54684	-0.38005
24.9907	0.99999	42.618	0.99924	24.5019	0.9997			1.6155	-0.57186	1.42571	-0.37436	1.53149	-0.3735
25.0018	0.99999	42.6792	0.99924	24.5133	0.9997			1.59818	-0.54949	1.41651	-0.3751	1.51933	-0.36674
25.0181	0.99999	42.7303	0.99924	24.5199	0.9997			1.58839	-0.53398	1.40968	-0.3741	1.51133	-0.36102
25.0272	0.99999	42.7865	0.99924	24.5302	0.99969			1.58012	-0.51834	1.4053	-0.37194	1.50612	-0.3559
25.0352	0.99999	42.8517	0.99924	24.5408	0.99968			1.57179	-0.50263	1.40347	-0.37139	1.50096	-0.35024
25.0475	0.99999	42.9142	0.99923	24.557	0.99968			1.56268	-0.47956	1.40224	-0.37071	1.49738	-0.34167
25.0605	0.99999	42.975	0.99923	24.5747	0.99967			1.55721	-0.45685	1.40469	-0.3663	1.49439	-0.33187
25.0751	0.99999	43.0292	0.99923	24.5926	0.99967			1.55343	-0.44162	1.40582	-0.36247	1.49342	-0.32562
25.0989	0.99999	43.0858	0.99923	24.6128	0.99966			1.55065	-0.42637	1.40856	-0.35799	1.49475	-0.31942
25.12	0.99999	43.1443	0.99923	24.6329	0.99966			1.54895	-0.40405	1.41511	-0.35424	1.49753	-0.3099
25.1305	0.99999	43.202	0.99923	24.648	0.99965			1.54981	-0.38239	1.42387	-0.3511	1.50177	-0.29991
25.1419	0.99999	43.2618	0.99923	24.6668	0.99964			1.5517	-0.36816	1.42845	-0.34838	1.50516	-0.29274
25.1555	0.99999	43.3256	0.99923	24.6914	0.99964			1.55245	-0.35329	1.43666	-0.34546	1.51041	-0.28596
25.1723	0.99999	43.3852	0.99922	24.7165	0.99963			1.55902	-0.33181	1.45055	-0.34102	1.52048	-0.27654
25.1912	0.99999	43.4384	0.99922	24.738	0.99962			1.56682	-0.31139	1.46535	-0.33613	1.53215	-0.26706
25.2063	0.99999	43.4905	0.99922	24.7527	0.99962			1.57302	-0.29836	1.4767	-0.33289	1.53927	-0.26037
25.2277	0.99999	43.5373	0.99922	24.77	0.99961			1.5801	-0.28518	1.4876	-0.32977	1.54916	-0.25383
25.2474	0.99999	43.5867	0.99922	24.788	0.99961			1.58713	-0.2721	1.49985	-0.32674	1.55837	-0.24718
25.2556	0.99999	43.6383	0.99922	24.8127	0.99961			1.59981	-0.25297	1.51989	-0.32115	1.57449	-0.23757
25.2646	0.99999	43.685	0.99922	24.838	0.99959			1.61447	-0.23461	1.54077	-0.31527	1.59254	-0.22858
25.2889	0.99999	43.7333	0.99922	24.8641	0.99959			1.62464	-0.22224	1.55488	-0.31151	1.604	-0.22279
25.3181	0.99999	43.7807	0.99922	24.8922	0.99959			1.63529	-0.21039	1.5713	-0.30806	1.61761	-0.21635
25.3381	0.99999	43.8276	0.99922	24.9202	0.99958			1.65268	-0.19255	1.59413	-0.30224	1.63911	-0.20735
25.36	0.99999	43.8722	0.99921	24.9498	0.99957			1.67155	-0.1759	1.61912	-0.29572	1.66134	-0.19819
25.385	0.99999	43.9137	0.99921	24.9759	0.99957			1.68476	-0.16538	1.63547	-0.29162	1.67644	-0.19254
25.4081	0.99999	43.9597	0.99921	25.0025	0.99956			1.69839	-0.15507	1.65437	-0.28823	1.69296	-0.18697
25.4261	0.99998	44.0064	0.99921	25.027	0.99955			1.72146	-0.13976	1.68238	-0.2839	1.71781	-0.17867
25.4465	0.99998	44.0555	0.99921	25.0546	0.99955			1.74492	-0.12467	1.71088	-0.27893	1.74334	-0.17039
25.4741	0.99998	44.105	0.99921	25.0806	0.99955			1.76059	-0.11508	1.73047	-0.27511	1.76046	-0.16494
25.502	0.99998	44.1533	0.99921	25.1071	0.99953			1.77703	-0.10546	1.75008	-0.27072	1.77853	-0.16001
25.5191	0.99998	44.1928	0.99921	25.1356	0.99953			1.8021	-0.09206	1.78075	-0.26557	1.80647	-0.15266
25.5357	0.99998	44.233	0.99921	25.1627	0.99953			1.82833	-0.07899	1.812	-0.26192	1.83393	-0.14535
25.5539	0.99998	44.274	0.99921	25.1901	0.99952			1.84683	-0.07078	1.83338	-0.25974	1.85403	-0.14053
25.5762	0.99998	44.3159	0.99921	25.2159	0.99951			1.86491	-0.06271	1.8545	-0.25775	1.87467	-0.13601
25.6005	0.99998	44.3664	0.9992	25.2478	0.99951			1.88384	-0.05471	1.8766	-0.25391	1.89406	-0.13158
25.6273	0.99998	44.4152	0.9992	25.2804	0.9995			1.91176	-0.04278	1.91046	-0.24923	1.92587	-0.12517
25.6577	0.99998	44.4586	0.9992	25.3141	0.9995			1.94222	-0.03139	1.9452	-0.24334	1.95775	-0.11843
25.685	0.99998	44.4981	0.9992	25.3479	0.99949			1.96309	-0.02443	1.96893	-0.2411	1.97968	-0.1147
25.7094	0.99998	44.5322	0.9992	25.3812	0.99948			1.98318	-0.01811	1.99213	-0.23928	2.00178	-0.11081
25.7352	0.99998	44.5676	0.9992	25.4122	0.99948			2.01393	-0.00799	2.02774	-0.23528	2.0359	-0.10539
25.7668	0.99998	44.61	0.9992	25.443	0.99947			2.04652	0.00247	2.06398	-0.2304	2.06933	-0.09948
25.7962	0.99998	44.6518	0.99919	25.4724	0.99947			2.0688	0.00887	2.08841	-0.22742	2.09142	-0.09558
25.8271	0.99998	44.6872	0.99919	25.503	0.99946			2.09063	0.01477	2.11284	-0.22505	2.11545	-0.09166
25.855	0.99998	44.7229	0.99919	25.537	0.99945			2.12459	0.02286	2.14972	-0.22175	2.15192	-0.08617
25.8805	0.99998	44.7587	0.99919	25.57	0.99945			2.15716	0.03172	2.18731	-0.21912	2.1871	-0.08166
25.911	0.99998	44.7942	0.99918	25.602	0.99944			2.18085	0.03736	2.21156	-0.2169	2.21166	-0.079
25.9409	0.99998	44.831	0.99918	25.6375	0.99944			2.20452	0.04267	2.23963	-0.21502	2.23683	-0.07628
25.9715	0.99998	44.8662	0.99918	25.6757	0.99943			2.24096	0.05062	2.26434	-0.21276	2.27344	-0.07118
26.0054	0.99998	44.8998	0.99918	25.7139	0.99942			2.27681	0.05735	2.30372	-0.20949	2.31122	-0.06625
26.0421	0.99998	44.9362	0.99917	25.7505	0.99942			2.30078	0.06187	2.34263	-0.20635	2.33705	-0.06354
26.075	0.99998	44.9733	0.99917	25.7854	0.99941			2.32551	0.06699	2.36899	-0.20357	2.36193	-0.06064
26.1092	0.99998	45.0085	0.99917	25.822	0.99941			2.3507	0.07162	2.39677	-0.20119	2.38776	-0.05834
26.1433	0.99998	45.0436	0.99916	25.8647	0.9994			2.38713	0.07866	2.43556	-0.19851	2.42628	-0.05445
26.1815	0.99998	45.0852	0.99916	25.9055	0.99939			2.42471	0.08503	2.47661	-0.19621	2.46612	-0.05058
26.2195	0.99998	45.1255	0.99916	25.9463	0.99939			2.45084	0.08906	2.50424	-0.19446	2.49221	-0.04796
26.2506	0.99998	45.1616	0.99916	25.989	0.99939			2.47649	0.09292	2.53139	-0.19282	2.51883	-0.04539
26.2759	0.99997	45.1895	0.99914	26.0254	0.99937			2.51532	0.09853	2.57266	-0.19047	2.55895	-0.04196
26.3028	0.99997	45.2208	0.99914	26.0579	0.99937			2.55352	0.10396	2.61372	-0.18746	2.599	-0.03828
26.3341	0.99997	45.2559	0.99914	26.0974	0.99937			2.58019	0.10807	2.64172	-0.18578	2.62514	-0.03618
26.3712	0.99997	45.2888	0.99913	26.1403	0.99936			2.60701	0.11137	2.67026	-0.18365	2.65209	-0.03379
26.4143	0.99997	45.3255	0.99913	26.1888	0.99935			2.64608	0.11659	2.71195	-0.18116	2.69406	-0.03037
26.4548	0.99997	45.3601	0.99913	26.2369	0.99935			2.68533	0.12066	2.75388	-0.17914	2.7356	-0.028
26.495	0.99997	45.3937	0.99912	26.2788	0.99934			2.7135	0.12398	2.78201	-0.17743	2.7623	-0.02644
26.5285	0.99997	45.418	0.99912	26.3225	0.99933			2.74107	0.12717	2.81088	-0.17603	2.79111	-0.02496
26.5603	0.99997	45.438	0.99912	26.3689	0.99933			2.78038	0.13121	2.83928	-0.17516	2.83198	-0.02151
26.5953	0.99997	45.455	0.99911	26.4126	0.99933			2.82163	0.13501	2.88257	-0.17401	2.87396	-0.01843
26.6442	0.99997	45.4805	0.99911	26.4618	0.99931			2.8489	0.13765	2.92402	-0.17215	2.90249	-0.0166
26.7011	0.99997	45.5132	0.99911	26.5141	0.99931			2.87812	0.14077	2.95437	-0.17009	2.93153	-0.01513
26.7591	0.99997	45.5504	0.99911	26.5605	0.99931			2.90496	0.14366	2.98293	-0.16847	2.96053	-0.01336
26.8054	0.99997	45.5832	0.9991	26.6033	0.99929			2.94619	0.14809	3.02727	-0.16657	3.00277	-0.01133
26.8436	0.99997	45.6106	0.9991	26.6452	0.99929			2.98899	0.15131	3.07113	-0.16471	3.04509	-0.00934
26.8835	0.99997	45.6373	0.9991	26.6885	0.99929			3.01649	0.15313	3.0993	-0.16299	3.07404	-0.00868
26.9248	0.99997	45.6669	0.9991	26.7351	0.99928			3.04596	0.15471	3.12911	-0.16059	3.10218	-0.00679
26.9692	0.99997	45.6999	0.99909	26.7808	0.99927			3.08762	0.15816	3.17329	-0.15859	3.14645	-0.00412
27.0158	0.99997	45.7345	0.99909	26.8228	0.99927			3.12992	0.16183	3.21632	-0.15791	3.19056	-0.00152
27.0642	0.99997	45.7721	0.99909	26.8684	0.99926			3.15824	0.16335	3.24671	-0.15749	3.2184	-0.000574909
27.1145	0.99997	45.8067	0.99909	26.912	0.99926			3.18647	0.16532	3.27614	-0.15671	3.2488	-1.64279e-06
27.1558	0.99997	45.8356	0.99908	26.958	0.99925			3.23027	0.16846	3.32074	-0.15437	3.29165	0.00197
27.1898	0.99997	45.8582	0.99908	27.0021	0.99924			3.27505	0.17196	3.36434	-0.15281	3.33473	0.00435
27.2329	0.99997	45.8843	0.99908	27.0478	0.99924			3.30255	0.17338	3.39284	-0.15193	3.36586	0.00569
27.2824	0.99997	45.9108	0.99908	27.0956	0.99923			3.33252	0.17493	3.42298	-0.15107	3.39609	0.00668
27.3324	0.99997	45.935	0.99908	27.1484	0.99923			3.36169	0.17671	3.45397	-0.15013	3.42466	0.008
27.3805	0.99997	45.959	0.99908	27.2004	0.99922			3.40519	0.17896	3.49956	-0.14828	3.46938	0.00943
27.4266	0.99997	45.9863	0.99908	27.2529	0.99921			3.44884	0.18197	3.54477	-0.14646	3.51386	0.01055
27.4793	0.99996	46.0163	0.99907	27.3098	0.99921			3.47767	0.18353	3.5741	-0.14549	3.54364	0.01138
27.5343	0.99996	46.0409	0.99907	27.364	0.9992			3.50773	0.18485	3.60406	-0.14463	3.57389	0.01295
27.5826	0.99996	46.0626	0.99907	27.4188	0.99919			3.55263	0.18619	3.64983	-0.14353	3.61705	0.01454
27.627	0.99996	46.0853	0.99906	27.475	0.99919			3.59714	0.1883	3.69359	-0.14198	3.66243	0.01524
27.6737	0.99996	46.1075	0.99906	27.5309	0.99918			3.62578	0.19017	3.72428	-0.14067	3.69323	0.01545
27.7222	0.99996	46.124	0.99906	27.5904	0.99918			3.65526	0.19143	3.75488	-0.13987	3.72418	0.01619
27.7715	0.99996	46.1416	0.99905	27.6529	0.99917			3.70104	0.19293	3.80032	-0.13937	3.76936	0.01814
27.822	0.99996	46.1641	0.99905	27.7093	0.99916			3.74541	0.19434	3.84584	-0.13876	3.81414	0.0203
27.8761	0.99996	46.1852	0.99905	27.764	0.99916			3.77554	0.19566	3.87682	-0.13806	3.84353	0.02115
27.9329	0.99996	46.2037	0.99904	27.8188	0.99915			3.80557	0.19695	3.90755	-0.13695	3.87521	0.02153
27.9834	0.99996	46.2238	0.99904	27.8715	0.99914			3.8506	0.19852	3.9377	-0.13564	3.92021	0.02231
28.0364	0.99996	46.2423	0.99904	27.9328	0.99914			3.89492	0.20063	3.98175	-0.13443	3.96522	0.02341
28.0898	0.99996	46.2588	0.99903	27.9947	0.99913			3.92564	0.20195	4.02678	-0.13356	3.99592	0.02438
28.1433	0.99996	46.2787	0.99903	28.054	0.99913			3.95566	0.20291	4.05854	-0.13314	4.02699	0.02516
28.2021	0.99996	46.3018	0.99903	28.114	0.99912			3.98659	0.20322	4.08951	-0.13243	4.05679	0.02559
28.2585	0.99996	46.3249	0.99902	28.1716	0.99911			4.03243	0.20393	4.13636	-0.13105	4.10285	0.0264
28.3077	0.99996	46.3404	0.99902	28.2263	0.99911			4.07687	0.20554	4.18253	-0.12937	4.14827	0.02733
28.356	0.99995	46.3448	0.99901	28.281	0.9991			4.10733	0.20688	4.21292	-0.12817	4.17873	0.02809
28.4093	0.99995	46.3676	0.99901	28.3394	0.9991			4.13701	0.2081	4.24295	-0.1273	4.20956	0.02877
28.468	0.99995	46.3989	0.99901	28.4007	0.99909			4.18333	0.20937	4.28891	-0.1264	4.2562	0.02965
28.5295	0.99995	46.4242	0.999	28.4591	0.99908			4.22953	0.21008	4.33575	-0.12581	4.30168	0.0305
28.5866	0.99995	46.4505	0.999	28.5135	0.99908			4.26121	0.21071	4.36504	-0.12539	4.3342	0.03108
28.6399	0.99995	46.4808	0.999	28.5717	0.99907			4.29156	0.21127	4.39691	-0.12498	4.3642	0.03157
28.6994	0.99995	46.5048	0.999	28.6312	0.99906			4.33573	0.21255	4.44299	-0.12427	4.40959	0.03221
28.762	0.99995	46.525	0.99899	28.6932	0.99906			4.38225	0.21351	4.48918	-0.12375	4.4562	0.03327
28.8186	0.99995	46.5438	0.99899	28.757	0.99905			4.41309	0.21396	4.5198	-0.12339	4.48652	0.03415
28.8806	0.99995	46.5701	0.99899	28.8217	0.99905			4.44432	0.21438	4.55212	-0.12308	4.51824	0.0347
28.9488	0.99995	46.6049	0.99899	28.8859	0.99905			4.49054	0.21559	4.5821	-0.12267	4.56538	0.03533
29.012	0.99995	46.6251	0.99898	28.9494	0.99904			4.53724	0.217	4.62844	-0.12186	4.6115	0.03604
29.0685	0.99995	46.6278	0.99898	29.0116	0.99903			4.56768	0.218	4.67486	-0.12095	4.64183	0.03694
29.1325	0.99995	46.6292	0.99898	29.08	0.99903			4.5991	0.21825	4.7065	-0.12009	4.67174	0.03754
29.1947	0.99995	46.6374	0.99898	29.1516	0.99902			4.62846	0.21836	4.73687	-0.11921	4.70353	0.03788
29.2616	0.99995	46.6547	0.99898	29.22	0.99901			4.6761	0.21899	4.78374	-0.11787	4.75127	0.0384
29.33	0.99995	46.6737	0.99897	29.2859	0.99901			4.72246	0.21986	4.83011	-0.11692	4.79845	0.03882
29.3993	0.99995	46.6925	0.99897	29.3525	0.99901			4.75366	0.22046	4.86131	-0.11624	4.82874	0.03936
29.4692	0.99994	46.7144	0.99897	29.4197	0.99899			4.78377	0.22095	4.893	-0.11573	4.85932	0.0397
29.5267	0.99994	46.7362	0.99897	29.4847	0.99899			4.83117	0.22168	4.93905	-0.11498	4.90557	0.0403
29.5872	0.99994	46.7579	0.99895	29.5513	0.99898			4.87865	0.22273	4.98576	-0.11449	4.95407	0.0411
29.6558	0.99994	46.7796	0.99895	29.6209	0.99898			4.90883	0.22325	5.01727	-0.11425	4.98571	0.04168
29.7259	0.99994	46.807	0.99895	29.6897	0.99897			4.94019	0.22372	5.04903	-0.11402	5.01623	0.04217
29.7891	0.99994	46.8365	0.99895	29.7581	0.99897			4.98677	0.22409	5.09532	-0.11332	5.06326	0.04254
29.8547	0.99994	46.8591	0.99895	29.8268	0.99896			5.03434	0.22448	5.14021	-0.11218	5.10969	0.04297
29.9202	0.99994	46.8763	0.99895	29.8956	0.99896			5.06583	0.22485	5.17342	-0.11131	5.14093	0.04318
29.9869	0.99994	46.8946	0.99894	29.9676	0.99895			5.09643	0.22542	5.20488	-0.11056	5.17198	0.04351
30.0509	0.99994	46.9139	0.99894	30.0389	0.99894			5.14359	0.22606	5.23605	-0.11004	5.21918	0.04403
30.1139	0.99994	46.9341	0.99894	30.1081	0.99894			5.18996	0.22642	5.28336	-0.10967	5.26662	0.04462
30.1899	0.99993	46.9539	0.99894	30.1782	0.99893			5.22243	0.2266	5.33005	-0.10945	5.29846	0.04493
30.2606	0.99993	46.9748	0.99893	30.2453	0.99893			5.25241	0.22694	5.36148	-0.10915	5.33035	0.04523
30.3241	0.99993	46.9945	0.99893	30.3161	0.99892			5.28409	0.22751	5.39265	-0.10871	5.36226	0.04554
30.3914	0.99993	47.0153	0.99893	30.3869	0.99892			5.33091	0.22852	5.43966	-0.10802	5.40855	0.04624
30.4586	0.99993	47.0384	0.99893	30.4563	0.99891			5.37896	0.229	5.48763	-0.10737	5.45531	0.04717
30.5249	0.99993	47.0617	0.99893	30.5246	0.9989			5.40967	0.2292	5.51801	-0.10688	5.4862	0.04744
30.5898	0.99993	47.0827	0.99892	30.5911	0.9989			5.44155	0.22946	5.54957	-0.10621	5.51895	0.04756
30.651	0.99993	47.1089	0.99892	30.6585	0.99888			5.48776	0.22993	5.59659	-0.10548	5.566	0.04783
30.7202	0.99993	47.133	0.99892	30.7318	0.99888			5.53547	0.2303	5.64339	-0.10498	5.61338	0.0484
30.7909	0.99993	47.1549	0.99892	30.8092	0.99888			5.56762	0.23046	5.67458	-0.10449	5.64463	0.0489
30.8597	0.99992	47.1785	0.99892	30.883	0.99887			5.60039	0.23065	5.70608	-0.10405	5.67678	0.04917
30.9292	0.99992	47.2002	0.99892	30.9608	0.99886			5.64619	0.23098	5.73785	-0.10372	5.72421	0.04942
31.0044	0.99992	47.2234	0.99891	31.0354	0.99886			5.69356	0.23133	5.78578	-0.10339	5.77171	0.04978
31.0736	0.99992	47.2458	0.99891	31.1082	0.99886			5.72532	0.23169	5.83373	-0.10293	5.80314	0.05009
31.1402	0.99992	47.2694	0.99891	31.1817	0.99884			5.75594	0.23215	5.86448	-0.10236	5.83488	0.05046
31.2168	0.99992	47.2992	0.99891	31.2549	0.99884			5.78802	0.23257	5.89565	-0.10152	5.8674	0.05082
31.2967	0.99992	47.3281	0.9989	31.3315	0.99884			5.83621	0.23293	5.94333	-0.10057	5.9133	0.05126
31.3794	0.99992	47.3497	0.9989	31.4121	0.99883			5.88381	0.23322	5.99138	-0.09996	5.96213	0.05168
31.453	0.99992	47.3735	0.9989	31.4867	0.99882			5.91541	0.23355	6.02236	-0.09967	5.99321	0.05183
31.523	0.99991	47.4	0.99889	31.557	0.99882			5.94647	0.23388	6.05308	-0.09938	6.02463	0.05198
31.5983	0.99991	47.4264	0.99889	31.6336	0.99881			5.99478	0.23406	6.10167	-0.09885	6.07203	0.05223
31.6752	0.99991	47.456	0.99888	31.7121	0.9988			6.04295	0.23421	6.14937	-0.09799	6.12104	0.0526
31.7499	0.99991	47.4877	0.99888	31.7877	0.9988			6.07419	0.23433	6.18052	-0.09749	6.15297	0.0529
31.828	0.99991	47.5179	0.99887	31.8646	0.9988			6.10647	0.23456	6.21271	-0.09691	6.18395	0.05332
31.912	0.99991	47.5479	0.99887	31.9451	0.99878			6.1535	0.23514	6.25955	-0.0963	6.23178	0.05394
31.9899	0.99991	47.575	0.99886	32.0243	0.99878			6.20077	0.23578	6.30879	-0.09556	6.27879	0.05444
32.0664	0.99991	47.5953	0.99886	32.1054	0.99878			6.2321	0.236	6.34001	-0.09499	6.31182	0.05459
32.1413	0.99991	47.6218	0.99885	32.1846	0.99877			6.26506	0.23614	6.37147	-0.09446	6.34479	0.05472
32.2178	0.99991	47.653	0.99885	32.2678	0.99876			6.3127	0.23626	6.40267	-0.09417	6.39182	0.055
32.2952	0.99991	47.6776	0.99884	32.3514	0.99876			6.3608	0.23646	6.45003	-0.09374	6.43966	0.05535
32.3715	0.99991	47.7057	0.99884	32.4327	0.99875			6.39134	0.23657	6.49831	-0.09348	6.47119	0.05561
32.4504	0.99991	47.7297	0.99883	32.5126	0.99875			6.42361	0.23668	6.53028	-0.09319	6.50195	0.05601
32.5318	0.99991	47.7522	0.99883	32.5943	0.99874			6.45666	0.23686	6.56143	-0.09246	6.53583	0.05651
32.6123	0.99991	47.7781	0.99882	32.6726	0.99874			6.50377	0.23707	6.60953	-0.09173	6.58378	0.05709
32.69	0.99991	47.8057	0.99882	32.7496	0.99873			6.55065	0.23732	6.65646	-0.09142	6.63112	0.05743
32.7692	0.99991	47.8339	0.99882	32.8349	0.99872			6.58315	0.23744	6.68757	-0.09118	6.66218	0.05758
32.8498	0.99991	47.8719	0.99882	32.9208	0.99872			6.61571	0.2376	6.72002	-0.09064	6.69433	0.05773
32.9291	0.99991	47.9068	0.99881	33.0013	0.99871			6.66374	0.23788	6.76854	-0.08923	6.74285	0.05789
33.0098	0.99991	47.9334	0.9988	33.0805	0.99871			6.71153	0.23803	6.81647	-0.08817	6.7915	0.05803
33.0957	0.99991	47.9671	0.9988	33.1629	0.9987			6.74348	0.23808	6.84883	-0.08799	6.8244	0.05815
33.1825	0.99991	48.0003	0.99879	33.2467	0.99869			6.77601	0.23815	6.88102	-0.08778	6.85486	0.05832
33.2704	0.99991	48.0337	0.99879	33.3325	0.99869			6.8235	0.23852	6.92862	-0.08748	6.90337	0.05861
33.3548	0.99991	48.0667	0.99878	33.4179	0.99868			6.87158	0.23885	6.97574	-0.08718	6.95153	0.05884
33.436	0.99991	48.0952	0.99876	33.508	0.99867			6.90342	0.23893	7.00763	-0.08699	6.9838	0.05902
33.52	0.99991	48.1251	0.99876	33.5986	0.99867			6.93568	0.23901	7.03871	-0.08673	7.01554	0.05935
33.6027	0.99991	48.1605	0.99876	33.6844	0.99866			6.98457	0.23924	7.07168	-0.08631	7.06315	0.06012
33.6832	0.99991	48.1934	0.99875	33.7687	0.99865			7.03262	0.23953	7.1193	-0.08563	7.11037	0.06078
33.7672	0.99991	48.2283	0.99875	33.8586	0.99865			7.06471	0.23968	7.16811	-0.08483	7.14363	0.06087
33.8506	0.99991	48.2615	0.99874	33.9498	0.99864			7.09577	0.23986	7.20031	-0.08456	7.17625	0.06092
33.9408	0.9999	48.2951	0.99873	34.0347	0.99864			7.12718	0.24008	7.23242	-0.08428	7.20877	0.06107
34.0324	0.9999	48.3252	0.99873	34.1167	0.99863			7.1755	0.24038	7.28017	-0.084	7.25665	0.06123
34.1205	0.9999	48.3545	0.99873	34.2004	0.99862			7.22466	0.24061	7.32706	-0.08362	7.30432	0.06162
34.2077	0.9999	48.3956	0.99872	34.2889	0.99862			7.25727	0.24069	7.35999	-0.08319	7.3365	0.06197
34.298	0.9999	48.4426	0.99872	34.3749	0.99861			7.28971	0.24074	7.39217	-0.0827	7.36796	0.0622
34.3832	0.9999	48.4865	0.99872	34.4609	0.9986			7.33716	0.24086	7.44029	-0.08208	7.41643	0.06231
34.4665	0.9999	48.5218	0.99871	34.5481	0.9986			7.38562	0.24108	7.48871	-0.08152	7.46489	0.06243
34.5581	0.9999	48.5532	0.99871	34.6387	0.99859			7.41809	0.24125	7.52177	-0.08113	7.49669	0.06256
34.6491	0.9999	48.5898	0.9987	34.7284	0.99859			7.4504	0.24133	7.55352	-0.08084	7.5302	0.06272
34.7376	0.9999	48.6301	0.9987	34.812	0.99858			7.49861	0.24149	7.58422	-0.08057	7.57766	0.06283
34.8209	0.99989	48.6716	0.99869	34.8989	0.99857			7.5468	0.2418	7.63259	-0.08019	7.62638	0.06301
34.9038	0.99989	48.7167	0.99869	34.9947	0.99857			7.57822	0.24203	7.68017	-0.07983	7.65816	0.06312
34.9846	0.99989	48.7635	0.99869	35.0885	0.99856			7.61091	0.24216	7.713	-0.07965	7.6909	0.06334
35.0677	0.99989	48.7991	0.99868	35.1791	0.99856			7.65887	0.24229	7.74505	-0.07943	7.73904	0.06368
35.1514	0.99988	48.8284	0.99868	35.2687	0.99855			7.70854	0.24241	7.79427	-0.0789	7.78667	0.0639
35.2377	0.99988	48.8667	0.99868	35.3591	0.99854			7.74163	0.24249	7.8423	-0.07836	7.81942	0.06397
35.3285	0.99988	48.9121	0.99867	35.4556	0.99854			7.77254	0.24259	7.87396	-0.07807	7.8529	0.06405
35.4172	0.99987	48.9604	0.99867	35.5446	0.99853			7.80411	0.24273	7.90582	-0.07787	7.88475	0.06414
35.5025	0.99987	49.0036	0.99867	35.6309	0.99852			7.85274	0.24288	7.95409	-0.07756	7.9319	0.06446
35.588	0.99987	49.0457	0.99866	35.7264	0.99852			7.90099	0.243	8.00243	-0.07708	7.98018	0.06489
35.6787	0.99987	49.0891	0.99866	35.8274	0.99852			7.93361	0.2431	8.03461	-0.07663	8.01216	0.06511
35.7686	0.99987	49.1284	0.99865	35.9203	0.9985			7.96616	0.24319	8.06748	-0.07615	8.0445	0.06532
35.86	0.99987	49.1698	0.99865	36.0151	0.9985			8.01459	0.2433	8.11573	-0.07536	8.09443	0.06544
35.9506	0.99987	49.2108	0.99865	36.1107	0.9985			8.06287	0.24341	8.16301	-0.07479	8.14189	0.06562
36.0423	0.99987	49.2496	0.99864	36.2094	0.99849			8.09528	0.24351	8.19574	-0.07454	8.17523	0.06574
36.137	0.99986	49.2909	0.99864	36.3113	0.99848			8.12748	0.24362	8.22869	-0.0743	8.20616	0.06591
36.2307	0.99986	49.3318	0.99864	36.4089	0.99848			8.17568	0.24373	8.25969	-0.07408	8.2557	0.06625
36.3209	0.99986	49.376	0.99863	36.5068	0.99847			8.22339	0.24383	8.3079	-0.07372	8.30396	0.0665
36.4143	0.99986	49.4208	0.99863	36.6065	0.99846			8.25668	0.24389	8.35637	-0.07319	8.3368	0.06664
36.5153	0.99986	49.4662	0.99862	36.7051	0.99846			8.28829	0.24396	8.38854	-0.07291	8.36783	0.06681
36.6129	0.99986	49.5098	0.99862	36.8017	0.99845			8.32264	0.24404	8.42208	-0.07272	8.40069	0.06703
36.7035	0.99986	49.5544	0.99862	36.8989	0.99844			8.37067	0.24442	8.46974	-0.07238	8.44981	0.06727
36.794	0.99986	49.6031	0.99862	36.9971	0.99844			8.41966	0.2449	8.51811	-0.07201	8.4975	0.06744
36.8914	0.99986	49.6537	0.99861	37.0927	0.99843			8.45208	0.24511	8.55042	-0.0718	8.52992	0.0676
36.984	0.99986	49.7088	0.99861	37.1851	0.99842			8.48374	0.24523	8.58326	-0.0716	8.56269	0.06776
37.0744	0.99986	49.7564	0.9986	37.2748	0.99842			8.53162	0.24532	8.63163	-0.07132	8.61166	0.06792
37.1714	0.99986	49.8	0.99859	37.3682	0.99841			8.58168	0.24543	8.68076	-0.07104	8.66055	0.06811
37.2731	0.99986	49.8433	0.99859	37.4638	0.9984			8.61435	0.2455	8.71343	-0.07079	8.69262	0.06825
37.3698	0.99986	49.8873	0.99857	37.5658	0.9984			8.64696	0.24558	8.74416	-0.06989	8.72421	0.06841
37.4631	0.99986	49.934	0.99857	37.6625	0.99839			8.69368	0.24571	8.79252	-0.06864	8.77284	0.06866
37.5553	0.99986	49.9864	0.99856	37.7569	0.99839			8.74217	0.24583	8.84119	-0.06821	8.82194	0.06891
37.6495	0.99986	50.0365	0.99855	37.8558	0.99838			8.7755	0.24591	8.87415	-0.06796	8.85504	0.06904
37.7487	0.99985	50.085	0.99855	37.955	0.99837			8.80934	0.24598	8.90698	-0.06777	8.88811	0.06914
37.8429	0.99985	50.1358	0.99854	38.0545	0.99837			8.85692	0.24614	8.93878	-0.0675	8.93606	0.06928
37.9422	0.99985	50.1838	0.99854	38.1549	0.99836			8.90567	0.24642	8.98722	-0.06712	8.98451	0.06946
38.0389	0.99985	50.2379	0.99854	38.2621	0.99836			8.93894	0.24655	9.03603	-0.06682	9.01691	0.06961
38.1345	0.99985	50.2987	0.99854	38.3655	0.99835			8.971	0.24664	9.07008	-0.06662	9.05011	0.06987
38.2315	0.99985	50.3554	0.99853	38.4677	0.99834			9.00307	0.24672	9.10161	-0.06644	9.08307	0.07008
38.3327	0.99985	50.4072	0.99852	38.5663	0.99834			9.05119	0.24683	9.14941	-0.0661	9.13054	0.07027
38.4335	0.99985	50.4636	0.99852	38.6655	0.99833			9.10041	0.24694	9.19713	-0.06577	9.17982	0.07043
38.5327	0.99985	50.5136	0.99851	38.7666	0.99832			9.13268	0.24702	9.22949	-0.06547	9.21274	0.07056
38.6325	0.99985	50.571	0.99851	38.8654	0.99832			9.16547	0.24709	9.26208	-0.06498	9.24504	0.07073
38.7342	0.99985	50.6286	0.9985	38.9644	0.99831			9.21291	0.2472	9.31112	-0.06428	9.29346	0.07097
38.8369	0.99985	50.6803	0.99849	39.0618	0.9983			9.26205	0.24732	9.36012	-0.06385	9.34307	0.07117
38.9369	0.99984	50.7368	0.99849	39.1621	0.9983			9.2948	0.24739	9.39156	-0.06366	9.3745	0.07132
39.0393	0.99984	50.7972	0.99848	39.2599	0.99829			9.32944	0.24746	9.42514	-0.06346	9.40759	0.07152
39.1396	0.99984	50.8505	0.99848	39.3577	0.99829			9.37776	0.24759	9.45742	-0.06323	9.45688	0.07175
39.2386	0.99984	50.9058	0.99848	39.4569	0.99827			9.42651	0.24772	9.50712	-0.06285	9.50521	0.07189
39.3413	0.99984	50.9682	0.99847	39.5598	0.99827			9.45831	0.24782	9.55443	-0.06246	9.53806	0.07198
39.4451	0.99984	51.0299	0.99847	39.659	0.99827			9.49003	0.2479	9.58673	-0.06223	9.57103	0.07207
39.5525	0.99983	51.0919	0.99846	39.755	0.99826			9.53906	0.24801	9.62015	-0.06199	9.61901	0.07225
39.6614	0.99983	51.1499	0.99846	39.8572	0.99825			9.5891	0.24813	9.66897	-0.06168	9.66736	0.07243
39.767	0.99983	51.2092	0.99846	39.957	0.99825			9.62138	0.24821	9.71621	-0.06138	9.69979	0.07255
39.8684	0.99983	51.271	0.99845	40.0618	0.99824			9.65436	0.24829	9.74966	-0.0612	9.73291	0.07269
39.97	0.99983	51.3346	0.99844	40.1693	0.99824			9.68634	0.24837	9.78207	-0.06099	9.76614	0.07286
40.0749	0.99983	51.3961	0.99844	40.2792	0.99823			9.73552	0.24848	9.83049	-0.06055	9.81503	0.07303
40.1791	0.99983	51.4605	0.99843	40.3888	0.99822			9.78433	0.24861	9.87944	-0.05993	9.86359	0.07319
40.2818	0.99982	51.5223	0.99842	40.4953	0.99822			9.81728	0.2488	9.91241	-0.05957	9.89572	0.07327
40.3821	0.99982	51.5834	0.99842	40.6007	0.99822			9.84938	0.24899	9.94519	-0.05934	9.92818	0.07343
40.4823	0.99982	51.6419	0.99841	40.7086	0.9982			9.89807	0.24912	9.99353	-0.05903	9.97684	0.07372
40.581	0.99982	51.7	0.99841	40.8191	0.9982			9.94676	0.24924	10.042	-0.05871	10.0264	0.07403
40.6785	0.99982	51.7602	0.99841	40.9255	0.9982			9.98062	0.24932	10.0745	-0.0585	10.0578	0.07421
40.7786	0.99982	51.8195	0.9984	41.0329	0.99819			10.0136	0.24939	10.1071	-0.05829	10.091	0.07431
40.8864	0.99982	51.8807	0.9984	41.1391	0.99818			10.0628	0.2495	10.1409	-0.0581	10.1401	0.07447
40.9938	0.99982	51.9441	0.99838	41.2466	0.99818			10.1104	0.24961	10.1893	-0.05784	10.1892	0.07459
41.1007	0.99982	52.003	0.99838	41.3532	0.99817			10.1449	0.24969	10.2368	-0.05737	10.2217	0.07468
41.2073	0.99981	52.0652	0.99837	41.4585	0.99816			10.1765	0.24977	10.2698	-0.05671	10.2553	0.07477
41.3086	0.99981	52.1317	0.99837	41.566	0.99816			10.2261	0.24989	10.3035	-0.05577	10.3039	0.07506
41.4133	0.99981	52.2001	0.99836	41.6743	0.99815			10.2744	0.25	10.3523	-0.05501	10.3523	0.07553
41.519	0.99981	52.2649	0.99836	41.7814	0.99814			10.3078	0.25008	10.4009	-0.05466	10.3854	0.0757
41.6264	0.99981	52.3286	0.99836	41.8907	0.99814			10.34	0.25016	10.4333	-0.05446	10.4179	0.07579
41.7333	0.99981	52.3953	0.99835	42.0027	0.99814			10.3718	0.25029	10.4673	-0.05428	10.4494	0.07587
41.8413	0.9998	52.4614	0.99834	42.1121	0.99813			10.4217	0.25047	10.5154	-0.05398	10.5002	0.07599
41.9451	0.9998	52.523	0.99834	42.2258	0.99812			10.4706	0.25059	10.5648	-0.05368	10.5483	0.0762
42.0514	0.9998	52.5899	0.99833	42.3348	0.99812			10.5043	0.25066	10.5958	-0.05337	10.581	0.07643
42.1571	0.9998	52.6657	0.99833	42.4368	0.99811			10.5356	0.25075	10.6278	-0.05306	10.6137	0.07659
42.267	0.9998	52.7389	0.99833	42.5382	0.9981			10.5856	0.25095	10.678	-0.05273	10.6634	0.07672
42.3836	0.9998	52.8068	0.99832	42.6435	0.9981			10.6332	0.25107	10.7275	-0.05248	10.7127	0.07685
42.4952	0.99979	52.8773	0.99832	42.7531	0.99809			10.6663	0.25113	10.7608	-0.05231	10.7462	0.07702
42.6062	0.99979	52.9472	0.99831	42.8613	0.99808			10.6992	0.25119	10.7938	-0.0521	10.7783	0.07716
42.7156	0.99979	53.0232	0.99831	42.9706	0.99808			10.7484	0.25132	10.8253	-0.05159	10.8272	0.07732
42.8226	0.99979	53.0957	0.9983	43.0789	0.99808			10.7972	0.25149	10.8736	-0.05089	10.8757	0.07751
42.931	0.99979	53.1706	0.99829	43.1932	0.99806			10.83	0.25157	10.922	-0.0506	10.9078	0.0776
43.0411	0.99979	53.252	0.99829	43.3058	0.99806			10.8637	0.25165	10.9553	-0.05043	10.9409	0.07768
43.1518	0.99979	53.33	0.99828	43.4189	0.99806			10.8958	0.25172	10.9883	-0.05028	10.974	0.07777
43.2639	0.99979	53.4006	0.99827	43.5352	0.99805			10.9443	0.25182	11.0377	-0.05001	11.0234	0.07791
43.3724	0.99979	53.4712	0.99827	43.6544	0.99805			10.9936	0.25192	11.086	-0.04967	11.0722	0.07805
43.4826	0.99979	53.5449	0.99827	43.7723	0.99804			11.028	0.25199	11.1188	-0.04929	11.1043	0.07814
43.5939	0.99978	53.6157	0.99827	43.883	0.99803			11.0599	0.25206	11.1516	-0.04888	11.137	0.07822
43.7024	0.99978	53.6914	0.99826	43.9963	0.99802			11.1087	0.25218	11.2002	-0.04855	11.1864	0.07835
43.8121	0.99978	53.7646	0.99826	44.1087	0.99802			11.158	0.25233	11.2486	-0.04822	11.2371	0.07852
43.9281	0.99978	53.8375	0.99825	44.2204	0.99801			11.1904	0.25248	11.2807	-0.04804	11.27	0.07867
44.0451	0.99977	53.9097	0.99825	44.3263	0.99801			11.2235	0.25255	11.3149	-0.04784	11.3005	0.07892
44.1593	0.99977	53.979	0.99824	44.4305	0.998			11.273	0.25264	11.3483	-0.04765	11.3491	0.07911
44.2708	0.99977	54.0508	0.99824	44.5407	0.998			11.3229	0.25274	11.3968	-0.04736	11.3986	0.07927
44.3824	0.99977	54.1263	0.99823	44.6584	0.99799			11.3555	0.25284	11.4458	-0.04707	11.4326	0.07937
44.4962	0.99977	54.2005	0.99823	44.7733	0.99799			11.3873	0.25297	11.4776	-0.04689	11.4653	0.07946
44.6051	0.99977	54.2728	0.99822	44.8873	0.99798			11.4363	0.2531	11.5109	-0.04669	11.5142	0.07972
44.7116	0.99976	54.344	0.99822	45.0062	0.99797			11.4853	0.2532	11.5596	-0.04639	11.5632	0.08001
44.8246	0.99976	54.4163	0.99821	45.125	0.99797			11.5194	0.25327	11.6096	-0.04582	11.5962	0.08013
44.9361	0.99976	54.4907	0.99821	45.2398	0.99797			11.5519	0.25333	11.6417	-0.04548	11.629	0.08021
45.0494	0.99976	54.5656	0.99819	45.3574	0.99796			11.5839	0.2534	11.6749	-0.04528	11.6619	0.08028
45.1634	0.99976	54.6384	0.99819	45.478	0.99795			11.6335	0.25351	11.7247	-0.04498	11.711	0.0804
45.2774	0.99976	54.7102	0.99818	45.604	0.99795			11.6828	0.2536	11.7731	-0.04471	11.7602	0.08057
45.3958	0.99976	54.7809	0.99817	45.7243	0.99794			11.7155	0.25367	11.8057	-0.04453	11.7916	0.08074
45.5124	0.99976	54.8535	0.99817	45.8399	0.99793			11.7479	0.25374	11.8394	-0.04437	11.8254	0.08083
45.6239	0.99976	54.9331	0.99817	45.9549	0.99793			11.7978	0.25385	11.888	-0.04407	11.8745	0.081
45.7388	0.99976	55.0152	0.99816	46.0682	0.99793			11.8483	0.25395	11.9377	-0.04337	11.9247	0.08114
45.8601	0.99975	55.1008	0.99816	46.1823	0.99791			11.8804	0.25402	11.9696	-0.04269	11.9575	0.08123
45.9787	0.99975	55.1813	0.99815	46.2966	0.99791			11.9123	0.25409	12.0019	-0.04229	11.99	0.0813
46.0983	0.99975	55.2616	0.99814	46.4137	0.99791			11.9619	0.2542	12.0346	-0.04209	12.0388	0.08142
46.2154	0.99974	55.3461	0.99814	46.532	0.9979			12.0107	0.25432	12.0843	-0.04186	12.0877	0.08156
46.3285	0.99974	55.4351	0.99813	46.6525	0.99789			12.0437	0.2544	12.1329	-0.04165	12.122	0.08171
46.4405	0.99974	55.5267	0.99813	46.7666	0.99789			12.0768	0.25446	12.1664	-0.04151	12.1542	0.08198
46.5519	0.99973	55.6177	0.99813	46.8806	0.99788			12.1262	0.25456	12.199	-0.04137	12.2029	0.08268
46.6624	0.99973	55.7078	0.99812	46.9952	0.99787			12.1745	0.25465	12.2484	-0.04111	12.2518	0.08292
46.7801	0.99973	55.7854	0.99811	47.1104	0.99787			12.208	0.25472	12.2966	-0.04083	12.2844	0.083
46.9015	0.99973	55.862	0.99811	47.2297	0.99787			12.242	0.25478	12.3304	-0.04064	12.3184	0.08307
47.0145	0.99972	55.9388	0.9981	47.3471	0.99785			12.2745	0.25483	12.3621	-0.04045	12.3497	0.08313
47.1266	0.99972	56.0228	0.9981	47.4659	0.99785			12.3233	0.25494	12.4122	-0.04018	12.3994	0.08324
47.2409	0.99972	56.1117	0.99809	47.5858	0.99785			12.3724	0.25506	12.4622	-0.0399	12.4494	0.08336
47.3587	0.99972	56.1979	0.99809	47.7046	0.99784			12.4052	0.25516	12.4947	-0.03971	12.4823	0.08345
47.473	0.99971	56.2856	0.99808	47.8191	0.99783			12.4389	0.25524	12.5261	-0.03943	12.5153	0.08359
47.5931	0.99971	56.3686	0.99808	47.9354	0.99783			12.4877	0.25533	12.5756	-0.0391	12.5642	0.08371
47.716	0.99971	56.4536	0.99808	48.0549	0.99782			12.5376	0.25543	12.6258	-0.03886	12.6142	0.08385
47.836	0.99971	56.5369	0.99807	48.1713	0.99781			12.5706	0.25549	12.6571	-0.0387	12.6467	0.08394
47.9523	0.99971	56.6208	0.99807	48.2914	0.99781			12.6032	0.25555	12.6909	-0.03853	12.6792	0.08403
48.0651	0.9997	56.7082	0.99807	48.4112	0.99781			12.6518	0.25565	12.7228	-0.03832	12.728	0.08419
48.1867	0.9997	56.8005	0.99806	48.5329	0.99779			12.7012	0.25575	12.7733	-0.03803	12.7766	0.08437
48.3151	0.9997	56.8865	0.99805	48.6549	0.99779			12.7345	0.25582	12.8224	-0.03777	12.8106	0.08446
48.4374	0.99969	56.9672	0.99805	48.7775	0.99779			12.7667	0.2559	12.8553	-0.03759	12.8442	0.08455
48.5543	0.99969	57.0438	0.99804	48.8967	0.99777			12.8164	0.256	12.8874	-0.0374	12.8935	0.08466
48.6757	0.99969	57.1275	0.99804	49.0181	0.99777			12.8662	0.25609	12.9372	-0.03713	12.9422	0.08477
48.7993	0.99969	57.214	0.99803	49.1394	0.99777			12.8994	0.25615	12.9855	-0.03686	12.974	0.08486
48.9153	0.99968	57.2966	0.99802	49.2621	0.99776			12.9327	0.25622	13.0194	-0.03669	13.0079	0.08495
49.0353	0.99968	57.3832	0.99802	49.3887	0.99775			12.9656	0.25629	13.0523	-0.03641	13.0411	0.08506
49.1576	0.99968	57.476	0.998	49.514	0.99775			13.0146	0.25639	13.1013	-0.03609	13.0902	0.08534
49.2805	0.99968	57.5736	0.998	49.638	0.99774			13.0633	0.25649	13.1517	-0.03581	13.1395	0.0855
49.4035	0.99967	57.6673	0.998	49.7647	0.99774			13.0955	0.25656	13.184	-0.03563	13.1718	0.08557
49.5218	0.99967	57.7593	0.99799	49.8903	0.99773			13.1285	0.25664	13.2169	-0.03546	13.206	0.08565
49.6412	0.99967	57.8556	0.99798	50.0155	0.99772			13.1793	0.25674	13.2494	-0.03528	13.2554	0.08578
49.7648	0.99966	57.9572	0.99798	50.1403	0.99772			13.227	0.25684	13.2987	-0.03503	13.3036	0.08594
49.8877	0.99966	58.0512	0.99797	50.2657	0.99771			13.2608	0.2569	13.348	-0.03479	13.3359	0.08606
50.004	0.99966	58.1435	0.99797	50.3914	0.99771			13.2943	0.25696	13.3806	-0.03462	13.3695	0.08615
50.1279	0.99965	58.2384	0.99797	50.5152	0.9977			13.3435	0.25705	13.4147	-0.03443	13.4195	0.08628
50.2536	0.99965	58.3326	0.99796	50.6391	0.99769			13.394	0.25715	13.4635	-0.03414	13.4684	0.08642
50.3784	0.99965	58.4235	0.99795	50.7653	0.99769			13.4263	0.25721	13.5124	-0.03387	13.5015	0.08655
50.5033	0.99964	58.5144	0.99795	50.8914	0.99768			13.4585	0.25728	13.5456	-0.0337	13.5336	0.08664
50.6276	0.99964	58.6056	0.99794	51.0146	0.99767			13.4916	0.25733	13.5792	-0.03353	13.5671	0.08672
50.7508	0.99964	58.6969	0.99794	51.1342	0.99767			13.541	0.25742	13.6282	-0.03329	13.6174	0.08685
50.873	0.99964	58.7862	0.99793	51.2512	0.99766			13.5905	0.25751	13.6767	-0.03303	13.6658	0.08697
50.9931	0.99964	58.8781	0.99793	51.3685	0.99766			13.6239	0.25757	13.71	-0.03286	13.6995	0.08705
51.1153	0.99963	58.9733	0.99792	51.4937	0.99765			13.6567	0.25762	13.743	-0.03269	13.7328	0.08713
51.2404	0.99963	59.0671	0.99792	51.6193	0.99764			13.7067	0.2577	13.7921	-0.03246	13.7815	0.08728
51.3598	0.99963	59.1618	0.99791	51.742	0.99764			13.7562	0.25779	13.8409	-0.03222	13.8311	0.08753
51.48	0.99963	59.2587	0.9979	51.8678	0.99763			13.7887	0.25786	13.8731	-0.03202	13.8647	0.08761
51.608	0.99962	59.3578	0.9979	51.9931	0.99763			13.8213	0.25792	13.9076	-0.03166	13.8971	0.0877
51.7341	0.99962	59.4514	0.99789	52.1185	0.99762			13.8702	0.25801	13.9405	-0.03111	13.947	0.08783
51.8576	0.99962	59.541	0.99788	52.2412	0.99761			13.9197	0.2581	13.9897	-0.02997	13.9958	0.08795
51.9813	0.99962	59.6375	0.99788	52.3665	0.99761			13.9535	0.25815	14.0386	-0.02944	14.0292	0.08803
52.1043	0.99962	59.7377	0.99788	52.4945	0.9976			13.9874	0.25821	14.0722	-0.02931	14.0604	0.08811
52.2292	0.99962	59.8372	0.99787	52.6253	0.99759			14.0353	0.25829	14.1051	-0.02919	14.1103	0.08833
52.358	0.99962	59.9365	0.99787	52.751	0.99759			14.0843	0.25838	14.1545	-0.02896	14.1611	0.08848
52.4872	0.99962	60.0367	0.99786	52.8768	0.99758			14.1183	0.25844	14.2031	-0.02862	14.194	0.08862
52.6181	0.99962	60.1363	0.99786	53.005	0.99757			14.1524	0.2585	14.2361	-0.02844	14.2272	0.08872
52.7448	0.99961	60.2311	0.99785	53.1308	0.99757			14.1857	0.25856	14.2687	-0.02829	14.2597	0.08881
52.8655	0.99961	60.3274	0.99785	53.252	0.99756			14.2335	0.25864	14.3187	-0.02809	14.3084	0.08893
52.99	0.99961	60.4295	0.99784	53.3727	0.99756			14.2821	0.25872	14.3679	-0.02786	14.3582	0.08906
53.1168	0.99961	60.5326	0.99784	53.498	0.99755			14.3149	0.25878	14.4011	-0.02769	14.3906	0.08917
53.2419	0.9996	60.634	0.99783	53.6247	0.99754			14.3479	0.25885	14.4338	-0.02753	14.4236	0.08928
53.3688	0.9996	60.7359	0.99783	53.7448	0.99754			14.3987	0.25896	14.483	-0.02728	14.4728	0.0894
53.4963	0.9996	60.8332	0.99781	53.8681	0.99753			14.4479	0.25903	14.5327	-0.02705	14.5227	0.08952
53.6188	0.99959	60.928	0.9978	53.9969	0.99752			14.4812	0.25908	14.5665	-0.02692	14.5555	0.08959
53.7408	0.99959	61.0249	0.9978	54.124	0.99752			14.5139	0.25913	14.5994	-0.02678	14.5887	0.08967
53.8654	0.99959	61.1192	0.9978	54.2513	0.99752			14.5633	0.25922	14.632	-0.02661	14.6381	0.08978
53.9933	0.99959	61.2168	0.9978	54.3785	0.99751			14.6123	0.25932	14.6811	-0.0264	14.6882	0.0899
54.1191	0.99959	61.3231	0.99779	54.508	0.9975			14.6458	0.25939	14.7304	-0.02619	14.7208	0.08998
54.2407	0.99959	61.4289	0.99779	54.6376	0.9975			14.6785	0.25947	14.7627	-0.02605	14.7537	0.09007
54.3663	0.99959	61.5356	0.99778	54.768	0.99749			14.7288	0.25956	14.7965	-0.02579	14.8024	0.09018
54.4915	0.99959	61.6378	0.99778	54.8981	0.99748			14.7794	0.25962	14.8448	-0.02554	14.8521	0.09031
54.6143	0.99959	61.738	0.99777	55.0318	0.99747			14.8105	0.25967	14.8956	-0.02536	14.8855	0.09049
54.7384	0.99959	61.8423	0.99777	55.1654	0.99747			14.8428	0.25973	14.9284	-0.02525	14.9187	0.0907
54.8668	0.99958	61.9522	0.99777	55.2944	0.99746			14.8766	0.25979	14.9603	-0.02509	14.9518	0.0908
54.9966	0.99958	62.0573	0.99776	55.425	0.99745			14.9271	0.25986	15.0109	-0.02471	15.0014	0.09092
55.1251	0.99958	62.1666	0.99776	55.555	0.99745			14.9762	0.25992	15.0597	-0.02444	15.0506	0.09106
55.2542	0.99958	62.2754	0.99776	55.686	0.99745			15.0093	0.25996	15.092	-0.02429	15.0827	0.09114
55.3855	0.99957	62.3796	0.99775	55.817	0.99743			15.0419	0.26001	15.1259	-0.02415	15.1171	0.09123
55.5172	0.99957	62.4791	0.99775	55.9506	0.99743			15.092	0.2601	15.1587	-0.02396	15.167	0.09133
55.6418	0.99957	62.5806	0.99774	56.0825	0.99743			15.141	0.26018	15.2081	-0.02368	15.216	0.09145
55.7692	0.99956	62.6868	0.99774	56.2154	0.99742			15.1744	0.26023	15.2578	-0.02347	15.2486	0.09155
55.9039	0.99956	62.7922	0.99774	56.3507	0.99741			15.2086	0.26028	15.2905	-0.02334	15.2808	0.09163
56.0378	0.99956	62.8958	0.99773	56.4826	0.99741			15.2567	0.26035	15.324	-0.0232	15.3309	0.09175
56.1689	0.99956	62.9989	0.99773	56.6111	0.9974			15.3068	0.26044	15.3726	-0.02292	15.3812	0.09186
56.2951	0.99956	63.1057	0.99772	56.739	0.99739			15.3405	0.2605	15.4216	-0.02268	15.4145	0.09194
56.4245	0.99955	63.2115	0.99772	56.867	0.99739			15.3733	0.26054	15.4557	-0.02254	15.4473	0.09202
56.5552	0.99955	63.3188	0.99771	56.9966	0.99738			15.4224	0.26061	15.4885	-0.0224	15.496	0.09218
56.6837	0.99955	63.4256	0.99771	57.1275	0.99738			15.472	0.26068	15.5379	-0.02215	15.5457	0.09239
56.8126	0.99954	63.5335	0.99771	57.2581	0.99737			15.5038	0.26076	15.587	-0.0219	15.5785	0.09247
56.9488	0.99954	63.6394	0.9977	57.389	0.99736			15.5374	0.26082	15.6196	-0.02174	15.6112	0.09256
57.0823	0.99953	63.7433	0.9977	57.5186	0.99736			15.5714	0.26087	15.653	-0.02159	15.6454	0.09265
57.2119	0.99953	63.8497	0.99769	57.6441	0.99735			15.6202	0.26094	15.7026	-0.02135	15.694	0.09279
57.3401	0.99953	63.9603	0.99769	57.776	0.99734			15.6698	0.26101	15.7524	-0.02112	15.7437	0.09291
57.4708	0.99952	64.0698	0.99769	57.9106	0.99734			15.7043	0.26105	15.7858	-0.02096	15.7771	0.09299
57.6045	0.99952	64.1771	0.99769	58.0453	0.99733			15.7366	0.26109	15.8181	-0.02082	15.8098	0.09306
57.7384	0.99951	64.2844	0.99768	58.1854	0.99732			15.7864	0.26117	15.8509	-0.02068	15.8595	0.09319
57.8668	0.99951	64.394	0.99768	58.3204	0.99732			15.8354	0.26126	15.901	-0.02047	15.9089	0.09332
57.9912	0.99951	64.5037	0.99768	58.4513	0.99732			15.8679	0.26132	15.9509	-0.02025	15.9415	0.09341
58.117	0.99951	64.6145	0.99767	58.5846	0.9973			15.9008	0.26137	15.9827	-0.02009	15.9744	0.09349
58.2452	0.9995	64.7271	0.99767	58.7185	0.9973			15.9516	0.26145	16.0148	-0.01994	16.024	0.0936
58.3782	0.9995	64.8379	0.99766	58.8517	0.9973			16.001	0.26153	16.0655	-0.01961	16.0746	0.09371
58.5145	0.9995	64.9477	0.99766	58.9872	0.99728			16.0336	0.26156	16.1147	-0.01935	16.1071	0.09379
58.6506	0.99949	65.0566	0.99766	59.1225	0.99728			16.0664	0.2616	16.1478	-0.01921	16.1406	0.09389
58.7871	0.99949	65.1635	0.99765	59.2573	0.99728			16.0992	0.26165	16.1812	-0.0191	16.1734	0.09401
58.9206	0.99948	65.2707	0.99765	59.3894	0.99727			16.1491	0.26173	16.2304	-0.01892	16.2224	0.09415
59.0545	0.99948	65.3817	0.99764	59.5241	0.99726			16.1992	0.26184	16.2793	-0.01871	16.2707	0.09427
59.1917	0.99948	65.4917	0.99764	59.661	0.99726			16.2322	0.2619	16.3124	-0.01854	16.3041	0.09435
59.3332	0.99947	65.6018	0.99762	59.7986	0.99725			16.2654	0.26195	16.3461	-0.0184	16.3378	0.09443
59.4747	0.99947	65.711	0.99762	59.9299	0.99725			16.3146	0.26202	16.3957	-0.01819	16.3888	0.09455
59.6099	0.99946	65.8196	0.99762	60.0639	0.99723			16.3638	0.2621	16.4458	-0.01796	16.4378	0.09469
59.741	0.99946	65.9302	0.99762	60.1999	0.99723			16.3969	0.26215	16.4789	-0.01778	16.4702	0.09477
59.8682	0.99945	66.0415	0.99761	60.3355	0.99723			16.4303	0.2622	16.5108	-0.0176	16.504	0.09485
59.9987	0.99945	66.1511	0.99761	60.4718	0.99722			16.4799	0.26226	16.5436	-0.01744	16.5531	0.09495
60.1314	0.99944	66.2653	0.9976	60.6089	0.99721			16.5296	0.26232	16.5932	-0.01723	16.6027	0.09505
60.2651	0.99943	66.3825	0.9976	60.7477	0.99721			16.5635	0.26235	16.6437	-0.01704	16.6353	0.09516
60.3946	0.99943	66.4964	0.99759	60.8821	0.9972			16.5965	0.26238	16.6749	-0.0169	16.6696	0.09526
60.5217	0.99942	66.6131	0.99759	61.0142	0.99719			16.6452	0.26245	16.7092	-0.01678	16.7196	0.09545
60.6507	0.99942	66.7318	0.99758	61.1493	0.99719			16.695	0.26252	16.758	-0.01656	16.7687	0.09559
60.7832	0.99941	66.8508	0.99758	61.2901	0.99718			16.7283	0.26258	16.8083	-0.01636	16.8008	0.09568
60.9184	0.99941	66.9669	0.99757	61.4311	0.99718			16.7603	0.26264	16.8404	-0.01622	16.8344	0.09575
61.0541	0.9994	67.0881	0.99757	61.5697	0.99718			16.7952	0.26272	16.8745	-0.01607	16.8679	0.09583
61.1886	0.9994	67.2098	0.99757	61.7066	0.99717			16.8445	0.26279	16.9235	-0.01586	16.918	0.09593
61.3164	0.99939	67.3332	0.99756	61.8423	0.99716			16.8948	0.26285	16.9724	-0.01567	16.9672	0.09606
61.4465	0.99939	67.4554	0.99756	61.9784	0.99716			16.9273	0.26288	17.0059	-0.01554	17.0003	0.09615
61.5821	0.99938	67.5723	0.99756	62.1155	0.99715			16.96	0.26293	17.0395	-0.01541	17.0328	0.09623
61.7231	0.99938	67.686	0.99755	62.2528	0.99714			17.0092	0.26299	17.0729	-0.01526	17.0817	0.09635
61.8618	0.99938	67.7928	0.99755	62.391	0.99714			17.059	0.26305	17.1218	-0.01507	17.132	0.09646
61.9952	0.99937	67.9039	0.99754	62.5285	0.99713			17.0926	0.26308	17.1704	-0.01482	17.1653	0.09653
62.128	0.99937	68.0177	0.99753	62.6638	0.99712			17.125	0.26312	17.204	-0.01453	17.1982	0.09661
62.2651	0.99936	68.1362	0.99753	62.7979	0.99712			17.1755	0.26325	17.2372	-0.01438	17.2467	0.09676
62.4058	0.99936	68.2563	0.99752	62.9307	0.99712			17.225	0.26338	17.2871	-0.01419	17.2971	0.09693
62.5457	0.99935	68.3736	0.99752	63.0664	0.9971			17.2577	0.26342	17.3362	-0.01402	17.3299	0.09701
62.6917	0.99935	68.4912	0.99751	63.2007	0.9971			17.2913	0.26346	17.3696	-0.01383	17.3642	0.09707
62.8377	0.99935	68.6042	0.99751	63.3365	0.9971			17.3404	0.26351	17.4027	-0.01352	17.413	0.09718
62.9739	0.99934	68.7182	0.9975	63.4733	0.99708			17.3914	0.26356	17.4517	-0.01325	17.4622	0.09728
63.1077	0.99934	68.8332	0.9975	63.6133	0.99708			17.424	0.26359	17.5023	-0.01308	17.4951	0.09736
63.2405	0.99934	68.96	0.9975	63.754	0.99708			17.457	0.26364	17.5361	-0.01299	17.5289	0.09744
63.378	0.99933	69.0837	0.99749	63.8941	0.99707			17.4903	0.26368	17.5686	-0.01291	17.5612	0.0975
63.517	0.99933	69.2061	0.99748	64.0379	0.99707			17.5398	0.26374	17.6181	-0.01271	17.6118	0.09761
63.6505	0.99932	69.3289	0.99748	64.179	0.99706			17.5883	0.2638	17.6673	-0.01248	17.6608	0.09775
63.7796	0.99932	69.4496	0.99747	64.3184	0.99705			17.6226	0.26385	17.7005	-0.01229	17.6933	0.09793
63.9119	0.99932	69.5668	0.99747	64.4554	0.99705			17.6547	0.26389	17.7337	-0.01205	17.7276	0.09802
64.0447	0.99932	69.6857	0.99747	64.5943	0.99704			17.7046	0.26397	17.7675	-0.01189	17.7771	0.09812
64.1788	0.99931	69.8041	0.99747	64.7355	0.99703			17.7552	0.26403	17.8152	-0.01168	17.8265	0.09822
64.3103	0.99931	69.9225	0.99746	64.8791	0.99703			17.787	0.26406	17.8655	-0.01153	17.8597	0.09828
64.4425	0.99931	70.0466	0.99746	65.0219	0.99703			17.8211	0.26409	17.8987	-0.01141	17.8926	0.09835
64.5837	0.9993	70.1709	0.99745	65.1629	0.99701			17.8701	0.26414	17.9317	-0.01126	17.9418	0.09849
64.7273	0.9993	70.294	0.99745	65.3018	0.99701			17.9209	0.2642	17.9811	-0.01106	17.9921	0.09868
64.8679	0.9993	70.4124	0.99743	65.4381	0.99701			17.9532	0.26424	18.0314	-0.01088	18.0254	0.09875
65.0111	0.99929	70.5246	0.99743	65.5781	0.997			17.9863	0.26428	18.0648	-0.01074	18.0588	0.09881
65.1566	0.99929	70.6372	0.99743	65.7181	0.997			18.0355	0.26433	18.0978	-0.01059	18.1088	0.09891
65.2984	0.99929	70.7577	0.99742	65.8604	0.99699			18.086	0.26439	18.1475	-0.01036	18.1571	0.09906
65.4379	0.99929	70.8803	0.99742	66.0059	0.99698			18.1192	0.26444	18.1961	-0.01017	18.1894	0.0993
65.5765	0.99928	71.0048	0.99741	66.1483	0.99698			18.1516	0.2645	18.2293	-0.01005	18.2235	0.09946
65.7219	0.99928	71.129	0.99741	66.2881	0.99697			18.1846	0.26458	18.2626	-0.0099	18.2576	0.09953
65.8679	0.99927	71.2502	0.9974	66.4234	0.99697			18.2347	0.26467	18.3119	-0.00967	18.3062	0.09962
66.0087	0.99927	71.3708	0.9974	66.5575	0.99696			18.2843	0.26474	18.3619	-0.00948	18.3566	0.0997
66.1459	0.99927	71.492	0.99739	66.6965	0.99695			18.317	0.26477	18.3949	-0.00937	18.3885	0.09976
66.2836	0.99927	71.6117	0.99739	66.837	0.99695			18.3498	0.26481	18.4271	-0.00927	18.4229	0.09983
66.4191	0.99926	71.7371	0.99738	66.9764	0.99694			18.4004	0.26487	18.4606	-0.00915	18.472	0.1
66.5548	0.99926	71.868	0.99738	67.1179	0.99694			18.4501	0.26493	18.5104	-0.00894	18.5199	0.10014
66.6905	0.99926	71.9914	0.99738	67.2614	0.99693			18.4834	0.26498	18.5603	-0.00874	18.5543	0.1002
66.8274	0.99925	72.107	0.99737	67.3974	0.99693			18.5153	0.26502	18.5942	-0.00861	18.5884	0.10026
66.969	0.99925	72.2263	0.99736	67.5327	0.99692			18.5657	0.26507	18.6269	-0.00848	18.6384	0.10036
67.1066	0.99925	72.3549	0.99736	67.6749	0.99691			18.6159	0.26511	18.6764	-0.00829	18.6884	0.10056
67.2413	0.99925	72.489	0.99736	67.8155	0.99691			18.6489	0.26514	18.7269	-0.00812	18.7203	0.10066
67.3731	0.99925	72.6199	0.99736	67.957	0.9969			18.6823	0.26517	18.7602	-0.00799	18.7533	0.10073
67.5083	0.99925	72.7484	0.99735	68.1014	0.99689			18.7153	0.26521	18.793	-0.00783	18.7861	0.1008
67.6513	0.99925	72.8768	0.99735	68.2451	0.99689			18.7651	0.26527	18.8425	-0.00753	18.8367	0.10089
67.7969	0.99925	73.0025	0.99734	68.3872	0.99689			18.8154	0.26534	18.8927	-0.00729	18.8863	0.10099
67.9398	0.99925	73.1226	0.99734	68.5291	0.99688			18.8482	0.26543	18.9244	-0.00715	18.9184	0.10106
68.0831	0.99925	73.2513	0.99733	68.6754	0.99687			18.8818	0.26548	18.9577	-0.00703	18.9513	0.10113
68.2263	0.99924	73.3865	0.99733	68.8275	0.99687			18.9309	0.26554	18.9915	-0.00692	19.0012	0.10124
68.3627	0.99924	73.5194	0.99733	68.9799	0.99686			18.981	0.26559	19.0412	-0.00672	19.0516	0.10134
68.4986	0.99924	73.6432	0.99732	69.1227	0.99685			19.0133	0.26562	19.0907	-0.00651	19.0848	0.10139
68.6432	0.99924	73.7649	0.99732	69.2651	0.99685			19.0471	0.26566	19.1236	-0.00637	19.1191	0.10144
68.79	0.99923	73.8875	0.99731	69.4097	0.99684			19.0965	0.26573	19.1572	-0.00626	19.1678	0.10152
68.9357	0.99923	74.004	0.99731	69.5494	0.99684			19.1458	0.26581	19.2072	-0.00611	19.2172	0.10162
69.079	0.99923	74.126	0.9973	69.6887	0.99683			19.1796	0.26585	19.2553	-0.00591	19.2498	0.10169
69.2197	0.99923	74.2549	0.9973	69.8316	0.99682			19.2136	0.2659	19.2899	-0.00573	19.283	0.10176
69.358	0.99923	74.3873	0.99729	69.9761	0.99682			19.2619	0.26595	19.3235	-0.00556	19.3335	0.10187
69.5007	0.99923	74.5125	0.99729	70.1165	0.99681			19.3115	0.266	19.3729	-0.00539	19.3829	0.10203
69.647	0.99922	74.6394	0.99728	70.2565	0.99681			19.3442	0.26604	19.4218	-0.00527	19.4164	0.10213
69.7966	0.99922	74.7662	0.99728	70.3988	0.99681			19.3779	0.26607	19.4552	-0.00518	19.4493	0.1022
69.9466	0.99922	74.8941	0.99727	70.5421	0.99679			19.4119	0.26609	19.4881	-0.00501	19.4816	0.10226
70.0944	0.99922	75.0226	0.99727	70.6861	0.99679			19.4615	0.26612	19.5375	-0.00457	19.5311	0.10236
70.2403	0.99921	75.1495	0.99727	70.8312	0.99679			19.5108	0.26617	19.5874	-0.00432	19.5813	0.10245
70.3854	0.99921	75.2816	0.99726	70.9781	0.99677			19.5432	0.26622	19.6202	-0.00422	19.6138	0.10251
70.5263	0.99921	75.4178	0.99726	71.127	0.99677			19.5772	0.26626	19.6534	-0.00411	19.6489	0.10258
70.6701	0.99921	75.5526	0.99726	71.2733	0.99677			19.6263	0.26628	19.6877	-0.00399	19.6984	0.10268
70.8164	0.99921	75.6817	0.99724	71.4185	0.99676			19.6761	0.2663	19.7368	-0.0038	19.7469	0.10281
70.9612	0.99921	75.8093	0.99724	71.5644	0.99676			19.7098	0.26633	19.7859	-0.00361	19.7809	0.10289
71.1002	0.99921	75.93	0.99724	71.7093	0.99676			19.7429	0.26638	19.8191	-0.00349	19.8139	0.10296
71.2374	0.9992	76.0599	0.99723	71.8518	0.99674			19.7927	0.26651	19.8532	-0.00338	19.8638	0.10305
71.3785	0.9992	76.196	0.99723	71.9956	0.99674			19.8427	0.26659	19.9027	-0.00325	19.9118	0.10313
71.5172	0.9992	76.327	0.99723	72.142	0.99674			19.8762	0.26661	19.9513	-0.00311	19.9452	0.10319
71.6616	0.9992	76.458	0.99722	72.29	0.99673			19.9086	0.26663	19.9839	-0.00298	19.9787	0.10327
71.8091	0.9992	76.5934	0.99722	72.4361	0.99672			19.9575	0.26667	20.0172	-0.00285	20.0295	0.10343
71.9531	0.99919	76.7237	0.99721	72.581	0.99672			20.0081	0.26673	20.0673	-0.00266	20.0789	0.10354
72.0968	0.99919	76.8494	0.99721	72.7253	0.99671			20.0414	0.26677	20.1168	-0.00248	20.1108	0.1036
72.2408	0.99919	76.9799	0.99721	72.871	0.9967			20.0751	0.2668	20.1508	-0.00238	20.1446	0.10366
72.3806	0.99919	77.1133	0.9972	73.0148	0.9967			20.1088	0.26683	20.1834	-0.0023	20.1773	0.10372
72.5269	0.99918	77.2514	0.9972	73.1581	0.9967			20.1578	0.26688	20.2334	-0.00216	20.2275	0.10382
72.6729	0.99918	77.3873	0.9972	73.3025	0.99669			20.2078	0.26693	20.2829	-0.00196	20.2782	0.10391
72.8168	0.99917	77.515	0.99719	73.4513	0.99668			20.2397	0.26697	20.3162	-0.00182	20.3104	0.10397
72.9674	0.99917	77.6445	0.99719	73.5958	0.99668			20.2735	0.26701	20.3495	-0.00172	20.3433	0.10403
73.1121	0.99917	77.7729	0.99719	73.7377	0.99667			20.3229	0.26705	20.3819	-0.00163	20.3934	0.10413
73.2558	0.99917	77.9009	0.99718	73.881	0.99667			20.3725	0.2671	20.4318	-0.00146	20.4432	0.10423
73.4032	0.99916	78.031	0.99718	74.0267	0.99666			20.4056	0.26713	20.4821	-0.00127	20.4763	0.1043
73.5493	0.99916	78.1665	0.99718	74.1748	0.99665			20.4394	0.26715	20.5152	-0.00116	20.5095	0.10435
73.696	0.99915	78.2975	0.99717	74.3221	0.99665			20.4893	0.26719	20.5484	-0.00107	20.559	0.10444
73.845	0.99915	78.4277	0.99717	74.469	0.99665			20.5394	0.26723	20.5979	-0.000929242	20.6088	0.10456
73.9923	0.99915	78.5587	0.99716	74.617	0.99663			20.5707	0.26727	20.6485	-0.000756996	20.6422	0.10463
74.1401	0.99914	78.6885	0.99716	74.7643	0.99663			20.6045	0.26731	20.6827	-0.000612228	20.6765	0.1047
74.2876	0.99914	78.816	0.99716	74.9073	0.99663			20.6548	0.26738	20.7147	-0.000480723	20.7244	0.1048
74.4304	0.99914	78.944	0.99716	75.0504	0.99662			20.7048	0.26742	20.7636	-0.000276983	20.7757	0.10489
74.5776	0.99913	79.083	0.99715	75.198	0.99662			20.739	0.26743	20.8136	-9.19537e-05	20.8071	0.10495
74.7245	0.99913	79.2215	0.99715	75.3484	0.99661			20.7709	0.26746	20.8464	2.04308e-05	20.841	0.10501
74.8713	0.99913	79.3591	0.99715	75.4956	0.9966			20.8039	0.26751	20.8804	0.000125987	20.8742	0.10508
75.0193	0.99912	79.4932	0.99715	75.6423	0.9966			20.8539	0.26758	20.9137	0.000222832	20.9235	0.10518
75.1645	0.99912	79.6265	0.99714	75.784	0.99659			20.9043	0.2676	20.963	0.000367421	20.9734	0.10527
75.3101	0.99912	79.761	0.99714	75.9279	0.99659			20.9372	0.26761	21.0127	0.000548221	21.0064	0.10532
75.4534	0.99912	79.8976	0.99713	76.0764	0.99659			20.9697	0.26763	21.044	0.000639012	21.04	0.10537
75.5955	0.99911	80.0324	0.99713	76.2243	0.99657			21.0202	0.26768	21.0785	0.000758342	21.09	0.10545
75.743	0.99911	80.1674	0.99713	76.3746	0.99657			21.0693	0.26774	21.1284	0.000927036	21.1391	0.10554
75.892	0.9991	80.3051	0.99712	76.5253	0.99657			21.103	0.26778	21.1775	0.00111	21.1724	0.10566
76.0369	0.9991	80.4387	0.99712	76.6739	0.99656			21.1365	0.26782	21.2103	0.00124	21.2053	0.10576
76.1798	0.9991	80.571	0.99711	76.8147	0.99655			21.1857	0.26786	21.2447	0.00134	21.2552	0.10585
76.3228	0.99909	80.7012	0.99711	76.9582	0.99655			21.2359	0.2679	21.2946	0.0015	21.3054	0.10593
76.4667	0.99909	80.8276	0.99711	77.1033	0.99654			21.2684	0.26793	21.3446	0.00166	21.3392	0.10598
76.6119	0.99909	80.9671	0.9971	77.2577	0.99654			21.3018	0.26797	21.3781	0.00179	21.3713	0.10606
76.7595	0.99908	81.1087	0.9971	77.4124	0.99654			21.3348	0.26801	21.4104	0.00193	21.405	0.10613
76.9072	0.99908	81.2466	0.99709	77.5599	0.99652			21.3849	0.26805	21.4599	0.0021	21.4556	0.10624
77.0581	0.99908	81.3821	0.99709	77.7108	0.99652			21.4346	0.26809	21.5085	0.00221	21.504	0.10634
77.2038	0.99907	81.5193	0.99708	77.8599	0.99652			21.4681	0.26813	21.5419	0.0023	21.5366	0.10641
77.3484	0.99907	81.6556	0.99708	78.0073	0.9965			21.5006	0.26816	21.5749	0.00241	21.5691	0.1065
77.4955	0.99906	81.7921	0.99707	78.1561	0.9965			21.5504	0.26823	21.6083	0.00254	21.62	0.10659
77.6459	0.99906	81.9313	0.99705	78.3138	0.9965			21.6003	0.26828	21.6588	0.00273	21.6707	0.10666
77.7957	0.99906	82.0696	0.99705	78.4694	0.99649			21.6346	0.26832	21.7096	0.00292	21.7034	0.10672
77.9428	0.99906	82.2142	0.99704	78.6219	0.99649			21.6674	0.26834	21.742	0.00305	21.7359	0.10677
78.0906	0.99905	82.3528	0.99704	78.769	0.99648			21.7169	0.26836	21.7753	0.00318	21.787	0.10686
78.2364	0.99905	82.4875	0.99704	78.9157	0.99647			21.7659	0.26839	21.8246	0.00335	21.8364	0.10696
78.385	0.99904	82.6239	0.99704	79.0637	0.99647			21.7992	0.26842	21.874	0.00351	21.8687	0.10703
78.5389	0.99904	82.7633	0.99703	79.2119	0.99647			21.8335	0.26845	21.9067	0.0036	21.9019	0.10711
78.6904	0.99904	82.9065	0.99703	79.3591	0.99646			21.882	0.26849	21.9403	0.00369	21.9523	0.10722
78.8441	0.99903	83.0503	0.99702	79.5096	0.99645			21.9321	0.26853	21.9904	0.00384	22.001	0.10731
78.9949	0.99903	83.1941	0.99702	79.6592	0.99645			21.9663	0.26856	22.0409	0.00398	22.0344	0.10738
79.1437	0.99902	83.3299	0.99702	79.8077	0.99644			21.9983	0.26859	22.0732	0.00408	22.0691	0.10745
79.2925	0.99902	83.4639	0.99701	79.9564	0.99644			22.0316	0.26863	22.1062	0.00418	22.1021	0.10751
79.4412	0.99902	83.5983	0.99701	80.1064	0.99643			22.0819	0.26871	22.1569	0.00435	22.1513	0.10757
79.59	0.99901	83.7262	0.99701	80.2588	0.99642			22.1316	0.26876	22.207	0.00453	22.2017	0.10764
79.7405	0.99901	83.8615	0.997	80.4095	0.99642			22.1655	0.26879	22.2383	0.00466	22.2338	0.10772
79.8902	0.99901	84.0046	0.997	80.5624	0.99642			22.1977	0.26882	22.2728	0.00478	22.2678	0.10786
80.0373	0.999	84.1466	0.997	80.7111	0.99641			22.2476	0.26886	22.3054	0.00488	22.3167	0.10799
80.1884	0.999	84.2852	0.99699	80.8629	0.9964			22.2981	0.26891	22.355	0.00502	22.3668	0.10806
80.3397	0.999	84.4215	0.99699	81.0184	0.9964			22.3326	0.26894	22.4049	0.00518	22.4	0.10811
80.4895	0.99899	84.5561	0.99699	81.177	0.99639			22.3645	0.26898	22.4379	0.00531	22.4331	0.10819
80.6409	0.99899	84.6903	0.99699	81.3305	0.99638			22.4128	0.26904	22.471	0.00544	22.4826	0.1083
80.7938	0.99899	84.8352	0.99698	81.4835	0.99638			22.4632	0.26908	22.52	0.00558	22.5325	0.10839
80.9455	0.99899	84.9781	0.99698	81.6352	0.99638			22.4973	0.26909	22.5704	0.00572	22.5665	0.10845
81.0974	0.99899	85.1223	0.99698	81.7832	0.99637			22.5299	0.26912	22.6042	0.00582	22.5992	0.1085
81.2504	0.99899	85.2637	0.99698	81.9322	0.99637			22.5802	0.26917	22.6369	0.00591	22.6488	0.10859
81.4066	0.99899	85.4007	0.99697	82.0818	0.99636			22.6301	0.26923	22.6864	0.00607	22.6983	0.10869
81.5586	0.99898	85.5368	0.99697	82.2345	0.99635			22.6635	0.26926	22.7357	0.00623	22.7314	0.10874
81.7086	0.99898	85.6783	0.99697	82.3879	0.99635			22.6959	0.26928	22.7694	0.00635	22.7645	0.10879
81.8574	0.99898	85.8217	0.99697	82.5389	0.99635			22.729	0.26931	22.8024	0.00644	22.7978	0.10884
82.0064	0.99898	85.967	0.99696	82.6869	0.99633			22.7783	0.26935	22.8366	0.00652	22.8483	0.10892
82.1538	0.99898	86.1153	0.99696	82.8407	0.99633			22.8282	0.2694	22.8859	0.00663	22.8981	0.10902
82.2999	0.99897	86.2586	0.99696	82.992	0.99633			22.8623	0.26943	22.9355	0.00677	22.9311	0.10909
82.4493	0.99897	86.399	0.99696	83.1435	0.99632			22.896	0.26947	22.9685	0.00689	22.9644	0.10917
82.6052	0.99897	86.5426	0.99695	83.295	0.99631			22.9458	0.26952	23.0017	0.00709	23.0142	0.10927
82.7604	0.99897	86.6878	0.99695	83.4472	0.99631			22.9952	0.26957	23.0511	0.00753	23.0635	0.10936
82.9102	0.99897	86.8288	0.99695	83.5983	0.9963			23.0277	0.26961	23.1008	0.00772	23.0957	0.10941
83.062	0.99897	86.9695	0.99695	83.7494	0.9963			23.0618	0.26967	23.1341	0.00778	23.1294	0.10946
83.2161	0.99897	87.1083	0.99695	83.9012	0.99629			23.1118	0.26973	23.1682	0.00784	23.1798	0.10954
83.3682	0.99897	87.2456	0.99694	84.0503	0.99629			23.1614	0.26976	23.2176	0.00796	23.2303	0.10963
83.5176	0.99897	87.386	0.99694	84.1988	0.99628			23.1948	0.26979	23.2674	0.00809	23.2635	0.10969
83.6725	0.99897	87.5289	0.99694	84.3447	0.99628			23.2288	0.2698	23.301	0.00817	23.297	0.10976
83.8277	0.99897	87.6724	0.99694	84.4936	0.99627			23.2779	0.26983	23.3334	0.00824	23.345	0.10988
83.9841	0.99897	87.8133	0.99693	84.6482	0.99627			23.3272	0.26988	23.3833	0.00838	23.3954	0.10996
84.1345	0.99897	87.9562	0.99693	84.8034	0.99626			23.36	0.26992	23.4328	0.00853	23.4291	0.11
84.2808	0.99897	88.1001	0.99693	84.9589	0.99626			23.3928	0.26995	23.4652	0.00864	23.4623	0.11004
84.4302	0.99897	88.2457	0.99693	85.1148	0.99626			23.427	0.26996	23.4995	0.00873	23.4954	0.11009
84.578	0.99896	88.3892	0.99692	85.2711	0.99624			23.4773	0.26998	23.5323	0.00883	23.5446	0.11018
84.726	0.99896	88.5286	0.99692	85.4216	0.99624			23.5279	0.27003	23.5824	0.009	23.5958	0.11027
84.876	0.99896	88.6679	0.99691	85.5729	0.99624			23.5609	0.27006	23.6312	0.00918	23.6285	0.11033
85.0292	0.99896	88.8078	0.99691	85.7254	0.99623			23.5937	0.2701	23.6648	0.00928	23.6617	0.1104
85.1785	0.99896	88.9506	0.99691	85.8781	0.99623			23.643	0.27014	23.6982	0.00938	23.7108	0.11049
85.3273	0.99895	89.0922	0.9969	86.0334	0.99623			23.6928	0.27018	23.7478	0.00956	23.7604	0.11058
85.4776	0.99895	89.2373	0.9969	86.1825	0.99621			23.7268	0.27022	23.7981	0.00973	23.7935	0.11064
85.6268	0.99895	89.3819	0.99689	86.3295	0.99621			23.7595	0.27026	23.831	0.00984	23.8273	0.11071
85.7783	0.99895	89.5235	0.99689	86.4784	0.99621			23.8096	0.27031	23.8644	0.00992	23.8771	0.11081
85.9318	0.99895	89.6592	0.99689	86.6304	0.9962			23.8583	0.27036	23.9141	0.01002	23.9267	0.1109
86.0873	0.99894	89.7946	0.99689	86.7809	0.99619			23.8915	0.27038	23.9644	0.01011	23.9599	0.11095
86.2414	0.99894	89.9414	0.99687	86.9323	0.99619			23.9246	0.27039	23.9981	0.01018	23.9927	0.11101
86.3939	0.99894	90.0937	0.99687	87.0864	0.99619			23.9588	0.2704	24.0313	0.01028	24.0266	0.11107
86.5459	0.99894	90.2411	0.99686	87.2408	0.99618			24.0091	0.27043	24.0804	0.01043	24.0761	0.11117
86.6975	0.99894	90.38	0.99686	87.397	0.99617			24.0584	0.27046	24.1296	0.0106	24.1261	0.11125
86.8508	0.99893	90.5285	0.99685	87.5505	0.99617			24.0905	0.27049	24.1624	0.01071	24.1589	0.11129
87.0041	0.99893	90.6774	0.99685	87.7042	0.99616			24.1247	0.27052	24.1955	0.01082	24.1923	0.11133
87.1571	0.99893	90.8248	0.99685	87.8602	0.99616			24.1751	0.27056	24.2295	0.01092	24.2421	0.11142
87.3136	0.99892	90.9742	0.99684	88.0178	0.99616			24.2253	0.2706	24.2797	0.01105	24.2912	0.1115
87.4654	0.99892	91.1268	0.99684	88.1726	0.99615			24.2575	0.27063	24.3303	0.01118	24.3254	0.11156
87.6169	0.99892	91.2804	0.99684	88.3262	0.99614			24.2917	0.27067	24.362	0.01126	24.3579	0.11162
87.7706	0.99892	91.4299	0.99683	88.4827	0.99614			24.3409	0.2707	24.395	0.01136	24.4084	0.11173
87.9239	0.99892	91.5744	0.99683	88.6374	0.99613			24.3915	0.27072	24.4452	0.0115	24.4581	0.11181
88.0775	0.99891	91.7224	0.99682	88.7918	0.99613			24.4241	0.27074	24.4949	0.01164	24.4914	0.11185
88.2329	0.99891	91.8732	0.99682	88.9441	0.99612			24.4569	0.27081	24.5294	0.01172	24.5238	0.1119
88.3892	0.99891	92.0149	0.99682	89.0943	0.99612			24.5065	0.2709	24.5616	0.01179	24.5738	0.112
88.5443	0.99891	92.1594	0.99681	89.2434	0.99611			24.5582	0.27093	24.6115	0.01192	24.623	0.11211
88.6997	0.9989	92.3041	0.99681	89.3949	0.99611			24.5903	0.27094	24.661	0.01206	24.6573	0.11217
88.8545	0.9989	92.4464	0.99681	89.5462	0.9961			24.6243	0.27095	24.6948	0.01215	24.6906	0.11223
89.0058	0.9989	92.588	0.9968	89.6968	0.9961			24.6571	0.27097	24.727	0.01223	24.7237	0.1123
89.1602	0.99889	92.7382	0.9968	89.8545	0.99609			24.7058	0.27099	24.7606	0.01231	24.774	0.1124
89.3168	0.99889	92.8897	0.9968	90.0101	0.99608			24.7569	0.27102	24.8102	0.01244	24.8231	0.1125
89.4726	0.99889	93.0336	0.9968	90.1664	0.99608			24.7892	0.27106	24.859	0.01256	24.8561	0.11255
89.6296	0.99888	93.1795	0.9968	90.3231	0.99608			24.8226	0.27108	24.8928	0.01264	24.8885	0.11259
89.7883	0.99888	93.3331	0.9968	90.4779	0.99607			24.8729	0.27112	24.9266	0.0127	24.9391	0.11265
89.9447	0.99888	93.4888	0.9968	90.6375	0.99607			24.9223	0.27115	24.9769	0.01281	24.9889	0.11271
90.0994	0.99888	93.6374	0.9968	90.797	0.99606			24.9567	0.27116	25.0268	0.013	25.0223	0.11277
90.2557	0.99887	93.7848	0.9968	90.9595	0.99605			24.9892	0.27118	25.0591	0.01333	25.0556	0.11283
90.4105	0.99887	93.9359	0.9968	91.1188	0.99605			25.0385	0.27122	25.0937	0.01355	25.1052	0.11293
90.5682	0.99887	94.0905	0.9968	91.2774	0.99605			25.0877	0.27128	25.1427	0.01369	25.1554	0.11301
90.7272	0.99887	94.2369	0.9968	91.433	0.99604			25.1204	0.27131	25.1918	0.01381	25.1881	0.11305
90.8804	0.99886	94.3803	0.9968	91.5887	0.99603			25.1535	0.27134	25.2251	0.01391	25.221	0.1131
91.0345	0.99886	94.5348	0.9968	91.7463	0.99603			25.2037	0.27136	25.2574	0.01402	25.2709	0.11321
91.1897	0.99885	94.6861	0.9968	91.901	0.99603			25.253	0.27137	25.3081	0.01413	25.3211	0.11331
91.3389	0.99885	94.8281	0.9968	92.0555	0.99602			25.2878	0.27138	25.3583	0.01423	25.3539	0.11336
91.4913	0.99885	94.9698	0.9968	92.209	0.99602			25.3216	0.2714	25.391	0.0143	25.3871	0.11341
91.6483	0.99884	95.1161	0.9968	92.3638	0.99601			25.3535	0.27142	25.4247	0.01439	25.4197	0.11345
91.8053	0.99884	95.2633	0.9968	92.5168	0.99601			25.4037	0.27144	25.4588	0.01448	25.47	0.11351
91.9629	0.99884	95.412	0.9968	92.6739	0.996			25.4542	0.27147	25.5084	0.0146	25.5208	0.11357
92.1208	0.99883	95.562	0.99679	92.8363	0.996			25.487	0.27149	25.5583	0.01474	25.5549	0.11362
92.28	0.99883	95.7145	0.99679	92.9978	0.99599			25.5203	0.27152	25.5907	0.01486	25.5866	0.11366
92.4388	0.99883	95.8652	0.99679	93.1536	0.99599			25.5701	0.27158	25.6243	0.01501	25.6367	0.11374
92.5968	0.99882	96.0107	0.99679	93.3045	0.99598			25.6205	0.27163	25.6735	0.01519	25.6863	0.11383
92.7545	0.99882	96.1583	0.99679	93.4564	0.99598			25.6524	0.27166	25.7237	0.01529	25.7202	0.11388
92.9178	0.99882	96.3115	0.99679	93.6153	0.99597			25.6854	0.27169	25.7561	0.01534	25.7539	0.11394
93.0781	0.99881	96.4628	0.99679	93.7743	0.99597			25.7357	0.27172	25.7904	0.01539	25.8026	0.1141
93.2332	0.99881	96.6085	0.99679	93.9325	0.99596			25.7867	0.27174	25.8392	0.0155	25.8516	0.11429
93.3907	0.99881	96.7578	0.99679	94.0922	0.99596			25.8192	0.27176	25.8898	0.0156	25.885	0.11434
93.5464	0.9988	96.9104	0.99679	94.2478	0.99595			25.8527	0.27178	25.9234	0.01567	25.9186	0.11437
93.7026	0.9988	97.0594	0.99679	94.3986	0.99595			25.9019	0.27183	25.9569	0.01576	25.9691	0.11443
93.8551	0.9988	97.2092	0.99679	94.5494	0.99595			25.9526	0.27186	26.0053	0.01587	26.0188	0.11449
94.0058	0.99879	97.3575	0.99679	94.7038	0.99594			25.9854	0.27188	26.0546	0.01602	26.0511	0.11454
94.1588	0.99879	97.502	0.99679	94.8654	0.99593			26.0187	0.27189	26.0885	0.01613	26.0846	0.1146
94.3088	0.99879	97.6509	0.99679	95.028	0.99593			26.0522	0.27192	26.1218	0.01625	26.1177	0.11465
94.4629	0.99879	97.8016	0.99679	95.1866	0.99592			26.1019	0.27196	26.1562	0.01635	26.1672	0.11474
94.6193	0.99878	97.955	0.99679	95.3421	0.99592			26.1513	0.27201	26.2053	0.01645	26.2177	0.11482
94.7792	0.99878	98.1133	0.99679	95.4973	0.99592			26.1853	0.27204	26.2558	0.01655	26.2519	0.11487
94.9364	0.99877	98.2702	0.99679	95.6524	0.99591			26.2171	0.27206	26.2879	0.01662	26.2846	0.11493
95.0925	0.99877	98.4225	0.99679	95.8046	0.99591			26.2672	0.2721	26.3226	0.01673	26.3339	0.11501
95.2472	0.99877	98.5726	0.99679	95.9598	0.99591			26.3172	0.27215	26.3712	0.01691	26.3835	0.11507
95.4028	0.99876	98.721	0.99679	96.1154	0.99589			26.351	0.27217	26.4209	0.01706	26.4174	0.11511
95.5613	0.99876	98.8687	0.99679	96.2722	0.99589			26.3843	0.27218	26.4548	0.01714	26.4499	0.11514
95.7178	0.99875	99.0199	0.99679	96.43	0.99589			26.4336	0.27221	26.4873	0.01721	26.499	0.1152
95.8774	0.99875	99.1766	0.99679	96.5892	0.99588			26.4839	0.27225	26.5369	0.01734	26.5489	0.11527
96.0356	0.99875	99.3287	0.99679	96.749	0.99588			26.5177	0.27227	26.5873	0.01747	26.583	0.11532
96.193	0.99874	99.4797	0.99679	96.9131	0.99588			26.5502	0.27229	26.62	0.01754	26.6166	0.11543
96.349	0.99874	99.6268	0.99679	97.076	0.99586			26.5837	0.27231	26.6543	0.0176	26.6502	0.11553
96.5042	0.99873	99.7745	0.99679	97.235	0.99586			26.6337	0.27233	26.6867	0.01768	26.6995	0.11563
96.6625	0.99873	99.9235	0.99679	97.3985	0.99586			26.6836	0.27235	26.7378	0.01781	26.7495	0.11571
96.8214	0.99872	100.075	0.99679	97.5633	0.99585			26.7169	0.27237	26.7868	0.01796	26.7819	0.11576
96.9837	0.99872	100.228	0.99679	97.7256	0.99585			26.7485	0.2724	26.8199	0.01804	26.8161	0.11581
97.1471	0.99872	100.383	0.99679	97.8867	0.99585			26.7991	0.27246	26.8528	0.0181	26.866	0.11587
97.3132	0.99872	100.541	0.99679	98.0442	0.99584			26.849	0.27251	26.9026	0.01819	26.9156	0.11593
97.4757	0.99871	100.692	0.99679	98.1981	0.99583			26.883	0.27254	26.953	0.01832	26.9495	0.11598
97.6326	0.99871	100.838	0.99679	98.3525	0.99583			26.9154	0.27255	26.9862	0.0184	26.9823	0.11603
97.7908	0.9987	100.981	0.99679	98.5105	0.99582			26.9659	0.27258	27.0182	0.01847	27.031	0.11617
97.9483	0.9987	101.129	0.99679	98.67	0.99582			27.0163	0.27263	27.0692	0.0186	27.0801	0.11627
98.1064	0.99869	101.283	0.99679	98.8324	0.99582			27.0477	0.27265	27.1187	0.01874	27.1147	0.11631
98.2643	0.99869	101.436	0.99679	98.9935	0.99581			27.081	0.27267	27.1526	0.01882	27.1481	0.11635
98.4228	0.99868	101.588	0.99679	99.1519	0.9958			27.1328	0.27269	27.1856	0.01888	27.1977	0.11642
98.5797	0.99868	101.739	0.99679	99.3081	0.9958			27.1826	0.27273	27.235	0.019	27.2478	0.1165
98.7357	0.99867	101.892	0.99679	99.4652	0.9958			27.2147	0.27275	27.2843	0.01914	27.281	0.11655
98.8906	0.99866	102.044	0.99679	99.6238	0.99579			27.2472	0.27277	27.3173	0.01924	27.3137	0.1166
99.0485	0.99866	102.193	0.99679	99.7823	0.99579			27.2808	0.27278	27.3509	0.01933	27.3471	0.11665
99.2059	0.99865	102.343	0.99678	99.9442	0.99579			27.3302	0.27281	27.3843	0.0194	27.3975	0.11674
99.3648	0.99865	102.504	0.99678	100.1	0.99578			27.3817	0.27285	27.4352	0.01948	27.4465	0.11684
99.5265	0.99865	102.669	0.99678	100.253	0.99577			27.4147	0.27288	27.4846	0.01955	27.4793	0.11689
99.6847	0.99864	102.823	0.99678	100.408	0.99577			27.4469	0.27291	27.5172	0.01961	27.5131	0.11694
99.8421	0.99864	102.977	0.99678	100.567	0.99577			27.4974	0.27294	27.5514	0.0197	27.5626	0.11699
100	0.99864	103.129	0.99678	100.726	0.99576			27.5471	0.27299	27.6012	0.0199	27.6132	0.11706
100.159	0.99863	103.28	0.99678	100.889	0.99576			27.5803	0.27303	27.6504	0.0202	27.6464	0.11711
100.317	0.99863	103.433	0.99678	101.053	0.99575			27.6143	0.27306	27.6825	0.02031	27.6794	0.11717
100.476	0.99862	103.592	0.99678	101.214	0.99575			27.664	0.27309	27.7167	0.02039	27.7283	0.11723
100.628	0.99862	103.75	0.99678	101.373	0.99575			27.7147	0.2731	27.7658	0.02047	27.7784	0.11729
100.786	0.99861	103.905	0.99678	101.531	0.99574			27.7464	0.27312	27.817	0.02057	27.8121	0.11735
100.947	0.99861	104.06	0.99678	101.689	0.99574			27.7793	0.27316	27.8506	0.02065	27.8469	0.11744
101.105	0.9986	104.212	0.99678	101.847	0.99573			27.8296	0.27336	27.8829	0.02074	27.8956	0.11752
101.263	0.9986	104.366	0.99678	102.005	0.99573			27.8796	0.27343	27.9327	0.02084	27.9451	0.1176
101.424	0.9986	104.522	0.99678	102.163	0.99573			27.9129	0.27344	27.9833	0.02095	27.9784	0.11765
101.584	0.9986	104.681	0.99678	102.323	0.99572			27.9467	0.27345	28.0171	0.02103	28.0109	0.11769
101.747	0.99859	104.841	0.99678	102.48	0.99572			27.98	0.27347	28.0498	0.02112	28.0442	0.11774
101.907	0.99859	104.997	0.99678	102.638	0.99571			28.0295	0.27352	28.0824	0.0212	28.094	0.11782
102.065	0.99859	105.149	0.99678	102.797	0.99571			28.0796	0.27356	28.1319	0.02132	28.1444	0.11789
102.23	0.99858	105.303	0.99678	102.958	0.99571			28.1131	0.27359	28.1815	0.02146	28.1785	0.11793
102.394	0.99858	105.464	0.99678	103.12	0.9957			28.1475	0.27361	28.2158	0.02156	28.2115	0.11795
102.55	0.99858	105.618	0.99678	103.284	0.9957			28.1957	0.27363	28.2479	0.02164	28.2615	0.118
102.709	0.99857	105.768	0.99678	103.448	0.99569			28.245	0.27366	28.2981	0.02176	28.311	0.11812
102.875	0.99857	105.92	0.99678	103.612	0.99569			28.2787	0.27367	28.3484	0.02186	28.3447	0.11822
103.035	0.99857	106.076	0.99678	103.773	0.99569			28.3123	0.27371	28.3807	0.02192	28.3777	0.1183
103.195	0.99857	106.232	0.99678	103.93	0.99568			28.3619	0.27375	28.415	0.02197	28.427	0.1184
103.353	0.99856	106.39	0.99678	104.09	0.99568			28.4109	0.27379	28.4651	0.02207	28.4761	0.11848
103.515	0.99856	106.547	0.99678	104.254	0.99568			28.4449	0.27382	28.5145	0.02222	28.5103	0.11853
103.677	0.99855	106.703	0.99678	104.416	0.99567			28.4781	0.27384	28.5464	0.02231	28.5427	0.11858
103.837	0.99855	106.857	0.99678	104.578	0.99566			28.5284	0.2739	28.5796	0.02239	28.5923	0.11864
104	0.99855	107.01	0.99678	104.738	0.99566			28.5792	0.27393	28.6131	0.02245	28.6428	0.1187
104.166	0.99854	107.165	0.99678	104.902	0.99566			28.6114	0.27395	28.6643	0.02256	28.6771	0.11874
104.328	0.99854	107.32	0.99678	105.068	0.99565			28.6455	0.27397	28.7135	0.02266	28.7105	0.11879
104.489	0.99854	107.477	0.99678	105.232	0.99565			28.6784	0.27398	28.7463	0.02272	28.7427	0.11885
104.653	0.99854	107.63	0.99678	105.395	0.99564			28.7279	0.274	28.7795	0.0228	28.7919	0.11892
104.815	0.99854	107.778	0.99678	105.557	0.99564			28.777	0.27402	28.8303	0.0229	28.843	0.11897
104.974	0.99853	107.928	0.99678	105.717	0.99563			28.8107	0.27406	28.8801	0.02298	28.8757	0.11901
105.133	0.99853	108.083	0.99678	105.873	0.99563			28.8433	0.2741	28.912	0.02305	28.9092	0.11906
105.295	0.99853	108.237	0.99678	106.032	0.99563			28.8939	0.27415	28.9465	0.02313	28.9584	0.11915
105.456	0.99853	108.395	0.99678	106.195	0.99562			28.9444	0.27421	28.996	0.02327	29.0091	0.11923
105.616	0.99853	108.554	0.99678	106.362	0.99562			28.9765	0.27424	29.0458	0.02339	29.0417	0.11928
105.775	0.99852	108.712	0.99678	106.524	0.99561			29.0116	0.27426	29.0797	0.02345	29.0749	0.11934
105.936	0.99852	108.872	0.99678	106.682	0.99561			29.0604	0.27428	29.1117	0.02352	29.1244	0.1194
106.093	0.99852	109.027	0.99678	106.843	0.9956			29.1094	0.27433	29.1623	0.02363	29.1741	0.11947
106.254	0.99851	109.186	0.99678	107.003	0.9956			29.1429	0.27435	29.2119	0.02377	29.2072	0.11952
106.417	0.99851	109.348	0.99678	107.168	0.9956			29.1757	0.27436	29.2442	0.02385	29.2414	0.11957
106.583	0.99851	109.508	0.99678	107.337	0.99559			29.2095	0.27438	29.278	0.02395	29.2747	0.11962
106.748	0.9985	109.666	0.99678	107.505	0.99559			29.26	0.27441	29.3114	0.02405	29.3246	0.11968
106.912	0.9985	109.825	0.99678	107.672	0.99559			29.3098	0.27446	29.3617	0.02419	29.3743	0.11974
107.079	0.9985	109.977	0.99678	107.836	0.99558			29.343	0.27449	29.4111	0.02434	29.4073	0.11978
107.243	0.9985	110.131	0.99678	107.995	0.99558			29.3759	0.27451	29.4446	0.02443	29.4403	0.11983
107.407	0.99849	110.29	0.99678	108.156	0.99557			29.4262	0.27454	29.4785	0.02454	29.4902	0.11991
107.572	0.99849	110.448	0.99678	108.317	0.99557			29.4752	0.27458	29.5272	0.02465	29.5403	0.12001
107.738	0.99849	110.608	0.99678	108.48	0.99557			29.5095	0.2746	29.5776	0.02474	29.5725	0.12007
107.901	0.99849	110.764	0.99678	108.646	0.99556			29.5428	0.27463	29.6109	0.02478	29.6062	0.12013
108.062	0.99848	110.921	0.99678	108.811	0.99556			29.5925	0.27468	29.6445	0.02483	29.6565	0.12017
108.223	0.99848	111.078	0.99678	108.972	0.99556			29.6422	0.27473	29.6945	0.02494	29.7067	0.12022
108.386	0.99848	111.233	0.99678	109.133	0.99555			29.6751	0.27477	29.7433	0.02506	29.7401	0.12027
108.548	0.99848	111.387	0.99678	109.297	0.99555			29.709	0.2748	29.7765	0.02516	29.7721	0.12037
108.709	0.99848	111.543	0.99678	109.458	0.99555			29.7586	0.27482	29.8101	0.02525	29.8227	0.12054
108.87	0.99848	111.703	0.99678	109.618	0.99554			29.8084	0.27484	29.8595	0.02533	29.8727	0.12061
109.032	0.99847	111.856	0.99678	109.785	0.99554			29.8417	0.27486	29.9101	0.0254	29.9063	0.12066
109.194	0.99847	112.012	0.99678	109.954	0.99554			29.8757	0.2749	29.9429	0.02546	29.9385	0.12071
109.357	0.99847	112.171	0.99678	110.118	0.99553			29.9076	0.27493	29.977	0.02555	29.9726	0.12076
109.519	0.99846	112.328	0.99678	110.283	0.99553			29.9585	0.27496	30.0108	0.02565	30.0222	0.12084
109.681	0.99846	112.486	0.99678	110.447	0.99552			30.0079	0.27499	30.0597	0.02579	30.0723	0.12089
109.844	0.99846	112.643	0.99678	110.608	0.99552			30.0405	0.27501	30.1094	0.02591	30.1061	0.12094
110.005	0.99846	112.804	0.99678	110.768	0.99552			30.0744	0.27505	30.1427	0.02598	30.1377	0.12099
110.166	0.99846	112.963	0.99677	110.925	0.99552			30.1241	0.27512	30.176	0.02606	30.1878	0.12109
110.329	0.99846	113.124	0.99677	111.087	0.99551			30.1744	0.27517	30.226	0.02619	30.2381	0.12116
110.495	0.99846	113.284	0.99677	111.253	0.99551			30.2073	0.27519	30.2756	0.0263	30.2716	0.12119
110.658	0.99845	113.445	0.99677	111.415	0.99551			30.2409	0.2752	30.309	0.02639	30.3045	0.12122
110.819	0.99845	113.606	0.99677	111.576	0.9955			30.29	0.2752	30.3412	0.02647	30.3538	0.12128
110.981	0.99845	113.765	0.99677	111.737	0.9955			30.3419	0.27522	30.3918	0.02658	30.404	0.12135
111.145	0.99845	113.925	0.99677	111.897	0.99549			30.3744	0.27526	30.4411	0.02667	30.4369	0.12138
111.308	0.99845	114.087	0.99677	112.055	0.99549			30.4082	0.2753	30.4756	0.02672	30.4702	0.12142
111.474	0.99845	114.247	0.99677	112.213	0.99549			30.4572	0.27536	30.5084	0.02676	30.5209	0.12149
111.638	0.99844	114.404	0.99677	112.372	0.99548			30.5063	0.2754	30.5422	0.02684	30.5698	0.12159
111.804	0.99844	114.566	0.99677	112.539	0.99548			30.5393	0.27542	30.5908	0.02698	30.6038	0.12163
111.968	0.99844	114.729	0.99677	112.704	0.99547			30.5733	0.27543	30.6404	0.02711	30.6375	0.12168
112.128	0.99844	114.889	0.99677	112.87	0.99547			30.6058	0.27545	30.6751	0.02718	30.67	0.12174
112.292	0.99844	115.05	0.99677	113.036	0.99547			30.6558	0.27548	30.7081	0.02725	30.7201	0.1218
112.458	0.99844	115.207	0.99677	113.198	0.99547			30.7053	0.27551	30.7575	0.02738	30.7696	0.12186
112.622	0.99843	115.365	0.99677	113.362	0.99546			30.7395	0.27552	30.8083	0.0275	30.8028	0.12189
112.785	0.99843	115.523	0.99677	113.523	0.99546			30.7729	0.27554	30.8418	0.02756	30.8365	0.12194
112.949	0.99843	115.678	0.99677	113.684	0.99545			30.8226	0.27558	30.8738	0.02762	30.8857	0.12201
113.113	0.99843	115.831	0.99677	113.852	0.99545			30.8729	0.27562	30.9236	0.02775	30.9362	0.12208
113.275	0.99843	115.986	0.99677	114.02	0.99545			30.9063	0.27564	30.9743	0.02788	30.9697	0.12213
113.436	0.99843	116.146	0.99677	114.187	0.99544			30.9401	0.27566	31.0076	0.02796	31.0018	0.12218
113.595	0.99843	116.308	0.99677	114.351	0.99544			30.989	0.27569	31.0407	0.02804	31.0518	0.12224
113.758	0.99843	116.471	0.99677	114.512	0.99543			31.0389	0.27577	31.0899	0.02816	31.1023	0.12229
113.922	0.99842	116.631	0.99677	114.673	0.99543			31.072	0.27582	31.1406	0.02828	31.136	0.12233
114.091	0.99842	116.788	0.99677	114.836	0.99543			31.106	0.27586	31.174	0.02836	31.1693	0.12237
114.261	0.99842	116.944	0.99677	115.001	0.99542			31.1557	0.27589	31.2062	0.02842	31.2189	0.12244
114.427	0.99842	117.101	0.99677	115.169	0.99542			31.2047	0.27592	31.2387	0.02849	31.2691	0.12252
114.592	0.99842	117.264	0.99677	115.342	0.99542			31.2384	0.27594	31.2896	0.0286	31.302	0.1226
114.752	0.99841	117.432	0.99677	115.51	0.99541			31.2716	0.27596	31.3393	0.02877	31.336	0.12266
114.92	0.99841	117.603	0.99677	115.675	0.9954			31.3051	0.27597	31.3733	0.02895	31.3688	0.12271
115.093	0.99841	117.769	0.99677	115.838	0.9954			31.3554	0.27601	31.4068	0.02904	31.418	0.12277
115.267	0.9984	117.928	0.99677	116.003	0.99539			31.4051	0.27604	31.4551	0.02912	31.4679	0.12283
115.434	0.9984	118.086	0.99677	116.169	0.99539			31.4382	0.27607	31.5058	0.02918	31.5005	0.12287
115.6	0.9984	118.242	0.99677	116.339	0.99539			31.4727	0.2761	31.5381	0.02926	31.5339	0.12292
115.76	0.9984	118.409	0.99677	116.506	0.99538			31.5219	0.27614	31.5721	0.02937	31.584	0.123
115.921	0.9984	118.578	0.99677	116.667	0.99538			31.5703	0.2762	31.6216	0.02951	31.6348	0.12307
116.083	0.99839	118.744	0.99677	116.832	0.99538			31.6049	0.27623	31.6724	0.02961	31.6676	0.12311
116.248	0.99839	118.906	0.99677	116.996	0.99537			31.6391	0.27626	31.7063	0.02966	31.7008	0.12314
116.419	0.99839	119.064	0.99677	117.162	0.99537			31.6887	0.2763	31.7401	0.02973	31.7506	0.1232
116.582	0.99838	119.22	0.99677	117.33	0.99536			31.7391	0.27634	31.7894	0.02985	31.7999	0.12329
116.742	0.99838	119.376	0.99677	117.499	0.99536			31.7718	0.27636	31.8388	0.02998	31.8335	0.12336
116.899	0.99838	119.534	0.99677	117.667	0.99536			31.8049	0.27638	31.8721	0.03006	31.8681	0.12341
117.061	0.99838	119.693	0.99677	117.834	0.99535			31.8379	0.27641	31.904	0.03015	31.9015	0.12344
117.227	0.99837	119.858	0.99677	117.998	0.99535			31.8872	0.27646	31.938	0.03023	31.9509	0.12351
117.394	0.99837	120.017	0.99677	118.161	0.99534			31.9376	0.27651	31.9882	0.03035	31.9999	0.12358
117.559	0.99837	120.178	0.99677	118.327	0.99534			31.9709	0.27653	32.0388	0.03049	32.0333	0.12363
117.721	0.99836	120.338	0.99676	118.488	0.99534			32.0038	0.27655	32.0714	0.03058	32.0665	0.12369
117.888	0.99836	120.499	0.99676	118.651	0.99533			32.0536	0.27658	32.103	0.03068	32.1169	0.12377
118.055	0.99835	120.659	0.99676	118.816	0.99533			32.1048	0.2766	32.1545	0.03076	32.167	0.12387
118.221	0.99835	120.822	0.99676	118.982	0.99533			32.1367	0.27662	32.2044	0.03085	32.2002	0.12393
118.388	0.99835	120.983	0.99676	119.15	0.99532			32.1705	0.27664	32.2365	0.03089	32.2328	0.12399
118.554	0.99834	121.146	0.99676	119.314	0.99532			32.2202	0.27668	32.271	0.03096	32.2837	0.12406
118.719	0.99834	121.311	0.99676	119.475	0.99531			32.2704	0.2767	32.321	0.03111	32.3331	0.12413
118.883	0.99834	121.475	0.99676	119.641	0.99531			32.3034	0.27672	32.3699	0.03123	32.3661	0.12419
119.047	0.99833	121.637	0.99676	119.81	0.99531			32.3362	0.27675	32.403	0.0313	32.3986	0.12426
119.215	0.99833	121.797	0.99676	119.979	0.9953			32.3865	0.27679	32.4359	0.03134	32.4489	0.12434
119.383	0.99832	121.96	0.99676	120.151	0.9953			32.4364	0.27681	32.4698	0.03141	32.4986	0.12442
119.546	0.99832	122.125	0.99676	120.319	0.9953			32.4705	0.27683	32.5192	0.03154	32.5316	0.12446
119.706	0.99832	122.292	0.99676	120.486	0.99529			32.5023	0.27685	32.5696	0.0317	32.5649	0.1245
119.866	0.99831	122.458	0.99676	120.65	0.99529			32.5363	0.27687	32.602	0.03178	32.5985	0.12453
120.027	0.99831	122.62	0.99676	120.811	0.99529			32.5857	0.27689	32.6357	0.03184	32.648	0.12459
120.19	0.9983	122.779	0.99676	120.978	0.99528			32.6362	0.27691	32.6864	0.0319	32.6972	0.12466
120.358	0.9983	122.938	0.99676	121.152	0.99528			32.6696	0.27693	32.7358	0.03195	32.7299	0.12472
120.524	0.99829	123.101	0.99676	121.323	0.99528			32.7031	0.27697	32.7681	0.032	32.7645	0.12477
120.691	0.99829	123.265	0.99676	121.491	0.99527			32.753	0.27705	32.8019	0.03207	32.8152	0.12482
120.852	0.99828	123.427	0.99676	121.66	0.99527			32.8024	0.2771	32.8523	0.0322	32.8647	0.12486
121.016	0.99828	123.592	0.99676	121.83	0.99527			32.8353	0.27713	32.9015	0.03235	32.8979	0.1249
121.184	0.99827	123.755	0.99676	121.999	0.99526			32.8696	0.27716	32.9349	0.03242	32.9314	0.12494
121.352	0.99827	123.914	0.99676	122.168	0.99526			32.9187	0.2772	32.9688	0.03246	32.9823	0.12502
121.524	0.99826	124.069	0.99676	122.335	0.99525			32.9681	0.27724	33.0185	0.03249	33.0319	0.12508
121.699	0.99826	124.229	0.99676	122.506	0.99525			33.0022	0.27727	33.0686	0.03258	33.0638	0.12513
121.874	0.99825	124.399	0.99676	122.673	0.99525			33.0356	0.2773	33.1013	0.03268	33.0977	0.12517
122.044	0.99825	124.565	0.99676	122.836	0.99524			33.0851	0.27735	33.1345	0.03278	33.1468	0.12523
122.212	0.99824	124.721	0.99676	123.001	0.99524			33.1338	0.27738	33.1681	0.03286	33.1969	0.12531
122.38	0.99824	124.88	0.99676	123.164	0.99524			33.1687	0.2774	33.2175	0.03294	33.23	0.12536
122.546	0.99823	125.044	0.99676	123.324	0.99523			33.2007	0.27742	33.2676	0.03303	33.2638	0.12541
122.718	0.99823	125.204	0.99676	123.482	0.99523			33.2342	0.27744	33.3026	0.03311	33.2979	0.12545
122.886	0.99822	125.364	0.99676	123.647	0.99522			33.2841	0.27747	33.3352	0.03321	33.3472	0.12551
123.051	0.99822	125.527	0.99676	123.812	0.99522			33.3337	0.27749	33.3851	0.03334	33.3959	0.12557
123.216	0.9982	125.696	0.99676	123.978	0.99522			33.3672	0.27751	33.433	0.03343	33.43	0.12561
123.381	0.9982	125.859	0.99676	124.146	0.99521			33.3999	0.27752	33.4678	0.0335	33.4631	0.12565
123.547	0.9982	126.021	0.99676	124.312	0.99521			33.4506	0.27755	33.5002	0.03359	33.5141	0.12571
123.712	0.99819	126.186	0.99676	124.48	0.99521			33.5003	0.27758	33.55	0.03377	33.5619	0.12578
123.875	0.99819	126.353	0.99676	124.646	0.9952			33.5329	0.27762	33.6007	0.03389	33.5953	0.12583
124.04	0.99818	126.519	0.99676	124.813	0.9952			33.5669	0.27765	33.6348	0.03393	33.6297	0.12589
124.207	0.99817	126.683	0.99676	124.98	0.9952			33.6176	0.27767	33.6677	0.03397	33.6792	0.12597
124.37	0.99817	126.849	0.99676	125.149	0.99519			33.6676	0.2777	33.7163	0.03404	33.7286	0.12603
124.537	0.99817	127.014	0.99676	125.315	0.99519			33.7001	0.27772	33.7655	0.03415	33.7624	0.12606
124.707	0.99816	127.182	0.99675	125.484	0.99519			33.7341	0.27773	33.7998	0.03425	33.7956	0.12609
124.875	0.99816	127.352	0.99675	125.655	0.99518			33.7837	0.27776	33.8322	0.03436	33.8454	0.12617
125.036	0.99815	127.526	0.99675	125.824	0.99518			33.8335	0.27783	33.8657	0.03446	33.8942	0.1263
125.197	0.99815	127.691	0.99675	125.993	0.99517			33.8662	0.27793	33.9159	0.03459	33.9288	0.12636
125.364	0.99814	127.85	0.99675	126.163	0.99517			33.9005	0.27802	33.9666	0.03468	33.9622	0.12641
125.536	0.99814	128.012	0.99675	126.33	0.99517			33.9329	0.27807	33.998	0.03474	33.995	0.12646
125.705	0.99814	128.175	0.99675	126.493	0.99516			33.9834	0.2781	34.0318	0.03482	34.0446	0.12651
125.875	0.99813	128.34	0.99675	126.662	0.99516			34.0344	0.27813	34.0822	0.03495	34.0936	0.12657
126.046	0.99813	128.503	0.99675	126.837	0.99516			34.0664	0.27813	34.1332	0.03512	34.128	0.12661
126.213	0.99812	128.665	0.99675	127.01	0.99515			34.0997	0.27814	34.1667	0.03522	34.1603	0.12666
126.378	0.99812	128.826	0.99675	127.178	0.99515			34.1494	0.27816	34.199	0.03529	34.2118	0.12671
126.545	0.99811	128.985	0.99675	127.344	0.99515			34.1997	0.27821	34.248	0.03539	34.2616	0.12677
126.715	0.99811	129.144	0.99675	127.506	0.99514			34.2332	0.27826	34.2979	0.03548	34.2947	0.12681
126.886	0.9981	129.304	0.99675	127.671	0.99514			34.2662	0.2783	34.3309	0.03554	34.3277	0.12685
127.054	0.9981	129.469	0.99675	127.837	0.99513			34.3158	0.27834	34.3636	0.03559	34.3773	0.12692
127.22	0.99809	129.638	0.99675	128.007	0.99513			34.3651	0.27837	34.3966	0.03565	34.4275	0.127
127.382	0.99809	129.807	0.99675	128.182	0.99513			34.3987	0.2784	34.4482	0.03577	34.46	0.12704
127.546	0.99809	129.97	0.99675	128.354	0.99512			34.4312	0.27843	34.4981	0.0359	34.4939	0.12708
127.713	0.99808	130.131	0.99675	128.522	0.99512			34.4648	0.27845	34.53	0.03599	34.5262	0.12712
127.88	0.99808	130.295	0.99675	128.691	0.99512			34.5154	0.27844	34.5634	0.03605	34.5766	0.12718
128.046	0.99808	130.461	0.99675	128.859	0.99512			34.5662	0.27844	34.6141	0.03611	34.6271	0.12726
128.209	0.99807	130.625	0.99675	129.027	0.99511			34.5994	0.27847	34.6649	0.03616	34.661	0.12731
128.377	0.99807	130.788	0.99675	129.196	0.99511			34.6322	0.27851	34.6974	0.0362	34.6939	0.12736
128.547	0.99807	130.951	0.99675	129.369	0.9951			34.6817	0.27856	34.7297	0.03626	34.7437	0.12743
128.711	0.99807	131.113	0.99675	129.543	0.9951			34.7311	0.2786	34.7799	0.03634	34.793	0.12749
128.875	0.99806	131.274	0.99675	129.714	0.9951			34.764	0.27862	34.8306	0.03645	34.827	0.12753
129.048	0.99806	131.438	0.99675	129.881	0.99509			34.7989	0.27865	34.8636	0.03654	34.8593	0.12757
129.222	0.99806	131.602	0.99675	130.048	0.99509			34.8481	0.27869	34.8968	0.03663	34.9096	0.12763
129.392	0.99805	131.77	0.99675	130.216	0.99509			34.8981	0.27871	34.9475	0.03679	34.9583	0.12769
129.56	0.99805	131.941	0.99675	130.384	0.99509			34.9312	0.27872	34.9985	0.03691	34.9929	0.12773
129.728	0.99805	132.106	0.99675	130.554	0.99508			34.9649	0.27873	35.0305	0.03698	35.027	0.1278
129.9	0.99805	132.269	0.99675	130.726	0.99508			35.0151	0.27875	35.0637	0.03704	35.0763	0.12793
130.069	0.99805	132.429	0.99675	130.899	0.99507			35.0648	0.27881	35.0959	0.03711	35.1264	0.12803
130.235	0.99805	132.588	0.99675	131.069	0.99507			35.0971	0.27886	35.146	0.03721	35.1592	0.12806
130.403	0.99805	132.754	0.99675	131.235	0.99507			35.1316	0.27889	35.1968	0.0373	35.1933	0.12808
130.572	0.99804	132.922	0.99675	131.4	0.99506			35.1644	0.27891	35.2298	0.03737	35.2255	0.1281
130.741	0.99804	133.095	0.99675	131.568	0.99506			35.2147	0.27893	35.2623	0.03743	35.2762	0.12816
130.908	0.99803	133.267	0.99675	131.736	0.99506			35.2647	0.27895	35.313	0.03756	35.3264	0.12826
131.074	0.99803	133.437	0.99675	131.903	0.99505			35.2969	0.27897	35.3633	0.0377	35.3586	0.12833
131.24	0.99803	133.603	0.99675	132.07	0.99505			35.3315	0.279	35.3961	0.03778	35.3911	0.12839
131.412	0.99802	133.773	0.99675	132.24	0.99504			35.3812	0.27904	35.4288	0.03782	35.4422	0.12846
131.583	0.99802	133.944	0.99675	132.406	0.99504			35.431	0.27909	35.4792	0.0379	35.492	0.12853
131.753	0.99801	134.114	0.99675	132.575	0.99504			35.465	0.27912	35.5293	0.03801	35.5252	0.12857
131.92	0.99801	134.292	0.99675	132.742	0.99503			35.4972	0.27914	35.5623	0.03808	35.5582	0.1286
132.089	0.99801	134.467	0.99675	132.911	0.99503			35.5472	0.27918	35.5949	0.03818	35.6094	0.12865
132.259	0.998	134.635	0.99675	133.083	0.99503			35.5969	0.27922	35.6449	0.03828	35.6591	0.12872
132.426	0.99799	134.793	0.99675	133.255	0.99502			35.6315	0.27924	35.6948	0.03832	35.6909	0.12877
132.596	0.99799	134.954	0.99675	133.425	0.99502			35.6642	0.27925	35.7284	0.03835	35.7238	0.12881
132.767	0.99799	135.115	0.99675	133.593	0.99501			35.7141	0.27927	35.7613	0.03839	35.7741	0.12887
132.937	0.99798	135.28	0.99675	133.763	0.99501			35.7637	0.27933	35.7949	0.03847	35.8238	0.12893
133.105	0.99798	135.446	0.99675	133.931	0.995			35.7961	0.27936	35.845	0.03861	35.8588	0.12896
133.275	0.99797	135.611	0.99674	134.103	0.995			35.8299	0.27939	35.8953	0.03873	35.8912	0.12899
133.446	0.99797	135.773	0.99674	134.273	0.995			35.8631	0.27939	35.9285	0.03882	35.9253	0.12901
133.618	0.99796	135.934	0.99674	134.442	0.99499			35.9138	0.2794	35.9607	0.0389	35.9748	0.12907
133.79	0.99796	136.101	0.99674	134.608	0.99499			35.9627	0.27943	36.0106	0.03903	36.0254	0.12915
133.964	0.99795	136.27	0.99674	134.776	0.99499			35.9954	0.27946	36.0606	0.03915	36.0587	0.12919
134.14	0.99795	136.442	0.99674	134.945	0.99499			36.0286	0.27948	36.0941	0.03922	36.0913	0.12923
134.311	0.99795	136.612	0.99674	135.119	0.99498			36.0789	0.27949	36.1279	0.03928	36.1399	0.12931
134.48	0.99794	136.781	0.99674	135.297	0.99498			36.1292	0.27952	36.1779	0.03933	36.1905	0.12938
134.652	0.99794	136.948	0.99674	135.471	0.99497			36.1631	0.27954	36.2273	0.03942	36.2241	0.12943
134.825	0.99793	137.112	0.99674	135.64	0.99497			36.1968	0.27955	36.2595	0.03951	36.2571	0.12946
134.99	0.99793	137.276	0.99674	135.809	0.99496			36.2458	0.27959	36.2937	0.03959	36.3065	0.12952
135.156	0.99793	137.446	0.99674	135.978	0.99496			36.2945	0.27963	36.3274	0.03967	36.3558	0.12958
135.325	0.99792	137.614	0.99674	136.145	0.99496			36.3287	0.27965	36.3763	0.03977	36.3898	0.12963
135.491	0.99792	137.78	0.99674	136.315	0.99496			36.3633	0.27968	36.4258	0.03985	36.4243	0.12966
135.659	0.99791	137.939	0.99674	136.487	0.99495			36.4125	0.27972	36.4601	0.0399	36.4738	0.12971
135.828	0.99791	138.102	0.99674	136.658	0.99494			36.4609	0.27975	36.4935	0.03996	36.5235	0.12978
135.999	0.99791	138.268	0.99674	136.827	0.99494			36.495	0.27977	36.5434	0.04009	36.5556	0.12983
136.169	0.9979	138.437	0.99674	136.996	0.99494			36.5288	0.27979	36.592	0.0402	36.5901	0.12987
136.335	0.99789	138.606	0.99674	137.167	0.99494			36.5626	0.27982	36.6264	0.04026	36.6232	0.12991
136.501	0.99789	138.772	0.99674	137.339	0.99493			36.6118	0.27986	36.6592	0.04032	36.6729	0.12998
136.672	0.99788	138.933	0.99674	137.511	0.99493			36.6619	0.27988	36.7087	0.04039	36.722	0.13006
136.84	0.99788	139.096	0.99674	137.682	0.99493			36.6949	0.27989	36.7583	0.04046	36.7552	0.1301
137.012	0.99787	139.264	0.99674	137.856	0.99492			36.7294	0.27991	36.792	0.04051	36.7894	0.13015
137.186	0.99787	139.43	0.99674	138.03	0.99492			36.7789	0.27995	36.8257	0.04055	36.8396	0.13021
137.356	0.99786	139.602	0.99674	138.199	0.99492			36.8278	0.27999	36.8751	0.04063	36.8891	0.13025
137.523	0.99786	139.767	0.99674	138.367	0.99491			36.8617	0.28001	36.925	0.04072	36.9225	0.13028
137.689	0.99785	139.929	0.99674	138.537	0.99491			36.8939	0.28002	36.9587	0.0408	36.9553	0.13032
137.857	0.99785	140.098	0.99674	138.706	0.99491			36.9443	0.28005	36.993	0.04088	37.0053	0.13037
138.03	0.99785	140.268	0.99674	138.872	0.99491			36.9953	0.28007	37.0261	0.04095	37.0542	0.13042
138.203	0.99784	140.436	0.99673	139.039	0.9949			37.0281	0.28008	37.0747	0.04108	37.0893	0.13047
138.372	0.99783	140.609	0.99673	139.212	0.9949			37.062	0.28009	37.1249	0.0412	37.1232	0.13058
138.539	0.99783	140.783	0.99673	139.385	0.9949			37.095	0.28011	37.1575	0.04126	37.1544	0.13071
138.705	0.99782	140.953	0.99673	139.556	0.99489			37.1451	0.28015	37.1925	0.04132	37.2061	0.13082
138.873	0.99782	141.123	0.99673	139.727	0.99489			37.1933	0.28019	37.2403	0.04144	37.2546	0.13088
139.045	0.99781	141.292	0.99673	139.9	0.99488			37.2282	0.28023	37.2901	0.04155	37.2883	0.1309
139.221	0.99781	141.466	0.99673	140.073	0.99488			37.2617	0.28026	37.3245	0.04161	37.3211	0.13093
139.399	0.9978	141.638	0.99673	140.24	0.99488			37.311	0.28028	37.3576	0.04164	37.3715	0.13098
139.576	0.9978	141.805	0.99673	140.41	0.99487			37.3608	0.28029	37.4081	0.04168	37.4217	0.13105
139.75	0.9978	141.972	0.99673	140.585	0.99487			37.3949	0.28031	37.4576	0.04175	37.4548	0.13109
139.918	0.99779	142.138	0.99673	140.76	0.99486			37.4277	0.28034	37.491	0.04181	37.4886	0.13112
140.088	0.99779	142.308	0.99673	140.929	0.99486			37.4775	0.28038	37.5242	0.04188	37.538	0.13118
140.265	0.99779	142.478	0.99672	141.098	0.99486			37.5266	0.28042	37.5748	0.04198	37.5874	0.13126
140.443	0.99778	142.648	0.99672	141.268	0.99486			37.5608	0.28047	37.624	0.04207	37.6214	0.13131
140.617	0.99778	142.815	0.99672	141.44	0.99486			37.5941	0.28053	37.6571	0.04215	37.6544	0.13135
140.789	0.99778	142.981	0.99672	141.611	0.99485			37.6434	0.28057	37.6892	0.04224	37.7039	0.1314
140.957	0.99777	143.146	0.99672	141.78	0.99485			37.6938	0.28059	37.7236	0.04237	37.7542	0.13145
141.123	0.99777	143.314	0.99672	141.95	0.99485			37.727	0.28061	37.7739	0.04255	37.7863	0.13149
141.292	0.99776	143.477	0.99672	142.122	0.99484			37.7604	0.28063	37.8233	0.04267	37.82	0.13153
141.462	0.99776	143.641	0.99672	142.291	0.99484			37.7935	0.28065	37.8565	0.04273	37.8541	0.13157
141.637	0.99776	143.808	0.99672	142.457	0.99484			37.8445	0.28067	37.8892	0.04277	37.9038	0.13161
141.812	0.99775	143.978	0.99672	142.629	0.99483			37.8936	0.2807	37.94	0.04283	37.9537	0.13166
141.984	0.99775	144.147	0.99672	142.801	0.99483			37.9264	0.28073	37.9896	0.04291	37.9873	0.13171
142.154	0.99774	144.317	0.99672	142.974	0.99483			37.9597	0.28077	38.0233	0.04301	38.0204	0.13175
142.321	0.99774	144.488	0.99672	143.144	0.99482			38.0106	0.28082	38.0562	0.04312	38.0699	0.13182
142.489	0.99774	144.657	0.99672	143.313	0.99482			38.0611	0.28086	38.1061	0.04321	38.1193	0.13187
142.66	0.99774	144.827	0.99672	143.484	0.99482			38.0937	0.28088	38.1564	0.04325	38.1537	0.1319
142.832	0.99774	144.994	0.99672	143.659	0.99482			38.1268	0.2809	38.1904	0.04328	38.1865	0.13194
143.001	0.99773	145.159	0.99671	143.832	0.99481			38.176	0.28093	38.2222	0.04332	38.236	0.132
143.171	0.99772	145.327	0.99671	144.001	0.99481			38.2275	0.28095	38.2559	0.04335	38.2858	0.13205
143.342	0.99772	145.503	0.99671	144.176	0.99481			38.2607	0.28098	38.3063	0.04341	38.3197	0.13208
143.511	0.99772	145.676	0.99671	144.347	0.9948			38.2943	0.28101	38.3557	0.0435	38.3525	0.13213
143.682	0.99772	145.846	0.99671	144.518	0.9948			38.3435	0.28105	38.3896	0.04359	38.4031	0.13219
143.854	0.99771	146.011	0.99671	144.691	0.9948			38.3935	0.2811	38.4225	0.04366	38.4526	0.13224
144.03	0.9977	146.178	0.99671	144.865	0.99479			38.4267	0.28111	38.4723	0.04378	38.4864	0.13227
144.208	0.9977	146.35	0.99671	145.04	0.99479			38.4613	0.28112	38.5224	0.04389	38.5196	0.13231
144.381	0.9977	146.522	0.99671	145.215	0.99479			38.4938	0.28114	38.5549	0.04395	38.5524	0.13234
144.553	0.99769	146.694	0.99671	145.389	0.99479			38.5428	0.28118	38.5879	0.04401	38.6027	0.13243
144.725	0.99769	146.866	0.99671	145.561	0.99478			38.5927	0.28121	38.6386	0.04412	38.6523	0.13259
144.9	0.99768	147.039	0.99671	145.734	0.99478			38.6265	0.28122	38.6879	0.04421	38.6854	0.13265
145.074	0.99768	147.204	0.99671	145.909	0.99478			38.6603	0.28125	38.7217	0.04427	38.7182	0.13268
145.245	0.99768	147.369	0.99671	146.085	0.99478			38.7099	0.2813	38.7548	0.04431	38.7696	0.13272
145.42	0.99768	147.536	0.99671	146.258	0.99477			38.7588	0.28135	38.8045	0.04439	38.8187	0.13276
145.594	0.99767	147.708	0.9967	146.429	0.99477			38.7926	0.28136	38.8541	0.04451	38.8523	0.1328
145.769	0.99766	147.879	0.9967	146.599	0.99477			38.8246	0.28137	38.8886	0.04459	38.8859	0.13283
145.938	0.99766	148.047	0.9967	146.768	0.99477			38.8757	0.2814	38.921	0.04466	38.9355	0.13289
146.106	0.99766	148.215	0.9967	146.938	0.99476			38.9255	0.28143	38.9547	0.04472	38.985	0.13295
146.276	0.99766	148.384	0.9967	147.106	0.99476			38.9589	0.28145	39.0036	0.04476	39.0174	0.133
146.449	0.99765	148.554	0.9967	147.279	0.99476			38.9923	0.28147	39.0531	0.04483	39.0506	0.13304
146.622	0.99764	148.723	0.9967	147.451	0.99475			39.0429	0.28148	39.0862	0.04489	39.1016	0.13309
146.791	0.99764	148.894	0.9967	147.621	0.99475			39.0918	0.28151	39.1198	0.04496	39.1522	0.13315
146.962	0.99764	149.064	0.9967	147.788	0.99475			39.1259	0.28153	39.1715	0.04504	39.1854	0.1332
147.134	0.99763	149.231	0.9967	147.957	0.99475			39.1588	0.28156	39.2196	0.0451	39.2181	0.13329
147.305	0.99763	149.398	0.9967	148.134	0.99474			39.192	0.2816	39.253	0.04515	39.25	0.13335
147.473	0.99762	149.559	0.9967	148.311	0.99474			39.242	0.28165	39.2865	0.04521	39.3012	0.13342
147.646	0.99762	149.721	0.9967	148.486	0.99474			39.2913	0.28166	39.3372	0.04535	39.3519	0.13347
147.819	0.99762	149.89	0.99668	148.658	0.99474			39.325	0.28167	39.3871	0.04548	39.3848	0.1335
147.991	0.99761	150.063	0.99668	148.832	0.99473			39.3578	0.28168	39.4206	0.04553	39.4178	0.13353
148.164	0.99761	150.235	0.99668	149.008	0.99473			39.4089	0.2817	39.4534	0.04559	39.4669	0.13359
148.333	0.99761	150.407	0.99668	149.185	0.99473			39.4586	0.28174	39.5035	0.04569	39.5171	0.13364
148.506	0.9976	150.576	0.99668	149.36	0.99473			39.4917	0.28176	39.5538	0.04581	39.5505	0.13366
148.684	0.9976	150.746	0.99668	149.533	0.99472			39.5243	0.28178	39.5871	0.04586	39.583	0.1337
148.858	0.99759	150.917	0.99668	149.704	0.99472			39.5749	0.28182	39.6203	0.04586	39.6331	0.13378
149.03	0.99759	151.088	0.99668	149.87	0.99472			39.6254	0.28186	39.6535	0.04588	39.6838	0.13386
149.206	0.99759	151.266	0.99668	150.039	0.99472			39.6575	0.28188	39.7029	0.0459	39.7162	0.13389
149.38	0.99758	151.445	0.99668	150.213	0.99471			39.6912	0.2819	39.7535	0.04594	39.7509	0.13393
149.556	0.99758	151.615	0.99668	150.393	0.99471			39.7245	0.28191	39.7871	0.04597	39.7834	0.13397
149.732	0.99758	151.782	0.99668	150.57	0.9947			39.7749	0.28194	39.8205	0.04603	39.8335	0.13402
149.904	0.99757	151.95	0.99668	150.744	0.9947			39.8253	0.282	39.8702	0.04617	39.8833	0.13406
150.076	0.99757	152.116	0.99668	150.918	0.9947			39.8575	0.28203	39.92	0.04629	39.9163	0.13409
150.248	0.99757	152.286	0.99668	151.089	0.99469			39.8915	0.28204	39.9529	0.04637	39.95	0.13413
150.418	0.99756	152.457	0.99668	151.264	0.99469			39.9412	0.28207	39.9866	0.04645	39.9998	0.1342
150.59	0.99756	152.627	0.99668	151.441	0.99469			39.9915	0.28212	40.0353	0.04656	40.0503	0.13428
150.765	0.99756	152.795	0.99668	151.617	0.99469			40.024	0.28215	40.0849	0.04668	40.0827	0.13432
150.938	0.99755	152.96	0.99668	151.792	0.99468			40.0577	0.28217	40.1187	0.04674	40.1164	0.13435
151.109	0.99755	153.126	0.99668	151.963	0.99468			40.1068	0.28218	40.1525	0.04679	40.1655	0.13441
151.282	0.99755	153.299	0.99667	152.131	0.99468			40.1572	0.28219	40.1858	0.04682	40.2152	0.13451
151.454	0.99755	153.473	0.99667	152.301	0.99467			40.1901	0.28221	40.2358	0.04684	40.2484	0.13456
151.63	0.99754	153.648	0.99667	152.472	0.99467			40.2242	0.28224	40.2863	0.04692	40.2817	0.1346
151.805	0.99754	153.823	0.99667	152.645	0.99467			40.2741	0.28228	40.3183	0.04699	40.3328	0.13463
151.981	0.99754	153.997	0.99667	152.82	0.99467			40.3233	0.28231	40.3525	0.04705	40.3825	0.13467
152.157	0.99753	154.169	0.99667	152.994	0.99466			40.3567	0.28232	40.4024	0.04715	40.4152	0.13471
152.331	0.99753	154.34	0.99667	153.166	0.99466			40.3899	0.28231	40.4518	0.04726	40.449	0.13477
152.505	0.99753	154.512	0.99667	153.335	0.99466			40.4247	0.28229	40.4859	0.04735	40.4814	0.13481
152.677	0.99752	154.681	0.99667	153.508	0.99465			40.4741	0.2823	40.5184	0.04743	40.532	0.13484
152.85	0.99752	154.85	0.99667	153.677	0.99465			40.5236	0.28238	40.5674	0.0475	40.5819	0.13488
153.021	0.99752	155.02	0.99667	153.852	0.99464			40.5567	0.28246	40.6184	0.04752	40.6155	0.13491
153.196	0.99752	155.187	0.99667	154.028	0.99464			40.59	0.2825	40.652	0.04753	40.6494	0.13496
153.371	0.99751	155.358	0.99667	154.201	0.99464			40.6407	0.28254	40.6846	0.0476	40.6987	0.13502
153.545	0.99751	155.533	0.99667	154.374	0.99464			40.6902	0.28257	40.7355	0.04779	40.7487	0.13507
153.718	0.9975	155.705	0.99666	154.544	0.99464			40.7233	0.28258	40.7849	0.0479	40.7812	0.13511
153.889	0.9975	155.872	0.99666	154.714	0.99463			40.7574	0.28259	40.8173	0.04791	40.815	0.13515
154.062	0.9975	156.046	0.99666	154.884	0.99463			40.8076	0.2826	40.8515	0.04791	40.864	0.13519
154.233	0.9975	156.219	0.99666	155.059	0.99463			40.8572	0.28263	40.8844	0.04794	40.9147	0.13522
154.405	0.99749	156.396	0.99666	155.227	0.99462			40.8904	0.28265	40.9345	0.04824	40.9486	0.13525
154.579	0.99749	156.577	0.99666	155.401	0.99462			40.9231	0.28267	40.9844	0.04868	40.9808	0.13529
154.755	0.99749	156.752	0.99666	155.575	0.99462			40.9725	0.28269	41.0181	0.04875	41.0316	0.13536
154.924	0.99749	156.926	0.99666	155.748	0.99462			41.024	0.28272	41.0512	0.04878	41.0814	0.13543
155.095	0.99749	157.09	0.99666	155.922	0.99461			41.0571	0.28273	41.1018	0.04881	41.115	0.13548
155.27	0.99748	157.256	0.99666	156.093	0.99461			41.0898	0.28273	41.1516	0.04891	41.148	0.13553
155.443	0.99748	157.428	0.99666	156.266	0.99461			41.1226	0.28274	41.1837	0.04906	41.1802	0.13558
155.614	0.99748	157.606	0.99666	156.442	0.9946			41.1732	0.28276	41.2167	0.04916	41.2308	0.13563
155.787	0.99747	157.78	0.99666	156.619	0.9946			41.2227	0.28279	41.267	0.04922	41.2815	0.13567
155.964	0.99747	157.949	0.99666	156.793	0.9946			41.2567	0.28281	41.3179	0.04927	41.3151	0.1357
156.142	0.99747	158.12	0.99666	156.968	0.99459			41.29	0.28283	41.3515	0.04932	41.3478	0.13575
156.316	0.99747	158.29	0.99665	157.141	0.99459			41.339	0.28287	41.3843	0.04939	41.3974	0.13581
156.486	0.99746	158.461	0.99665	157.308	0.99459			41.388	0.2829	41.4337	0.04946	41.4481	0.13587
156.661	0.99746	158.634	0.99665	157.479	0.99458			41.4218	0.28292	41.4834	0.04951	41.4804	0.1359
156.838	0.99745	158.812	0.99665	157.655	0.99458			41.4566	0.28293	41.5173	0.04955	41.514	0.13593
157.012	0.99745	158.988	0.99665	157.83	0.99458			41.5072	0.28297	41.5505	0.0496	41.5639	0.13605
157.185	0.99745	159.158	0.99665	158.008	0.99458			41.556	0.28301	41.584	0.04966	41.6141	0.13614
157.359	0.99745	159.328	0.99665	158.184	0.99457			41.5885	0.28303	41.6339	0.04981	41.6465	0.13617
157.534	0.99744	159.498	0.99665	158.356	0.99457			41.622	0.28305	41.6842	0.04997	41.6798	0.1362
157.707	0.99744	159.67	0.99665	158.534	0.99457			41.6725	0.28307	41.7163	0.05001	41.7298	0.13623
157.879	0.99743	159.844	0.99665	158.713	0.99457			41.7224	0.28309	41.7499	0.05002	41.7808	0.13627
158.053	0.99743	160.017	0.99665	158.893	0.99456			41.7557	0.28311	41.8001	0.05002	41.8143	0.13631
158.23	0.99743	160.188	0.99665	159.073	0.99456			41.7888	0.28314	41.8496	0.05009	41.8464	0.13636
158.405	0.99743	160.358	0.99665	159.25	0.99456			41.8227	0.28317	41.8836	0.05025	41.8794	0.13642
158.579	0.99742	160.528	0.99665	159.421	0.99455			41.8718	0.2832	41.9154	0.05034	41.9288	0.13647
158.752	0.99742	160.699	0.99665	159.593	0.99455			41.9214	0.28321	41.9656	0.0504	41.9798	0.13653
158.925	0.99742	160.87	0.99665	159.765	0.99454			41.9555	0.28322	42.0156	0.0504	42.0137	0.13657
159.102	0.99741	161.039	0.99665	159.934	0.99454			41.9885	0.28323	42.0489	0.05041	42.0454	0.13661
159.277	0.99741	161.209	0.99665	160.109	0.99454			42.0377	0.28327	42.0823	0.05044	42.096	0.13665
159.451	0.99741	161.383	0.99665	160.281	0.99454			42.0877	0.28331	42.1172	0.05049	42.1462	0.1367
159.626	0.9974	161.556	0.99665	160.452	0.99453			42.1225	0.28333	42.1662	0.05067	42.1796	0.13673
159.8	0.9974	161.728	0.99665	160.624	0.99453			42.1552	0.28334	42.2161	0.05082	42.2131	0.13678
159.972	0.9974	161.899	0.99665	160.795	0.99453			42.2046	0.28336	42.2494	0.05089	42.2623	0.13687
160.148	0.9974	162.069	0.99665	160.968	0.99452			42.2552	0.2834	42.2828	0.05093	42.3133	0.13696
160.323	0.99739	162.244	0.99665	161.142	0.99452			42.2901	0.28342	42.3324	0.05098	42.3457	0.13701
160.5	0.99739	162.421	0.99665	161.315	0.99452			42.3226	0.28343	42.3826	0.05105	42.3797	0.13704
160.676	0.99739	162.593	0.99665	161.488	0.99451			42.3557	0.28344	42.4158	0.0511	42.4129	0.13707
160.851	0.99738	162.77	0.99664	161.665	0.99451			42.4048	0.28345	42.4487	0.05115	42.4628	0.1371
161.027	0.99738	162.949	0.99664	161.842	0.99451			42.455	0.28348	42.4986	0.05123	42.5121	0.13714
161.204	0.99738	163.123	0.99664	162.019	0.9945			42.4877	0.28352	42.5491	0.0513	42.5449	0.13718
161.378	0.99738	163.296	0.99664	162.197	0.9945			42.521	0.28355	42.5817	0.05136	42.5789	0.13723
161.555	0.99737	163.467	0.99664	162.372	0.9945			42.571	0.28358	42.615	0.05143	42.6293	0.13734
161.733	0.99737	163.643	0.99664	162.549	0.9945			42.6219	0.28361	42.6653	0.05155	42.6781	0.13742
161.909	0.99736	163.819	0.99664	162.725	0.99449			42.6547	0.28362	42.7153	0.05163	42.7118	0.13746
162.083	0.99736	163.991	0.99664	162.898	0.99449			42.6873	0.28364	42.7493	0.05166	42.7456	0.13749
162.256	0.99736	164.161	0.99664	163.074	0.99449			42.7368	0.28369	42.7821	0.0517	42.7955	0.13755
162.429	0.99736	164.333	0.99664	163.253	0.99448			42.7869	0.28374	42.8163	0.05177	42.8456	0.13762
162.598	0.99735	164.504	0.99664	163.426	0.99448			42.8203	0.28376	42.8653	0.05188	42.878	0.13767
162.767	0.99734	164.673	0.99664	163.6	0.99448			42.8538	0.28377	42.9147	0.05193	42.9112	0.13771
162.94	0.99734	164.84	0.99664	163.774	0.99448			42.9036	0.28379	42.9494	0.05195	42.9622	0.13777
163.113	0.99734	165.012	0.99664	163.95	0.99447			42.9545	0.28382	42.9819	0.05204	43.0115	0.13782
163.287	0.99734	165.183	0.99664	164.126	0.99447			42.9874	0.28384	43.0316	0.05218	43.0441	0.13784
163.465	0.99733	165.357	0.99664	164.299	0.99447			43.0207	0.28386	43.0811	0.05227	43.0777	0.13787
163.642	0.99733	165.528	0.99664	164.471	0.99446			43.0547	0.28387	43.1154	0.05228	43.1121	0.1379
163.816	0.99733	165.699	0.99664	164.647	0.99446			43.1047	0.28391	43.1475	0.05231	43.1622	0.138
163.991	0.99733	165.87	0.99664	164.822	0.99446			43.1539	0.28394	43.1982	0.05246	43.2116	0.1381
164.167	0.99732	166.044	0.99664	164.992	0.99445			43.1872	0.28395	43.2482	0.05268	43.2443	0.13813
164.347	0.99732	166.218	0.99664	165.165	0.99445			43.2205	0.28394	43.281	0.05273	43.277	0.13815
164.53	0.99731	166.39	0.99664	165.336	0.99445			43.2698	0.28397	43.3149	0.05274	43.3275	0.13818
164.709	0.99731	166.563	0.99663	165.51	0.99445			43.3192	0.28405	43.3644	0.05275	43.3773	0.13822
164.887	0.99731	166.738	0.99663	165.684	0.99444			43.3542	0.28409	43.4143	0.05283	43.4116	0.13826
165.065	0.9973	166.911	0.99663	165.86	0.99444			43.387	0.28411	43.4466	0.05297	43.445	0.13832
165.241	0.9973	167.081	0.99663	166.035	0.99444			43.4368	0.28415	43.4808	0.05305	43.4949	0.13842
165.418	0.99729	167.252	0.99663	166.213	0.99443			43.4868	0.28418	43.5152	0.05312	43.5439	0.13848
165.594	0.99729	167.424	0.99663	166.388	0.99443			43.5204	0.2842	43.5648	0.05323	43.5773	0.13851
165.772	0.99729	167.596	0.99663	166.565	0.99443			43.554	0.28422	43.6152	0.05335	43.6111	0.13855
165.953	0.99729	167.77	0.99663	166.745	0.99443			43.6038	0.28423	43.6467	0.05341	43.6612	0.1386
166.129	0.99728	167.945	0.99663	166.923	0.99442			43.6531	0.28425	43.6802	0.05347	43.7104	0.13865
166.305	0.99728	168.122	0.99663	167.1	0.99442			43.6855	0.28426	43.7314	0.05354	43.7433	0.13866
166.484	0.99727	168.297	0.99663	167.272	0.99442			43.7182	0.28428	43.7806	0.05362	43.7775	0.13868
166.658	0.99727	168.473	0.99663	167.441	0.99441			43.7524	0.2843	43.814	0.05367	43.8107	0.13872
166.831	0.99727	168.65	0.99663	167.609	0.99441			43.8029	0.28432	43.8483	0.05373	43.8604	0.1388
167.007	0.99727	168.829	0.99663	167.781	0.99441			43.8538	0.28435	43.8976	0.05376	43.9093	0.13887
167.183	0.99726	169.006	0.99663	167.955	0.99441			43.8861	0.28437	43.9481	0.05378	43.9431	0.13889
167.362	0.99726	169.185	0.99663	168.131	0.9944			43.9195	0.28438	43.9804	0.05384	43.9771	0.13892
167.54	0.99725	169.362	0.99663	168.303	0.9944			43.9691	0.28441	44.0131	0.05399	44.0272	0.13898
167.711	0.99725	169.538	0.99663	168.474	0.9944			44.0194	0.28443	44.0473	0.05414	44.0765	0.13906
167.883	0.99725	169.705	0.99663	168.648	0.9944			44.0528	0.28446	44.0975	0.05424	44.1105	0.13909
168.058	0.99724	169.873	0.99662	168.825	0.99439			44.0862	0.28449	44.148	0.0543	44.1437	0.13911
168.23	0.99724	170.045	0.99662	169.005	0.99439			44.1355	0.28452	44.1807	0.05435	44.1935	0.13914
168.406	0.99724	170.216	0.99662	169.184	0.99439			44.1851	0.28454	44.2139	0.05438	44.2431	0.13919
168.587	0.99723	170.386	0.99662	169.366	0.99439			44.2192	0.28455	44.2637	0.05442	44.2763	0.13924
168.764	0.99722	170.557	0.99662	169.544	0.99439			44.2529	0.28457	44.3146	0.05448	44.31	0.13928
168.937	0.99722	170.731	0.99662	169.718	0.99438			44.3024	0.28459	44.3475	0.05455	44.3598	0.13935
169.112	0.99722	170.902	0.99662	169.891	0.99438			44.3525	0.28461	44.3802	0.05462	44.4099	0.1394
169.286	0.99721	171.076	0.99662	170.069	0.99438			44.3851	0.28462	44.4297	0.05471	44.443	0.13943
169.462	0.99721	171.251	0.99662	170.251	0.99438			44.4189	0.28464	44.4802	0.05482	44.4766	0.13946
169.64	0.99721	171.43	0.99662	170.429	0.99438			44.452	0.28466	44.5143	0.0549	44.5089	0.13948
169.814	0.9972	171.612	0.99662	170.606	0.99438			44.5023	0.2847	44.5463	0.05494	44.5591	0.13953
169.989	0.99719	171.787	0.99661	170.782	0.99438			44.5518	0.28472	44.5961	0.05496	44.6095	0.13959
170.166	0.99719	171.964	0.99661	170.959	0.99438			44.5853	0.28473	44.6469	0.05503	44.6435	0.13963
170.342	0.99719	172.141	0.99661	171.135	0.99437			44.6191	0.28475	44.6801	0.0551	44.6758	0.13967
170.52	0.99718	172.315	0.99661	171.313	0.99437			44.6693	0.2848	44.7135	0.05519	44.7266	0.13971
170.7	0.99718	172.489	0.99661	171.493	0.99437			44.7186	0.28484	44.7473	0.05524	44.7757	0.13977
170.876	0.99717	172.665	0.99661	171.675	0.99437			44.7508	0.28486	44.7961	0.05528	44.8096	0.13983
171.05	0.99717	172.835	0.99661	171.85	0.99437			44.7841	0.28486	44.8466	0.05534	44.8433	0.13987
171.227	0.99717	173.007	0.99661	172.021	0.99437			44.8341	0.28486	44.879	0.05537	44.8927	0.13992
171.404	0.99717	173.181	0.99661	172.195	0.99437			44.8858	0.28487	44.9127	0.05541	44.9423	0.13998
171.583	0.99716	173.356	0.99661	172.374	0.99437			44.9182	0.28489	44.9632	0.05549	44.9753	0.14002
171.762	0.99716	173.533	0.99661	172.553	0.99437			44.9512	0.28494	45.0126	0.05557	45.0093	0.14006
171.936	0.99716	173.706	0.99661	172.732	0.99437			44.9849	0.285	45.0462	0.05562	45.042	0.1401
172.106	0.99716	173.876	0.9966	172.91	0.99437			45.0343	0.28504	45.0799	0.05567	45.0923	0.14015
172.275	0.99715	174.048	0.9966	173.085	0.99436			45.0842	0.28507	45.1286	0.05574	45.1417	0.14019
172.446	0.99715	174.219	0.9966	173.262	0.99436			45.1173	0.28508	45.18	0.0558	45.1747	0.14021
172.621	0.99715	174.393	0.9966	173.44	0.99436			45.15	0.2851	45.2133	0.05583	45.2086	0.14025
172.8	0.99715	174.57	0.9966	173.618	0.99436			45.2011	0.28513	45.2463	0.05586	45.2594	0.1403
172.978	0.99715	174.746	0.9966	173.799	0.99436			45.2509	0.28515	45.2963	0.05592	45.3079	0.14035
173.152	0.99714	174.921	0.9966	173.978	0.99436			45.2842	0.28516	45.3455	0.056	45.3416	0.14039
173.327	0.99714	175.093	0.9966	174.153	0.99435			45.3181	0.28518	45.3792	0.05607	45.374	0.14042
173.504	0.99714	175.267	0.9966	174.331	0.99435			45.3677	0.28523	45.4126	0.05614	45.426	0.14048
173.681	0.99714	175.442	0.9966	174.508	0.99435			45.4171	0.28526	45.4467	0.0562	45.475	0.14054
173.862	0.99714	175.619	0.9966	174.686	0.99435			45.4512	0.28528	45.4963	0.05625	45.5086	0.14058
174.043	0.99713	175.796	0.9966	174.864	0.99435			45.4834	0.28529	45.5457	0.05631	45.5408	0.14061
174.222	0.99713	175.971	0.9966	175.038	0.99435			45.5341	0.28532	45.5784	0.05637	45.5909	0.14066
174.397	0.99713	176.144	0.99659	175.209	0.99434			45.5853	0.28535	45.6121	0.05644	45.6405	0.1407
174.571	0.99713	176.319	0.99659	175.383	0.99434			45.6172	0.28537	45.6623	0.05653	45.6748	0.14073
174.747	0.99713	176.492	0.99659	175.561	0.99434			45.6498	0.2854	45.7129	0.05659	45.7079	0.14076
174.929	0.99713	176.665	0.99659	175.739	0.99434			45.6828	0.28543	45.7455	0.05662	45.7411	0.1408
175.11	0.99712	176.841	0.99659	175.915	0.99434			45.734	0.28547	45.7788	0.05666	45.7914	0.14086
175.288	0.99712	177.014	0.99659	176.088	0.99434			45.7838	0.28552	45.8294	0.05676	45.8418	0.14093
175.465	0.99712	177.187	0.99659	176.262	0.99433			45.8169	0.28555	45.8793	0.05687	45.8748	0.14097
175.639	0.99712	177.359	0.99659	176.436	0.99433			45.8507	0.28557	45.9119	0.05694	45.9087	0.141
175.817	0.99711	177.536	0.99659	176.611	0.99433			45.9012	0.28559	45.9452	0.05699	45.9585	0.14104
175.994	0.99711	177.713	0.99659	176.788	0.99433			45.9507	0.2856	45.9786	0.05703	46.0084	0.14109
176.172	0.99711	177.89	0.99659	176.97	0.99432			45.9831	0.28562	46.0288	0.05707	46.0412	0.14114
176.349	0.99711	178.063	0.99659	177.149	0.99432			46.0157	0.28564	46.0792	0.05714	46.0739	0.14121
176.524	0.9971	178.239	0.99659	177.326	0.99432			46.0663	0.28565	46.1123	0.05722	46.1249	0.14128
176.699	0.9971	178.41	0.99659	177.5	0.99432			46.1168	0.28568	46.1462	0.0573	46.1763	0.14134
176.876	0.9971	178.578	0.99659	177.674	0.99432			46.1506	0.28571	46.1955	0.0574	46.2079	0.14138
177.056	0.9971	178.749	0.99659	177.85	0.99432			46.1846	0.28574	46.245	0.05743	46.2411	0.14141
177.237	0.9971	178.925	0.99658	178.024	0.99431			46.2336	0.28576	46.2787	0.05746	46.2911	0.14144
177.416	0.9971	179.106	0.99658	178.198	0.99431			46.2831	0.28579	46.312	0.0575	46.341	0.14149
177.593	0.9971	179.285	0.99658	178.378	0.99431			46.3158	0.28582	46.3618	0.05759	46.3735	0.14153
177.77	0.9971	179.459	0.99658	178.557	0.9943			46.349	0.28585	46.4121	0.0577	46.4076	0.14158
177.949	0.99709	179.636	0.99658	178.733	0.9943			46.3835	0.28588	46.4459	0.05776	46.4405	0.14161
178.125	0.99709	179.815	0.99658	178.909	0.9943			46.4334	0.28591	46.4775	0.0578	46.4914	0.14165
178.3	0.99709	179.992	0.99658	179.083	0.9943			46.4833	0.28595	46.5281	0.05783	46.541	0.14168
178.477	0.99709	180.172	0.99658	179.261	0.99429			46.5157	0.28597	46.5781	0.05789	46.5739	0.1417
178.652	0.99708	180.353	0.99658	179.444	0.99429			46.5493	0.286	46.6124	0.05795	46.6074	0.14173
178.827	0.99708	180.53	0.99658	179.624	0.99429			46.6002	0.286	46.645	0.058	46.6565	0.14182
179.002	0.99708	180.707	0.99658	179.8	0.99428			46.6493	0.28599	46.6779	0.05806	46.7074	0.14197
179.178	0.99708	180.88	0.99658	179.975	0.99428			46.684	0.28598	46.7284	0.05814	46.7405	0.14204
179.354	0.99708	181.049	0.99658	180.146	0.99428			46.7171	0.28599	46.7786	0.05823	46.7735	0.14206
179.532	0.99707	181.218	0.99658	180.318	0.99428			46.7661	0.28603	46.8122	0.05827	46.8235	0.14209
179.708	0.99707	181.392	0.99657	180.492	0.99427			46.8155	0.28611	46.8448	0.0583	46.8731	0.14214
179.885	0.99707	181.566	0.99657	180.67	0.99427			46.8499	0.28616	46.8955	0.05839	46.9062	0.14218
180.063	0.99706	181.739	0.99657	180.853	0.99427			46.8838	0.28618	46.9456	0.05851	46.9397	0.14222
180.239	0.99706	181.915	0.99657	181.031	0.99427			46.934	0.2862	46.9792	0.0586	46.9901	0.14229
180.415	0.99706	182.087	0.99657	181.206	0.99426			46.9829	0.28622	47.0117	0.05867	47.0408	0.14235
180.59	0.99705	182.26	0.99657	181.382	0.99426			47.016	0.28624	47.0614	0.05873	47.0728	0.14237
180.766	0.99705	182.434	0.99657	181.561	0.99426			47.0485	0.28627	47.1116	0.05878	47.1064	0.14239
180.943	0.99705	182.607	0.99657	181.742	0.99426			47.084	0.28629	47.1439	0.0588	47.1405	0.14241
181.121	0.99705	182.783	0.99657	181.923	0.99426			47.1333	0.2863	47.1789	0.05884	47.1897	0.14245
181.3	0.99705	182.964	0.99657	182.105	0.99425			47.1827	0.28633	47.2273	0.05894	47.2399	0.14251
181.48	0.99704	183.141	0.99657	182.286	0.99425			47.2166	0.28638	47.2771	0.05903	47.2734	0.14257
181.66	0.99704	183.316	0.99657	182.464	0.99424			47.2493	0.28644	47.3102	0.0591	47.3062	0.14262
181.837	0.99704	183.494	0.99657	182.638	0.99424			47.2987	0.28647	47.344	0.05917	47.3565	0.14267
182.018	0.99703	183.671	0.99657	182.812	0.99424			47.3498	0.2865	47.3783	0.05922	47.406	0.14269
182.198	0.99703	183.852	0.99656	182.985	0.99424			47.3831	0.28652	47.429	0.05931	47.4393	0.1427
182.376	0.99703	184.032	0.99656	183.16	0.99423			47.4167	0.28654	47.4771	0.05934	47.4733	0.14273
182.553	0.99703	184.212	0.99656	183.336	0.99423			47.4666	0.28656	47.5107	0.05939	47.5231	0.14288
182.732	0.99702	184.392	0.99656	183.512	0.99423			47.5158	0.28658	47.5435	0.05944	47.5722	0.14305
182.912	0.99702	184.566	0.99656	183.686	0.99423			47.5493	0.28658	47.5937	0.05954	47.6061	0.14309
183.088	0.99702	184.741	0.99656	183.857	0.99422			47.5831	0.28658	47.644	0.05955	47.6395	0.14311
183.263	0.99702	184.919	0.99656	184.031	0.99422			47.6162	0.28659	47.677	0.05954	47.6725	0.14313
183.44	0.99702	185.095	0.99656	184.207	0.99422			47.6656	0.28663	47.7108	0.05957	47.7228	0.14316
183.615	0.99701	185.271	0.99656	184.381	0.99422			47.7163	0.28667	47.7616	0.05969	47.7728	0.14321
183.789	0.99701	185.444	0.99656	184.558	0.99421			47.7497	0.28669	47.8101	0.05981	47.8047	0.14323
183.963	0.99701	185.614	0.99656	184.738	0.99421			47.783	0.28671	47.8442	0.05987	47.8385	0.14326
184.145	0.99701	185.789	0.99656	184.915	0.99421			47.8324	0.28672	47.8781	0.05995	47.8886	0.1433
184.325	0.997	185.965	0.99656	185.092	0.9942			47.8822	0.28673	47.911	0.06004	47.9389	0.14336
184.502	0.997	186.139	0.99656	185.264	0.9942			47.9165	0.28674	47.9607	0.06015	47.9727	0.1434
184.678	0.997	186.32	0.99656	185.436	0.9942			47.9498	0.28676	48.0098	0.0602	48.0066	0.14344
184.858	0.997	186.498	0.99655	185.614	0.99419			47.999	0.28683	48.0445	0.06022	48.055	0.14348
185.035	0.99699	186.676	0.99655	185.793	0.99419			48.0492	0.28687	48.0767	0.06027	48.1047	0.14353
185.212	0.99699	186.854	0.99655	185.967	0.99419			48.0827	0.28688	48.1272	0.06034	48.1379	0.14355
185.391	0.99699	187.031	0.99655	186.144	0.99419			48.1156	0.28688	48.1774	0.06041	48.1721	0.14358
185.573	0.99698	187.21	0.99655	186.323	0.99418			48.165	0.28689	48.2099	0.06045	48.2228	0.14363
185.752	0.99698	187.389	0.99655	186.505	0.99418			48.2147	0.28692	48.2428	0.0605	48.2717	0.14368
185.927	0.99697	187.564	0.99655	186.689	0.99418			48.2487	0.28694	48.2941	0.06057	48.3043	0.14371
186.102	0.99697	187.737	0.99655	186.871	0.99417			48.2823	0.28696	48.3438	0.06069	48.3368	0.14373
186.279	0.99697	187.915	0.99655	187.051	0.99417			48.3147	0.28698	48.3776	0.06076	48.3711	0.14375
186.455	0.99696	188.089	0.99655	187.237	0.99417			48.3653	0.28701	48.41	0.06082	48.4224	0.14381
186.628	0.99696	188.265	0.99655	187.418	0.99416			48.4153	0.28705	48.4606	0.06087	48.4722	0.14387
186.804	0.99696	188.44	0.99655	187.599	0.99416			48.4479	0.28707	48.5104	0.06095	48.5052	0.1439
186.981	0.99695	188.618	0.99655	187.782	0.99416			48.4817	0.2871	48.5437	0.061	48.5383	0.14394
187.159	0.99695	188.798	0.99655	187.967	0.99415			48.5315	0.28713	48.5767	0.06103	48.5881	0.14398
187.339	0.99695	188.977	0.99655	188.146	0.99415			48.5822	0.28714	48.611	0.06107	48.6379	0.14403
187.517	0.99695	189.155	0.99655	188.32	0.99415			48.6153	0.28713	48.6596	0.06119	48.6705	0.14407
187.696	0.99694	189.332	0.99655	188.492	0.99415			48.6495	0.28711	48.7097	0.06149	48.7048	0.14412
187.875	0.99694	189.511	0.99654	188.666	0.99414			48.6987	0.28713	48.7443	0.06155	48.7545	0.14418
188.053	0.99694	189.686	0.99654	188.843	0.99414			48.7481	0.28721	48.7773	0.06157	48.8048	0.14423
188.232	0.99694	189.862	0.99654	189.019	0.99414			48.7816	0.28725	48.8266	0.0616	48.8378	0.14424
188.411	0.99693	190.04	0.99654	189.196	0.99413			48.8153	0.28728	48.8769	0.06165	48.8715	0.14427
188.589	0.99693	190.22	0.99654	189.371	0.99413			48.8654	0.2873	48.9102	0.0617	48.921	0.14433
188.764	0.99693	190.398	0.99654	189.547	0.99413			48.914	0.28733	48.9433	0.06173	48.9716	0.14438
188.94	0.99692	190.571	0.99654	189.721	0.99413			48.9477	0.28735	48.9936	0.0618	49.0052	0.14441
189.116	0.99692	190.743	0.99654	189.896	0.99412			48.9804	0.28735	49.0426	0.06189	49.0377	0.14444
189.294	0.99692	190.918	0.99654	190.071	0.99412			49.0149	0.28735	49.0766	0.06198	49.071	0.14447
189.472	0.99692	191.097	0.99654	190.247	0.99412			49.0641	0.28738	49.1095	0.06209	49.1217	0.14452
189.649	0.99692	191.276	0.99654	190.427	0.99411			49.1139	0.28742	49.1593	0.06221	49.1705	0.14458
189.823	0.99692	191.453	0.99654	190.607	0.99411			49.1473	0.28744	49.2095	0.06229	49.2034	0.14461
189.998	0.99692	191.628	0.99653	190.786	0.99411			49.1814	0.28746	49.2433	0.06232	49.2371	0.14464
190.175	0.99692	191.8	0.99653	190.964	0.9941			49.2322	0.28747	49.2757	0.06235	49.2877	0.14467
190.356	0.99692	191.972	0.99653	191.142	0.9941			49.2812	0.28749	49.3093	0.06239	49.3379	0.14472
190.539	0.99692	192.145	0.99653	191.317	0.9941			49.3145	0.28751	49.3594	0.06246	49.3701	0.14476
190.721	0.99692	192.318	0.99653	191.492	0.9941			49.3472	0.28753	49.4099	0.06256	49.404	0.14479
190.9	0.99692	192.496	0.99653	191.67	0.99409			49.3978	0.28758	49.4432	0.06266	49.4536	0.14483
191.08	0.99691	192.675	0.99653	191.848	0.99409			49.4474	0.28762	49.4754	0.06274	49.5027	0.14488
191.259	0.99691	192.849	0.99653	192.027	0.99408			49.481	0.28762	49.5257	0.06282	49.5368	0.14492
191.438	0.99691	193.025	0.99653	192.205	0.99408			49.5146	0.28762	49.5756	0.06287	49.5702	0.14495
191.617	0.99691	193.202	0.99653	192.385	0.99408			49.5642	0.28762	49.6088	0.06289	49.6204	0.145
191.798	0.99691	193.382	0.99653	192.567	0.99407			49.615	0.28765	49.6426	0.06291	49.6695	0.14505
191.978	0.99691	193.565	0.99653	192.749	0.99407			49.6478	0.28768	49.6926	0.06296	49.7034	0.14508
192.156	0.99691	193.745	0.99653	192.929	0.99407			49.6818	0.2877	49.7438	0.06307	49.7366	0.14513
192.331	0.99691	193.919	0.99653	193.106	0.99406			49.7147	0.28773	49.7764	0.06315	49.7702	0.14517
192.507	0.9969	194.098	0.99653	193.288	0.99406			49.7636	0.28775	49.8092	0.06321	49.82	0.14526
192.686	0.9969	194.276	0.99653	193.471	0.99406			49.8147	0.28774	49.8431	0.06324	49.8693	0.14532
192.866	0.9969	194.454	0.99652	193.653	0.99405			49.8465	0.28775	49.8921	0.06328	49.9036	0.14535
193.044	0.9969	194.632	0.99652	193.834	0.99405			49.8802	0.28776	49.9422	0.06333	49.9368	0.14537
193.223	0.9969	194.807	0.99652	194.016	0.99405			49.9302	0.2878	49.9762	0.06337	49.987	0.14542
193.401	0.9969	194.981	0.99652	194.193	0.99404			49.9806	0.28783	50.0096	0.06341	50.0364	0.14548
193.582	0.9969	195.157	0.99652	194.371	0.99404			50.0138	0.28785	50.0591	0.06349	50.0694	0.14552
193.762	0.9969	195.33	0.99652	194.55	0.99404			50.0473	0.28787	50.1091	0.06357	50.1029	0.14555
193.941	0.9969	195.506	0.99652	194.728	0.99404			50.0969	0.2879	50.1422	0.06362	50.1533	0.14559
194.121	0.99689	195.686	0.99652	194.912	0.99403			50.147	0.28795	50.1755	0.06366	50.2033	0.14563
194.299	0.99689	195.863	0.99652	195.094	0.99403			50.1805	0.28797	50.2262	0.06377	50.2367	0.14567
194.477	0.99689	196.038	0.99652	195.271	0.99402			50.2122	0.28799	50.2758	0.06386	50.2687	0.14571
194.654	0.99689	196.209	0.99652	195.448	0.99402			50.2465	0.28799	50.3094	0.06391	50.3016	0.14575
194.831	0.99689	196.385	0.99652	195.624	0.99401			50.2965	0.28799	50.3426	0.06394	50.352	0.1458
195.009	0.99689	196.562	0.99652	195.8	0.99401			50.3462	0.28803	50.3924	0.06398	50.4026	0.14583
195.188	0.99689	196.743	0.99651	195.978	0.99401			50.3806	0.28805	50.4427	0.06406	50.4367	0.14585
195.367	0.99689	196.925	0.99651	196.155	0.99401			50.4128	0.28807	50.4745	0.06419	50.4702	0.14587
195.545	0.99688	197.108	0.99651	196.332	0.994			50.4634	0.28807	50.5083	0.06428	50.52	0.14594
195.723	0.99688	197.287	0.99651	196.509	0.994			50.5127	0.28809	50.5416	0.06433	50.5696	0.14602
195.9	0.99688	197.462	0.99651	196.684	0.994			50.5468	0.28811	50.5918	0.06435	50.6029	0.14605
196.081	0.99688	197.635	0.99651	196.86	0.994			50.5792	0.28813	50.6423	0.06437	50.6361	0.14609
196.26	0.99688	197.814	0.99651	197.036	0.99399			50.6291	0.28817	50.6749	0.0644	50.6858	0.14615
196.438	0.99688	197.996	0.99651	197.214	0.99399			50.6783	0.28819	50.7082	0.06446	50.7345	0.14622
196.615	0.99688	198.174	0.99651	197.395	0.99398			50.712	0.28822	50.7584	0.06464	50.769	0.14626
196.792	0.99688	198.354	0.99651	197.573	0.99398			50.7465	0.28825	50.8086	0.06479	50.8019	0.14627
196.969	0.99688	198.534	0.99651	197.75	0.99398			50.7969	0.28828	50.8415	0.06482	50.8527	0.14631
197.151	0.99687	198.706	0.99651	197.927	0.99397			50.8459	0.2883	50.8756	0.06482	50.903	0.14635
197.333	0.99687	198.876	0.99651	198.104	0.99397			50.8794	0.2883	50.9264	0.06483	50.9359	0.14639
197.512	0.99687	199.048	0.99651	198.282	0.99397			50.9126	0.28831	50.9751	0.0649	50.9688	0.14643
197.693	0.99687	199.221	0.99649	198.461	0.99397			50.9461	0.28832	51.0071	0.06497	51.0029	0.14648
197.87	0.99687	199.401	0.99649	198.642	0.99396			50.9961	0.28835	51.0411	0.06503	51.053	0.14656
198.049	0.99687	199.58	0.99649	198.821	0.99396			51.0464	0.2884	51.0913	0.06513	51.1029	0.14661
198.228	0.99687	199.755	0.99649	198.999	0.99396			51.0806	0.28842	51.1417	0.06522	51.1342	0.14665
198.41	0.99687	199.926	0.99649	199.174	0.99395			51.113	0.28844	51.1753	0.06528	51.1677	0.14669
198.59	0.99687	200.099	0.99649	199.353	0.99395			51.1629	0.28847	51.2078	0.06533	51.2184	0.14675
198.773	0.99687	200.278	0.99649	199.533	0.99395			51.2125	0.2885	51.2413	0.06538	51.2698	0.14681
198.948	0.99687	200.459	0.99649	199.713	0.99395			51.2458	0.28853	51.2914	0.06545	51.302	0.14684
199.122	0.99687	200.636	0.99649	199.895	0.99394			51.2793	0.28855	51.3412	0.06552	51.3349	0.14687
199.298	0.99687	200.81	0.99649	200.074	0.99394			51.3294	0.28859	51.3748	0.06557	51.3847	0.14691
199.477	0.99686	200.991	0.99649	200.251	0.99393			51.3798	0.28861	51.4078	0.06564	51.4337	0.14695
199.659	0.99686	201.175	0.99649	200.431	0.99393			51.4125	0.28861	51.4578	0.06574	51.469	0.14697
199.839	0.99686	201.355	0.99649	200.611	0.99393			51.4461	0.28863	51.5081	0.06576	51.5016	0.14699
200.016	0.99686	201.535	0.99649	200.792	0.99393			51.4952	0.28867	51.5412	0.06577	51.552	0.14703
200.191	0.99686	201.719	0.99649	200.975	0.99392			51.5459	0.2887	51.5747	0.06578	51.6021	0.14709
200.368	0.99686	201.901	0.99649	201.156	0.99392			51.5799	0.28871	51.6247	0.06586	51.6345	0.14714
200.547	0.99686	202.075	0.99648	201.334	0.99391			51.6134	0.28871	51.6745	0.06596	51.6683	0.14717
200.73	0.99686	202.247	0.99648	201.514	0.99391			51.6459	0.28871	51.708	0.06601	51.7009	0.14719
200.912	0.99686	202.424	0.99648	201.689	0.99391			51.6954	0.28873	51.7399	0.06604	51.7508	0.14721
201.093	0.99685	202.609	0.99648	201.866	0.9939			51.7449	0.28876	51.7739	0.06604	51.8016	0.14726
201.273	0.99685	202.792	0.99648	202.048	0.9939			51.7781	0.28876	51.8244	0.06606	51.8355	0.1473
201.448	0.99685	202.967	0.99648	202.228	0.9939			51.8127	0.28876	51.8743	0.06617	51.8675	0.14737
201.627	0.99685	203.14	0.99648	202.409	0.99389			51.8619	0.28879	51.907	0.06635	51.917	0.1475
201.809	0.99685	203.316	0.99648	202.589	0.99389			51.9108	0.28882	51.94	0.06651	51.9661	0.14756
201.99	0.99685	203.496	0.99648	202.768	0.99389			51.9452	0.28884	51.9912	0.06661	51.9997	0.14758
202.166	0.99685	203.675	0.99648	202.946	0.99389			51.9778	0.28885	52.0406	0.06667	52.0341	0.1476
202.34	0.99685	203.855	0.99648	203.124	0.99388			52.0285	0.28888	52.0735	0.06668	52.0843	0.14763
202.517	0.99685	204.037	0.99648	203.302	0.99388			52.0783	0.28892	52.107	0.0667	52.1333	0.14769
202.696	0.99685	204.22	0.99648	203.481	0.99387			52.1113	0.28895	52.1574	0.06674	52.1666	0.14774
202.879	0.99685	204.4	0.99648	203.662	0.99387			52.1445	0.28897	52.2076	0.06684	52.1996	0.14777
203.06	0.99684	204.577	0.99648	203.842	0.99387			52.1942	0.28899	52.2403	0.06691	52.2503	0.14782
203.241	0.99684	204.753	0.99648	204.02	0.99386			52.2451	0.28903	52.2738	0.06694	52.3005	0.14786
203.419	0.99684	204.932	0.99648	204.195	0.99386			52.2786	0.28905	52.324	0.067	52.3337	0.14788
203.597	0.99684	205.111	0.99648	204.371	0.99386			52.3121	0.28907	52.3725	0.06706	52.3664	0.14791
203.776	0.99684	205.286	0.99648	204.548	0.99385			52.3453	0.28909	52.4061	0.06711	52.4003	0.14796
203.958	0.99684	205.459	0.99648	204.729	0.99385			52.3943	0.28911	52.4394	0.0672	52.449	0.14806
204.138	0.99684	205.632	0.99648	204.912	0.99384			52.4448	0.28914	52.4741	0.06728	52.4977	0.1481
204.314	0.99683	205.805	0.99647	205.094	0.99384			52.4785	0.28917	52.5239	0.0674	52.5316	0.14812
204.49	0.99683	205.979	0.99647	205.273	0.99384			52.5108	0.2892	52.5728	0.06748	52.5663	0.14814
204.666	0.99683	206.156	0.99647	205.452	0.99384			52.561	0.28923	52.6063	0.06753	52.6169	0.14819
204.843	0.99683	206.336	0.99647	205.633	0.99383			52.6116	0.28924	52.6403	0.06758	52.6663	0.14823
205.022	0.99683	206.515	0.99647	205.812	0.99383			52.6442	0.28925	52.6898	0.06764	52.6993	0.14826
205.2	0.99683	206.694	0.99647	205.991	0.99383			52.6774	0.28926	52.7403	0.06771	52.7326	0.1483
205.376	0.99683	206.872	0.99647	206.171	0.99382			52.7281	0.28929	52.7739	0.06776	52.7828	0.14835
205.556	0.99682	207.05	0.99647	206.347	0.99382			52.7774	0.28933	52.8064	0.06781	52.8325	0.14839
205.74	0.99682	207.229	0.99647	206.519	0.99382			52.8111	0.28936	52.8569	0.06787	52.8667	0.14843
205.923	0.99682	207.407	0.99647	206.692	0.99381			52.8437	0.28939	52.9055	0.06796	52.8999	0.14847
206.105	0.99682	207.586	0.99647	206.867	0.99381			52.8761	0.28943	52.9391	0.06814	52.9324	0.14851
206.286	0.99682	207.764	0.99647	207.051	0.9938			52.9274	0.28945	52.9727	0.06831	52.9821	0.14857
206.463	0.99682	207.939	0.99647	207.233	0.9938			52.9767	0.28947	53.023	0.06839	53.0316	0.14861
206.642	0.99682	208.114	0.99647	207.416	0.9938			53.0113	0.28949	53.0726	0.06844	53.0661	0.14864
206.821	0.99681	208.291	0.99646	207.594	0.99379			53.0439	0.28953	53.1071	0.06846	53.0996	0.14866
207.005	0.99681	208.468	0.99646	207.771	0.99379			53.0941	0.28959	53.1399	0.06848	53.1499	0.14872
207.19	0.99681	208.646	0.99646	207.955	0.99379			53.1438	0.28962	53.1739	0.06849	53.1988	0.14879
207.37	0.99681	208.822	0.99646	208.142	0.99378			53.1777	0.28963	53.2225	0.06851	53.2312	0.14884
207.547	0.99681	209	0.99646	208.328	0.99378			53.2106	0.28965	53.2726	0.06858	53.2649	0.14887
207.726	0.9968	209.181	0.99646	208.512	0.99378			53.2598	0.28967	53.3057	0.06863	53.3149	0.1489
207.907	0.9968	209.362	0.99646	208.693	0.99377			53.3103	0.28969	53.3384	0.06868	53.3646	0.14895
208.088	0.9968	209.542	0.99646	208.866	0.99377			53.3429	0.28972	53.3895	0.06875	53.3986	0.14898
208.272	0.9968	209.719	0.99646	209.041	0.99377			53.3772	0.28975	53.439	0.06882	53.432	0.149
208.454	0.9968	209.895	0.99645	209.218	0.99376			53.4279	0.28979	53.4717	0.06886	53.482	0.14905
208.635	0.9968	210.068	0.99645	209.399	0.99376			53.476	0.28984	53.5057	0.06892	53.5319	0.14909
208.812	0.9968	210.243	0.99645	209.583	0.99375			53.51	0.28986	53.5555	0.069	53.5651	0.14913
208.989	0.9968	210.421	0.99645	209.762	0.99375			53.5425	0.28988	53.6066	0.0691	53.5989	0.14916
209.167	0.99679	210.602	0.99645	209.938	0.99375			53.577	0.28989	53.6397	0.06915	53.6318	0.14919
209.346	0.99679	210.783	0.99645	210.115	0.99374			53.6273	0.28992	53.672	0.06919	53.6811	0.14924
209.526	0.99679	210.963	0.99645	210.293	0.99374			53.6767	0.28995	53.7067	0.06926	53.7308	0.1493
209.708	0.99679	211.141	0.99645	210.473	0.99373			53.7104	0.28998	53.7562	0.06938	53.7649	0.14934
209.89	0.99679	211.318	0.99645	210.655	0.99373			53.7431	0.29	53.8046	0.06948	53.7984	0.14938
210.065	0.99679	211.501	0.99645	210.834	0.99373			53.7929	0.29001	53.838	0.06951	53.8481	0.14944
210.239	0.99679	211.68	0.99645	211.013	0.99372			53.8422	0.29002	53.8718	0.06954	53.8979	0.1495
210.417	0.99678	211.863	0.99644	211.19	0.99372			53.8767	0.29002	53.922	0.06958	53.9309	0.14953
210.596	0.99678	212.044	0.99644	211.366	0.99372			53.9112	0.29003	53.9721	0.0696	53.9646	0.14956
210.776	0.99678	212.223	0.99644	211.544	0.99371			53.9604	0.29007	54.005	0.06962	54.0148	0.14961
210.956	0.99678	212.401	0.99644	211.725	0.9937			54.0098	0.29011	54.0376	0.06967	54.0647	0.1497
211.139	0.99678	212.579	0.99644	211.907	0.9937			54.043	0.29013	54.0883	0.06979	54.0973	0.14974
211.32	0.99678	212.757	0.99644	212.087	0.9937			54.0769	0.29015	54.1382	0.06988	54.1312	0.14978
211.498	0.99678	212.933	0.99644	212.269	0.99369			54.1269	0.29018	54.1717	0.0699	54.1807	0.14983
211.676	0.99678	213.112	0.99644	212.45	0.99369			54.1772	0.2902	54.205	0.06993	54.2295	0.14988
211.856	0.99678	213.289	0.99644	212.631	0.99369			54.2104	0.29023	54.255	0.07001	54.2633	0.14991
212.039	0.99677	213.468	0.99644	212.81	0.99368			54.2434	0.29026	54.3054	0.0701	54.2975	0.14995
212.22	0.99677	213.647	0.99643	212.991	0.99368			54.2765	0.29029	54.3384	0.07015	54.3306	0.14998
212.399	0.99677	213.823	0.99643	213.174	0.99368			54.3259	0.29032	54.3711	0.07019	54.3806	0.15003
212.579	0.99677	213.998	0.99643	213.355	0.99367			54.376	0.29036	54.4043	0.07021	54.4302	0.15009
212.759	0.99677	214.176	0.99643	213.534	0.99367			54.4094	0.29038	54.4546	0.07025	54.4635	0.15012
212.935	0.99677	214.355	0.99643	213.714	0.99366			54.443	0.2904	54.505	0.0703	54.4971	0.15014
213.112	0.99677	214.536	0.99643	213.895	0.99366			54.4926	0.29042	54.5388	0.07037	54.548	0.15016
213.291	0.99677	214.714	0.99643	214.075	0.99366			54.543	0.29045	54.5708	0.07044	54.5981	0.15022
213.472	0.99677	214.886	0.99643	214.254	0.99365			54.5769	0.29047	54.62	0.07055	54.6312	0.15038
213.651	0.99677	215.061	0.99643	214.433	0.99365			54.6106	0.29048	54.6701	0.07068	54.6633	0.15056
213.83	0.99676	215.238	0.99643	214.613	0.99364			54.6603	0.2905	54.7036	0.07078	54.7127	0.15063
214.009	0.99676	215.414	0.99643	214.793	0.99364			54.7103	0.29053	54.7375	0.07086	54.7644	0.15068
214.189	0.99676	215.594	0.99643	214.973	0.99363			54.743	0.29055	54.7878	0.07091	54.7963	0.1507
214.367	0.99676	215.777	0.99642	215.154	0.99363			54.7754	0.29057	54.8386	0.07092	54.8314	0.15074
214.547	0.99676	215.959	0.99642	215.331	0.99363			54.8259	0.29062	54.8714	0.07094	54.8804	0.1508
214.726	0.99676	216.137	0.99642	215.509	0.99363			54.876	0.29067	54.9044	0.071	54.9295	0.15086
214.904	0.99676	216.312	0.99642	215.687	0.99362			54.9091	0.2907	54.9539	0.07115	54.9629	0.1509
215.085	0.99675	216.485	0.99642	215.869	0.99362			54.9432	0.29071	55.0042	0.07126	54.9963	0.15093
[truncated: 5,898 more rows]

## Sheet: Supp Fig. 53(c)
Temperature(℃)	T-TNP-Weight(%)	Temperature(℃)	tBu-T-TNP-Weight(%)			Temperature(℃)	T-TNP-Heatflow	Temperature(℃)	tBu-T-TNP-Heatflow
[truncated: 7,291 more rows]
