# Supplementary material for: Constructing high-efficiency orange-red thermally activated delayed fluorescence emitters by three-dimension molecular engineering
Source: Nat Commun. 2022 Dec 19;13:7828. doi: 10.1038/s41467-022-35591-w (PMC9763412; doi:10.1038/s41467-022-35591-w)
Supplement: Supplementary file 3 — Source Data [file 41467_2022_35591_MOESM3_ESM.zip › Source data/Supp.Fig. 56.xlsx]

## Sheet: Supp.Fig 56
D-DMAc			D-mCP			S-mCP			tBu-S-DMAc				S-DMAc			T-TNP
Wavelength(nm)	Normalized fl Intensity	Normalized ph Intensity	Wavelength(nm)	Normalized fl Intensity	Normalized ph Intensity	Wavelength(nm)	Normalized fl Intensity	Normalized ph Intensity	Wavelength(nm)	Normalized fl Intensity	Wavelength(nm)	Normalized ph Intensity	Wavelength(nm)	Normalized fl Intensity	Normalized ph Intensity	Wavelength(nm)	Normalized fl Intensity	Normalized ph Intensity
450	0.00343	0.00268	450	0.01431	0.01003	450	0.00432	0.00113	401	0.02415	490	2.81093e-05	400	0.01505	0.00146	500	0	8.17998e-05
451	0.00298	0.00257	451	0.01408	0.01072	451	0.00608	0.000888814	402	0.02237	491	0	401	0.01565	0.00178	501	0.0001641	5.07723e-05
452	0.00296	0.00183	452	0.01335	0.01048	452	0.00463	0.00116	403	0.0228	492	3.72611e-05	402	0.01636	0.0018	502	0.000352945	2.25655e-05
453	0.0025	0.00232	453	0.0121	0.011	453	0.00455	0.00101	404	0.02201	493	2.74556e-05	403	0.01695	0.002	503	0.000571746	4.51309e-05
454	0.0025	0.00192	454	0.0128	0.01147	454	0.00477	0.00118	405	0.02189	494	5.75259e-05	404	0.01769	0.00213	504	0.000526162	3.66689e-05
455	0.00214	0.00224	455	0.0117	0.01019	455	0.00446	0.00108	406	0.02217	495	6.27556e-05	405	0.01933	0.00239	505	0.00109	8.46205e-06
456	0.00228	0.0025	456	0.01161	0.01076	456	0.00591	0.00108	407	0.02222	496	6.99463e-05	406	0.01953	0.00275	506	0.00144	5.64137e-05
457	0.00223	0.00285	457	0.01243	0.01035	457	0.00501	0.000845069	408	0.02232	497	7.51759e-05	407	0.02001	0.00283	507	0.00169	9.87239e-05
458	0.00214	0.00191	458	0.0115	0.01037	458	0.00357	0.000941506	409	0.02308	498	7.84444e-05	408	0.02112	0.00311	508	0.00158	7.61585e-05
459	0.00228	0.00246	459	0.01149	0.01	459	0.00429	0.000962384	410	0.02352	499	8.56352e-05	409	0.02227	0.00337	509	0.00282	0
460	0.00253	0.0021	460	0.01119	0.01055	460	0.00455	0.000975309	411	0.02242	500	6.60241e-05	410	0.02255	0.00359	510	0.00331	3.10275e-05
461	0.00215	0.00245	461	0.01169	0.01054	461	0.00463	0.000934547	412	0.02242	501	6.66778e-05	411	0.02324	0.00376	511	0.0038	0.000104365
462	0.00245	0.00228	462	0.01292	0.01103	462	0.0044	0.000832144	413	0.0224	502	6.07944e-05	412	0.02473	0.00405	512	0.00393	2.82068e-05
463	0.00257	0.00242	463	0.01299	0.01009	463	0.00355	0.000818226	414	0.02311	503	6.47167e-05	413	0.02512	0.0042	513	0.00499	1.69241e-05
464	0.00251	0.00206	464	0.0141	0.01056	464	0.00576	0.000891796	415	0.02377	504	8.43278e-05	414	0.02489	0.00452	514	0.0062	3.10275e-05
465	0.00269	0.00181	465	0.01324	0.01076	465	0.00544	0.000941506	416	0.0242	505	9.41333e-05	415	0.02594	0.00495	515	0.00684	8.46205e-05
466	0.00259	0.00106	466	0.0144	0.01029	466	0.00623	0.00085004	417	0.02405	506	0.00011832	416	0.02565	0.00516	516	0.00811	9.59032e-05
467	0.00296	0.0015	467	0.0143	0.01062	467	0.00694	0.000862965	418	0.02476	507	0.000151006	417	0.02657	0.00535	517	0.00951	7.05171e-05
468	0.00314	0.00166	468	0.01477	0.01062	468	0.00726	0.000787405	419	0.02395	508	0.000205917	418	0.02697	0.00577	518	0.01082	2.82068e-05
469	0.00286	0.00212	469	0.01514	0.00981	469	0.00775	0.000721788	420	0.02387	509	0.000277824	419	0.02747	0.00586	519	0.01196	4.79516e-05
470	0.0033	0.00137	470	0.01561	0.01022	470	0.00719	0.000702899	421	0.02403	510	0.000364113	420	0.02752	0.00617	520	0.01357	0.000160779
471	0.00273	0.00165	471	0.01503	0.01036	471	0.00538	0.0006512	422	0.02354	511	0.000523617	421	0.02678	0.00621	521	0.0145	3.38482e-05
472	0.00265	0.00191	472	0.01623	0.0098	472	0.00508	0.000595525	423	0.02369	512	0.000690311	422	0.02734	0.00627	522	0.01656	0.00012411
473	0.00211	0.00217	473	0.01416	0.01065	473	0.007	0.00075758	424	0.02522	513	0.00094068	423	0.02715	0.00655	523	0.01815	0.000160779
474	0.0018	0.00178	474	0.01332	0.01002	474	0.00608	0.000681026	425	0.02456	514	0.00128	424	0.02718	0.00633	524	0.02089	8.17998e-05
475	0.00141	0.00163	475	0.01291	0.01069	475	0.006	0.000782434	426	0.02403	515	0.00174	425	0.02792	0.00637	525	0.02411	4.79516e-05
476	0.00106	0.00158	476	0.01169	0.0103	476	0.00437	0.000735707	427	0.02359	516	0.00229	426	0.02781	0.00672	526	0.02637	3.10275e-05
477	0.00101	0.0012	477	0.0125	0.00929	477	0.0042	0.000687986	428	0.02471	517	0.00302	427	0.02765	0.0068	527	0.02891	5.64137e-05
478	0.00105	0.000660415	478	0.0114	0.00941	478	0.0038	0.000499088	429	0.02517	518	0.00395	428	0.02705	0.00705	528	0.03249	5.3593e-05
479	0.000656508	0.000469628	479	0.01069	0.00973	479	0.00475	0.000768516	430	0.02479	519	0.00504	429	0.02773	0.00696	529	0.03584	0.000104365
480	0.000606525	0.000753362	480	0.01123	0.00954	480	0.00316	0.000638276	431	0.02346	520	0.00646	430	0.02805	0.00689	530	0.0394	8.46205e-05
481	0.000877587	0.00119	481	0.01035	0.00917	481	0.00442	0.000541838	432	0.02191	521	0.00807	431	0.02839	0.00676	531	0.04373	4.79516e-05
482	0.00086413	0.000596819	482	0.01125	0.00889	482	0.00366	0.00047125	433	0.02122	522	0.01023	432	0.02884	0.00707	532	0.04874	7.05171e-05
483	0.00070553	0.00108	483	0.01131	0.00906	483	0.00454	0.000491134	434	0.02026	523	0.01292	433	0.02881	0.00736	533	0.0533	9.87239e-05
484	0.000920841	0.00102	484	0.01139	0.00943	484	0.00364	0.000278376	435	0.01931	524	0.01592	434	0.0295	0.00727	534	0.05994	0.000101545
485	0.000889121	0.0013	485	0.01145	0.00908	485	0.00352	0.000346975	436	0.01837	525	0.0195	435	0.02942	0.0074	535	0.06704	0.000126931
486	0.00069015	0.000924581	486	0.01147	0.00902	486	0.00449	0.000301242	437	0.01784	526	0.02384	436	0.02929	0.00743	536	0.07316	0.000135393
487	0.000538279	0.00103	487	0.01067	0.00936	487	0.00422	0.000403645	438	0.01651	527	0.02885	437	0.03005	0.00738	537	0.08123	0.00012411
488	0.000450809	0.000278842	488	0.01161	0.00881	488	0.00489	0.000373819	439	0.01572	528	0.03441	438	0.03111	0.00769	538	0.09035	8.46205e-05
489	0.000448886	0.000909905	489	0.01106	0.00869	489	0.00407	0.000435459	440	0.01511	529	0.04111	439	0.03087	0.00749	539	0.09992	0.000118469
490	0.000744939	0.00116	490	0.01179	0.008	490	0.0037	0.000307207	441	0.01529	530	0.04874	440	0.0309	0.00742	540	0.10963	0.000146676
491	0.00119	0.00116	491	0.01203	0.00799	491	0.00367	0.000362883	442	0.01496	531	0.05778	441	0.03071	0.00751	541	0.12187	0.000129751
492	0.00111	0.000684875	492	0.01229	0.0078	492	0.00552	0.000139188	443	0.01491	532	0.06697	442	0.03151	0.00752	542	0.13522	0.000126931
493	0.000905462	0.000675091	493	0.01223	0.00781	493	0.00439	0.000244573	444	0.01387	533	0.07789	443	0.031	0.00767	543	0.14941	9.30826e-05
494	0.00104	0.000919689	494	0.01283	0.00858	494	0.0056	0.00034101	445	0.01323	534	0.09089	444	0.03011	0.00754	544	0.16524	0.000186165
495	0.00124	0.000733794	495	0.01471	0.00801	495	0.00647	0.000283347	446	0.01269	535	0.1043	445	0.03019	0.00734	545	0.18093	0.000132572
496	0.00128	0.000758254	496	0.01483	0.00758	496	0.00514	0.000274399	447	0.01305	536	0.11946	446	0.03103	0.00754	546	0.19767	0.000138213
497	0.00156	0.00142	497	0.01296	0.00729	497	0.00569	9.24605e-05	448	0.01234	537	0.136	447	0.03114	0.00778	547	0.2202	0.000121289
498	0.000913152	0.000743578	498	0.01306	0.00758	498	0.00625	0.000107373	449	0.01366	538	0.15456	448	0.03132	0.00743	548	0.24169	0.000135393
499	0.00113	0.0011	499	0.01237	0.00732	499	0.00503	0.000235625	450	0.01407	539	0.17274	449	0.03106	0.00745	549	0.26689	0.000115648
500	0.00129	0.00099796	500	0.01251	0.00662	500	0.00517	0.000237614	451	0.01218	540	0.1949	450	0.0314	0.00733	550	0.29072	0.000104365
501	0.0015	0.0011	501	0.0134	0.0074	501	0.00667	5.56751e-05	452	0.0133	541	0.21654	451	0.03069	0.00742	551	0.31638	0.000115648
502	0.00174	0	502	0.01397	0.00712	502	0.0062	0.000178956	453	0.01231	542	0.24125	452	0.03037	0.00728	552	0.34536	0.000183344
503	0.00219	0.000738686	503	0.0138	0.00652	503	0.00587	0.000230654	454	0.0116	543	0.26556	453	0.02995	0.00708	553	0.37622	9.59032e-05
504	0.00216	0.000694658	504	0.0149	0.00677	504	0.00689	0	455	0.01106	544	0.2923	454	0.02903	0.00713	554	0.40182	0.000141034
505	0.00255	0.00117	505	0.0149	0.00684	505	0.00748	4.07622e-05	456	0.0103	545	0.32028	455	0.02868	0.0072	555	0.43223	0.000152317
506	0.00291	0.000376681	506	0.01674	0.0066	506	0.00884	2.88318e-05	457	0.01094	546	0.34956	456	0.02837	0.00704	556	0.46296	0.000138213
507	0.00355	0.000259274	507	0.01666	0.00647	507	0.01019	0.000166031	458	0.01025	547	0.37905	457	0.02702	0.00689	557	0.49878	0.000115648
508	0.00407	0.000269058	508	0.01615	0.00622	508	0.00926	0.000213753	459	0.01083	548	0.41239	458	0.02634	0.00674	558	0.53212	0.000135393
509	0.00444	0.00072401	509	0.0175	0.00574	509	0.01045	0.000247556	460	0.01147	549	0.44259	459	0.02591	0.00662	559	0.56761	0.00012411
510	0.00522	0.000914797	510	0.0194	0.00567	510	0.01122	0.00042154	461	0.01038	550	0.47383	460	0.02634	0.00654	560	0.60102	8.46205e-05
511	0.00576	0.000567467	511	0.02084	0.0055	511	0.01265	0.000516983	462	0.00987	551	0.5094	461	0.02723	0.00638	561	0.6339	0.000157958
512	0.00652	0.000430493	512	0.02225	0.00553	512	0.01643	0.000704887	463	0.00971	552	0.54313	462	0.0267	0.00629	562	0.66789	0.000138213
513	0.00738	0.000386465	513	0.02371	0.00552	513	0.01586	0.000702899	464	0.01073	553	0.57398	463	0.0267	0.00622	563	0.70045	0.000138213
514	0.00804	0.000655523	514	0.02571	0.00523	514	0.01668	0.00112	465	0.01055	554	0.60359	464	0.02697	0.00583	564	0.7291	0.000121289
515	0.00922	0.000479412	515	0.0273	0.00472	515	0.01992	0.00131	466	0.00933	555	0.63713	465	0.02578	0.00608	565	0.76232	0.000126931
516	0.01062	0.000317977	516	0.02873	0.00557	516	0.02137	0.00158	467	0.00857	556	0.67446	466	0.02684	0.00601	566	0.79032	0.000146676
517	0.01148	0.000679983	517	0.03167	0.00467	517	0.02229	0.00219	468	0.00923	557	0.69864	467	0.0275	0.00574	567	0.82027	0.000146676
518	0.01291	0.000988176	518	0.03367	0.00531	518	0.02551	0.00272	469	0.00887	558	0.72871	468	0.02773	0.00569	568	0.84306	0.000138213
519	0.01483	0.000459844	519	0.03588	0.00563	519	0.02777	0.00383	470	0.00744	559	0.75029	469	0.0267	0.00555	569	0.86651	0.000112827
520	0.01654	0.000719118	520	0.03957	0.00535	520	0.02929	0.00478	471	0.00653	560	0.77774	470	0.02647	0.00546	570	0.88995	0.000160779
521	0.01895	0.00147	521	0.04367	0.00542	521	0.03462	0.00578	472	0.00621	561	0.81108	471	0.02602	0.00523	571	0.91014	0.000188986
522	0.02153	0.00153	522	0.04523	0.00593	522	0.03566	0.00728	473	0.00565	562	0.83331	472	0.02552	0.00528	572	0.93358	0.000169241
523	0.02444	0.0034	523	0.04818	0.00664	523	0.0398	0.00925	474	0.0055	563	0.85684	473	0.02412	0.00517	573	0.94595	9.87239e-05
524	0.02818	0.00429	524	0.05364	0.00838	524	0.04249	0.01194	475	0.00492	564	0.88364	474	0.02327	0.005	574	0.95963	0.000183344
525	0.03068	0.0044	525	0.05754	0.00845	525	0.0477	0.01434	476	0.00395	565	0.90194	475	0.02233	0.00499	575	0.9707	0.000214372
526	0.0339	0.00624	526	0.06455	0.00947	526	0.05354	0.01693	477	0.00336	566	0.92156	476	0.02181	0.00501	576	0.98046	0.00020591
527	0.03829	0.00758	527	0.07004	0.01128	527	0.05995	0.02097	478	0.0028	567	0.93659	477	0.02155	0.00473	577	0.98567	0.000214372
528	0.04387	0.01031	528	0.07662	0.0129	528	0.06661	0.02452	479	0.00218	568	0.95686	478	0.02125	0.00471	578	0.99674	0.000146676
529	0.05101	0.01269	529	0.0814	0.01591	529	0.07287	0.03065	480	0.0016	569	0.96601	479	0.02051	0.00438	579	0.99935	0.000236937
530	0.05769	0.01597	530	0.08838	0.01804	530	0.07781	0.03539	481	0.00136	570	0.97908	480	0.02	0.00432	580	1	0.000177703
531	0.06645	0.02024	531	0.09648	0.02134	531	0.08902	0.04263	482	0.000944705	571	0.98039	481	0.01995	0.00436	581	1	0.000208731
532	0.07597	0.02674	532	0.10506	0.02662	532	0.09706	0.05047	483	0.000896324	572	0.99019	482	0.01991	0.00433	582	0.99805	0.000217193
533	0.08579	0.03282	533	0.11841	0.03102	533	0.10312	0.06031	484	0.000888685	573	0.9915	483	0.02027	0.00437	583	0.99544	0.000186165
534	0.09944	0.03887	534	0.12651	0.03715	534	0.11485	0.07029	485	0.000437977	574	0.99542	484	0.01994	0.00421	584	0.98567	0.000265144
535	0.11386	0.04979	535	0.13637	0.04443	535	0.12685	0.08075	486	0.000460894	575	1	485	0.01982	0.00412	585	0.98112	0.000222834
536	0.12876	0.05796	536	0.15071	0.05376	536	0.13917	0.09382	487	0.000366678	576	0.99216	486	0.01997	0.00414	586	0.97525	0.000217193
537	0.14692	0.06882	537	0.16146	0.06406	537	0.15229	0.10771	488	0.000127319	577	0.98758	487	0.02044	0.00402	587	0.96939	0.00020591
538	0.16567	0.083	538	0.17339	0.07552	538	0.16567	0.12312	489	0	578	0.98104	488	0.01986	0.0039	588	0.95572	0.000160779
539	0.18778	0.09787	539	0.19233	0.08561	539	0.18445	0.14409	490	0.000137504	579	0.97385	489	0.02029	0.004	589	0.944	0.000222834
540	0.21277	0.11759	540	0.20874	0.09918	540	0.20172	0.16209	491	0.000570388	580	0.96535	490	0.02041	0.00398	590	0.92902	0.000208731
541	0.24141	0.13642	541	0.22484	0.11297	541	0.22228	0.18396	492	0.000697707	581	0.95555	491	0.02045	0.00392	591	0.916	0.000194627
542	0.26842	0.15888	542	0.24029	0.13108	542	0.2414	0.20723	493	0.00107	582	0.93986	492	0.02056	0.00369	592	0.89972	0.000149496
543	0.30033	0.18559	543	0.26534	0.15315	543	0.26572	0.23148	494	0.00135	583	0.9294	493	0.0206	0.00377	593	0.88409	0.000180524
544	0.33042	0.20951	544	0.28432	0.17413	544	0.28483	0.25365	495	0.00161	584	0.92025	494	0.02091	0.00361	594	0.86911	0.000203089
545	0.36781	0.23186	545	0.30608	0.19484	545	0.31106	0.27901	496	0.00141	585	0.90391	495	0.02096	0.00357	595	0.84957	0.000228475
546	0.40328	0.26215	546	0.33025	0.22007	546	0.33466	0.30108	497	0.00205	586	0.89214	496	0.02077	0.00354	596	0.83199	0.000242579
547	0.44471	0.29463	547	0.35296	0.24927	547	0.36095	0.32991	498	0.00157	587	0.87318	497	0.02108	0.00335	597	0.81506	0.000262324
548	0.48229	0.33	548	0.37702	0.27848	548	0.38488	0.35944	499	0.00215	588	0.85553	498	0.0213	0.00325	598	0.79422	0.000214372
549	0.52372	0.35994	549	0.40414	0.30536	549	0.41526	0.38926	500	0.00289	589	0.84311	499	0.02146	0.00316	599	0.77078	0.000194627
550	0.56274	0.39951	550	0.43024	0.33799	550	0.44373	0.42714	501	0.00334	590	0.83396	500	0.0217	0.00321	600	0.7558	0.000191806
551	0.60533	0.44007	551	0.45973	0.36953	551	0.47366	0.47427	502	0.00459	591	0.81239	501	0.02187	0.00318	601	0.73692	0.000324379
552	0.63714	0.47196	552	0.48515	0.40161	552	0.5045	0.50459	503	0.00494	592	0.79539	502	0.02355	0.00301	602	0.72064	0.00029053
553	0.66992	0.50689	553	0.51429	0.43836	553	0.52816	0.5366	504	0.00568	593	0.77839	503	0.02417	0.0032	603	0.70306	0.000310275
554	0.71058	0.54554	554	0.53938	0.47209	554	0.55914	0.56583	505	0.00666	594	0.76336	504	0.02539	0.00333	604	0.68613	0.000231296
555	0.74518	0.5881	555	0.57361	0.50994	555	0.58893	0.60958	506	0.00839	595	0.74767	505	0.02681	0.00328	605	0.66464	0.000236937
556	0.78219	0.61892	556	0.60039	0.54504	556	0.63704	0.65452	507	0.0091	596	0.72741	506	0.0286	0.00333	606	0.64497	0.000293351
557	0.81881	0.66588	557	0.63055	0.58672	557	0.65991	0.69458	508	0.01096	597	0.71433	507	0.03053	0.00342	607	0.62576	0.000197448
558	0.85063	0.70159	558	0.65462	0.62155	558	0.69748	0.73684	509	0.01269	598	0.69537	508	0.03037	0.00357	608	0.60707	0.000259503
559	0.87379	0.7417	559	0.6797	0.6439	559	0.74032	0.76099	510	0.0145	599	0.67772	509	0.03322	0.0037	609	0.59307	0.000363868
560	0.89225	0.77742	560	0.70953	0.68051	560	0.76009	0.79201	511	0.01616	600	0.66334	510	0.03596	0.00405	610	0.57484	0.00028771
561	0.91532	0.79992	561	0.74139	0.71507	561	0.78514	0.82641	512	0.01822	601	0.64661	511	0.03826	0.0045	611	0.5611	0.000375151
562	0.93223	0.82682	562	0.76715	0.74551	562	0.81018	0.8463	513	0.0212	602	0.62602	512	0.04224	0.00514	612	0.54345	0.00045413
563	0.9429	0.84444	563	0.78952	0.77773	563	0.83655	0.86767	514	0.02318	603	0.60922	513	0.04469	0.00574	613	0.52717	0.000552854
564	0.95578	0.87721	564	0.81731	0.81462	564	0.85237	0.89372	515	0.02573	604	0.59555	514	0.04881	0.00636	614	0.5103	0.000581061
565	0.96732	0.89482	565	0.84002	0.85013	565	0.86489	0.91529	516	0.02838	605	0.573	515	0.05279	0.00761	615	0.495	0.000581061
566	0.98847	0.92173	566	0.86374	0.8733	566	0.89586	0.92961	517	0.03138	606	0.56045	516	0.05828	0.00862	616	0.48074	0.000722095
567	0.99712	0.92956	567	0.88442	0.90073	567	0.90971	0.93667	518	0.03538	607	0.54594	517	0.06255	0.01059	617	0.46433	0.00101
568	1	0.96086	568	0.89967	0.92431	568	0.93541	0.94681	519	0.0391	608	0.52914	518	0.06817	0.01251	618	0.45046	0.00107
569	0.99423	0.96429	569	0.91255	0.94214	569	0.96046	0.95397	520	0.04246	609	0.51345	519	0.07323	0.01467	619	0.43561	0.00135
570	0.99616	0.97603	570	0.93018	0.95694	570	0.96836	0.9649	521	0.04643	610	0.50443	520	0.08128	0.01713	620	0.42278	0.00182
571	0.99231	0.97994	571	0.93933	0.97258	571	0.98616	0.98896	522	0.04995	611	0.4854	521	0.08948	0.02067	621	0.40787	0.00222
572	0.98174	0.97114	572	0.95221	0.96312	572	0.9888	0.99264	523	0.0544	612	0.47096	522	0.09784	0.02461	622	0.39752	0.00254
573	0.9654	0.98483	573	0.96746	0.96846	573	0.99473	1	524	0.0613	613	0.45899	523	0.1052	0.02969	623	0.38352	0.00322
574	0.94982	0.99511	574	0.96848	0.98094	574	0.99341	0.98389	525	0.06632	614	0.44527	524	0.11594	0.03503	624	0.37199	0.00395
575	0.93618	1	575	0.9739	1	575	0.99473	0.97554	526	0.07057	615	0.4303	525	0.12559	0.04166	625	0.35649	0.00495
576	0.92291	0.98924	576	0.98441	0.99452	576	1	0.96699	527	0.07826	616	0.41905	526	0.1377	0.04857	626	0.34542	0.0062
577	0.91109	0.9956	577	0.98881	0.99232	577	0.98089	0.96152	528	0.0857	617	0.40428	527	0.14965	0.05581	627	0.33416	0.00763
578	0.89975	0.97994	578	1	0.99438	578	0.97957	0.95993	529	0.09415	618	0.39029	528	0.16381	0.06644	628	0.32094	0.00969
579	0.87081	0.96771	579	0.99187	0.99273	579	0.96902	0.95039	530	0.10212	619	0.37597	529	0.18088	0.07781	629	0.31273	0.01151
580	0.84524	0.96184	580	0.98949	0.99849	580	0.95782	0.95576	531	0.10816	620	0.36669	530	0.19362	0.08885	630	0.29932	0.01417
581	0.82862	0.9457	581	0.99119	0.9745	581	0.96507	0.92633	532	0.12295	621	0.35394	531	0.20657	0.10267	631	0.28838	0.01696
582	0.81112	0.93102	582	0.9878	0.9494	582	0.9565	0.92872	533	0.1326	622	0.34342	532	0.22807	0.11789	632	0.27549	0.02028
583	0.78786	0.93053	583	0.98271	0.97518	583	0.93805	0.92285	534	0.14353	623	0.33087	533	0.25716	0.13364	633	0.26604	0.02474
584	0.76912	0.90656	584	0.98271	0.97806	584	0.93871	0.89501	535	0.15333	624	0.32067	534	0.28201	0.15263	634	0.25881	0.02906
585	0.74403	0.89336	585	0.97492	0.96929	585	0.92421	0.89332	536	0.16978	625	0.30819	535	0.30549	0.17239	635	0.24859	0.03572
586	0.71192	0.87966	586	0.96678	0.95489	586	0.92289	0.88487	537	0.1751	626	0.29792	536	0.33318	0.19402	636	0.23765	0.04238
587	0.69126	0.86792	587	0.95492	0.94529	587	0.90377	0.85554	538	0.19804	627	0.28701	537	0.36167	0.21371	637	0.23153	0.04991
588	0.68261	0.85667	588	0.95051	0.92733	588	0.88664	0.81776	539	0.2164	628	0.277	538	0.38673	0.24398	638	0.21948	0.05913
589	0.66934	0.84052	589	0.93391	0.91005	589	0.87477	0.80017	540	0.23474	629	0.267	539	0.41812	0.26901	639	0.21271	0.06999
590	0.65752	0.82585	590	0.92238	0.89195	590	0.86093	0.76776	541	0.25086	630	0.25693	540	0.44871	0.29382	640	0.20229	0.08254
591	0.63407	0.81313	591	0.90781	0.88304	591	0.85039	0.76119	542	0.27097	631	0.24726	541	0.48248	0.32116	641	0.19357	0.09529
592	0.61446	0.79649	592	0.89967	0.85973	592	0.82534	0.7435	543	0.29593	632	0.23987	542	0.50859	0.36053	642	0.18744	0.10962
593	0.59879	0.78475	593	0.88442	0.84958	593	0.81414	0.743	544	0.32114	633	0.2317	543	0.54921	0.39051	643	0.17768	0.12844
594	0.57697	0.75393	594	0.87188	0.83422	594	0.78646	0.72898	545	0.34405	634	0.22268	544	0.57638	0.42513	644	0.17364	0.14688
595	0.55938	0.7417	595	0.86374	0.80872	595	0.77789	0.72401	546	0.35933	635	0.21301	545	0.59775	0.46111	645	0.16556	0.16652
596	0.54093	0.71969	596	0.84612	0.78678	596	0.76009	0.70761	547	0.39422	636	0.20372	546	0.63705	0.48841	646	0.15905	0.19063
597	0.52372	0.69963	597	0.82273	0.77759	597	0.7423	0.69369	548	0.42172	637	0.19601	547	0.68136	0.53183	647	0.15085	0.21427
598	0.51267	0.68398	598	0.80443	0.75757	598	0.73109	0.67619	549	0.45635	638	0.19013	548	0.70695	0.56244	648	0.14551	0.24149
599	0.49681	0.66441	599	0.78511	0.73262	599	0.70671	0.64964	550	0.48079	639	0.1815	549	0.75073	0.598	649	0.13834	0.27243
600	0.48027	0.65022	600	0.77562	0.70986	600	0.68759	0.63582	551	0.51873	640	0.17352	550	0.79109	0.62902	650	0.13313	0.30244
601	0.4647	0.63457	601	0.76138	0.68614	601	0.67507	0.60918	552	0.55617	641	0.1662	551	0.82696	0.66873	651	0.12552	0.33375
602	0.45692	0.61207	602	0.73868	0.67901	602	0.65464	0.59258	553	0.58596	642	0.16104	552	0.84965	0.70223	652	0.11887	0.36647
603	0.4424	0.59348	603	0.7163	0.65816	603	0.63513	0.57637	554	0.61804	643	0.15365	553	0.87286	0.7411	653	0.11308	0.39919
604	0.41895	0.57587	604	0.70004	0.63581	604	0.6203	0.55868	555	0.64784	644	0.14764	554	0.89871	0.76426	654	0.10819	0.43756
605	0.39838	0.56168	605	0.68173	0.61826	605	0.59967	0.5377	556	0.66948	645	0.14156	555	0.92192	0.79197	655	0.10474	0.47281
606	0.3903	0.54994	606	0.66512	0.59687	606	0.57871	0.52249	557	0.69265	646	0.13397	556	0.94355	0.81803	656	0.09953	0.5092
607	0.37713	0.52988	607	0.64682	0.57973	607	0.55953	0.50946	558	0.72525	647	0.12907	557	0.95727	0.85566	657	0.09458	0.54897
608	0.36483	0.50738	608	0.6336	0.56561	608	0.53871	0.48202	559	0.7665	648	0.12345	558	0.96096	0.878	658	0.09113	0.58818
609	0.36089	0.49417	609	0.62343	0.55368	609	0.53152	0.48431	560	0.79578	649	0.1177	559	0.96887	0.90488	659	0.08605	0.62767
610	0.35608	0.48458	610	0.59801	0.53297	610	0.51379	0.47536	561	0.83321	650	0.11266	560	0.98312	0.9148	660	0.08065	0.66152
611	0.35118	0.46819	611	0.57768	0.51515	611	0.50608	0.46015	562	0.85715	651	0.10737	561	0.98655	0.92556	661	0.07642	0.69875
612	0.34147	0.45885	612	0.56005	0.50089	612	0.49376	0.44027	563	0.87243	652	0.10246	562	0.9942	0.9392	662	0.07225	0.73175
613	0.33446	0.4408	613	0.5448	0.488	613	0.47768	0.42257	564	0.8793	653	0.09782	563	0.96914	0.94541	663	0.06938	0.76419
614	0.31389	0.42275	614	0.52073	0.47264	614	0.46476	0.40408	565	0.90349	654	0.09357	564	0.99024	0.96485	664	0.06456	0.79606
615	0.30427	0.41042	615	0.51023	0.45962	615	0.44663	0.39453	566	0.92845	655	0.08874	565	0.98813	0.98387	665	0.0617	0.82625
616	0.29476	0.39897	616	0.49396	0.4363	616	0.42772	0.38608	567	0.93099	656	0.08468	566	0.98998	0.97684	666	0.0587	0.85756
617	0.28342	0.39222	617	0.47464	0.42986	617	0.41625	0.37405	568	0.959	657	0.08024	567	0.99261	0.98718	667	0.05468	0.87956
618	0.27448	0.37779	618	0.46786	0.41533	618	0.40287	0.36421	569	0.97352	658	0.07651	568	1	1	668	0.05189	0.90099
619	0.26967	0.36199	619	0.4543	0.40408	619	0.38534	0.35486	570	0.97836	659	0.07285	569	0.99446	0.99876	669	0.04863	0.92497
620	0.26438	0.3435	620	0.43973	0.38571	620	0.37512	0.33985	571	0.99262	660	0.06913	570	0.98285	0.99049	670	0.04669	0.94189
621	0.25746	0.33416	621	0.42075	0.37515	621	0.3624	0.32554	572	0.98319	661	0.06612	571	0.97441	0.98346	671	0.04307	0.95572
622	0.249	0.31909	622	0.40482	0.3672	622	0.35041	0.30973	573	0.99465	662	0.06332	572	0.97336	0.98387	672	0.04116	0.97349
623	0.2393	0.30911	623	0.39058	0.35472	623	0.33426	0.2982	574	0.9916	663	0.0597	573	0.96967	0.97188	673	0.03918	0.98195
624	0.23257	0.29869	624	0.38245	0.34224	624	0.33004	0.28895	575	0.98268	664	0.05652	574	0.95199	0.95533	674	0.03771	0.98674
625	0.2195	0.28661	625	0.36787	0.32839	625	0.31363	0.28358	576	0.99491	665	0.05372	575	0.9177	0.93507	675	0.03466	0.99464
626	0.21036	0.27819	626	0.35364	0.31345	626	0.30322	0.27006	577	1	666	0.05099	576	0.92377	0.933	676	0.03266	1
627	0.202	0.27012	627	0.33669	0.3092	627	0.28733	0.25773	578	0.98727	667	0.0484	577	0.91137	0.93341	677	0.03052	0.99662
628	0.19431	0.26038	628	0.32242	0.29754	628	0.2816	0.2466	579	0.98829	668	0.04599	578	0.90372	0.93093	678	0.02879	0.99774
629	0.18787	0.23945	629	0.3151	0.28616	629	0.26895	0.23834	580	0.99669	669	0.04362	579	0.89607	0.90446	679	0.027	0.99126
630	0.18287	0.235	630	0.29849	0.27259	630	0.25972	0.22989	581	0.95595	670	0.04103	580	0.87761	0.90281	680	0.02506	0.99041
631	0.17711	0.22394	631	0.28998	0.26107	631	0.24779	0.22462	582	0.95595	671	0.03917	581	0.86706	0.86807	681	0.02396	0.98195
632	0.1722	0.21836	632	0.2809	0.24941	632	0.2348	0.21379	583	0.96308	672	0.03743	582	0.8507	0.84532	682	0.02279	0.9749
633	0.16355	0.20408	633	0.27012	0.24269	633	0.22472	0.20424	584	0.93991	673	0.03542	583	0.83145	0.83333	683	0.02107	0.96502
634	0.15692	0.20012	634	0.25795	0.23227	634	0.21912	0.19649	585	0.91877	674	0.03378	584	0.82116	0.82795	684	0.01967	0.95205
635	0.15077	0.19327	635	0.24629	0.22391	635	0.21385	0.18655	586	0.91266	675	0.03165	585	0.79373	0.80355	685	0.01851	0.93653
636	0.14423	0.18299	636	0.23877	0.21335	636	0.2004	0.17899	587	0.91826	676	0.03014	586	0.79584	0.80893	686	0.01769	0.92638
637	0.14029	0.17204	637	0.23172	0.20595	637	0.19183	0.17303	588	0.91724	677	0.02862	587	0.7874	0.8019	687	0.01698	0.91143
638	0.13327	0.16621	638	0.21874	0.19415	638	0.18682	0.16209	589	0.91113	678	0.02674	588	0.7721	0.7899	688	0.0155	0.89789
639	0.1252	0.16034	639	0.21159	0.18442	639	0.17608	0.15195	590	0.89127	679	0.02542	589	0.74467	0.77915	689	0.01401	0.88294
640	0.1203	0.15521	640	0.20308	0.17715	640	0.16949	0.15036	591	0.86504	680	0.0241	590	0.7328	0.75103	690	0.01358	0.86574
641	0.1153	0.14709	641	0.19549	0.16783	641	0.1683	0.14439	592	0.83067	681	0.02279	591	0.73042	0.72084	691	0.01264	0.84994
642	0.10848	0.13999	642	0.18505	0.16001	642	0.16151	0.13962	593	0.82201	682	0.02161	592	0.71513	0.71587	692	0.0118	0.83104
643	0.10386	0.13256	643	0.17393	0.15562	643	0.15024	0.13147	594	0.80113	683	0.02039	593	0.70431	0.69644	693	0.01074	0.81468
644	0.09867	0.12537	644	0.16915	0.14849	644	0.14201	0.12689	595	0.78127	684	0.01942	594	0.69059	0.68941	694	0.01067	0.79747
645	0.09377	0.11974	645	0.1583	0.14109	645	0.14016	0.11994	596	0.76675	685	0.01854	595	0.67609	0.66955	695	0.00951	0.77801
646	0.08843	0.1149	646	0.15298	0.13423	646	0.13146	0.11576	597	0.74893	686	0.0174	596	0.65683	0.66252	696	0.00926	0.76081
647	0.08467	0.10746	647	0.14532	0.12846	647	0.12421	0.11059	598	0.7227	687	0.01652	597	0.65367	0.64391	697	0.00835	0.73598
648	0.08026	0.10678	648	0.14041	0.12074	648	0.11947	0.10472	599	0.71506	688	0.01577	598	0.64285	0.62737	698	0.00779	0.72075
649	0.07552	0.10149	649	0.1342	0.1148	649	0.10905	0.10035	600	0.69545	689	0.01485	599	0.62518	0.61331	699	0.00712	0.70044
650	0.07259	0.09822	650	0.1278	0.10847	650	0.10523	0.09329	601	0.66413	690	0.01406	600	0.60012	0.59594	700	0.00732	0.68549
651	0.06857	0.09029	651	0.12326	0.10548	651	0.10127	0.08841	602	0.65293	691	0.01331	601	0.59036	0.58312			0.66377
652	0.06494	0.08276	652	0.11414	0.0998	652	0.09501	0.08517	603	0.6402	692	0.01259	602	0.57955	0.57112			0.64826
653	0.06102	0.08251	653	0.10872	0.09443	653	0.09271	0.08117	604	0.61422	693	0.0119	603	0.56847	0.55293			0.63049
654	0.05811	0.07777	654	0.10583	0.09018	654	0.08671	0.07781	605	0.59233	694	0.0113	604	0.55159	0.54093			0.61272
655	0.05515	0.07459	655	0.09963	0.0845	655	0.08025	0.07304	606	0.58723	695	0.01072	605	0.53523	0.52273			0.59551
656	0.05184	0.07146	656	0.09353	0.08008	656	0.08045	0.06945	607	0.57297	696	0.01024	606	0.52468	0.50909			0.57379
657	0.04951	0.06461	657	0.08929	0.07592	657	0.07775	0.06562	608	0.55311	697	0.00967	607	0.51281	0.4913			0.55546
658	0.04732	0.06246	658	0.08567	0.07249	658	0.07083	0.05981	609	0.5358	698	0.00911	608	0.49989	0.47269			0.53966
659	0.04406	0.06069	659	0.07821	0.06652	659	0.06951	0.05841	610	0.51772	699	0.0087	609	0.49039	0.45987			0.52246
660	0.04179	0.05639	660	0.07506	0.06293	660	0.06443	0.05656	611	0.50116	700	0.00831	610	0.47615	0.44664			0.50328
661	0.03939	0.05189	661	0.07197	0.05916	661	0.06206	0.05249	612	0.48741			611	0.46454	0.43464			0.49312
662	0.03754	0.04876	662	0.06716	0.05551	662	0.05659	0.05019	613	0.47112			612	0.44977	0.42141			0.47592
663	0.03439	0.04675	663	0.06411	0.05267	663	0.05524	0.04815	614	0.4566			613	0.43553	0.39643			0.46153
664	0.03261	0.04473	664	0.06031	0.04979	664	0.0512	0.04468	615	0.44514			614	0.42603	0.392			0.44715
665	0.03022	0.0441	665	0.05621	0.0463	665	0.04666	0.04288	616	0.43267			615	0.40888	0.38104			0.43135
666	0.02938	0.03993	666	0.05252	0.0441	666	0.04353	0.04071	617	0.41561			616	0.39913	0.37261			0.41838
667	0.02716	0.03767	667	0.04906	0.04103	667	0.0408	0.03759	618	0.39727			617	0.38857	0.36223			0.40314
668	0.02482	0.03557	668	0.04659	0.03851	668	0.03968	0.03545	619	0.38047			618	0.37433	0.35036			0.39045
669	0.02393	0.03244	669	0.04405	0.03525	669	0.03651	0.03362	620	0.37334			619	0.36668	0.33931			0.37606
670	0.02234	0.02942	670	0.04062	0.03293	670	0.0333	0.03211	621	0.36621			620	0.35639	0.32885			0.36253
671	0.02085	0.0286	671	0.0374	0.03113	671	0.02978	0.03084	622	0.35653			621	0.34584	0.31475			0.35068
672	0.0193	0.02652	672	0.03578	0.02975	672	0.02889	0.02871	623	0.33947			622	0.33292	0.30412			0.33686
673	0.01779	0.02427	673	0.03466	0.02668	673	0.02905	0.02712	624	0.33005			623	0.32237	0.29291			0.32473
674	0.01683	0.02219	674	0.03228	0.02462	674	0.02603	0.02544	625	0.32088			624	0.31314	0.281			0.31457
675	0.01494	0.02173	675	0.0294	0.02296	675	0.02417	0.02395	626	0.30815			625	0.301	0.2724			0.30075
676	0.01331	0.01977	676	0.027	0.02229	676	0.02273	0.02274	627	0.29465			626	0.29071	0.26363			0.28975
677	0.01199	0.01908	677	0.02466	0.01993	677	0.02095	0.02131	628	0.28345			627	0.28359	0.25197			0.27726
678	0.01125	0.0167	678	0.02398	0.01861	678	0.01892	0.02001	629	0.27377			628	0.27515	0.24283			0.2684
679	0.011	0.01552	679	0.0211	0.0175	679	0.0182	0.01948	630	0.26639			629	0.26381	0.23414			0.25557
680	0.01036	0.01501	680	0.0203	0.01645	680	0.01571	0.01792	631	0.25671			630	0.24991	0.22484			0.24679
681	0.00957	0.01491	681	0.01701	0.01357	681	0.01366	0.01678	632	0.24831			631	0.24432	0.21611			0.23802
682	0.00824	0.01356	682	0.01697	0.0127	682	0.01329	0.01547	633	0.23548			632	0.23875	0.20862			0.22685
683	0.00723	0.01122	683	0.01436	0.0119	683	0.01162	0.0153	634	0.22567			633	0.22962	0.19655			0.21791
684	0.00648	0.01051	684	0.0142	0.01183	684	0.0113	0.01364	635	0.21915			634	0.22029	0.18691			0.2097
685	0.00566	0.01055	685	0.01204	0.01083	685	0.00993	0.01299	636	0.21134			635	0.21069	0.18079			0.20056
686	0.00496	0.00918	686	0.01082	0.00919	686	0.01064	0.01218	637	0.20273			636	0.20259	0.17603			0.19255
687	0.00431	0.00847	687	0.01005	0.00832	687	0.00845	0.01171	638	0.19295			637	0.19436	0.16917			0.18211
688	0.00429	0.00788	688	0.00895	0.00685	688	0.0083	0.01009	639	0.18615			638	0.18671	0.16222			0.1765
689	0.00371	0.00808	689	0.00826	0.0066	689	0.00616	0.00971	640	0.17892			639	0.17898	0.15482			0.16891
690	0.00312	0.00798	690	0.00665	0.0055	690	0.00604	0.00948	641	0.17138			640	0.17228	0.14849			0.16068
691	0.00331	0.00646	691	0.0057	0.0047	691	0.00573	0.00895	642	0.16245			641	0.16511	0.14287			0.1545
692	0.00272	0.00621	692	0.00494	0.00358	692	0.00349	0.00824	643	0.1557			642	0.15661	0.1367			0.14765
693	0.0023	0.00537	693	0.00391	0.00367	693	0.003	0.00808	644	0.14969			643	0.15086	0.13029			0.1393
694	0.00199	0.00538	694	0.00446	0.0031	694	0.00297	0.00756	645	0.14409			644	0.14482	0.12516			0.13298
695	0.00183	0.00404	695	0.00252	0.00218	695	0.0027	0.00689	646	0.13792			645	0.14013	0.11983			0.12714
696	0.00128	0.00381	696	0.00209	0.00164	696	0.000962261	0.00654	647	0.13097			646	0.13548	0.11288			0.12119
697	0.000933337	0.00412	697	0.00205	0.00174	697	0.00163	0.00644	648	0.12356			647	0.13024	0.10817			0.11504
698	0.000586339	0.00364	698	0.000857525	0.000966687	698	0.000995215	0.0058	649	0.11906			648	0.12472	0.10296			0.10991
699	0.000335463	0.00279	699	0.000359279	0.000436038	699	0.000461358	0.00524	650	0.11213			649	0.11987	0.09932			0.10472
700	0	0.00263	700	0	0	700	0	0.00483	651	0.10816			650	0.11525	0.09415			0.1006
									652	0.10388			651	0.11008	0.08972			0.09504
									653	0.09805			652	0.10436	0.08592			0.08968
									654	0.09181			653	0.10038	0.0819			0.08542
									655	0.08463			654	0.09552	0.07748			0.08125
									656	0.08239			655	0.09125	0.07392			0.07693
									657	0.07801			656	0.08808	0.07103			0.07281
									658	0.07284			657	0.08413	0.06685			0.06951
									659	0.06917			658	0.08154	0.06387			0.0652
									660	0.06624			659	0.07769	0.06003			0.06272
									661	0.06179			660	0.07318	0.05593			0.05854
									662	0.05792			661	0.06936	0.05391			0.05595
									663	0.05364			662	0.06682	0.05105			0.05312
									664	0.05114			663	0.06424	0.0489			0.05076
									665	0.04824			664	0.06121	0.04609			0.04768
									666	0.04697			665	0.05833	0.04352			0.04562
									667	0.04465			666	0.0559	0.04179			0.04297
									668	0.04116			667	0.05255	0.04003			0.04012
									669	0.03879			668	0.05034	0.03755			0.03786
									670	0.03503			669	0.04712	0.0355			0.03606
									671	0.03385			670	0.04467	0.03383			0.0338
									672	0.03105			671	0.04306	0.03187			0.03197
									673	0.02866			672	0.0419	0.03051			0.0305
									674	0.0267			673	0.03997	0.02828			0.02819
									675	0.02621			674	0.03836	0.02723			0.02749
									676	0.02395			675	0.03689	0.02568			0.02587
									677	0.0227			676	0.03464	0.02442			0.02426
									678	0.02049			677	0.0329	0.02317			0.02258
									679	0.01921			678	0.03174	0.0222			0.02123
									680	0.01779			679	0.03011	0.02068			0.02035
									681	0.01672			680	0.02874	0.01957			0.01901
									682	0.01626			681	0.02715	0.01859			0.01792
									683	0.01552			682	0.02615	0.01752			0.01767
									684	0.01374			683	0.0246	0.01667			0.01671
									685	0.01206			684	0.02342	0.01593			0.01538
									686	0.01124			685	0.02266	0.01447			0.01441
									687	0.00999			686	0.02128	0.014			0.01376
									688	0.00941			687	0.02061	0.01358			0.01281
									689	0.00923			688	0.01903	0.01259			0.01264
									690	0.00842			689	0.0179	0.01197			0.01164
									691	0.00739			690	0.01732	0.01121			0.01084
									692	0.0076			691	0.01654	0.01077			0.01059
									693	0.00685			692	0.01536	0.01028			0.00978
									694	0.0058			693	0.01451	0.0097			0.0094
									695	0.00503			694	0.01458	0.00912			0.00894
									696	0.00508			695	0.01374	0.00861			0.00835
									697	0.00489			696	0.0126	0.00824			0.008
									698	0.00464			697	0.01219	0.00791			0.00808
									699	0.00429			698	0.01184	0.00754			0.00741
									700	0.00372			699	0.01146	0.00722			0.00712
													700	0.01104	0.00674			0.00678
													701	0.01041	0.00644
													702	0.00987	0.00608
													703	0.00921	0.00579
													704	0.00872	0.00543
													705	0.0085	0.00522
													706	0.00794	0.0051
													707	0.00773	0.00479
													708	0.00726	0.00464
													709	0.00686	0.00422
													710	0.00662	0.0041
													711	0.0061	0.00384
													712	0.00598	0.00378
													713	0.00575	0.00343
													714	0.00509	0.00324
													715	0.00494	0.00306
													716	0.00464	0.00295
													717	0.00482	0.00268
													718	0.00433	0.00259
													719	0.00421	0.00249
													720	0.00384	0.00239
													721	0.00371	0.00225
													722	0.00365	0.00209
													723	0.00341	0.00193
													724	0.00322	0.00179
													725	0.00298	0.0017
													726	0.00272	0.00159
													727	0.00269	0.00154
													728	0.00246	0.00143
													729	0.00226	0.0013
													730	0.00189	0.00111
													731	0.00184	0.00111
													732	0.00174	0.00102
													733	0.00167	0.000880915
													734	0.00147	0.000847829
													735	0.00131	0.000789929
													736	0.00121	0.000690671
													737	0.001	0.000529376
													738	0.000846711	0.000529376
													739	0.00074384	0.00046734
													740	0.00077813	0.000459068
													741	0.00068581	0.000397032
													742	0.000540734	0.000318453
													743	0.000408848	0.000227466
													744	0.000250584	0.000181973
													745	0.000274324	0.00013648
													746	9.23205e-05	0.000161294
													747	0.000168815	0.00013648
													748	5.01169e-05	8.68508e-05
													749	2.37396e-05	0
													750	0	2.48145e-05
