# Supplementary material for: Constructing high-efficiency orange-red thermally activated delayed fluorescence emitters by three-dimension molecular engineering
Source: Nat Commun. 2022 Dec 19;13:7828. doi: 10.1038/s41467-022-35591-w (PMC9763412; doi:10.1038/s41467-022-35591-w)
Supplement: Supplementary file 3 — Source Data [file 41467_2022_35591_MOESM3_ESM.zip › Source data/Supp.Fig. 57.xlsx]

## Sheet: Sheet1
S-DMAc-Air		S-DMAc-Vac		tBu-S-DMAc-Air		tBu-S-DMAc-Vac		S-mCP-Air		S-mCP-Vac		tBu-S-mCP-Air		tBu-S-mCP-Vac		D-mCP-Air		D-mCP-Vac		tBu-D-mCP-Air		tBu-D-mCP-Vac		D-DMAc-Air		D-DMAc-Vac		T-TNP-Air		T-TNP-Vac		tBu-T-TNP-Air		tBu-T-TNP-Vac
Wavelength(nm)	PL Intensity	Wavelength(nm)	PL Intensity	Wavelength(nm)	PL Intensity	Wavelength(nm)	PL Intensity	Wavelength(nm)	PL Intensity	Wavelength(nm)	PL Intensity	Wavelength(nm)	PL Intensity	Wavelength(nm)	PL Intensity	Wavelength(nm)	PL Intensity	Wavelength(nm)	PL Intensity	Wavelength(nm)	PL Intensity	Wavelength(nm)	PL Intensity	Wavelength(nm)	PL Intensity	Wavelength(nm)	PL Intensity	Wavelength(nm)	PL Intensity	Wavelength(nm)	PL Intensity	Wavelength(nm)	PL Intensity	Wavelength(nm)	PL Intensity
480	26199.8	480	15970.7	480	9076.59	480	11677.7	480	12448.5	480	15413.7	480	24854	480	30302.5	480	7704.6	480	8376.49	480	9454.26	480	7682.58	480	9819.68	480	11685	480	8667.09	480	8614.28	480	7501.08	480	7764.76
480.5	26289.6	480.5	16379	480.5	9089.99	480.5	11277.8	480.5	11439	480.5	15773.7	480.5	25261.2	480.5	30702.5	480.5	7509.97	480.5	8020.81	480.5	9333.23	480.5	7741.25	480.5	9507.56	480.5	10644.9	480.5	8731.46	480.5	9304.45	480.5	7733.96	480.5	8274.26
481	25636.1	481	15846.5	481	8783.33	481	11685.1	481	11921.6	481	15962.7	481	26060.3	481	32356	481	7698.61	481	7943.44	481	9062.92	481	7699.56	481	9243.82	481	11106	481	8459.71	481	8897.78	481	7544.83	481	7502.71
481.5	26367.1	481.5	16194.2	481.5	8523.09	481.5	11723.2	481.5	12032.5	481.5	16434.8	481.5	25902.2	481.5	32211.1	481.5	8010.14	481.5	8344.56	481.5	9170.85	481.5	7682.13	481.5	10687.6	481.5	10740.9	481.5	7959.94	481.5	9064.2	481.5	7616.44	481.5	7775.64
482	26138.6	482	16974.7	482	8795.25	482	12276.4	482	11565.4	482	16336	482	24261.9	482	31370.1	482	8111.92	482	8027.21	482	9221.76	482	7581.76	482	9991.23	482	10908.8	482	7712.93	482	8323.72	482	7411.81	482	8101.72
482.5	24382.9	482.5	17056.1	482.5	9372.2	482.5	12529.4	482.5	11548.3	482.5	16627.4	482.5	24438.9	482.5	33680.7	482.5	8064.25	482.5	7858.83	482.5	9340.33	482.5	7654.71	482.5	9708.06	482.5	10291.3	482.5	8325.06	482.5	8863.04	482.5	7426.54	482.5	7272.19
483	25016.3	483	16605.8	483	8708.32	483	12449.4	483	11497.5	483	16702.5	483	24155.4	483	32383.5	483	7049.64	483	7793.17	483	9280.79	483	7568.25	483	10033.1	483	10605.2	483	7998.19	483	8384.4	483	7501.01	483	7000.63
483.5	24937.6	483.5	17053.8	483.5	8270.17	483.5	12900.1	483.5	11993.3	483.5	16972.9	483.5	24490.6	483.5	32556.2	483.5	7736.74	483.5	7510.06	483.5	8844.13	483.5	7832.94	483.5	10166.8	483.5	11395.6	483.5	8157.29	483.5	8434.67	483.5	7486.88	483.5	7644.31
484	25070.2	484	17988	484	8489.02	484	13116.3	484	11293.4	484	18052.5	484	23901.5	484	31584.3	484	7800.14	484	8299.36	484	9120.87	484	7611.47	484	10344.7	484	10999.3	484	7506.37	484	8703.29	484	7561.11	484	7364.62
484.5	24583.7	484.5	18947.8	484.5	8831.82	484.5	13991.5	484.5	11863.1	484.5	17904.9	484.5	23904	484.5	33965.7	484.5	7209.84	484.5	7764.79	484.5	8942	484.5	7593.32	484.5	9795.17	484.5	10532	484.5	7272.25	484.5	8671.6	484.5	7050.7	484.5	6738.01
485	24147	485	18946.6	485	8356.46	485	12989.3	485	11596.6	485	18107.7	485	24236.3	485	33861.6	485	7730.31	485	7131.05	485	9093.65	485	7476.2	485	9750.81	485	11063.4	485	7763.27	485	8339.96	485	7052.14	485	7926.91
485.5	24863.7	485.5	19964.5	485.5	8295.58	485.5	14531.9	485.5	10898.3	485.5	18970.4	485.5	23353.7	485.5	32998.1	485.5	7205.04	485.5	7723.82	485.5	9236.3	485.5	7474.23	485.5	9545.33	485.5	11649.8	485.5	7331.32	485.5	8761.83	485.5	7598.65	485.5	7066.1
486	23568	486	18935.9	486	8433.68	486	15454.4	486	11461.9	486	18725	486	21599.4	486	33493.8	486	6761.88	486	7523.12	486	8937.19	486	7498.71	486	9708.57	486	12120.6	486	7173.9	486	8912.92	486	8002.43	486	7697.98
486.5	23648.1	486.5	19851.1	486.5	9057.18	486.5	14350.7	486.5	12136.2	486.5	18590.6	486.5	22546	486.5	33550.7	486.5	7728.57	486.5	7224.45	486.5	8852.56	486.5	7365.22	486.5	9939.18	486.5	10237.9	486.5	7723.48	486.5	8174.49	486.5	7419.12	486.5	7921.63
487	23897.4	487	19596.1	487	8715.05	487	15972.3	487	11996.2	487	20307.1	487	22669.4	487	34095.7	487	7213.4	487	8084.13	487	8806.55	487	7471.09	487	9778.2	487	11330.6	487	7850.97	487	7913.4	487	6805.61	487	7123.22
487.5	24480.7	487.5	21463.3	487.5	9308.57	487.5	15529.3	487.5	11183.7	487.5	20608	487.5	23319.6	487.5	33841.1	487.5	7730.67	487.5	8903.02	487.5	8863.49	487.5	7297.55	487.5	9246.15	487.5	10382.5	487.5	7346.76	487.5	8171.3	487.5	7205.61	487.5	7567.69
488	23735.1	488	21953.9	488	8886.73	488	16959.2	488	11986.5	488	21178.9	488	22677.6	488	35894	488	6887.36	488	7916.01	488	8959.85	488	7228.9	488	9493.18	488	11234.4	488	7659.99	488	8619.68	488	7912.45	488	8223.01
488.5	25325.6	488.5	22373.2	488.5	8826.77	488.5	17280.2	488.5	11631.8	488.5	22214.9	488.5	22682.2	488.5	36402.6	488.5	7656.9	488.5	8291.54	488.5	8815.64	488.5	7213.95	488.5	9882.09	488.5	11167.3	488.5	7670.51	488.5	8508.93	488.5	7133.58	488.5	7797.2
489	25185.6	489	23868	489	9635.6	489	17149	489	11252.8	489	23489.9	489	22567.3	489	37837.9	489	7016.08	489	8628.38	489	8749.19	489	7225.34	489	10002	489	11918.5	489	7956.45	489	8813.22	489	6807.67	489	7799.31
489.5	27770.6	489.5	24726.2	489.5	8983.83	489.5	19297.8	489.5	11754.7	489.5	23184	489.5	22853.9	489.5	36030.2	489.5	6930.31	489.5	8310.07	489.5	8860.85	489.5	7185.63	489.5	9804.86	489.5	11641.4	489.5	7716.74	489.5	8488.04	489.5	7428.07	489.5	7674.11
490	28567.8	490	25708.7	490	9743.27	490	18622.5	490	12196.9	490	24291.5	490	22599.2	490	38843.2	490	6631.42	490	8386.61	490	8530.84	490	7213.98	490	9820.47	490	12750	490	8008.75	490	8618.3	490	6810.59	490	7460.01
490.5	29755.5	490.5	26536.3	490.5	9869.48	490.5	19918	490.5	12624.8	490.5	25166.9	490.5	23528.9	490.5	40165.5	490.5	7590.3	490.5	8230.24	490.5	8329.68	490.5	6988.75	490.5	10157.2	490.5	11133.2	490.5	7533.61	490.5	8961.15	490.5	6651.36	490.5	7743.19
491	28587.5	491	28200.2	491	10248	491	20495	491	11831.9	491	24533	491	23549.3	491	40168.2	491	7155.51	491	8162.09	491	8610.86	491	7141.21	491	8974.49	491	11955.9	491	7038.68	491	8546.13	491	7327.96	491	8009.58
491.5	27526.7	491.5	28047.1	491.5	9746.84	491.5	21403.3	491.5	12160.5	491.5	27538.7	491.5	22066.1	491.5	38412.6	491.5	7105.76	491.5	8713.75	491.5	8509.04	491.5	7049.09	491.5	9293.23	491.5	12125.9	491.5	7983.03	491.5	9209.12	491.5	6918.04	491.5	7541.52
492	27249.6	492	29758	492	10203.9	492	22246.9	492	13337.4	492	28427.5	492	23599.7	492	41563.3	492	7448.02	492	8502.86	492	8164.47	492	7090.82	492	9514.75	492	12264.5	492	8107.12	492	9312.76	492	7193.32	492	7362.31
492.5	26822.3	492.5	31191	492.5	11198.2	492.5	23871.7	492.5	13693.2	492.5	28707.1	492.5	22397.9	492.5	41012.2	492.5	7498.92	492.5	9667.58	492.5	8270.18	492.5	7078.15	492.5	9702	492.5	11852.3	492.5	8023.07	492.5	9019.26	492.5	7177.33	492.5	7393.64
493	28267.3	493	32307.7	493	10509.5	493	24895.8	493	12985	493	29551.8	493	23662.9	493	42124.5	493	7620.18	493	9161.78	493	8106.59	493	6759.58	493	10020.5	493	12237.6	493	8123.75	493	8813.61	493	6572.96	493	8055.38
493.5	28464.4	493.5	33209.7	493.5	11122.4	493.5	24790.4	493.5	13791.6	493.5	31878	493.5	22737.2	493.5	43589.7	493.5	7194.05	493.5	10014.3	493.5	8305.88	493.5	7002.32	493.5	10864.4	493.5	12891.2	493.5	8842.41	493.5	9772.25	493.5	7816.62	493.5	8194.42
494	29482.9	494	34813.4	494	12116.6	494	25618.3	494	14462.6	494	33201	494	23562.4	494	44044.2	494	7659.09	494	9723.67	494	8484.53	494	6979.85	494	10408.4	494	13739.6	494	8034.66	494	8555.31	494	7336.4	494	8365.54
494.5	28959.9	494.5	36477.2	494.5	11436.6	494.5	27674.3	494.5	13771.6	494.5	32566.3	494.5	24128.5	494.5	45750.1	494.5	6820.17	494.5	8998.89	494.5	8090.16	494.5	6907.41	494.5	9793.46	494.5	12753.9	494.5	7716.91	494.5	9736.68	494.5	7434.14	494.5	8272.07
495	29946.4	495	37646.8	495	11809	495	28539.7	495	14687.9	495	35207.7	495	24744.1	495	45037.4	495	7722.49	495	10660.7	495	8047.81	495	6931.96	495	10103	495	13279.9	495	8162.9	495	9749.59	495	7252.33	495	8439.81
495.5	32067	495.5	40090.1	495.5	12026.6	495.5	31278.9	495.5	15996.2	495.5	35887.8	495.5	25274.6	495.5	48448.1	495.5	7777.66	495.5	10420	495.5	8115.89	495.5	6779.63	495.5	10215.8	495.5	14110	495.5	8207.55	495.5	9533.55	495.5	7284.95	495.5	9213.71
496	29806.5	496	42376.7	496	12860.5	496	32389.5	496	15707.2	496	37322.5	496	24736.9	496	51051.4	496	8723.35	496	10468.5	496	8029.88	496	6786.67	496	11024.8	496	13255.7	496	8589.35	496	10285.2	496	7129.56	496	8119.14
496.5	30856.6	496.5	43369.4	496.5	13396.9	496.5	33675.8	496.5	16011.4	496.5	41397.4	496.5	25131	496.5	52319	496.5	8405.89	496.5	10716.4	496.5	7855.09	496.5	7050.5	496.5	10648.8	496.5	14493.1	496.5	8930.84	496.5	10309.6	496.5	8045.34	496.5	8683.53
497	29515.1	497	45202.9	497	14111.1	497	35399.5	497	16505.1	497	42898.3	497	25793.7	497	54069.3	497	8886.54	497	10400.3	497	7788.56	497	6790.76	497	11128.7	497	13752.4	497	8312.16	497	11412.4	497	7422.79	497	9006.75
497.5	32739.6	497.5	46348.2	497.5	14206.1	497.5	36514.5	497.5	16436.2	497.5	43012.6	497.5	25462.6	497.5	55985.7	497.5	8740.71	497.5	11455.3	497.5	7776.74	497.5	6766.82	497.5	10929.7	497.5	14756	497.5	8494.43	497.5	10911	497.5	8182.05	497.5	9152.29
498	30992.1	498	49175	498	15360.7	498	37973.4	498	17405.8	498	45788.4	498	24400.8	498	57161.7	498	8100.5	498	11611.5	498	7812.08	498	6581.9	498	11234.3	498	14333.1	498	8597.41	498	10817.6	498	8194.26	498	9048.1
498.5	32396	498.5	51061	498.5	14748	498.5	40982.2	498.5	17798.8	498.5	48453.1	498.5	25357.3	498.5	60795.5	498.5	8705.94	498.5	11303.7	498.5	7618.41	498.5	6765.65	498.5	10979	498.5	14948.8	498.5	9488.65	498.5	11067.7	498.5	7698.93	498.5	8620.63
499	31817.7	499	54686.8	499	15317.7	499	40715.5	499	18335.2	499	50395.7	499	28787.2	499	61239.3	499	9140.39	499	12542.8	499	7819.06	499	6931.14	499	11463.4	499	16693.3	499	9894.44	499	11693.2	499	7277.84	499	9958.3
499.5	31887.5	499.5	56361.8	499.5	16536.2	499.5	44622	499.5	19258.6	499.5	50662.7	499.5	27852.8	499.5	62527.9	499.5	10064.9	499.5	12746.9	499.5	7599.12	499.5	6882.64	499.5	12264.9	499.5	16878.7	499.5	9729.65	499.5	11399.5	499.5	8088.83	499.5	10492.3
500	32882.9	500	59251.5	500	17050.1	500	45892.6	500	19437.5	500	55007.1	500	27448	500	65642.2	500	10257.3	500	13570.3	500	7740.65	500	6759.44	500	12849.2	500	17356.6	500	9342.38	500	12222.9	500	8801.88	500	10221
500.5	33649.8	500.5	59637	500.5	17136	500.5	46079	500.5	19332.2	500.5	56908.8	500.5	28411.7	500.5	64944	500.5	9750.83	500.5	14146.9	500.5	7806.61	500.5	6922.76	500.5	12155.2	500.5	18419.5	500.5	10130.9	500.5	12600.5	500.5	9334.26	500.5	10603.5
501	33515.5	501	65302.3	501	19139	501	48506.3	501	20632.4	501	58133.6	501	29272.6	501	69743.7	501	10048	501	14578.7	501	7726.9	501	6825.06	501	13616.5	501	18326.5	501	10032.2	501	13165.2	501	8447.98	501	11422.2
501.5	35095	501.5	67918.4	501.5	19612.7	501.5	51609.9	501.5	21690	501.5	60908.4	501.5	29776.7	501.5	70763.6	501.5	9465.43	501.5	15316.1	501.5	7577.57	501.5	7000.56	501.5	12848.4	501.5	19014.3	501.5	9845.33	501.5	12743.4	501.5	8363.48	501.5	10963.9
502	36239.8	502	71950	502	19853.1	502	53819	502	21363.9	502	65606.5	502	32044.7	502	75864.2	502	9616.3	502	15555.8	502	7675.23	502	6908.7	502	14045.9	502	18975.2	502	10003.4	502	13259.8	502	8890.82	502	11667.4
502.5	37834.5	502.5	72356.7	502.5	21524.6	502.5	57747.7	502.5	23202.7	502.5	67617.8	502.5	30948.2	502.5	77256.2	502.5	10128.9	502.5	16002.7	502.5	7432.96	502.5	7092.56	502.5	13184.2	502.5	20814.4	502.5	10237.5	502.5	13504	502.5	10084	502.5	12597.4
503	38678.3	503	78111.9	503	21674.5	503	58710.7	503	23990.7	503	70132.1	503	32196.3	503	80769.2	503	11688.3	503	16917.4	503	7761.55	503	6974.22	503	13877.8	503	21419	503	10773.4	503	14033.8	503	9461.46	503	13477.5
503.5	40390.5	503.5	78162.1	503.5	22832.8	503.5	62598.9	503.5	24682.2	503.5	74005.8	503.5	32434.9	503.5	80075.8	503.5	12459.6	503.5	17888.5	503.5	7712.78	503.5	7215.24	503.5	13905.6	503.5	21789.8	503.5	11023.6	503.5	15506.5	503.5	9225.86	503.5	13425.8
504	40436.2	504	85732.1	504	23425.2	504	64976.8	504	26279.9	504	74595.8	504	35118.2	504	84743.6	504	11682	504	18536.8	504	7787.49	504	6883.97	504	14416.4	504	22436.3	504	12610.3	504	15421.8	504	10274.4	504	13475.5
504.5	43139.6	504.5	85558	504.5	22816.8	504.5	66428.5	504.5	26180	504.5	79934.4	504.5	34945	504.5	87905.8	504.5	13728.5	504.5	20126.6	504.5	7450.11	504.5	7404.09	504.5	15343.3	504.5	24891.5	504.5	12137.4	504.5	15358.2	504.5	10167.2	504.5	13403.1
505	41487.2	505	91489.8	505	26194	505	69161.2	505	28321.9	505	81960.5	505	36206.5	505	93737.7	505	12729.3	505	19673.6	505	7697.52	505	7061	505	16014.4	505	23733.7	505	12681.2	505	16457.1	505	11077.1	505	14538.5
505.5	45450	505.5	95085.9	505.5	26950.8	505.5	74351.6	505.5	29601.1	505.5	86674.9	505.5	38003	505.5	95592.4	505.5	13823.9	505.5	20218.7	505.5	7352.07	505.5	7429.69	505.5	16467.9	505.5	25722.1	505.5	12046.7	505.5	17293.1	505.5	9814.94	505.5	14354.2
506	45659.5	506	99651.6	506	28370.6	506	76774.8	506	28812.4	506	87102	506	39388.7	506	99091.1	506	14054.5	506	21820.9	506	7949.31	506	7314.48	506	16377	506	25776	506	13003.6	506	18150.7	506	11788.4	506	16691.1
506.5	47782.8	506.5	101285	506.5	29280.6	506.5	77824.6	506.5	31812.7	506.5	94593.3	506.5	38856.7	506.5	101519	506.5	14447.2	506.5	23242.6	506.5	7804.29	506.5	7356.36	506.5	17994.3	506.5	28272.1	506.5	13078.7	506.5	19031	506.5	11816.5	506.5	16344
507	48687.9	507	107499	507	30395.4	507	82130	507	32770.9	507	96579.2	507	41685.7	507	104378	507	15439.1	507	24777.6	507	8030.29	507	7624.6	507	18329.8	507	29544.8	507	14284.2	507	18959.8	507	11769.1	507	17003.1
507.5	52294	507.5	113417	507.5	32227.1	507.5	85809.1	507.5	33902	507.5	99735.7	507.5	40873.9	507.5	110475	507.5	15452.2	507.5	25054.8	507.5	7857.92	507.5	7664.94	507.5	19502.3	507.5	30434.8	507.5	14616.8	507.5	19291.8	507.5	12291.7	507.5	17887.8
508	50728.7	508	119235	508	33111.4	508	91205.4	508	34501.5	508	104230	508	44711.3	508	116138	508	15806	508	26561.2	508	8035.04	508	7558.47	508	20021.7	508	32737	508	15368.7	508	19898	508	12877	508	18666.3
508.5	56458.2	508.5	124050	508.5	34950.5	508.5	95356.6	508.5	35748.1	508.5	108929	508.5	44156.5	508.5	121770	508.5	17877.6	508.5	27223.6	508.5	7834.61	508.5	7738.71	508.5	20410.5	508.5	33176.6	508.5	15496.2	508.5	21746.1	508.5	13259.1	508.5	19261
509	58212	509	124699	509	36439.8	509	96467.5	509	38628.6	509	113264	509	45318.6	509	121359	509	17771.1	509	28369.5	509	7793.79	509	7811.38	509	21055.7	509	33745.2	509	16479.8	509	21592	509	13813.4	509	20329.4
509.5	60107.4	509.5	129510	509.5	38791.1	509.5	99309.7	509.5	41990.6	509.5	116517	509.5	47370.8	509.5	127227	509.5	19168	509.5	30435.2	509.5	8333.45	509.5	8225.67	509.5	20658.3	509.5	36792.3	509.5	15187.1	509.5	22692.6	509.5	14667.1	509.5	20254.7
510	61358.2	510	136084	510	39372.8	510	102592	510	41155.7	510	122319	510	50093.5	510	131966	510	18631.5	510	30720.6	510	8331.3	510	8240.46	510	22783.6	510	38395.7	510	16290.7	510	23586.7	510	14306.6	510	21247.5
510.5	64422.7	510.5	140851	510.5	43105.9	510.5	108748	510.5	44590.8	510.5	124884	510.5	50375.3	510.5	134588	510.5	18777.5	510.5	33096.6	510.5	8421.17	510.5	8142.92	510.5	23514.1	510.5	39807.5	510.5	16707.2	510.5	24746.8	510.5	16067.8	510.5	21863.6
511	65716.3	511	147117	511	43385.9	511	112920	511	43932.7	511	130151	511	52567.5	511	141658	511	19134.3	511	34204.1	511	8340.66	511	8306.69	511	24552	511	41285.9	511	17375	511	26581.9	511	15431.4	511	22613.9
511.5	69413.7	511.5	150109	511.5	43775.5	511.5	115487	511.5	47131.5	511.5	135806	511.5	53500.1	511.5	145134	511.5	21679.1	511.5	33240	511.5	8507.72	511.5	8650.74	511.5	27085.1	511.5	44273	511.5	17922.9	511.5	26628.8	511.5	16788	511.5	24141.5
512	72698.6	512	156381	512	48394.3	512	122614	512	48676.2	512	142286	512	56746.2	512	151177	512	22591.9	512	37881.5	512	8431.57	512	8734.29	512	27603.6	512	44518.6	512	18979.3	512	28307.1	512	16268.2	512	25497.7
512.5	75547.5	512.5	167796	512.5	50653.1	512.5	130225	512.5	52551.4	512.5	150278	512.5	58946.9	512.5	160466	512.5	24034.2	512.5	39296	512.5	8799.89	512.5	8945.5	512.5	28104.9	512.5	48210.5	512.5	21150.8	512.5	28733.4	512.5	18521.4	512.5	26429
513	79809.7	513	173937	513	52517.7	513	132027	513	52712.7	513	155407	513	60742	513	162476	513	24307.1	513	39751.5	513	8782.36	513	9028.74	513	29283.9	513	48981.3	513	20695	513	31595.6	513	19583.3	513	27837.4
513.5	83505.1	513.5	178562	513.5	55346.8	513.5	137827	513.5	55736.4	513.5	158183	513.5	64438.2	513.5	172587	513.5	25531.9	513.5	42169.6	513.5	8903.48	513.5	9238.34	513.5	30120.2	513.5	50938.5	513.5	22029.3	513.5	30787.4	513.5	19367.8	513.5	28130.1
514	84048.2	514	187584	514	56526	514	142402	514	58796.7	514	163125	514	63967.8	514	175081	514	26348.4	514	44247.1	514	8786.44	514	9391.5	514	32838.2	514	52795.2	514	22952.7	514	33366.1	514	21348.6	514	29054.8
514.5	93085.9	514.5	198255	514.5	59876.6	514.5	145799	514.5	62142.8	514.5	172431	514.5	68947.1	514.5	179491	514.5	28265.2	514.5	46420.3	514.5	8986.52	514.5	9509.89	514.5	33005.8	514.5	55224.5	514.5	23269.2	514.5	34864.4	514.5	21829.4	514.5	30975.4
515	91866.2	515	201138	515	61149.2	515	150949	515	65198.5	515	180380	515	70811.8	515	182992	515	29209.5	515	48140.1	515	8999.14	515	9851.09	515	34532.3	515	57750.5	515	24459.5	515	33876.3	515	21780.9	515	33037
515.5	97019.3	515.5	212394	515.5	65583.1	515.5	157786	515.5	66469.3	515.5	183278	515.5	72402.3	515.5	195240	515.5	30194	515.5	50765.2	515.5	9277.21	515.5	10048.2	515.5	36349.1	515.5	61589.6	515.5	25561.6	515.5	38881.5	515.5	23240.2	515.5	34724.1
516	98404.9	516	220360	516	66280	516	164039	516	68703.5	516	190295	516	76113.3	516	203989	516	31044.2	516	51384.4	516	9365.74	516	10142.2	516	37028.8	516	64667.9	516	26947.7	516	38497.8	516	23641.7	516	34766.6
516.5	101915	516.5	218587	516.5	69899.7	516.5	170231	516.5	72576.9	516.5	193576	516.5	83757.1	516.5	210787	516.5	32782.9	516.5	53868	516.5	9589.37	516.5	10431.5	516.5	39325.1	516.5	63954	516.5	27171.8	516.5	41380.7	516.5	24918.7	516.5	37346.5
517	105283	517	236774	517	74424.1	517	173121	517	75717.1	517	200751	517	80065.7	517	210176	517	35200.3	517	58931.3	517	9624.37	517	10773.1	517	40705.5	517	70351.8	517	29074.6	517	42758.5	517	26658.5	517	38627.4
517.5	107929	517.5	239056	517.5	76430	517.5	181660	517.5	78942.2	517.5	208065	517.5	86032.6	517.5	221941	517.5	35172.9	517.5	57845.4	517.5	9728.83	517.5	10872.2	517.5	43062.9	517.5	71423.6	517.5	29449.5	517.5	43425.3	517.5	27663.2	517.5	39668.1
518	114939	518	248249	518	77479.6	518	189762	518	78279.8	518	213773	518	86869.5	518	228684	518	37838.3	518	60836.9	518	9888.18	518	11189.9	518	44849.2	518	74498.2	518	29678.5	518	47042.7	518	27757.2	518	40195.6
518.5	117796	518.5	260258	518.5	83390.1	518.5	192761	518.5	85251.7	518.5	224394	518.5	94626.1	518.5	235585	518.5	38671.3	518.5	66308.7	518.5	10305.3	518.5	11474.6	518.5	45369.9	518.5	78634.2	518.5	30742.3	518.5	50052.9	518.5	29607.6	518.5	43712.9
519	125656	519	266443	519	85146.3	519	200987	519	87983.6	519	230916	519	96922.6	519	244625	519	43083.7	519	67784.8	519	10214.1	519	11804.5	519	49556.9	519	81885.7	519	32856.8	519	52651	519	30255.7	519	45842.8
519.5	129789	519.5	278405	519.5	88076.8	519.5	209623	519.5	91852.4	519.5	240220	519.5	100046	519.5	249786	519.5	45379.2	519.5	71959.5	519.5	10307	519.5	11790.8	519.5	51029.7	519.5	85766.1	519.5	35067.4	519.5	52898.4	519.5	32111.3	519.5	46577.3
520	135420	520	284434	520	91598.8	520	215259	520	98908.5	520	248812	520	102837	520	261030	520	44610.1	520	72384.4	520	10868.7	520	12340.3	520	52522.5	520	86638.9	520	36096.3	520	55101	520	33613.4	520	49595.5
520.5	139222	520.5	297842	520.5	97470.9	520.5	224334	520.5	99994.3	520.5	257390	520.5	105266	520.5	268982	520.5	47355	520.5	75878.6	520.5	10965.9	520.5	12796.8	520.5	55741.1	520.5	92161.2	520.5	38191.2	520.5	58553.9	520.5	34895.9	520.5	51331.8
521	146843	521	304571	521	100507	521	229320	521	101195	521	262003	521	110539	521	275997	521	50587.9	521	80335.9	521	11339.6	521	12967.6	521	57705	521	97771.4	521	40049	521	60556.2	521	36152.9	521	55670.2
521.5	150134	521.5	316656	521.5	106913	521.5	236206	521.5	109441	521.5	271435	521.5	113788	521.5	286294	521.5	51957.4	521.5	84863.3	521.5	11584.6	521.5	13219.2	521.5	59338.2	521.5	101620	521.5	40785.7	521.5	64195.1	521.5	39151.1	521.5	56251.9
522	155128	522	323632	522	108992	522	246145	522	114482	522	278364	522	119540	522	294978	522	53242.7	522	85866.5	522	11593.4	522	13583.3	522	60954.9	522	103397	522	43101.6	522	66421.7	522	39179.8	522	58580
522.5	165328	522.5	333721	522.5	113542	522.5	250891	522.5	114329	522.5	286607	522.5	119451	522.5	303215	522.5	54578.8	522.5	93008	522.5	12150.4	522.5	14348.4	522.5	64262.5	522.5	107649	522.5	44524.2	522.5	70038.8	522.5	40372.9	522.5	59153.8
523	163977	523	349555	523	119145	523	260706	523	121536	523	301945	523	124772	523	310601	523	59321.7	523	93644.3	523	12118.1	523	14425	523	68017.6	523	112173	523	46818	523	72775.4	523	42159.3	523	65070.4
523.5	174878	523.5	362903	523.5	123586	523.5	269483	523.5	124722	523.5	303946	523.5	134452	523.5	322532	523.5	63516.2	523.5	97197.4	523.5	12783.9	523.5	15095.2	523.5	70250.8	523.5	116565	523.5	48085	523.5	75981.1	523.5	45067.3	523.5	66087.4
524	180927	524	372798	524	129320	524	271875	524	127986	524	314422	524	138208	524	332465	524	64373.2	524	103295	524	12641.3	524	15334.6	524	72660.4	524	121260	524	51641.8	524	79619.5	524	49202.5	524	68751.6
524.5	185973	524.5	382078	524.5	128589	524.5	285993	524.5	135403	524.5	321574	524.5	140727	524.5	342826	524.5	67502.5	524.5	109559	524.5	13171	524.5	15956.7	524.5	78285.9	524.5	129231	524.5	52536.6	524.5	83861.5	524.5	48536.6	524.5	70001.8
525	199583	525	394493	525	137753	525	292185	525	142607	525	336614	525	145269	525	349151	525	69092.3	525	112115	525	13373.1	525	16373.2	525	81192.8	525	129403	525	53913.3	525	86687.7	525	51008.3	525	73374.9
525.5	201879	525.5	410657	525.5	143710	525.5	303913	525.5	144676	525.5	342449	525.5	151490	525.5	359885	525.5	73543.4	525.5	118721	525.5	14012.5	525.5	17038.6	525.5	83107	525.5	139350	525.5	57350.4	525.5	85829.4	525.5	52206.9	525.5	76502.2
526	208402	526	419331	526	146393	526	305296	526	150203	526	351808	526	160738	526	373737	526	77205.7	526	121043	526	13946.7	526	17495.9	526	88036.1	526	143969	526	60831.7	526	91925.3	526	56236.8	526	79686.1
526.5	218338	526.5	433888	526.5	154117	526.5	322234	526.5	155486	526.5	364129	526.5	165859	526.5	381509	526.5	81014.4	526.5	122770	526.5	13998	526.5	17557.6	526.5	90920.7	526.5	149511	526.5	63328.7	526.5	96078.4	526.5	56842.1	526.5	84869.8
527	219011	527	441210	527	156102	527	330228	527	161894	527	373643	527	164459	527	391657	527	81381.6	527	133056	527	14705.2	527	18088.5	527	95272.2	527	155626	527	65969.3	527	99464.7	527	59363	527	88849.6
527.5	231260	527.5	458460	527.5	161109	527.5	338146	527.5	170982	527.5	381943	527.5	171829	527.5	406710	527.5	84796	527.5	138419	527.5	15566.3	527.5	19006.4	527.5	97900.3	527.5	162186	527.5	68154	527.5	105891	527.5	62612.3	527.5	90052.1
528	238382	528	465998	528	170975	528	347286	528	169089	528	393374	528	177622	528	413188	528	88440	528	143271	528	15211.8	528	19631.6	528	104928	528	162969	528	70893.5	528	110887	528	62618.5	528	94265
528.5	251502	528.5	475781	528.5	176259	528.5	355353	528.5	178122	528.5	406658	528.5	184773	528.5	427661	528.5	93701.8	528.5	146434	528.5	15937.3	528.5	19840.5	528.5	105154	528.5	174055	528.5	72435.7	528.5	113718	528.5	67696.8	528.5	100297
529	256970	529	493001	529	183536	529	364635	529	183600	529	411437	529	189241	529	436072	529	92500.2	529	155609	529	16395.4	529	20508.6	529	111125	529	178159	529	76360.5	529	120577	529	69140.1	529	103716
529.5	264776	529.5	510841	529.5	188133	529.5	371487	529.5	184900	529.5	425044	529.5	197633	529.5	451337	529.5	101253	529.5	159074	529.5	16884.3	529.5	21191	529.5	117467	529.5	185827	529.5	81199	529.5	126094	529.5	74559	529.5	109017
530	270344	530	526416	530	193958	530	390022	530	202863	530	436399	530	205404	530	460674	530	104744	530	163535	530	17106.6	530	21650.9	530	119918	530	189572	530	83846.8	530	128280	530	75757.7	530	113758
530.5	285372	530.5	538568	530.5	203762	530.5	391277	530.5	205506	530.5	453331	530.5	211872	530.5	474718	530.5	109460	530.5	170930	530.5	17975.2	530.5	22843.4	530.5	126828	530.5	200541	530.5	85856.4	530.5	135306	530.5	78504.5	530.5	115082
531	290274	531	555790	531	211096	531	400737	531	211033	531	463928	531	214896	531	485097	531	112128	531	175775	531	17796.6	531	23627.4	531	130143	531	204961	531	90106.2	531	143183	531	83261.7	531	119065
531.5	304105	531.5	570946	531.5	217599	531.5	415445	531.5	218344	531.5	473253	531.5	222381	531.5	501419	531.5	121158	531.5	184803	531.5	18496	531.5	23777	531.5	134915	531.5	217864	531.5	93700	531.5	146824	531.5	86073.4	531.5	124049
532	312805	532	582906	532	221205	532	429614	532	221136	532	484309	532	230924	532	512530	532	125545	532	190447	532	19129.7	532	24554.7	532	140388	532	225360	532	97147.2	532	153479	532	88302.7	532	128930
532.5	323274	532.5	608399	532.5	228359	532.5	438197	532.5	231737	532.5	496726	532.5	236388	532.5	523530	532.5	129023	532.5	197934	532.5	19931.1	532.5	25587.3	532.5	146160	532.5	230867	532.5	104424	532.5	161036	532.5	93034.7	532.5	136386
533	332693	533	609552	533	236224	533	447692	533	244307	533	511157	533	241146	533	532661	533	133002	533	203979	533	20371.8	533	26013.1	533	152477	533	237687	533	103922	533	168303	533	96793.7	533	138127
533.5	342301	533.5	623495	533.5	242815	533.5	459632	533.5	246853	533.5	518195	533.5	249340	533.5	548610	533.5	135992	533.5	214758	533.5	20747.6	533.5	26876.4	533.5	156684	533.5	245416	533.5	112266	533.5	172344	533.5	100306	533.5	144495
534	350735	534	643580	534	246487	534	468134	534	253140	534	531302	534	263498	534	558541	534	140054	534	216924	534	21277.4	534	27579.2	534	163390	534	253181	534	116669	534	175617	534	105864	534	149462
534.5	366271	534.5	657768	534.5	256744	534.5	478377	534.5	264387	534.5	535848	534.5	266243	534.5	573301	534.5	148662	534.5	223230	534.5	22249.4	534.5	28930.3	534.5	170754	534.5	259302	534.5	118631	534.5	184939	534.5	108570	534.5	154681
535	368880	535	671617	535	261792	535	488620	535	269551	535	555058	535	273411	535	583369	535	157764	535	230476	535	22595.9	535	29283.5	535	178790	535	272512	535	124874	535	191644	535	112632	535	159785
535.5	388046	535.5	689704	535.5	270663	535.5	508468	535.5	281073	535.5	570468	535.5	283897	535.5	602536	535.5	158300	535.5	241875	535.5	23429.3	535.5	30109.8	535.5	184001	535.5	278346	535.5	127854	535.5	201312	535.5	117467	535.5	169157
536	395267	536	704046	536	278029	536	513632	536	290882	536	585464	536	292842	536	617247	536	164339	536	254537	536	24671.6	536	31455.6	536	190907	536	293351	536	134535	536	202939	536	124488	536	175693
536.5	414667	536.5	724403	536.5	291467	536.5	527806	536.5	296755	536.5	591527	536.5	295370	536.5	625600	536.5	175170	536.5	258006	536.5	24420.5	536.5	32096.6	536.5	198732	536.5	299516	536.5	140554	536.5	217485	536.5	126774	536.5	186230
537	419109	537	744653	537	301199	537	537247	537	302227	537	609402	537	304788	537	635016	537	179565	537	263604	537	25690.2	537	33751.1	537	203883	537	313363	537	148434	537	223539	537	133896	537	186809
537.5	434607	537.5	754696	537.5	302801	537.5	546048	537.5	317715	537.5	619621	537.5	314399	537.5	644006	537.5	185317	537.5	279540	537.5	26739.1	537.5	33870.6	537.5	210371	537.5	316135	537.5	148364	537.5	231747	537.5	136797	537.5	190458
538	452634	538	772620	538	317160	538	554624	538	318970	538	624229	538	326771	538	665336	538	191149	538	283930	538	27062.2	538	35490.3	538	217936	538	330354	538	159526	538	240439	538	143295	538	199347
538.5	461051	538.5	789654	538.5	317579	538.5	572796	538.5	330357	538.5	641374	538.5	328254	538.5	683066	538.5	195114	538.5	295505	538.5	28030.2	538.5	35606.5	538.5	224101	538.5	346366	538.5	162372	538.5	245962	538.5	146404	538.5	204263
539	473296	539	809325	539	326854	539	587650	539	338874	539	652711	539	342444	539	695222	539	203785	539	305910	539	28112.7	539	37349.4	539	231404	539	345816	539	173922	539	256265	539	153561	539	213097
539.5	476366	539.5	823885	539.5	343575	539.5	595061	539.5	348382	539.5	661904	539.5	344768	539.5	715132	539.5	208104	539.5	307676	539.5	29336	539.5	37672.8	539.5	242411	539.5	359509	539.5	176045	539.5	265481	539.5	157331	539.5	219989
540	502165	540	834816	540	344672	540	612486	540	353460	540	683435	540	355044	540	715014	540	218703	540	317099	540	30496.5	540	39315	540	245433	540	373714	540	182986	540	273145	540	161581	540	230105
540.5	505527	540.5	853193	540.5	355679	540.5	620217	540.5	368097	540.5	690560	540.5	368102	540.5	731050	540.5	223810	540.5	329069	540.5	30955.5	540.5	40314.8	540.5	259611	540.5	386966	540.5	188746	540.5	282771	540.5	164539	540.5	236834
541	520644	541	870562	541	367360	541	639162	541	377712	541	697952	541	375670	541	749894	541	229464	541	336964	541	31587.3	541	40768.2	541	267651	541	400029	541	194378	541	299270	541	174395	541	247776
541.5	538521	541.5	880976	541.5	370013	541.5	638190	541.5	382779	541.5	718273	541.5	385254	541.5	758875	541.5	243689	541.5	346958	541.5	32464.2	541.5	42723.6	541.5	275563	541.5	407464	541.5	201834	541.5	306564	541.5	179761	541.5	249498
542	540694	542	906878	542	381863	542	648607	542	392047	542	727371	542	391123	542	783230	542	241766	542	361060	542	33190.7	542	43295.7	542	282372	542	428163	542	207697	542	316588	542	183941	542	259480
542.5	559011	542.5	906135	542.5	392052	542.5	664678	542.5	398389	542.5	740999	542.5	401884	542.5	797373	542.5	255960	542.5	368356	542.5	34061.3	542.5	44954.4	542.5	293078	542.5	431621	542.5	215847	542.5	321975	542.5	192151	542.5	265379
543	571032	543	927942	543	397579	543	671331	543	404988	543	757863	543	410033	543	804549	543	261029	543	376799	543	35195.1	543	45499.8	543	297252	543	450741	543	222123	543	333319	543	198023	543	277753
543.5	582884	543.5	954547	543.5	403689	543.5	687189	543.5	413882	543.5	758051	543.5	417557	543.5	821373	543.5	266757	543.5	386625	543.5	35758.6	543.5	46880.8	543.5	307459	543.5	456032	543.5	230786	543.5	343460	543.5	203724	543.5	285141
544	595150	544	964972	544	421385	544	697674	544	433846	544	783778	544	427726	544	831825	544	278860	544	396917	544	37458.1	544	47763.2	544	319440	544	469318	544	238974	544	353642	544	209855	544	293238
544.5	607492	544.5	983897	544.5	429231	544.5	720956	544.5	438230	544.5	800903	544.5	438603	544.5	842536	544.5	285516	544.5	409126	544.5	38013.1	544.5	48999.5	544.5	330924	544.5	482395	544.5	248754	544.5	373001	544.5	222451	544.5	299045
545	631256	545	1011680	545	441560	545	731688	545	449775	545	799584	545	445168	545	862249	545	295792	545	420723	545	38923.3	545	50339.5	545	337935	545	494063	545	251985	545	378943	545	225145	545	311205
545.5	638560	545.5	1017820	545.5	450046	545.5	739290	545.5	457507	545.5	823543	545.5	456163	545.5	877998	545.5	302036	545.5	433070	545.5	40077.5	545.5	51601.6	545.5	347493	545.5	506635	545.5	260360	545.5	389753	545.5	232813	545.5	319694
546	650450	546	1035690	546	450480	546	754907	546	470498	546	839508	546	461844	546	885777	546	311411	546	440926	546	41479.5	546	53444.9	546	359167	546	522272	546	273386	546	404509	546	237284	546	331417
546.5	666567	546.5	1062420	546.5	465188	546.5	767977	546.5	471152	546.5	845667	546.5	475450	546.5	912233	546.5	323539	546.5	454482	546.5	41717.8	546.5	54334.5	546.5	370307	546.5	536637	546.5	278416	546.5	419686	546.5	247571	546.5	339358
547	683619	547	1078630	547	477249	547	778072	547	488650	547	855090	547	490066	547	907585	547	333370	547	453873	547	42823.8	547	55906	547	378193	547	551785	547	289884	547	426628	547	257050	547	343609
547.5	696309	547.5	1089210	547.5	485075	547.5	789975	547.5	500833	547.5	868296	547.5	497463	547.5	934869	547.5	330950	547.5	465397	547.5	43937.2	547.5	57456.4	547.5	385604	547.5	564758	547.5	298959	547.5	443597	547.5	262924	547.5	357435
548	701924	548	1117900	548	495311	548	805827	548	508745	548	882797	548	504339	548	937884	548	353407	548	474575	548	45252.5	548	59443.8	548	396760	548	581682	548	310434	548	455296	548	276698	548	368058
548.5	726475	548.5	1123520	548.5	505652	548.5	821192	548.5	519420	548.5	896237	548.5	516319	548.5	958375	548.5	352992	548.5	483260	548.5	46517.3	548.5	60538.7	548.5	408885	548.5	596533	548.5	314470	548.5	471881	548.5	285140	548.5	377818
549	746333	549	1144910	549	518207	549	828014	549	528974	549	915320	549	522472	549	976725	549	364476	549	505800	549	47685.4	549	61579.5	549	418674	549	611191	549	330676	549	478743	549	287905	549	388587
549.5	753611	549.5	1156720	549.5	531932	549.5	835590	549.5	539895	549.5	926300	549.5	537457	549.5	993160	549.5	376973	549.5	512462	549.5	48389.9	549.5	63081.9	549.5	434621	549.5	619918	549.5	340306	549.5	494720	549.5	297064	549.5	397034
550	761453	550	1177460	550	533443	550	851355	550	547915	550	940395	550	545591	550	1003370	550	387705	550	522621	550	50063.1	550	64338.8	550	449853	550	632027	550	351129	550	513942	550	304928	550	405486
550.5	783029	550.5	1191040	550.5	547084	550.5	861614	550.5	561596	550.5	946592	550.5	555786	550.5	1017740	550.5	394128	550.5	533372	550.5	51448	550.5	65723.3	550.5	449081	550.5	643244	550.5	354443	550.5	526385	550.5	313329	550.5	417867
551	799448	551	1214520	551	549134	551	875474	551	566332	551	965680	551	559490	551	1031770	551	403090	551	547656	551	51398.9	551	67047.1	551	460630	551	661937	551	371515	551	536856	551	325292	551	431798
551.5	809260	551.5	1213540	551.5	559619	551.5	887328	551.5	577152	551.5	979820	551.5	572547	551.5	1048800	551.5	420405	551.5	557642	551.5	52945.2	551.5	69018.7	551.5	478881	551.5	680352	551.5	386762	551.5	555059	551.5	335295	551.5	441333
552	827091	552	1241850	552	565600	552	896966	552	590136	552	978581	552	578592	552	1060330	552	428924	552	566948	552	54831.9	552	70289.9	552	490397	552	693658	552	395322	552	573817	552	341264	552	448321
552.5	840908	552.5	1265000	552.5	587368	552.5	910106	552.5	594067	552.5	1004120	552.5	594460	552.5	1076580	552.5	428089	552.5	579356	552.5	56314.8	552.5	72083.8	552.5	503502	552.5	706160	552.5	404830	552.5	589952	552.5	355395	552.5	463995
553	846078	553	1279320	553	594085	553	925752	553	613455	553	1018710	553	598686	553	1091380	553	445953	553	594606	553	57671	553	73824.4	553	512495	553	720669	553	409911	553	607878	553	361232	553	481789
553.5	867598	553.5	1299330	553.5	607016	553.5	932973	553.5	626426	553.5	1019880	553.5	604784	553.5	1103530	553.5	461747	553.5	614770	553.5	57768.4	553.5	75349.1	553.5	533712	553.5	738248	553.5	430727	553.5	618467	553.5	367712	553.5	480826
554	884073	554	1309000	554	614886	554	958076	554	627401	554	1043830	554	621638	554	1113910	554	470700	554	623821	554	60345	554	77056.1	554	540049	554	754217	554	444559	554	635184	554	382195	554	495094
554.5	901847	554.5	1338080	554.5	633385	554.5	958822	554.5	640514	554.5	1051020	554.5	627054	554.5	1142900	554.5	483281	554.5	641465	554.5	61335.6	554.5	77946.5	554.5	550279	554.5	765013	554.5	450051	554.5	654739	554.5	395014	554.5	509858
555	917292	555	1347300	555	638506	555	969910	555	652354	555	1068470	555	638859	555	1143160	555	497285	555	644576	555	62158.8	555	80213	555	565482	555	777922	555	461070	555	676746	555	399637	555	523493
555.5	924546	555.5	1355970	555.5	646104	555.5	979253	555.5	665701	555.5	1070950	555.5	653118	555.5	1153170	555.5	505084	555.5	660231	555.5	63408.8	555.5	81961.2	555.5	580793	555.5	793443	555.5	474702	555.5	685893	555.5	412534	555.5	531948
556	944274	556	1373740	556	655671	556	1001500	556	676743	556	1081570	556	660584	556	1166960	556	505747	556	665863	556	65085.2	556	83159.1	556	588305	556	825500	556	491415	556	701641	556	421608	556	544483
556.5	963591	556.5	1380050	556.5	664617	556.5	1016250	556.5	684351	556.5	1113830	556.5	672410	556.5	1169830	556.5	521841	556.5	687387	556.5	66432.9	556.5	85293.8	556.5	605542	556.5	833641	556.5	499807	556.5	714272	556.5	435865	556.5	561116
557	974944	557	1400210	557	674440	557	1021810	557	685140	557	1116670	557	680018	557	1191820	557	533255	557	700462	557	67612.2	557	86803.6	557	616176	557	845222	557	518695	557	739347	557	439748	557	568592
557.5	991698	557.5	1418330	557.5	688459	557.5	1036150	557.5	701152	557.5	1129580	557.5	692032	557.5	1198750	557.5	546267	557.5	707302	557.5	69627.6	557.5	88887.2	557.5	627168	557.5	860356	557.5	529817	557.5	755494	557.5	443689	557.5	586051
558	1002090	558	1440210	558	696459	558	1043800	558	703779	558	1137700	558	700880	558	1213230	558	557295	558	727059	558	69493.4	558	90421.1	558	637827	558	878106	558	540805	558	769075	558	458480	558	594660
558.5	1016060	558.5	1443890	558.5	702346	558.5	1052040	558.5	724934	558.5	1140050	558.5	704429	558.5	1219010	558.5	566163	558.5	737738	558.5	70427.5	558.5	92077.1	558.5	654833	558.5	898433	558.5	555227	558.5	783980	558.5	472472	558.5	603849
559	1033870	559	1474430	559	720400	559	1071360	559	728295	559	1157500	559	707926	559	1236930	559	577944	559	750294	559	72170.4	559	92937	559	663172	559	907190	559	569614	559	805462	559	478669	559	620897
559.5	1049740	559.5	1475640	559.5	715451	559.5	1070430	559.5	736302	559.5	1171560	559.5	726952	559.5	1251430	559.5	592409	559.5	758522	559.5	74007.4	559.5	95148	559.5	689750	559.5	934257	559.5	579354	559.5	820052	559.5	495083	559.5	626240
560	1053690	560	1491270	560	730582	560	1090730	560	748268	560	1167730	560	739233	560	1265400	560	594390	560	779778	560	75358.7	560	96816.1	560	703795	560	943540	560	597852	560	834879	560	506940	560	640387
560.5	1063540	560.5	1509620	560.5	745791	560.5	1077360	560.5	750136	560.5	1191390	560.5	746807	560.5	1277430	560.5	617099	560.5	788744	560.5	76216.3	560.5	99305.8	560.5	705064	560.5	957979	560.5	612041	560.5	864819	560.5	512389	560.5	650953
561	1071460	561	1530110	561	754086	561	1104720	561	771711	561	1200020	561	753324	561	1289170	561	624796	561	800821	561	77771.4	561	99999.5	561	718250	561	972410	561	634125	561	883127	561	527734	561	665246
561.5	1091580	561.5	1532880	561.5	765165	561.5	1114700	561.5	787338	561.5	1208540	561.5	752633	561.5	1294690	561.5	643875	561.5	809322	561.5	79028.7	561.5	101717	561.5	734027	561.5	987712	561.5	642914	561.5	901181	561.5	532867	561.5	672783
562	1099820	562	1545710	562	776025	562	1121360	562	796177	562	1215330	562	771642	562	1308630	562	646654	562	824553	562	80288.1	562	105068	562	738143	562	1000890	562	658781	562	919882	562	546983	562	697276
562.5	1113650	562.5	1562600	562.5	781571	562.5	1136980	562.5	801688	562.5	1223350	562.5	777855	562.5	1324200	562.5	668192	562.5	848356	562.5	81515.8	562.5	105942	562.5	765384	562.5	1018670	562.5	672111	562.5	937743	562.5	558277	562.5	711452
563	1131640	563	1575610	563	784309	563	1139710	563	803807	563	1247380	563	793773	563	1336220	563	673031	563	857651	563	84079.5	563	107174	563	777481	563	1029460	563	684421	563	950485	563	568418	563	721083
563.5	1143240	563.5	1587250	563.5	798096	563.5	1159620	563.5	814113	563.5	1258730	563.5	798686	563.5	1338320	563.5	679071	563.5	867040	563.5	85053.6	563.5	109415	563.5	788894	563.5	1056110	563.5	707798	563.5	975447	563.5	579538	563.5	734096
564	1158400	564	1601490	564	810570	564	1173640	564	822693	564	1258730	564	801636	564	1349580	564	693810	564	881558	564	86765	564	111035	564	809901	564	1062120	564	721868	564	996997	564	589057	564	747811
564.5	1170470	564.5	1627480	564.5	812721	564.5	1167660	564.5	825210	564.5	1273070	564.5	809944	564.5	1364780	564.5	712715	564.5	898867	564.5	88041.2	564.5	111683	564.5	809251	564.5	1073950	564.5	730025	564.5	1014220	564.5	599783	564.5	762019
565	1182190	565	1639660	565	826657	565	1182890	565	842996	565	1274910	565	818935	565	1379790	565	719503	565	904565	565	88605.1	565	114455	565	834609	565	1096120	565	744760	565	1040800	565	616555	565	777749
565.5	1185940	565.5	1653560	565.5	826279	565.5	1195480	565.5	847012	565.5	1291450	565.5	826120	565.5	1382760	565.5	726100	565.5	921461	565.5	90810.5	565.5	115764	565.5	835489	565.5	1115640	565.5	765153	565.5	1052060	565.5	627889	565.5	778382
566	1203540	566	1662590	566	836435	566	1190660	566	861515	566	1298970	566	839555	566	1396580	566	740426	566	937274	566	91073.4	566	118921	566	844013	566	1129980	566	781242	566	1064820	566	629664	566	794636
566.5	1210560	566.5	1662120	566.5	853037	566.5	1231030	566.5	865997	566.5	1303310	566.5	836714	566.5	1391060	566.5	752331	566.5	939866	566.5	92745.8	566.5	118908	566.5	870827	566.5	1144670	566.5	801004	566.5	1079970	566.5	645463	566.5	815710
567	1222850	567	1672590	567	864642	567	1219570	567	873475	567	1305880	567	849197	567	1423600	567	767738	567	951141	567	94344.1	567	120612	567	885459	567	1156300	567	807806	567	1104220	567	655629	567	818717
567.5	1233100	567.5	1687650	567.5	869740	567.5	1230560	567.5	884886	567.5	1324580	567.5	857419	567.5	1420760	567.5	769897	567.5	974847	567.5	95473.5	567.5	122244	567.5	895764	567.5	1172840	567.5	823351	567.5	1145790	567.5	668938	567.5	838246
568	1254650	568	1709850	568	880599	568	1239550	568	885615	568	1326850	568	860560	568	1427310	568	788910	568	979776	568	97556.7	568	123390	568	903783	568	1180160	568	833911	568	1160320	568	683772	568	848111
568.5	1256360	568.5	1716170	568.5	874744	568.5	1254140	568.5	902627	568.5	1334380	568.5	875710	568.5	1446410	568.5	805645	568.5	977682	568.5	98015.5	568.5	124891	568.5	909960	568.5	1200290	568.5	862256	568.5	1160280	568.5	696166	568.5	854280
569	1274860	569	1717780	569	891923	569	1248710	569	909020	569	1348180	569	893284	569	1459770	569	819212	569	1004530	569	100974	569	127243	569	922758	569	1197810	569	869719	569	1187900	569	698736	569	871161
569.5	1275030	569.5	1732550	569.5	896546	569.5	1256240	569.5	918084	569.5	1361470	569.5	891982	569.5	1456430	569.5	818101	569.5	1021710	569.5	101341	569.5	129017	569.5	956050	569.5	1230830	569.5	882727	569.5	1208150	569.5	714502	569.5	885577
570	1288940	570	1741210	570	907687	570	1274720	570	926947	570	1354880	570	902127	570	1469430	570	834379	570	1034980	570	103334	570	130508	570	950049	570	1233240	570	904238	570	1230190	570	729988	570	897854
570.5	1285520	570.5	1756210	570.5	911014	570.5	1278120	570.5	928248	570.5	1369570	570.5	908112	570.5	1478940	570.5	844496	570.5	1037430	570.5	103484	570.5	132918	570.5	969489	570.5	1263420	570.5	909223	570.5	1251940	570.5	738628	570.5	913856
571	1302710	571	1751220	571	912603	571	1280670	571	940739	571	1363640	571	915874	571	1477540	571	861487	571	1064320	571	105036	571	134356	571	986787	571	1266270	571	936170	571	1260370	571	748586	571	910243
571.5	1314800	571.5	1775620	571.5	917585	571.5	1288730	571.5	947770	571.5	1383430	571.5	915595	571.5	1492150	571.5	878055	571.5	1071040	571.5	106000	571.5	135715	571.5	995210	571.5	1288440	571.5	954241	571.5	1294860	571.5	760308	571.5	930341
572	1329620	572	1782520	572	935819	572	1300350	572	956450	572	1387310	572	918515	572	1502220	572	878660	572	1077730	572	107134	572	137196	572	1002530	572	1310580	572	966780	572	1306210	572	772858	572	951169
572.5	1329950	572.5	1786050	572.5	929326	572.5	1301130	572.5	960490	572.5	1384700	572.5	930664	572.5	1491170	572.5	889259	572.5	1095710	572.5	107871	572.5	138573	572.5	1023460	572.5	1313730	572.5	983598	572.5	1320060	572.5	778125	572.5	956682
573	1351700	573	1791540	573	947936	573	1316250	573	977032	573	1404510	573	944333	573	1504340	573	895436	573	1111770	573	109043	573	141363	573	1024870	573	1340550	573	989420	573	1334980	573	789411	573	971620
573.5	1360630	573.5	1802440	573.5	943323	573.5	1317930	573.5	967028	573.5	1402490	573.5	943592	573.5	1531800	573.5	914204	573.5	1109750	573.5	110569	573.5	141969	573.5	1044560	573.5	1339860	573.5	1013380	573.5	1368910	573.5	804646	573.5	978933
574	1362120	574	1822510	574	962079	574	1326460	574	971061	574	1409740	574	945201	574	1527240	574	918912	574	1132090	574	112174	574	145032	574	1062340	574	1355590	574	1037710	574	1388490	574	818952	574	995594
574.5	1370520	574.5	1821020	574.5	967786	574.5	1334640	574.5	990510	574.5	1418220	574.5	938851	574.5	1533750	574.5	933902	574.5	1148080	574.5	113792	574.5	145028	574.5	1064640	574.5	1360790	574.5	1038960	574.5	1408230	574.5	832555	574.5	1008660
575	1396260	575	1818190	575	973772	575	1349900	575	994660	575	1422460	575	952748	575	1541510	575	944710	575	1154200	575	113811	575	145359	575	1077400	575	1386680	575	1057840	575	1424840	575	835115	575	1020060
575.5	1392510	575.5	1830910	575.5	974371	575.5	1339970	575.5	995932	575.5	1430690	575.5	947935	575.5	1539350	575.5	956441	575.5	1161550	575.5	114901	575.5	148892	575.5	1096860	575.5	1382920	575.5	1085560	575.5	1444880	575.5	846353	575.5	1018300
576	1384500	576	1848870	576	988889	576	1348990	576	990506	576	1424230	576	963643	576	1535090	576	969002	576	1174460	576	116645	576	150880	576	1113420	576	1391980	576	1095510	576	1449340	576	860041	576	1044180
576.5	1396120	576.5	1842040	576.5	986387	576.5	1357780	576.5	1010720	576.5	1428660	576.5	974038	576.5	1552280	576.5	983722	576.5	1192840	576.5	117685	576.5	151561	576.5	1106710	576.5	1412010	576.5	1113480	576.5	1471680	576.5	875348	576.5	1047810
577	1399960	577	1852990	577	992176	577	1360380	577	1018660	577	1443520	577	968775	577	1550480	577	984523	577	1187070	577	119382	577	152053	577	1122540	577	1425560	577	1121180	577	1493490	577	878615	577	1071920
577.5	1419760	577.5	1876110	577.5	988477	577.5	1363560	577.5	1027090	577.5	1441320	577.5	980653	577.5	1571720	577.5	994009	577.5	1201000	577.5	120443	577.5	153293	577.5	1131340	577.5	1445400	577.5	1137240	577.5	1498540	577.5	890565	577.5	1076520
578	1415300	578	1859620	578	1007810	578	1375840	578	1018340	578	1447910	578	990508	578	1566690	578	1000910	578	1207090	578	122156	578	156215	578	1156640	578	1448960	578	1149730	578	1530020	578	897339	578	1078240
578.5	1427800	578.5	1874230	578.5	1013130	578.5	1379660	578.5	1013430	578.5	1458670	578.5	983730	578.5	1572860	578.5	1012820	578.5	1223850	578.5	121989	578.5	156526	578.5	1154360	578.5	1457700	578.5	1165540	578.5	1548240	578.5	913922	578.5	1093890
579	1422920	579	1868600	579	1015290	579	1380720	579	1028030	579	1463790	579	995966	579	1587930	579	1021670	579	1238150	579	122358	579	158343	579	1169750	579	1474590	579	1186110	579	1567220	579	926468	579	1102900
579.5	1442520	579.5	1881140	579.5	1016210	579.5	1392030	579.5	1043570	579.5	1461580	579.5	996606	579.5	1576670	579.5	1025950	579.5	1245860	579.5	123926	579.5	159397	579.5	1171050	579.5	1472520	579.5	1201270	579.5	1579610	579.5	934618	579.5	1113200
580	1451260	580	1888710	580	1017970	580	1383190	580	1039850	580	1476710	580	1005370	580	1576520	580	1048960	580	1254240	580	124664	580	160275	580	1184220	580	1472140	580	1222320	580	1604840	580	939916	580	1119650
580.5	1455580	580.5	1886020	580.5	1019570	580.5	1395440	580.5	1044190	580.5	1468850	580.5	1004650	580.5	1583630	580.5	1049620	580.5	1261700	580.5	126030	580.5	163048	580.5	1202520	580.5	1503380	580.5	1230140	580.5	1619540	580.5	933565	580.5	1135240
581	1446600	581	1891600	581	1027660	581	1405870	581	1054620	581	1472090	581	1009320	581	1603040	581	1066780	581	1274060	581	127096	581	163735	581	1198980	581	1506030	581	1239960	581	1630230	581	962211	581	1150550
581.5	1457090	581.5	1901520	581.5	1031020	581.5	1393070	581.5	1058480	581.5	1475800	581.5	1009680	581.5	1588490	581.5	1064310	581.5	1263270	581.5	128104	581.5	164537	581.5	1219370	581.5	1521710	581.5	1267660	581.5	1657960	581.5	962711	581.5	1151820
582	1477940	582	1900830	582	1038140	582	1401070	582	1065220	582	1489550	582	1012830	582	1603210	582	1073310	582	1291200	582	129682	582	165987	582	1239020	582	1544100	582	1270600	582	1667640	582	971168	582	1150570
582.5	1476490	582.5	1911490	582.5	1045740	582.5	1397450	582.5	1059090	582.5	1480040	582.5	1021070	582.5	1613580	582.5	1073760	582.5	1294820	582.5	130065	582.5	167387	582.5	1236980	582.5	1542070	582.5	1293620	582.5	1693940	582.5	985471	582.5	1164200
583	1486290	583	1925650	583	1054960	583	1412350	583	1068900	583	1487290	583	1030710	583	1603350	583	1097680	583	1290680	583	132064	583	168331	583	1252640	583	1561030	583	1289590	583	1696530	583	989636	583	1183840
583.5	1492430	583.5	1921140	583.5	1054820	583.5	1411670	583.5	1064580	583.5	1494070	583.5	1037420	583.5	1619330	583.5	1107040	583.5	1324150	583.5	131495	583.5	169142	583.5	1254630	583.5	1566070	583.5	1321270	583.5	1735020	583.5	1005940	583.5	1182470
584	1508030	584	1912420	584	1045390	584	1404600	584	1078580	584	1496430	584	1034430	584	1608680	584	1105200	584	1323030	584	132571	584	170341	584	1261330	584	1575630	584	1335970	584	1718360	584	1023460	584	1198390
584.5	1504860	584.5	1917460	584.5	1061920	584.5	1421540	584.5	1081580	584.5	1497230	584.5	1036000	584.5	1616410	584.5	1122470	584.5	1323660	584.5	133947	584.5	171962	584.5	1287590	584.5	1579480	584.5	1343180	584.5	1763280	584.5	1024080	584.5	1219330
585	1528440	585	1909770	585	1060620	585	1413770	585	1072980	585	1479700	585	1043770	585	1611250	585	1132360	585	1333850	585	133838	585	172286	585	1287920	585	1591850	585	1353860	585	1765130	585	1024490	585	1213580
585.5	1522440	585.5	1945770	585.5	1061680	585.5	1414210	585.5	1089780	585.5	1486370	585.5	1041180	585.5	1630080	585.5	1135900	585.5	1359530	585.5	135588	585.5	173706	585.5	1288140	585.5	1596000	585.5	1383870	585.5	1782630	585.5	1039800	585.5	1236410
586	1523640	586	1922920	586	1074070	586	1420840	586	1079210	586	1504710	586	1039970	586	1616840	586	1137910	586	1353710	586	136083	586	174877	586	1295390	586	1606670	586	1386810	586	1798120	586	1045560	586	1222930
586.5	1516310	586.5	1930060	586.5	1066800	586.5	1413440	586.5	1093580	586.5	1502090	586.5	1039120	586.5	1615870	586.5	1164330	586.5	1365500	586.5	136223	586.5	174130	586.5	1305730	586.5	1613260	586.5	1398870	586.5	1808960	586.5	1059440	586.5	1239690
587	1515310	587	1937870	587	1062230	587	1424210	587	1089350	587	1500510	587	1039640	587	1627480	587	1169040	587	1373200	587	136919	587	176682	587	1313340	587	1603480	587	1415500	587	1825930	587	1055630	587	1247640
587.5	1519330	587.5	1933390	587.5	1072510	587.5	1424240	587.5	1082010	587.5	1505260	587.5	1065730	587.5	1624410	587.5	1170160	587.5	1387910	587.5	138282	587.5	178985	587.5	1332760	587.5	1629250	587.5	1427180	587.5	1843930	587.5	1068070	587.5	1254170
588	1513230	588	1935270	588	1076900	588	1425740	588	1091720	588	1500180	588	1061870	588	1633480	588	1183690	588	1388190	588	139312	588	179481	588	1334420	588	1627880	588	1431260	588	1857780	588	1070430	588	1257550
588.5	1533260	588.5	1934620	588.5	1079060	588.5	1426690	588.5	1102880	588.5	1503180	588.5	1049490	588.5	1633010	588.5	1180930	588.5	1396030	588.5	139999	588.5	181093	588.5	1335140	588.5	1643400	588.5	1441350	588.5	1871270	588.5	1081720	588.5	1265740
589	1527260	589	1924480	589	1077990	589	1435470	589	1108330	589	1502880	589	1053360	589	1628860	589	1195250	589	1397820	589	140880	589	181361	589	1339450	589	1656110	589	1448840	589	1880130	589	1085480	589	1269790
589.5	1514900	589.5	1934060	589.5	1087660	589.5	1434250	589.5	1101960	589.5	1496840	589.5	1057450	589.5	1617890	589.5	1192060	589.5	1396090	589.5	139819	589.5	181912	589.5	1357780	589.5	1660300	589.5	1472570	589.5	1878980	589.5	1083990	589.5	1281520
590	1528540	590	1935850	590	1086190	590	1429570	590	1104640	590	1504700	590	1058580	590	1621640	590	1204830	590	1414060	590	142086	590	183578	590	1356380	590	1669250	590	1480970	590	1897250	590	1113010	590	1297150
590.5	1533910	590.5	1935170	590.5	1090140	590.5	1434390	590.5	1110080	590.5	1504070	590.5	1070050	590.5	1626440	590.5	1197370	590.5	1419520	590.5	142058	590.5	183147	590.5	1366370	590.5	1659290	590.5	1492460	590.5	1918610	590.5	1111690	590.5	1303380
591	1518300	591	1937540	591	1093750	591	1438550	591	1103620	591	1494450	591	1063220	591	1614360	591	1206980	591	1419160	591	142307	591	182587	591	1370100	591	1670840	591	1507930	591	1940980	591	1119020	591	1298290
591.5	1522730	591.5	1943320	591.5	1089820	591.5	1434660	591.5	1115460	591.5	1487090	591.5	1053840	591.5	1632270	591.5	1206670	591.5	1425350	591.5	142467	591.5	184032	591.5	1380420	591.5	1672400	591.5	1516480	591.5	1947820	591.5	1125010	591.5	1302650
592	1537740	592	1938230	592	1090290	592	1434310	592	1103810	592	1499720	592	1060790	592	1632300	592	1209810	592	1428670	592	143876	592	186061	592	1387750	592	1683710	592	1527890	592	1968640	592	1130770	592	1309020
592.5	1530750	592.5	1943000	592.5	1090670	592.5	1441180	592.5	1109730	592.5	1506380	592.5	1058600	592.5	1633310	592.5	1226250	592.5	1438070	592.5	144606	592.5	185122	592.5	1382450	592.5	1705270	592.5	1541410	592.5	1955990	592.5	1138520	592.5	1320210
593	1535200	593	1932480	593	1091130	593	1440190	593	1111670	593	1493780	593	1068700	593	1615810	593	1232640	593	1437130	593	144989	593	186693	593	1389960	593	1692450	593	1552130	593	1969900	593	1145790	593	1323540
593.5	1533780	593.5	1918220	593.5	1096920	593.5	1430160	593.5	1111940	593.5	1492340	593.5	1072840	593.5	1627080	593.5	1233250	593.5	1449130	593.5	144811	593.5	187700	593.5	1397100	593.5	1699210	593.5	1559130	593.5	1985760	593.5	1151470	593.5	1324220
594	1559900	594	1927750	594	1097930	594	1423390	594	1113380	594	1495060	594	1066220	594	1619250	594	1233120	594	1438460	594	145105	594	187607	594	1401000	594	1704210	594	1568110	594	1995580	594	1149160	594	1328530
594.5	1531800	594.5	1939310	594.5	1095070	594.5	1430370	594.5	1112280	594.5	1496580	594.5	1061030	594.5	1621740	594.5	1243590	594.5	1439550	594.5	147041	594.5	187228	594.5	1404700	594.5	1702160	594.5	1581500	594.5	2008940	594.5	1157780	594.5	1346560
595	1530210	595	1915240	595	1095530	595	1434290	595	1111680	595	1489850	595	1069960	595	1619020	595	1248970	595	1468000	595	146526	595	188498	595	1408910	595	1710430	595	1597430	595	2025640	595	1165740	595	1334620
595.5	1549230	595.5	1921030	595.5	1094440	595.5	1418890	595.5	1109580	595.5	1480060	595.5	1053690	595.5	1607610	595.5	1257190	595.5	1453600	595.5	146965	595.5	189966	595.5	1416960	595.5	1736890	595.5	1606010	595.5	2024750	595.5	1165210	595.5	1352980
596	1532860	596	1919020	596	1097610	596	1432410	596	1107750	596	1495000	596	1064110	596	1623790	596	1256850	596	1466830	596	147401	596	189335	596	1428320	596	1711050	596	1603760	596	2051710	596	1177770	596	1347650
596.5	1528390	596.5	1920390	596.5	1104900	596.5	1415660	596.5	1114760	596.5	1487580	596.5	1064320	596.5	1612820	596.5	1272830	596.5	1468050	596.5	148089	596.5	190088	596.5	1416400	596.5	1730940	596.5	1609440	596.5	2056560	596.5	1171100	596.5	1342130
597	1541230	597	1910580	597	1100150	597	1421230	597	1111360	597	1490040	597	1061400	597	1627230	597	1259750	597	1463940	597	149253	597	190785	597	1434610	597	1727480	597	1616390	597	2057290	597	1177250	597	1353390
597.5	1532020	597.5	1915480	597.5	1103040	597.5	1425050	597.5	1115000	597.5	1477110	597.5	1059840	597.5	1605670	597.5	1273980	597.5	1476860	597.5	147639	597.5	191269	597.5	1446270	597.5	1740820	597.5	1644660	597.5	2091640	597.5	1183320	597.5	1367490
598	1539250	598	1913560	598	1086940	598	1425520	598	1102820	598	1483790	598	1058500	598	1613840	598	1261270	598	1465460	598	148408	598	191322	598	1443650	598	1724130	598	1647110	598	2074030	598	1185830	598	1369670
598.5	1529110	598.5	1897090	598.5	1093480	598.5	1407120	598.5	1116000	598.5	1459720	598.5	1067170	598.5	1616120	598.5	1274160	598.5	1475980	598.5	149155	598.5	193294	598.5	1435520	598.5	1733370	598.5	1655610	598.5	2101710	598.5	1191490	598.5	1384110
599	1522240	599	1913120	599	1097360	599	1418620	599	1108300	599	1467910	599	1067460	599	1602870	599	1274410	599	1459440	599	148970	599	191836	599	1443460	599	1738250	599	1648800	599	2089490	599	1214240	599	1369510
599.5	1533590	599.5	1904990	599.5	1111590	599.5	1401120	599.5	1107770	599.5	1473440	599.5	1066720	599.5	1599120	599.5	1265920	599.5	1484200	599.5	148652	599.5	194170	599.5	1452820	599.5	1748360	599.5	1674000	599.5	2110170	599.5	1189730	599.5	1381360
600	1521960	600	1903630	600	1093840	600	1414220	600	1100330	600	1477990	600	1051200	600	1605370	600	1292540	600	1477870	600	150096	600	194428	600	1460290	600	1754220	600	1680490	600	2102270	600	1199800	600	1376330
600.5	1532930	600.5	1905920	600.5	1096460	600.5	1400160	600.5	1098550	600.5	1474130	600.5	1055530	600.5	1600340	600.5	1291140	600.5	1488340	600.5	150546	600.5	193755	600.5	1446920	600.5	1734410	600.5	1677820	600.5	2109420	600.5	1202530	600.5	1384890
601	1526440	601	1918590	601	1100170	601	1400790	601	1111500	601	1447340	601	1051280	601	1568380	601	1283050	601	1476440	601	149978	601	192580	601	1446660	601	1755820	601	1688280	601	2117470	601	1214720	601	1378760
601.5	1512450	601.5	1888110	601.5	1099230	601.5	1410210	601.5	1117690	601.5	1475510	601.5	1062250	601.5	1592720	601.5	1289060	601.5	1480810	601.5	151747	601.5	194647	601.5	1449430	601.5	1751140	601.5	1691650	601.5	2115670	601.5	1204180	601.5	1381550
602	1531220	602	1884930	602	1093550	602	1391870	602	1117830	602	1470790	602	1061000	602	1578250	602	1291740	602	1478680	602	150089	602	194557	602	1457380	602	1746180	602	1710400	602	2135850	602	1215820	602	1394370
602.5	1530420	602.5	1873030	602.5	1087310	602.5	1394210	602.5	1111000	602.5	1458260	602.5	1056770	602.5	1581380	602.5	1295660	602.5	1483680	602.5	151344	602.5	194272	602.5	1460900	602.5	1764580	602.5	1699540	602.5	2148490	602.5	1222610	602.5	1389890
603	1523450	603	1861560	603	1093110	603	1398840	603	1105820	603	1452980	603	1048710	603	1589320	603	1292890	603	1479460	603	150189	603	195825	603	1453510	603	1753860	603	1715210	603	2114510	603	1225780	603	1397320
603.5	1509930	603.5	1884830	603.5	1104540	603.5	1385180	603.5	1105450	603.5	1435370	603.5	1061490	603.5	1579340	603.5	1296250	603.5	1488900	603.5	152292	603.5	194714	603.5	1468490	603.5	1753580	603.5	1725220	603.5	2132370	603.5	1224190	603.5	1398920
604	1514120	604	1870380	604	1101090	604	1393440	604	1102310	604	1433830	604	1055220	604	1571410	604	1296020	604	1499280	604	149804	604	195496	604	1452860	604	1751040	604	1731690	604	2142030	604	1232860	604	1398170
604.5	1513570	604.5	1872550	604.5	1089540	604.5	1389120	604.5	1102080	604.5	1431190	604.5	1051710	604.5	1566190	604.5	1306040	604.5	1498120	604.5	151363	604.5	196185	604.5	1465650	604.5	1745490	604.5	1717820	604.5	2158010	604.5	1226320	604.5	1398720
605	1511050	605	1861140	605	1085560	605	1379350	605	1105250	605	1437570	605	1055450	605	1558500	605	1301000	605	1494600	605	150858	605	193872	605	1476740	605	1743920	605	1727530	605	2168970	605	1234920	605	1381160
605.5	1502700	605.5	1846700	605.5	1096230	605.5	1364230	605.5	1093710	605.5	1428450	605.5	1046530	605.5	1555730	605.5	1307510	605.5	1489430	605.5	150960	605.5	193040	605.5	1458980	605.5	1749650	605.5	1731410	605.5	2154830	605.5	1237270	605.5	1404660
606	1494090	606	1846150	606	1081760	606	1380590	606	1092280	606	1432460	606	1058600	606	1551580	606	1299750	606	1495250	606	152116	606	194656	606	1479470	606	1743890	606	1741280	606	2166400	606	1239260	606	1389920
606.5	1515560	606.5	1846590	606.5	1071850	606.5	1369770	606.5	1093390	606.5	1427870	606.5	1055750	606.5	1550280	606.5	1302590	606.5	1485980	606.5	151522	606.5	195679	606.5	1469570	606.5	1753080	606.5	1749370	606.5	2167850	606.5	1232210	606.5	1398040
607	1506560	607	1839060	607	1073370	607	1367700	607	1084730	607	1416390	607	1033460	607	1559600	607	1303860	607	1486610	607	150254	607	194740	607	1464420	607	1754530	607	1771310	607	2173840	607	1242760	607	1410400
607.5	1491040	607.5	1834540	607.5	1070000	607.5	1372020	607.5	1079700	607.5	1428370	607.5	1034190	607.5	1547630	607.5	1300830	607.5	1486470	607.5	151555	607.5	195930	607.5	1482410	607.5	1760100	607.5	1746160	607.5	2171960	607.5	1246130	607.5	1408720
608	1498290	608	1833330	608	1086760	608	1364210	608	1092090	608	1408280	608	1037690	608	1548990	608	1303650	608	1481710	608	152033	608	194805	608	1485880	608	1750500	608	1760910	608	2181830	608	1247710	608	1406200
608.5	1499320	608.5	1817750	608.5	1065400	608.5	1360690	608.5	1089690	608.5	1413280	608.5	1039140	608.5	1537060	608.5	1297140	608.5	1476140	608.5	151932	608.5	196753	608.5	1462150	608.5	1745770	608.5	1756270	608.5	2191540	608.5	1245000	608.5	1398470
609	1485400	609	1825200	609	1061890	609	1337890	609	1083020	609	1391660	609	1034410	609	1541160	609	1304090	609	1486360	609	150905	609	195617	609	1473030	609	1744100	609	1772590	609	2187320	609	1257320	609	1410790
609.5	1467850	609.5	1809100	609.5	1056870	609.5	1345310	609.5	1078010	609.5	1390080	609.5	1029710	609.5	1533370	609.5	1304420	609.5	1490120	609.5	151572	609.5	193831	609.5	1480560	609.5	1739340	609.5	1764390	609.5	2183020	609.5	1239000	609.5	1400970
610	1472420	610	1809610	610	1056730	610	1349050	610	1068290	610	1394700	610	1026230	610	1503930	610	1298730	610	1478980	610	150566	610	194315	610	1461800	610	1725230	610	1769240	610	2189370	610	1231010	610	1403770
610.5	1478890	610.5	1804830	610.5	1058630	610.5	1337240	610.5	1073100	610.5	1385300	610.5	1029350	610.5	1527560	610.5	1286580	610.5	1480500	610.5	151243	610.5	194382	610.5	1478800	610.5	1748410	610.5	1779820	610.5	2191770	610.5	1254460	610.5	1396120
611	1480800	611	1798600	611	1059310	611	1334390	611	1068000	611	1396740	611	1012690	611	1508870	611	1301140	611	1478740	611	151400	611	194930	611	1456880	611	1732610	611	1770590	611	2199470	611	1240170	611	1389100
611.5	1476970	611.5	1776690	611.5	1066670	611.5	1323380	611.5	1071960	611.5	1391380	611.5	1030940	611.5	1505750	611.5	1297850	611.5	1485670	611.5	151820	611.5	194598	611.5	1468240	611.5	1738620	611.5	1763910	611.5	2183870	611.5	1241780	611.5	1402620
612	1483520	612	1803240	612	1049060	612	1338410	612	1059190	612	1375810	612	1025300	612	1512510	612	1286640	612	1477370	612	149270	612	195357	612	1467830	612	1735040	612	1785550	612	2197710	612	1242880	612	1395150
612.5	1471980	612.5	1777820	612.5	1053370	612.5	1321260	612.5	1052950	612.5	1367080	612.5	1023970	612.5	1505090	612.5	1300370	612.5	1470830	612.5	151325	612.5	194069	612.5	1462630	612.5	1728440	612.5	1776200	612.5	2201940	612.5	1242020	612.5	1385700
613	1458530	613	1767850	613	1042560	613	1306180	613	1068470	613	1371920	613	1012610	613	1495640	613	1284540	613	1479410	613	150592	613	192467	613	1460620	613	1720780	613	1788410	613	2198180	613	1235620	613	1404240
613.5	1458250	613.5	1768030	613.5	1044110	613.5	1301280	613.5	1051550	613.5	1350260	613.5	1017820	613.5	1490420	613.5	1305880	613.5	1473130	613.5	150738	613.5	193168	613.5	1477440	613.5	1732080	613.5	1786910	613.5	2198190	613.5	1235760	613.5	1392320
614	1450340	614	1753430	614	1041800	614	1300000	614	1054280	614	1364040	614	1010090	614	1484060	614	1292070	614	1466090	614	149708	614	192696	614	1466190	614	1725290	614	1773250	614	2194000	614	1252050	614	1393700
614.5	1466660	614.5	1764290	614.5	1029230	614.5	1302960	614.5	1055020	614.5	1352170	614.5	1013900	614.5	1460710	614.5	1301440	614.5	1462910	614.5	149224	614.5	192608	614.5	1460620	614.5	1729570	614.5	1770480	614.5	2191740	614.5	1246650	614.5	1396840
615	1441430	615	1759290	615	1039900	615	1287250	615	1043380	615	1337610	615	1013000	615	1466850	615	1290350	615	1456670	615	149417	615	192605	615	1456530	615	1702400	615	1800300	615	2192360	615	1228610	615	1385100
615.5	1428570	615.5	1735280	615.5	1027240	615.5	1300880	615.5	1042800	615.5	1326170	615.5	1011900	615.5	1461220	615.5	1283420	615.5	1450160	615.5	149396	615.5	191236	615.5	1450220	615.5	1711390	615.5	1786170	615.5	2191310	615.5	1239380	615.5	1390590
616	1432840	616	1733960	616	1031390	616	1276890	616	1047170	616	1327110	616	990563	616	1459810	616	1292110	616	1464940	616	149921	616	190920	616	1462020	616	1705320	616	1787640	616	2198980	616	1244450	616	1381040
616.5	1443410	616.5	1728880	616.5	1020480	616.5	1287370	616.5	1038410	616.5	1338690	616.5	988380	616.5	1460060	616.5	1281060	616.5	1443010	616.5	149241	616.5	192629	616.5	1450470	616.5	1686750	616.5	1792150	616.5	2205600	616.5	1233120	616.5	1382560
617	1416740	617	1728670	617	1023430	617	1271180	617	1051960	617	1313790	617	989259	617	1443580	617	1282800	617	1451480	617	147535	617	191179	617	1449940	617	1698420	617	1785960	617	2180360	617	1251370	617	1395470
617.5	1413930	617.5	1708920	617.5	1008020	617.5	1263280	617.5	1032590	617.5	1316090	617.5	976430	617.5	1439040	617.5	1279470	617.5	1455180	617.5	146579	617.5	189199	617.5	1450980	617.5	1688340	617.5	1794450	617.5	2193490	617.5	1228600	617.5	1375490
618	1407380	618	1702310	618	1000240	618	1245560	618	1021980	618	1300630	618	980319	618	1437800	618	1282550	618	1433410	618	149835	618	191200	618	1447960	618	1702780	618	1785590	618	2188220	618	1218880	618	1387900
618.5	1398910	618.5	1695800	618.5	999666	618.5	1257380	618.5	1029640	618.5	1307300	618.5	977355	618.5	1426970	618.5	1276470	618.5	1438130	618.5	147657	618.5	190033	618.5	1433610	618.5	1693220	618.5	1790340	618.5	2190930	618.5	1223530	618.5	1388390
619	1411370	619	1687150	619	1005680	619	1257680	619	1020360	619	1306610	619	975470	619	1418620	619	1266380	619	1438140	619	147933	619	190049	619	1442950	619	1700830	619	1779490	619	2211080	619	1223850	619	1370570
619.5	1396120	619.5	1698010	619.5	991383	619.5	1251390	619.5	1011450	619.5	1289630	619.5	977992	619.5	1422510	619.5	1279220	619.5	1429380	619.5	149114	619.5	189531	619.5	1441540	619.5	1680960	619.5	1795780	619.5	2188600	619.5	1230540	619.5	1361670
620	1404340	620	1685730	620	996524	620	1233260	620	1004000	620	1282350	620	975125	620	1403550	620	1264450	620	1433380	620	147131	620	188702	620	1417610	620	1668110	620	1789610	620	2185820	620	1228380	620	1374120
620.5	1384510	620.5	1655590	620.5	975830	620.5	1223550	620.5	1000170	620.5	1269640	620.5	961672	620.5	1401090	620.5	1258220	620.5	1411500	620.5	147159	620.5	188198	620.5	1431050	620.5	1685320	620.5	1787600	620.5	2189560	620.5	1221180	620.5	1365000
621	1385300	621	1666690	621	983745	621	1229140	621	998555	621	1282440	621	964932	621	1397760	621	1247380	621	1416410	621	146513	621	187237	621	1435090	621	1663330	621	1792630	621	2174460	621	1217980	621	1343320
621.5	1370080	621.5	1648880	621.5	965277	621.5	1213340	621.5	983847	621.5	1257310	621.5	948811	621.5	1402430	621.5	1261320	621.5	1418120	621.5	146792	621.5	187511	621.5	1419140	621.5	1659160	621.5	1785770	621.5	2169670	621.5	1207860	621.5	1363970
622	1375160	622	1642570	622	974873	622	1212410	622	988200	622	1248810	622	942599	622	1375870	622	1248180	622	1429090	622	145739	622	187454	622	1409080	622	1655990	622	1787360	622	2179730	622	1213620	622	1345620
622.5	1352310	622.5	1634140	622.5	975725	622.5	1214790	622.5	978258	622.5	1248190	622.5	943306	622.5	1374230	622.5	1243790	622.5	1406900	622.5	144032	622.5	185836	622.5	1419940	622.5	1659810	622.5	1771190	622.5	2163080	622.5	1211660	622.5	1364300
623	1358720	623	1623210	623	963342	623	1206710	623	994413	623	1239510	623	936760	623	1364100	623	1252590	623	1399320	623	144203	623	185447	623	1407520	623	1658310	623	1774840	623	2164270	623	1203020	623	1337800
623.5	1347020	623.5	1611060	623.5	965076	623.5	1197070	623.5	978589	623.5	1251320	623.5	943716	623.5	1352140	623.5	1247280	623.5	1397200	623.5	143493	623.5	183454	623.5	1394220	623.5	1649840	623.5	1776540	623.5	2158590	623.5	1200250	623.5	1346790
624	1346510	624	1611690	624	960345	624	1190820	624	967672	624	1231270	624	937364	624	1355070	624	1243170	624	1408500	624	143709	624	184743	624	1394130	624	1632960	624	1770350	624	2155820	624	1202760	624	1330690
624.5	1344620	624.5	1610440	624.5	955639	624.5	1178660	624.5	959759	624.5	1244430	624.5	939471	624.5	1352490	624.5	1229280	624.5	1392100	624.5	142801	624.5	184429	624.5	1394190	624.5	1633000	624.5	1772120	624.5	2140220	624.5	1215160	624.5	1323550
625	1332580	625	1601400	625	944134	625	1191240	625	972023	625	1234520	625	925251	625	1339440	625	1233570	625	1376420	625	143843	625	183175	625	1389810	625	1613970	625	1770130	625	2143200	625	1207440	625	1332750
625.5	1324560	625.5	1571900	625.5	943602	625.5	1167450	625.5	955499	625.5	1213700	625.5	927238	625.5	1343790	625.5	1233290	625.5	1380620	625.5	143879	625.5	182710	625.5	1404790	625.5	1615440	625.5	1784130	625.5	2169890	625.5	1204240	625.5	1333240
626	1320910	626	1585920	626	938921	626	1155120	626	962386	626	1220730	626	913860	626	1345040	626	1224840	626	1365960	626	142099	626	182231	626	1384670	626	1613620	626	1756680	626	2148090	626	1198390	626	1322020
626.5	1316290	626.5	1573610	626.5	934750	626.5	1161750	626.5	947602	626.5	1194980	626.5	919977	626.5	1315160	626.5	1227220	626.5	1372470	626.5	141246	626.5	182741	626.5	1379630	626.5	1589290	626.5	1764220	626.5	2116560	626.5	1189980	626.5	1324190
627	1306500	627	1561010	627	931813	627	1160100	627	952081	627	1197450	627	912434	627	1338020	627	1226020	627	1349850	627	141530	627	181183	627	1380830	627	1613930	627	1737890	627	2125150	627	1183010	627	1307750
627.5	1301510	627.5	1563450	627.5	920222	627.5	1145020	627.5	954979	627.5	1191900	627.5	905474	627.5	1309140	627.5	1201510	627.5	1355830	627.5	140462	627.5	179980	627.5	1373110	627.5	1600780	627.5	1746340	627.5	2112860	627.5	1183070	627.5	1322040
628	1298500	628	1559360	628	930056	628	1132420	628	948277	628	1186210	628	910740	628	1315280	628	1209910	628	1356650	628	142358	628	178327	628	1384410	628	1599910	628	1746490	628	2104850	628	1191180	628	1309460
628.5	1279300	628.5	1555090	628.5	915796	628.5	1142930	628.5	948679	628.5	1172210	628.5	902737	628.5	1293540	628.5	1222250	628.5	1341890	628.5	140783	628.5	177047	628.5	1387540	628.5	1586140	628.5	1744510	628.5	2118670	628.5	1176830	628.5	1317730
629	1282900	629	1538030	629	894713	629	1115420	629	939057	629	1161990	629	893261	629	1292230	629	1209070	629	1350810	629	139127	629	176871	629	1366070	629	1588300	629	1741640	629	2100200	629	1175810	629	1300230
629.5	1270390	629.5	1517830	629.5	913648	629.5	1119660	629.5	924277	629.5	1154820	629.5	901919	629.5	1275750	629.5	1210690	629.5	1366760	629.5	139320	629.5	176838	629.5	1358790	629.5	1564130	629.5	1732610	629.5	2102300	629.5	1182590	629.5	1293440
630	1269140	630	1513680	630	902521	630	1125810	630	930081	630	1163760	630	879692	630	1264560	630	1206230	630	1341250	630	140145	630	177112	630	1358410	630	1575580	630	1746690	630	2103220	630	1182650	630	1289040
630.5	1288440	630.5	1505330	630.5	891809	630.5	1101700	630.5	921406	630.5	1148340	630.5	881441	630.5	1263040	630.5	1178900	630.5	1342170	630.5	138305	630.5	177584	630.5	1351400	630.5	1559780	630.5	1721990	630.5	2108230	630.5	1163340	630.5	1291000
631	1262410	631	1499310	631	898059	631	1103600	631	909676	631	1130080	631	871697	631	1249470	631	1184530	631	1322570	631	135454	631	175001	631	1341390	631	1557000	631	1741840	631	2078780	631	1161740	631	1291550
631.5	1255970	631.5	1481310	631.5	884226	631.5	1081120	631.5	903143	631.5	1127640	631.5	880274	631.5	1239370	631.5	1176320	631.5	1329630	631.5	136376	631.5	173839	631.5	1328820	631.5	1547320	631.5	1726510	631.5	2057950	631.5	1171090	631.5	1280700
632	1252430	632	1476170	632	880075	632	1102350	632	900228	632	1125660	632	872834	632	1241170	632	1190670	632	1319800	632	136547	632	174735	632	1346590	632	1540210	632	1727020	632	2066600	632	1159210	632	1264790
632.5	1240730	632.5	1466080	632.5	883727	632.5	1078050	632.5	900426	632.5	1123460	632.5	864298	632.5	1249020	632.5	1178780	632.5	1312370	632.5	135583	632.5	172006	632.5	1330850	632.5	1512030	632.5	1731100	632.5	2069900	632.5	1157070	632.5	1260450
633	1239040	633	1482300	633	875885	633	1060020	633	884142	633	1129780	633	865874	633	1226260	633	1172210	633	1299860	633	134558	633	171315	633	1328050	633	1531350	633	1707210	633	2032430	633	1152620	633	1265610
633.5	1234460	633.5	1445230	633.5	868188	633.5	1077080	633.5	883139	633.5	1112370	633.5	842097	633.5	1233400	633.5	1186050	633.5	1306100	633.5	134584	633.5	172915	633.5	1318640	633.5	1516000	633.5	1706450	633.5	2063110	633.5	1148780	633.5	1254150
634	1218170	634	1450060	634	871481	634	1075380	634	877093	634	1102650	634	847731	634	1222750	634	1170220	634	1294830	634	133051	634	172300	634	1317540	634	1490650	634	1727980	634	2047850	634	1138990	634	1239870
634.5	1229460	634.5	1428580	634.5	860480	634.5	1054570	634.5	879524	634.5	1099620	634.5	843686	634.5	1218120	634.5	1159370	634.5	1299740	634.5	135083	634.5	171006	634.5	1321910	634.5	1511640	634.5	1669750	634.5	2044610	634.5	1136590	634.5	1258040
635	1209100	635	1437570	635	854236	635	1048940	635	878833	635	1097060	635	836948	635	1211870	635	1148990	635	1290780	635	132465	635	170323	635	1308470	635	1500740	635	1692490	635	2034310	635	1138290	635	1250750
635.5	1198480	635.5	1442180	635.5	847926	635.5	1045180	635.5	869937	635.5	1067540	635.5	843267	635.5	1202570	635.5	1154830	635.5	1280960	635.5	131670	635.5	167982	635.5	1290130	635.5	1490510	635.5	1663230	635.5	2050990	635.5	1119100	635.5	1250360
636	1202640	636	1419550	636	849556	636	1035590	636	856608	636	1070350	636	846407	636	1190930	636	1146730	636	1274280	636	131266	636	168381	636	1287670	636	1488830	636	1697700	636	2027850	636	1126130	636	1244060
636.5	1186170	636.5	1401860	636.5	840462	636.5	1018160	636.5	861401	636.5	1067700	636.5	832834	636.5	1185090	636.5	1138640	636.5	1291460	636.5	131562	636.5	169322	636.5	1292570	636.5	1471650	636.5	1672940	636.5	2029800	636.5	1125270	636.5	1226460
637	1177090	637	1382730	637	841523	637	1033880	637	852102	637	1073030	637	827192	637	1178280	637	1140570	637	1258960	637	130317	637	165792	637	1277190	637	1490290	637	1678290	637	2013970	637	1125400	637	1232700
637.5	1184830	637.5	1367180	637.5	830293	637.5	1027050	637.5	851448	637.5	1046500	637.5	812417	637.5	1160340	637.5	1127480	637.5	1264760	637.5	131797	637.5	165469	637.5	1278000	637.5	1465400	637.5	1656870	637.5	1998510	637.5	1112490	637.5	1231470
638	1167260	638	1383290	638	826288	638	1025830	638	843292	638	1050290	638	809167	638	1161950	638	1117230	638	1256230	638	130361	638	164631	638	1274970	638	1457310	638	1661450	638	2003910	638	1113990	638	1215000
638.5	1172780	638.5	1371410	638.5	825382	638.5	1019290	638.5	844839	638.5	1033970	638.5	815160	638.5	1164730	638.5	1131690	638.5	1264470	638.5	130167	638.5	163770	638.5	1259810	638.5	1448950	638.5	1661810	638.5	2000750	638.5	1112100	638.5	1192210
639	1166260	639	1356020	639	823383	639	1007570	639	834453	639	1036690	639	811522	639	1141320	639	1110000	639	1252980	639	127272	639	164022	639	1260940	639	1462620	639	1663730	639	1971770	639	1104000	639	1210370
639.5	1151500	639.5	1359220	639.5	821868	639.5	1005050	639.5	846032	639.5	1047490	639.5	805950	639.5	1142320	639.5	1109950	639.5	1233550	639.5	128194	639.5	162635	639.5	1270150	639.5	1434670	639.5	1653480	639.5	1969940	639.5	1101660	639.5	1203100
640	1149810	640	1351020	640	825263	640	1002390	640	824752	640	1021270	640	799723	640	1134460	640	1106550	640	1250270	640	125641	640	161454	640	1262730	640	1452810	640	1651220	640	1984400	640	1105270	640	1201920
640.5	1149080	640.5	1337410	640.5	820892	640.5	994274	640.5	822412	640.5	1018480	640.5	801241	640.5	1122970	640.5	1099640	640.5	1249050	640.5	125311	640.5	158357	640.5	1246620	640.5	1426730	640.5	1658990	640.5	1950220	640.5	1093190	640.5	1209750
641	1155720	641	1331740	641	803986	641	995802	641	830745	641	1012300	641	773648	641	1114490	641	1084320	641	1218720	641	127014	641	158732	641	1238990	641	1429140	641	1642850	641	1950930	641	1102150	641	1188910
641.5	1151880	641.5	1327540	641.5	802663	641.5	986318	641.5	802059	641.5	1006540	641.5	795822	641.5	1129160	641.5	1098510	641.5	1224570	641.5	124701	641.5	159762	641.5	1239070	641.5	1435050	641.5	1661640	641.5	1959620	641.5	1091700	641.5	1181890
642	1121650	642	1314590	642	798725	642	962619	642	810887	642	1004220	642	784746	642	1100640	642	1105040	642	1213380	642	124550	642	160068	642	1228320	642	1425030	642	1626990	642	1931510	642	1070410	642	1184580
642.5	1112810	642.5	1331560	642.5	779595	642.5	972822	642.5	803412	642.5	992217	642.5	774580	642.5	1102090	642.5	1096390	642.5	1196470	642.5	123564	642.5	157498	642.5	1234830	642.5	1409050	642.5	1634750	642.5	1941260	642.5	1086720	642.5	1178800
643	1105610	643	1292180	643	802334	643	948519	643	805672	643	978230	643	769122	643	1091860	643	1090990	643	1208170	643	123135	643	157079	643	1240220	643	1389690	643	1616230	643	1941820	643	1079620	643	1181210
643.5	1099120	643.5	1290960	643.5	789974	643.5	961909	643.5	794734	643.5	997170	643.5	762795	643.5	1080260	643.5	1084520	643.5	1184130	643.5	123571	643.5	157573	643.5	1213730	643.5	1388140	643.5	1602180	643.5	1914920	643.5	1077810	643.5	1174160
644	1092020	644	1272120	644	779520	644	936251	644	779351	644	973046	644	750309	644	1089460	644	1073960	644	1195760	644	122350	644	155613	644	1218290	644	1387320	644	1600210	644	1919820	644	1073660	644	1158260
644.5	1108650	644.5	1276980	644.5	777178	644.5	926659	644.5	787967	644.5	959226	644.5	752186	644.5	1065340	644.5	1068160	644.5	1171260	644.5	120991	644.5	153939	644.5	1212450	644.5	1381250	644.5	1605790	644.5	1902340	644.5	1045310	644.5	1161640
645	1087090	645	1262690	645	764288	645	949250	645	778535	645	977103	645	749316	645	1059010	645	1061550	645	1169170	645	121013	645	152714	645	1193500	645	1364580	645	1583830	645	1894970	645	1056490	645	1145900
645.5	1069680	645.5	1257710	645.5	765869	645.5	922874	645.5	773178	645.5	958446	645.5	747961	645.5	1066860	645.5	1053200	645.5	1163550	645.5	118624	645.5	152755	645.5	1197620	645.5	1350790	645.5	1575980	645.5	1902800	645.5	1054980	645.5	1124950
646	1066850	646	1256900	646	758218	646	917952	646	773999	646	940775	646	741004	646	1049670	646	1057690	646	1164660	646	118423	646	151888	646	1177440	646	1348670	646	1580790	646	1878030	646	1049660	646	1139730
646.5	1061760	646.5	1247080	646.5	752754	646.5	916965	646.5	770604	646.5	941385	646.5	730564	646.5	1051800	646.5	1042270	646.5	1172580	646.5	118952	646.5	150444	646.5	1186610	646.5	1347390	646.5	1559230	646.5	1865830	646.5	1049270	646.5	1137940
647	1054960	647	1228760	647	755948	647	906584	647	754059	647	922383	647	733909	647	1036170	647	1040970	647	1141990	647	116907	647	150829	647	1164120	647	1333690	647	1571190	647	1856190	647	1042830	647	1130070
647.5	1054660	647.5	1225360	647.5	736656	647.5	912488	647.5	764990	647.5	924398	647.5	727710	647.5	1027030	647.5	1027560	647.5	1147440	647.5	116780	647.5	149054	647.5	1174500	647.5	1341560	647.5	1570150	647.5	1858640	647.5	1036370	647.5	1122160
648	1043950	648	1207290	648	740272	648	889852	648	742124	648	917599	648	716321	648	1035630	648	1034490	648	1139300	648	116127	648	149642	648	1158180	648	1332730	648	1554660	648	1875440	648	1029890	648	1120130
648.5	1034170	648.5	1210610	648.5	731430	648.5	879472	648.5	750717	648.5	916498	648.5	725412	648.5	1010820	648.5	1018640	648.5	1128750	648.5	117505	648.5	147662	648.5	1151890	648.5	1307180	648.5	1546270	648.5	1826810	648.5	1015200	648.5	1107830
649	1034610	649	1190060	649	726867	649	874210	649	739014	649	907752	649	711893	649	1013330	649	1031160	649	1121290	649	115012	649	147093	649	1130410	649	1315680	649	1546780	649	1834690	649	1020130	649	1102410
649.5	1029780	649.5	1186890	649.5	721090	649.5	876754	649.5	734924	649.5	901404	649.5	707993	649.5	1005040	649.5	1022530	649.5	1125510	649.5	114691	649.5	145975	649.5	1138000	649.5	1297000	649.5	1524610	649.5	1802500	649.5	1007800	649.5	1095090
650	1024720	650	1191700	650	701373	650	864941	650	729642	650	889495	650	696700	650	995579	650	999586	650	1109850	650	115426	650	145841	650	1139170	650	1297870	650	1537100	650	1805520	650	1010170	650	1095540
650.5	1014480	650.5	1160880	650.5	710453	650.5	858306	650.5	717499	650.5	878646	650.5	698764	650.5	993356	650.5	1006410	650.5	1111660	650.5	113987	650.5	143438	650.5	1139620	650.5	1282140	650.5	1522270	650.5	1802470	650.5	1010520	650.5	1085830
651	995838	651	1166930	651	704796	651	844666	651	710582	651	886791	651	685064	651	985815	651	993351	651	1103010	651	113339	651	145762	651	1117430	651	1290160	651	1503560	651	1793840	651	997250	651	1071220
651.5	1002890	651.5	1169310	651.5	708211	651.5	858938	651.5	701568	651.5	869944	651.5	686358	651.5	964384	651.5	976372	651.5	1085880	651.5	112809	651.5	143044	651.5	1127160	651.5	1285470	651.5	1514550	651.5	1773420	651.5	984562	651.5	1072400
652	978361	652	1149250	652	702785	652	845900	652	704150	652	862329	652	683455	652	973196	652	987422	652	1084120	652	113115	652	142394	652	1110940	652	1264130	652	1503850	652	1771090	652	973876	652	1076830
652.5	983234	652.5	1153430	652.5	693402	652.5	838670	652.5	702096	652.5	871413	652.5	688331	652.5	954958	652.5	988510	652.5	1083630	652.5	110958	652.5	142321	652.5	1114800	652.5	1262220	652.5	1491610	652.5	1777410	652.5	979700	652.5	1050380
653	984420	653	1149520	653	699381	653	834481	653	703766	653	838425	653	680229	653	952566	653	967660	653	1068820	653	111716	653	141066	653	1109720	653	1244590	653	1481270	653	1764120	653	985035	653	1058200
653.5	980051	653.5	1138440	653.5	696776	653.5	822636	653.5	694079	653.5	842841	653.5	664651	653.5	944522	653.5	967725	653.5	1077220	653.5	109319	653.5	140302	653.5	1095590	653.5	1246710	653.5	1470470	653.5	1751050	653.5	956581	653.5	1039920
654	966123	654	1125510	654	684569	654	814522	654	689624	654	845481	654	665885	654	944484	654	961689	654	1049870	654	109517	654	140374	654	1089010	654	1227380	654	1458380	654	1745410	654	970717	654	1046110
654.5	975448	654.5	1120650	654.5	677774	654.5	810747	654.5	680316	654.5	841796	654.5	660803	654.5	931336	654.5	957337	654.5	1049310	654.5	109780	654.5	139799	654.5	1075850	654.5	1232600	654.5	1448520	654.5	1719160	654.5	964837	654.5	1037100
655	962381	655	1103580	655	665606	655	812060	655	678332	655	827473	655	655836	655	913992	655	950379	655	1047300	655	108866	655	137647	655	1074530	655	1218940	655	1459010	655	1732230	655	948086	655	1024500
655.5	956400	655.5	1094300	655.5	660371	655.5	802146	655.5	674754	655.5	820663	655.5	643020	655.5	917518	655.5	960406	655.5	1051840	655.5	107803	655.5	136639	655.5	1069910	655.5	1211960	655.5	1433980	655.5	1686000	655.5	957732	655.5	1019450
656	957481	656	1095720	656	668215	656	780776	656	664888	656	821200	656	647883	656	921221	656	936812	656	1028750	656	106680	656	135721	656	1051900	656	1195770	656	1419650	656	1711110	656	953534	656	1010390
656.5	938283	656.5	1079720	656.5	644175	656.5	788752	656.5	669352	656.5	816925	656.5	654238	656.5	900313	656.5	931278	656.5	1019190	656.5	105577	656.5	135651	656.5	1067480	656.5	1186200	656.5	1437010	656.5	1688230	656.5	927745	656.5	1018090
657	926780	657	1071980	657	657456	657	781637	657	656968	657	812534	657	638867	657	911772	657	921196	657	1019800	657	105510	657	134780	657	1051270	657	1187750	657	1408650	657	1687920	657	934134	657	1006220
657.5	928875	657.5	1067360	657.5	648249	657.5	773449	657.5	656435	657.5	795686	657.5	637463	657.5	885049	657.5	928259	657.5	1016360	657.5	106236	657.5	133788	657.5	1051070	657.5	1194860	657.5	1374190	657.5	1691210	657.5	934016	657.5	1001810
658	919361	658	1057610	658	640764	658	768692	658	656037	658	796232	658	636859	658	897931	658	918454	658	1015740	658	104219	658	133024	658	1043270	658	1186590	658	1355490	658	1641830	658	928249	658	1006550
658.5	919796	658.5	1055340	658.5	639151	658.5	764953	658.5	652698	658.5	801703	658.5	633878	658.5	891251	658.5	907773	658.5	1022900	658.5	104173	658.5	132818	658.5	1034970	658.5	1178370	658.5	1353210	658.5	1646050	658.5	914721	658.5	973303
659	894016	659	1041590	659	633130	659	765814	659	637430	659	782912	659	629497	659	869983	659	899199	659	999162	659	102614	659	131707	659	1029280	659	1160860	659	1367070	659	1638440	659	902465	659	980976
659.5	913628	659.5	1042730	659.5	635706	659.5	749002	659.5	630789	659.5	774690	659.5	628660	659.5	864964	659.5	896451	659.5	1006560	659.5	104672	659.5	130654	659.5	1017530	659.5	1154350	659.5	1357100	659.5	1657110	659.5	906130	659.5	973845
660	899697	660	1036490	660	627219	660	763424	660	633918	660	762618	660	612184	660	859727	660	892613	660	1010820	660	100552	660	128648	660	1020400	660	1144580	660	1343550	660	1616430	660	894076	660	970012
660.5	897823	660.5	1019360	660.5	614463	660.5	743204	660.5	630970	660.5	756759	660.5	630209	660.5	866438	660.5	903303	660.5	989815	660.5	100757	660.5	129223	660.5	1010060	660.5	1144430	660.5	1348260	660.5	1632570	660.5	893835	660.5	972897
661	894806	661	1010860	661	621520	661	736708	661	613661	661	749017	661	606067	661	856309	661	877328	661	991785	661	100002	661	127203	661	998774	661	1129820	661	1322000	661	1598010	661	893230	661	966574
661.5	883927	661.5	1012770	661.5	609311	661.5	727859	661.5	626568	661.5	753822	661.5	586977	661.5	850188	661.5	881151	661.5	980884	661.5	101248	661.5	126911	661.5	997443	661.5	1121270	661.5	1332010	661.5	1592540	661.5	888790	661.5	941272
662	887965	662	984517	662	620116	662	735974	662	622390	662	739560	662	602705	662	830285	662	875581	662	980033	662	100730	662	127945	662	975153	662	1119350	662	1329120	662	1589950	662	873316	662	938554
662.5	868308	662.5	995960	662.5	607522	662.5	730243	662.5	616095	662.5	738479	662.5	589608	662.5	837668	662.5	857560	662.5	974570	662.5	98887.1	662.5	125189	662.5	988912	662.5	1118200	662.5	1303310	662.5	1581290	662.5	875232	662.5	932145
663	866723	663	986974	663	603250	663	711538	663	607297	663	727266	663	590801	663	828970	663	859360	663	958617	663	99400	663	124281	663	970147	663	1104500	663	1289580	663	1558430	663	872562	663	944773
663.5	864784	663.5	984868	663.5	590891	663.5	711930	663.5	595818	663.5	728390	663.5	598102	663.5	825050	663.5	855090	663.5	945244	663.5	98347.5	663.5	123481	663.5	973064	663.5	1116930	663.5	1301820	663.5	1566300	663.5	859113	663.5	935700
664	854635	664	961474	664	606086	664	701770	664	606130	664	726949	664	581510	664	812739	664	859211	664	968240	664	97119.8	664	122344	664	949274	664	1080720	664	1286140	664	1547890	664	858747	664	926399
664.5	841060	664.5	960149	664.5	587276	664.5	704946	664.5	597143	664.5	714439	664.5	569049	664.5	814456	664.5	834457	664.5	946229	664.5	98494.2	664.5	123167	664.5	961979	664.5	1082090	664.5	1292500	664.5	1540960	664.5	863632	664.5	935159
665	841049	665	965050	665	571928	665	694388	665	585112	665	722661	665	576641	665	807341	665	836669	665	936106	665	95159.4	665	121373	665	966040	665	1075950	665	1278080	665	1530600	665	857652	665	890407
665.5	836810	665.5	953166	665.5	584949	665.5	690006	665.5	587861	665.5	704922	665.5	571659	665.5	796443	665.5	844044	665.5	940411	665.5	95274.7	665.5	121505	665.5	949721	665.5	1070710	665.5	1265030	665.5	1519070	665.5	839075	665.5	914811
666	828568	666	945554	666	572516	666	690150	666	575688	666	702734	666	557385	666	784961	666	825542	666	936817	666	93801.3	666	120547	666	930264	666	1053790	666	1264400	666	1529830	666	839006	666	889868
666.5	823288	666.5	950239	666.5	575214	666.5	683520	666.5	571014	666.5	698968	666.5	567697	666.5	780664	666.5	831919	666.5	924829	666.5	94016.5	666.5	119872	666.5	946719	666.5	1064280	666.5	1251300	666.5	1509920	666.5	831465	666.5	892346
667	809664	667	933890	667	557506	667	662674	667	580860	667	696481	667	559508	667	785253	667	821651	667	921967	667	95353.8	667	118542	667	935178	667	1050870	667	1237510	667	1496630	667	813989	667	887341
667.5	816347	667.5	931898	667.5	567348	667.5	662681	667.5	569244	667.5	675317	667.5	542275	667.5	785110	667.5	811270	667.5	920021	667.5	94473.1	667.5	117285	667.5	913597	667.5	1046090	667.5	1225030	667.5	1505000	667.5	824684	667.5	894207
668	796144	668	920041	668	564840	668	663598	668	559909	668	680958	668	566676	668	755027	668	807467	668	910056	668	92677.9	668	117140	668	929500	668	1042460	668	1231370	668	1480620	668	829978	668	891711
668.5	788930	668.5	916843	668.5	559934	668.5	666980	668.5	559118	668.5	671808	668.5	544064	668.5	769933	668.5	817205	668.5	907238	668.5	91571.7	668.5	116270	668.5	910099	668.5	1009040	668.5	1213330	668.5	1480550	668.5	813784	668.5	868122
669	785203	669	912229	669	544619	669	658790	669	551519	669	670497	669	549640	669	762308	669	806256	669	887634	669	91927.2	669	115464	669	904313	669	1027330	669	1231620	669	1477970	669	801351	669	858370
669.5	788971	669.5	897125	669.5	547790	669.5	647047	669.5	551608	669.5	660012	669.5	544114	669.5	755188	669.5	801068	669.5	870192	669.5	91654.7	669.5	114557	669.5	905419	669.5	1004350	669.5	1220200	669.5	1456550	669.5	814221	669.5	870570
670	784290	670	884213	670	542030	670	650918	670	556370	670	653472	670	540783	670	753195	670	793574	670	876834	670	89343.6	670	114432	670	898035	670	1011090	670	1214300	670	1457620	670	813520	670	864570
670.5	787891	670.5	882580	670.5	528570	670.5	640643	670.5	540985	670.5	654024	670.5	531882	670.5	735430	670.5	779468	670.5	874610	670.5	89697.1	670.5	112522	670.5	896466	670.5	1002810	670.5	1202390	670.5	1439820	670.5	803398	670.5	849152
671	762130	671	874172	671	541134	671	627576	671	548132	671	660741	671	521478	671	737969	671	787024	671	855344	671	89723	671	112668	671	888925	671	982942	671	1185810	671	1434170	671	791814	671	848705
671.5	769757	671.5	862519	671.5	527298	671.5	633236	671.5	533393	671.5	634397	671.5	527441	671.5	728449	671.5	772697	671.5	867837	671.5	89033.1	671.5	111577	671.5	871856	671.5	984941	671.5	1174610	671.5	1448690	671.5	793660	671.5	853931
672	759795	672	871754	672	535649	672	629161	672	534500	672	639128	672	519120	672	722236	672	765300	672	851707	672	88925	672	111584	672	879511	672	985973	672	1177230	672	1429860	672	778526	672	838238
672.5	758846	672.5	854110	672.5	521200	672.5	630179	672.5	522845	672.5	638056	672.5	512949	672.5	716124	672.5	762700	672.5	857748	672.5	88029.4	672.5	110033	672.5	870094	672.5	969467	672.5	1175700	672.5	1424590	672.5	775633	672.5	839132
673	750878	673	846530	673	516168	673	618687	673	535890	673	646281	673	509973	673	709082	673	760072	673	869278	673	87638.4	673	109029	673	864652	673	984720	673	1182040	673	1420850	673	758088	673	824027
673.5	737118	673.5	847576	673.5	529942	673.5	594953	673.5	530601	673.5	636761	673.5	506360	673.5	712564	673.5	764347	673.5	851547	673.5	85802.2	673.5	108915	673.5	863640	673.5	960207	673.5	1165950	673.5	1406510	673.5	769064	673.5	822599
674	747484	674	846148	674	510993	674	606205	674	541086	674	639456	674	503424	674	715083	674	755360	674	842677	674	85722.1	674	108938	674	865515	674	960077	674	1169820	674	1406830	674	756475	674	824842
674.5	754903	674.5	832708	674.5	505038	674.5	600116	674.5	542705	674.5	629990	674.5	497136	674.5	701925	674.5	746432	674.5	833055	674.5	86044.9	674.5	107434	674.5	855931	674.5	962890	674.5	1150790	674.5	1385820	674.5	765345	674.5	804615
675	746048	675	826143	675	502266	675	604580	675	521138	675	624656	675	508756	675	698464	675	751215	675	831450	675	85220.1	675	105592	675	862222	675	949132	675	1156110	675	1355570	675	749513	675	807538
675.5	732338	675.5	829306	675.5	511538	675.5	587306	675.5	509094	675.5	605953	675.5	492001	675.5	688474	675.5	734983	675.5	818523	675.5	85678.4	675.5	104488	675.5	839700	675.5	935400	675.5	1122850	675.5	1351370	675.5	731585	675.5	795390
676	717046	676	814921	676	507540	676	578072	676	508205	676	592717	676	495103	676	674699	676	737545	676	828933	676	85725.5	676	104607	676	832383	676	931691	676	1129490	676	1358250	676	750117	676	800008
676.5	714495	676.5	810720	676.5	494666	676.5	565518	676.5	496013	676.5	603911	676.5	491800	676.5	685368	676.5	742115	676.5	800870	676.5	84563.9	676.5	105965	676.5	827403	676.5	934900	676.5	1116810	676.5	1349450	676.5	736001	676.5	792979
677	703544	677	807144	677	487570	677	578567	677	495675	677	598171	677	490413	677	650810	677	727009	677	788422	677	83004.3	677	104277	677	814979	677	913983	677	1115850	677	1326620	677	732449	677	780848
677.5	693177	677.5	800330	677.5	488664	677.5	570543	677.5	486743	677.5	578441	677.5	490672	677.5	656896	677.5	718781	677.5	788520	677.5	85211.6	677.5	103484	677.5	820921	677.5	915373	677.5	1110830	677.5	1337770	677.5	719916	677.5	764715
678	704510	678	804788	678	483807	678	576156	678	496715	678	568021	678	487840	678	663415	678	720680	678	784412	678	83209.6	678	103025	678	802319	678	892618	678	1091880	678	1305940	678	727582	678	772258
678.5	702646	678.5	793879	678.5	478098	678.5	567058	678.5	479230	678.5	580339	678.5	476472	678.5	650227	678.5	696878	678.5	785067	678.5	83772.4	678.5	101028	678.5	801624	678.5	898065	678.5	1104760	678.5	1310160	678.5	722448	678.5	775341
679	679103	679	777615	679	480039	679	551499	679	474402	679	577414	679	475809	679	645551	679	702149	679	772268	679	82229.5	679	101663	679	808746	679	892486	679	1073030	679	1299890	679	711790	679	763494
679.5	693152	679.5	778902	679.5	461832	679.5	555799	679.5	478782	679.5	572632	679.5	461376	679.5	642030	679.5	684318	679.5	775680	679.5	82267.4	679.5	101452	679.5	802763	679.5	888971	679.5	1073740	679.5	1299360	679.5	721480	679.5	759040
680	666927	680	757513	680	471599	680	549428	680	471428	680	556549	680	453627	680	628627	680	675985	680	762920	680	78985.7	680	97740.4	680	775687	680	852051	680	1057990	680	1264710	680	697455	680	746297
680.5	674305	680.5	745652	680.5	472579	680.5	539674	680.5	461229	680.5	557355	680.5	455410	680.5	627343	680.5	673694	680.5	759206	680.5	78141.7	680.5	98794	680.5	772237	680.5	874622	680.5	1047880	680.5	1259190	680.5	698869	680.5	748436
681	667360	681	750295	681	458327	681	540941	681	446548	681	551687	681	440303	681	617831	681	673583	681	752463	681	77597.7	681	97674	681	776184	681	854609	681	1035990	681	1238120	681	684918	681	741957
681.5	664367	681.5	753846	681.5	456469	681.5	545309	681.5	460238	681.5	550399	681.5	454816	681.5	607556	681.5	686206	681.5	745430	681.5	76121.8	681.5	97650.1	681.5	760176	681.5	851181	681.5	1020570	681.5	1258420	681.5	689174	681.5	719310
682	659170	682	744746	682	451916	682	535298	682	456808	682	543830	682	449895	682	611400	682	659858	682	738636	682	75474.1	682	96808.6	682	762743	682	842261	682	1018390	682	1247180	682	684457	682	730948
682.5	641811	682.5	728290	682.5	456026	682.5	538193	682.5	441726	682.5	530619	682.5	447238	682.5	611862	682.5	653754	682.5	725183	682.5	76062.5	682.5	96070.5	682.5	762043	682.5	843537	682.5	1020110	682.5	1229210	682.5	680744	682.5	738392
683	651284	683	727825	683	452843	683	519138	683	438695	683	529158	683	440021	683	593507	683	650295	683	732418	683	74666.6	683	94127.3	683	736572	683	849143	683	1013740	683	1209890	683	680949	683	721549
683.5	644082	683.5	712526	683.5	438104	683.5	521784	683.5	444021	683.5	521145	683.5	437983	683.5	600024	683.5	652848	683.5	707561	683.5	74921.4	683.5	94380.1	683.5	746650	683.5	816440	683.5	1019370	683.5	1201010	683.5	656570	683.5	716316
684	632487	684	721590	684	439749	684	519778	684	439630	684	521683	684	431503	684	596258	684	647075	684	719240	684	74091.9	684	95048.4	684	733252	684	814013	684	1012720	684	1203270	684	661350	684	714037
684.5	633074	684.5	713860	684.5	434302	684.5	518470	684.5	436090	684.5	526238	684.5	434031	684.5	589855	684.5	656620	684.5	709632	684.5	73334	684.5	93745.6	684.5	739503	684.5	804905	684.5	999448	684.5	1184560	684.5	647704	684.5	709445
685	627568	685	707381	685	440973	685	513159	685	432245	685	524864	685	428429	685	579048	685	636801	685	711072	685	73357.9	685	93153	685	728247	685	808501	685	1006680	685	1175980	685	663730	685	703183
685.5	612812	685.5	696473	685.5	425802	685.5	503462	685.5	421849	685.5	512657	685.5	416619	685.5	594154	685.5	638734	685.5	701702	685.5	72199	685.5	92420.3	685.5	723581	685.5	801350	685.5	981963	685.5	1169670	685.5	647124	685.5	687770
686	615012	686	698159	686	425306	686	496540	686	434807	686	504453	686	425942	686	574609	686	625581	686	700629	686	72851.4	686	91478.4	686	721082	686	803682	686	986176	686	1169170	686	653113	686	697467
686.5	614450	686.5	698703	686.5	416090	686.5	491354	686.5	419210	686.5	503578	686.5	416724	686.5	569324	686.5	615255	686.5	682743	686.5	71540.5	686.5	89772.4	686.5	710456	686.5	782241	686.5	978781	686.5	1170520	686.5	638755	686.5	677256
687	606647	687	689610	687	422771	687	495291	687	417494	687	513163	687	413723	687	571044	687	619574	687	671978	687	71003.1	687	90386.8	687	707198	687	780155	687	963963	687	1167690	687	634178	687	676278
687.5	598193	687.5	675566	687.5	416123	687.5	492509	687.5	417433	687.5	504521	687.5	406064	687.5	561291	687.5	610418	687.5	669708	687.5	71032.1	687.5	90032.3	687.5	689308	687.5	783814	687.5	969722	687.5	1160820	687.5	621497	687.5	670534
688	593992	688	668847	688	415631	688	482517	688	411017	688	486047	688	403353	688	566249	688	619545	688	687765	688	71548.2	688	87702.6	688	691545	688	776471	688	963390	688	1139700	688	626062	688	673601
688.5	604557	688.5	678370	688.5	409311	688.5	477106	688.5	419267	688.5	490945	688.5	403320	688.5	544162	688.5	609533	688.5	684861	688.5	69972.7	688.5	87887.3	688.5	694389	688.5	763506	688.5	983874	688.5	1148450	688.5	621616	688.5	669366
689	579888	689	665061	689	400780	689	476420	689	399914	689	490762	689	409112	689	549082	689	595591	689	665029	689	70559.5	689	86389.7	689	683854	689	769583	689	988137	689	1133520	689	616232	689	670580
689.5	593225	689.5	651513	689.5	403314	689.5	459248	689.5	412414	689.5	475525	689.5	395511	689.5	551827	689.5	587038	689.5	654606	689.5	69939.4	689.5	86043.2	689.5	684145	689.5	771190	689.5	963838	689.5	1136420	689.5	604830	689.5	654501
690	581752	690	651831	690	397351	690	465044	690	400828	690	482466	690	399126	690	546860	690	607701	690	665166	690	70191.3	690	85744.3	690	681061	690	758594	690	961487	690	1109730	690	609712	690	659007
690.5	577242	690.5	626805	690.5	406836	690.5	476825	690.5	411225	690.5	467397	690.5	387311	690.5	532066	690.5	595289	690.5	649844	690.5	67651.4	690.5	84774	690.5	672851	690.5	746064	690.5	952425	690.5	1106530	690.5	604987	690.5	646807
691	569047	691	654733	691	396541	691	461465	691	394254	691	480634	691	399575	691	522432	691	583466	691	640658	691	67015.9	691	84978.5	691	675746	691	749436	691	944505	691	1106710	691	593921	691	648143
691.5	569366	691.5	646929	691.5	387633	691.5	458896	691.5	387704	691.5	467024	691.5	379365	691.5	517606	691.5	574162	691.5	644612	691.5	67906.5	691.5	83736	691.5	665229	691.5	747345	691.5	936877	691.5	1097570	691.5	579067	691.5	639106
692	568839	692	634851	692	387317	692	458683	692	397962	692	468019	692	382765	692	526719	692	578546	692	655834	692	67315.6	692	82824.3	692	670833	692	740718	692	933299	692	1087650	692	588270	692	637181
692.5	571200	692.5	631177	692.5	386662	692.5	453932	692.5	391875	692.5	455640	692.5	379412	692.5	513924	692.5	575691	692.5	643624	692.5	67335.3	692.5	83823.6	692.5	648813	692.5	738423	692.5	926780	692.5	1082940	692.5	589349	692.5	626069
693	556057	693	617707	693	384151	693	447984	693	383972	693	460535	693	371586	693	510611	693	586613	693	638665	693	65933.1	693	82937.8	693	660652	693	731984	693	916958	693	1080900	693	578098	693	636029
693.5	556319	693.5	627231	693.5	384182	693.5	445026	693.5	383585	693.5	452514	693.5	363310	693.5	509889	693.5	564824	693.5	627380	693.5	65598.2	693.5	83284.2	693.5	666075	693.5	721950	693.5	924140	693.5	1068650	693.5	576020	693.5	617485
694	547037	694	615186	694	374030	694	446744	694	386722	694	439603	694	364153	694	499548	694	568235	694	625621	694	64781.3	694	82485.1	694	649398	694	716876	694	895085	694	1054680	694	573504	694	613926
694.5	538529	694.5	612634	694.5	375264	694.5	436727	694.5	379784	694.5	445583	694.5	366390	694.5	504906	694.5	564860	694.5	628665	694.5	65329.6	694.5	80972	694.5	634381	694.5	714385	694.5	906351	694.5	1056000	694.5	567410	694.5	612193
695	536703	695	601690	695	372336	695	438964	695	368310	695	446706	695	361296	695	497528	695	560176	695	608352	695	63576.3	695	80065.4	695	649264	695	706366	695	893192	695	1040300	695	557855	695	603603
695.5	547881	695.5	608494	695.5	372237	695.5	438470	695.5	364304	695.5	442605	695.5	359816	695.5	491680	695.5	560597	695.5	611502	695.5	65441.9	695.5	79457.1	695.5	633179	695.5	704086	695.5	889065	695.5	1046190	695.5	551369	695.5	613831
696	534338	696	585623	696	363507	696	421776	696	367180	696	427997	696	364657	696	482729	696	550968	696	597487	696	61591.3	696	79373.5	696	631280	696	702135	696	890799	696	1016750	696	550522	696	593776
696.5	526445	696.5	595489	696.5	367395	696.5	418191	696.5	368199	696.5	434409	696.5	356396	696.5	491792	696.5	550096	696.5	608956	696.5	62986.4	696.5	78995	696.5	624565	696.5	693824	696.5	888982	696.5	1023770	696.5	552774	696.5	619610
697	523744	697	575206	697	358754	697	420755	697	365830	697	439932	697	354208	697	480036	697	545580	697	607867	697	61566.9	697	77053.1	697	619918	697	692668	697	881605	697	1015730	697	543695	697	592285
697.5	522767	697.5	580291	697.5	352769	697.5	413111	697.5	349291	697.5	419884	697.5	349086	697.5	470365	697.5	541177	697.5	582932	697.5	61540.6	697.5	77168.1	697.5	610887	697.5	680448	697.5	874601	697.5	1006170	697.5	539958	697.5	591101
698	514324	698	582166	698	358604	698	419526	698	350438	698	427867	698	342421	698	479693	698	529778	698	581842	698	60498.8	698	77779.8	698	607535	698	671574	698	878718	698	995359	698	530919	698	576462
698.5	516243	698.5	565097	698.5	342768	698.5	408983	698.5	362997	698.5	418175	698.5	342956	698.5	468049	698.5	537752	698.5	582508	698.5	61213.1	698.5	76398.5	698.5	609157	698.5	671964	698.5	871233	698.5	990158	698.5	535340	698.5	590508
699	506040	699	577601	699	344381	699	400589	699	341727	699	427310	699	348410	699	470624	699	539875	699	583928	699	61152.7	699	75948.1	699	606436	699	664758	699	853650	699	990385	699	538478	699	569853
699.5	500894	699.5	562395	699.5	344935	699.5	413640	699.5	353729	699.5	411025	699.5	339440	699.5	465888	699.5	531776	699.5	581637	699.5	60483.6	699.5	72877	699.5	608622	699.5	656487	699.5	843112	699.5	990428	699.5	524408	699.5	561233
700	502900	700	559406	700	332841	700	395487	700	347553	700	405439	700	335573	700	464232	700	517641	700	591748	700	58684.5	700	73689.2	700	598662	700	667741	700	827902	700	974352	700	525147	700	564587
700.5	501227	700.5	561069	700.5	336739	700.5	394550	700.5	346846	700.5	400336	700.5	336799	700.5	449319	700.5	511346	700.5	571509	700.5	58162.3	700.5	75385.6	700.5	595968	700.5	654130	700.5	816240	700.5	964172	700.5	536249	700.5	570466
701	495977	701	571044	701	339602	701	393618	701	341198	701	405407	701	325067	701	447776	701	509327	701	576487	701	58885.1	701	74071.4	701	597150	701	643536	701	818698	701	964182	701	532850	701	568590
701.5	491009	701.5	546853	701.5	332120	701.5	383091	701.5	332534	701.5	398370	701.5	332010	701.5	452015	701.5	508609	701.5	568783	701.5	58464.2	701.5	74342.8	701.5	573202	701.5	630180	701.5	823491	701.5	942537	701.5	510497	701.5	553637
702	484476	702	527952	702	332590	702	398335	702	331109	702	392958	702	329076	702	443621	702	517152	702	554853	702	58270.7	702	72105.3	702	577898	702	628331	702	808021	702	937207	702	502107	702	554009
702.5	490162	702.5	541382	702.5	325631	702.5	390529	702.5	329326	702.5	381856	702.5	331564	702.5	443143	702.5	511568	702.5	557596	702.5	57919.4	702.5	71936.4	702.5	568192	702.5	629110	702.5	806174	702.5	941063	702.5	507044	702.5	533459
703	480399	703	542732	703	323492	703	378969	703	327603	703	383376	703	317343	703	435606	703	493845	703	537839	703	58002.2	703	71243.5	703	566333	703	620014	703	769476	703	936362	703	503706	703	545386
703.5	477107	703.5	524969	703.5	329338	703.5	386351	703.5	325980	703.5	385171	703.5	322140	703.5	449621	703.5	501680	703.5	541277	703.5	56104.2	703.5	72303.5	703.5	563557	703.5	627110	703.5	796743	703.5	928902	703.5	507122	703.5	537475
704	465524	704	536341	704	320031	704	374250	704	328292	704	370545	704	321429	704	432412	704	491778	704	530028	704	56447.3	704	71586.7	704	556084	704	615335	704	793534	704	913278	704	499689	704	541615
704.5	474958	704.5	518600	704.5	326019	704.5	367083	704.5	320536	704.5	381549	704.5	316925	704.5	424492	704.5	490102	704.5	533310	704.5	57119.9	704.5	69607.9	704.5	558129	704.5	614151	704.5	789509	704.5	896524	704.5	479247	704.5	522726
705	465871	705	514915	705	319602	705	370693	705	310372	705	369960	705	318733	705	422468	705	475197	705	529293	705	55035.7	705	68807.7	705	544020	705	603857	705	782513	705	899698	705	493939	705	529898
705.5	473503	705.5	512552	705.5	313281	705.5	373260	705.5	312252	705.5	361778	705.5	309798	705.5	421056	705.5	471418	705.5	528476	705.5	55212.1	705.5	68884.9	705.5	551980	705.5	599328	705.5	768032	705.5	886719	705.5	490200	705.5	536605
706	471030	706	509637	706	319404	706	361971	706	318661	706	369924	706	305688	706	415100	706	463402	706	528248	706	54707.8	706	68764	706	544529	706	599609	706	767128	706	886258	706	492264	706	526925
706.5	455639	706.5	500152	706.5	311456	706.5	356404	706.5	304069	706.5	358573	706.5	304786	706.5	409340	706.5	458083	706.5	502305	706.5	53089.7	706.5	66837.3	706.5	547866	706.5	602804	706.5	750179	706.5	868512	706.5	484097	706.5	525404
707	447506	707	506705	707	302904	707	354962	707	309474	707	366547	707	294301	707	408627	707	467812	707	512438	707	55314.9	707	66189.9	707	541540	707	589020	707	754314	707	873765	707	475474	707	506549
707.5	447819	707.5	499215	707.5	307923	707.5	346671	707.5	310264	707.5	359667	707.5	302926	707.5	415781	707.5	466125	707.5	510188	707.5	53377.5	707.5	67615.8	707.5	533801	707.5	580137	707.5	751109	707.5	875826	707.5	470229	707.5	518373
708	443506	708	500506	708	295519	708	352471	708	301650	708	362654	708	301187	708	397138	708	469450	708	502383	708	52766.4	708	66153.1	708	539132	708	590803	708	751390	708	848160	708	475504	708	502990
708.5	438874	708.5	494507	708.5	298979	708.5	342266	708.5	290078	708.5	350069	708.5	297934	708.5	397760	708.5	459539	708.5	514190	708.5	52386.3	708.5	66726.9	708.5	522586	708.5	576747	708.5	751798	708.5	862716	708.5	471395	708.5	502648
709	435757	709	480757	709	293433	709	343517	709	289888	709	343089	709	298939	709	400324	709	465492	709	494150	709	51492	709	66125.8	709	527921	709	579084	709	745022	709	853580	709	452374	709	488930
709.5	439994	709.5	481575	709.5	298855	709.5	342762	709.5	290452	709.5	335026	709.5	292001	709.5	404034	709.5	449672	709.5	503895	709.5	51980.4	709.5	64581.7	709.5	511416	709.5	566126	709.5	733326	709.5	847386	709.5	462230	709.5	488648
710	434639	710	484815	710	292120	710	335408	710	289478	710	333565	710	292572	710	395312	710	443611	710	502528	710	52010.2	710	64524.2	710	515144	710	571239	710	733208	710	841697	710	459089	710	491619
710.5	435430	710.5	475228	710.5	289350	710.5	338335	710.5	281176	710.5	337557	710.5	279044	710.5	393192	710.5	447553	710.5	493416	710.5	51885.4	710.5	64827.5	710.5	516196	710.5	564714	710.5	719404	710.5	844297	710.5	455506	710.5	496605
711	425757	711	465303	711	285607	711	330160	711	288482	711	338782	711	279967	711	384668	711	452070	711	496512	711	51395.8	711	64561.5	711	498313	711	561690	711	724845	711	832097	711	448274	711	481977
711.5	450991	711.5	454853	711.5	284020	711.5	326508	711.5	284098	711.5	332527	711.5	283949	711.5	373370	711.5	435673	711.5	485377	711.5	50040.7	711.5	63484.8	711.5	498663	711.5	550109	711.5	705034	711.5	812779	711.5	445554	711.5	482062
712	429725	712	470782	712	278112	712	331458	712	282098	712	339147	712	274377	712	372607	712	432348	712	484105	712	49793.1	712	62824.5	712	496358	712	547913	712	707168	712	817950	712	438946	712	477469
712.5	430530	712.5	452383	712.5	272823	712.5	323728	712.5	275819	712.5	339374	712.5	270292	712.5	375561	712.5	429912	712.5	478608	712.5	48171	712.5	62174.6	712.5	483134	712.5	544658	712.5	702180	712.5	804418	712.5	427487	712.5	472180
713	407842	713	455175	713	269778	713	317974	713	276930	713	326824	713	275312	713	365098	713	425688	713	461631	713	50402.8	713	60722.5	713	496925	713	550548	713	701331	713	801205	713	431076	713	468645
713.5	403971	713.5	453611	713.5	274968	713.5	318090	713.5	285924	713.5	317104	713.5	268406	713.5	374886	713.5	429449	713.5	474351	713.5	47750.9	713.5	60846.3	713.5	475901	713.5	523494	713.5	688646	713.5	777371	713.5	429983	713.5	457139
714	397623	714	456441	714	271272	714	316704	714	272394	714	314171	714	265914	714	367113	714	415082	714	460542	714	47710	714	60563.3	714	482734	714	532571	714	670846	714	772587	714	436333	714	466280
714.5	409077	714.5	449969	714.5	269793	714.5	302749	714.5	270344	714.5	320121	714.5	269665	714.5	360058	714.5	426939	714.5	465155	714.5	49177.3	714.5	60007.3	714.5	482621	714.5	520768	714.5	683729	714.5	775412	714.5	420713	714.5	453941
715	400620	715	440854	715	265831	715	308490	715	266230	715	307853	715	264851	715	354447	715	411965	715	452487	715	47256.6	715	59331.7	715	466061	715	521549	715	664977	715	756797	715	426841	715	453370
715.5	390044	715.5	438710	715.5	269195	715.5	304976	715.5	265666	715.5	310759	715.5	263560	715.5	368924	715.5	406993	715.5	434028	715.5	47462.6	715.5	59225.2	715.5	472694	715.5	514209	715.5	658050	715.5	767011	715.5	428326	715.5	455222
716	387673	716	430991	716	261265	716	293975	716	256162	716	307974	716	256360	716	348220	716	396032	716	444219	716	46223.6	716	59023.7	716	456988	716	500835	716	658108	716	773546	716	415401	716	448016
716.5	395705	716.5	431492	716.5	257806	716.5	287807	716.5	260930	716.5	304651	716.5	248974	716.5	352131	716.5	404429	716.5	438027	716.5	46965.9	716.5	58778.1	716.5	466464	716.5	510343	716.5	639691	716.5	739612	716.5	417925	716.5	444058
717	389278	717	436165	717	258378	717	301127	717	259368	717	304691	717	254322	717	342919	717	406318	717	441176	717	45497.8	717	58475.4	717	452951	717	507521	717	641980	717	754160	717	410492	717	437673
717.5	375425	717.5	425366	717.5	257331	717.5	296601	717.5	252636	717.5	302450	717.5	246617	717.5	341156	717.5	405286	717.5	428257	717.5	45455.1	717.5	57095.2	717.5	455910	717.5	486621	717.5	641541	717.5	743372	717.5	406505	717.5	443942
718	374080	718	406817	718	249720	718	293415	718	248403	718	292122	718	253323	718	335879	718	388319	718	439747	718	46876.9	718	56858	718	443801	718	478710	718	643676	718	738450	718	399063	718	419721
718.5	380081	718.5	429180	718.5	253102	718.5	293815	718.5	253022	718.5	286161	718.5	248431	718.5	334260	718.5	394093	718.5	426503	718.5	43723.5	718.5	54925.1	718.5	439047	718.5	485866	718.5	630290	718.5	709915	718.5	396500	718.5	420094
719	369461	719	408523	719	248389	719	298004	719	252950	719	290394	719	246376	719	342674	719	386106	719	435245	719	44610.3	719	55578.6	719	444245	719	487184	719	617673	719	700539	719	397328	719	422448
719.5	354002	719.5	411728	719.5	246882	719.5	283165	719.5	248237	719.5	290457	719.5	237988	719.5	333247	719.5	386056	719.5	426597	719.5	43426.5	719.5	56413.2	719.5	460265	719.5	480960	719.5	632154	719.5	717174	719.5	398088	719.5	428849
720	366330	720	403628	720	241561	720	280512	720	251650	720	292747	720	249031	720	328755	720	376137	720	410826	720	43826.7	720	53950.1	720	421105	720	475659	720	625962	720	714039	720	393321	720	419549
720.5	358589	720.5	397441	720.5	238992	720.5	287405	720.5	241499	720.5	296527	720.5	236708	720.5	338429	720.5	379499	720.5	413228	720.5	45230.2	720.5	54701.6	720.5	432681	720.5	473689	720.5	599355	720.5	722332	720.5	392669	720.5	406979
721	360333	721	393091	721	237154	721	279674	721	243657	721	279831	721	240586	721	319110	721	373162	721	414260	721	42210	721	53250.4	721	420049	721	466475	721	593285	721	710013	721	385355	721	415711
721.5	360827	721.5	387579	721.5	242218	721.5	269521	721.5	241798	721.5	296323	721.5	230402	721.5	319415	721.5	371291	721.5	409028	721.5	43280.4	721.5	53734.7	721.5	438307	721.5	466020	721.5	606880	721.5	704723	721.5	380362	721.5	399534
722	344916	722	394817	722	251294	722	279585	722	233786	722	275466	722	236059	722	319120	722	371420	722	407192	722	43798.2	722	53145.5	722	418764	722	461894	722	573821	722	681020	722	373500	722	396559
722.5	354845	722.5	388561	722.5	228622	722.5	271453	722.5	228125	722.5	275286	722.5	233843	722.5	316191	722.5	378170	722.5	398729	722.5	42382	722.5	52930.1	722.5	425772	722.5	458409	722.5	607457	722.5	690760	722.5	367011	722.5	414160
723	342995	723	381923	723	236446	723	264048	723	232126	723	271200	723	230976	723	311327	723	359725	723	396920	723	42294.1	723	52934.6	723	419675	723	463749	723	584960	723	670786	723	363597	723	397356
723.5	346196	723.5	369183	723.5	235829	723.5	262477	723.5	232251	723.5	268103	723.5	227700	723.5	303005	723.5	365434	723.5	388153	723.5	40887.9	723.5	51260.5	723.5	397503	723.5	442957	723.5	588061	723.5	666729	723.5	369598	723.5	394838
724	340948	724	371956	724	239460	724	262198	724	224482	724	263504	724	220094	724	306419	724	346785	724	386619	724	40973.4	724	52316.8	724	398908	724	452150	724	581450	724	654821	724	372777	724	391530
724.5	352864	724.5	378656	724.5	215015	724.5	250787	724.5	229240	724.5	256306	724.5	215907	724.5	305247	724.5	353060	724.5	381364	724.5	40632.1	724.5	50174.2	724.5	402458	724.5	456699	724.5	567836	724.5	652606	724.5	361684	724.5	391149
725	332183	725	368074	725	218094	725	259152	725	233761	725	269171	725	226821	725	310497	725	345531	725	387416	725	40228.6	725	50059.5	725	407056	725	439476	725	558537	725	663633	725	360067	725	389794
725.5	336716	725.5	365244	725.5	222211	725.5	260072	725.5	232188	725.5	259545	725.5	228051	725.5	297015	725.5	346372	725.5	384985	725.5	40063.3	725.5	49615.9	725.5	386364	725.5	438605	725.5	554940	725.5	652110	725.5	365195	725.5	386858
726	334145	726	359080	726	216691	726	247570	726	218447	726	255341	726	222863	726	299547	726	346540	726	386036	726	41042.3	726	48033.4	726	393959	726	437606	726	565217	726	640894	726	351651	726	378222
726.5	325840	726.5	355707	726.5	216165	726.5	251386	726.5	217044	726.5	261488	726.5	212164	726.5	289650	726.5	340758	726.5	384348	726.5	39121.1	726.5	48915.1	726.5	390671	726.5	428470	726.5	555950	726.5	653854	726.5	354481	726.5	374731
727	323261	727	349645	727	219721	727	254605	727	226410	727	250810	727	217308	727	290145	727	345416	727	371070	727	38758	727	49203.5	727	399030	727	439272	727	558606	727	654017	727	351793	727	374615
727.5	311731	727.5	354731	727.5	225469	727.5	251871	727.5	210017	727.5	248612	727.5	221946	727.5	283795	727.5	341900	727.5	362533	727.5	39659.5	727.5	47753.8	727.5	386054	727.5	421818	727.5	560941	727.5	640340	727.5	341792	727.5	370458
728	324203	728	344884	728	206715	728	243356	728	214215	728	241965	728	216559	728	280020	728	330342	728	375582	728	38342.6	728	48896.6	728	377916	728	418787	728	530369	728	621706	728	339838	728	375418
728.5	313178	728.5	346441	728.5	216777	728.5	241651	728.5	219549	728.5	245123	728.5	214018	728.5	291444	728.5	336059	728.5	365726	728.5	38732.8	728.5	47492.5	728.5	378665	728.5	415976	728.5	547565	728.5	610871	728.5	339647	728.5	363240
729	328778	729	344592	729	203796	729	237526	729	209284	729	245605	729	216625	729	282451	729	326781	729	361170	729	38646	729	47314.5	729	368314	729	409463	729	526753	729	623558	729	340884	729	346932
729.5	336213	729.5	349067	729.5	196596	729.5	243170	729.5	210250	729.5	236806	729.5	206831	729.5	275866	729.5	316256	729.5	362687	729.5	37826	729.5	47178.7	729.5	380231	729.5	412513	729.5	540096	729.5	619831	729.5	343549	729.5	354963
730	314578	730	329550	730	208788	730	236068	730	211604	730	237110	730	211262	730	278054	730	315212	730	351058	730	36896.4	730	45885.3	730	364625	730	408277	730	532005	730	593781	730	340579	730	356114
730.5	311289	730.5	330807	730.5	202918	730.5	232029	730.5	201988	730.5	243131	730.5	200742	730.5	279676	730.5	320844	730.5	352095	730.5	36907.5	730.5	45694.2	730.5	364842	730.5	396131	730.5	523302	730.5	586776	730.5	329308	730.5	346262
731	311996	731	328313	731	202213	731	230211	731	204737	731	232062	731	210463	731	274827	731	322725	731	345209	731	34881.7	731	46507.8	731	361882	731	386868	731	514804	731	592308	731	326839	731	356359
731.5	296549	731.5	326118	731.5	196839	731.5	227188	731.5	209451	731.5	240607	731.5	203298	731.5	262132	731.5	315620	731.5	336196	731.5	35314.4	731.5	45222.1	731.5	348870	731.5	386939	731.5	517838	731.5	580070	731.5	324453	731.5	331617
732	312130	732	325831	732	198896	732	227686	732	202539	732	233076	732	200685	732	269747	732	311081	732	335418	732	35928.6	732	45045	732	364088	732	394570	732	517273	732	575116	732	318788	732	342364
732.5	292700	732.5	338539	732.5	202162	732.5	216908	732.5	192622	732.5	229592	732.5	208509	732.5	262419	732.5	299866	732.5	339867	732.5	37147.6	732.5	43983.8	732.5	357402	732.5	387763	732.5	494076	732.5	567343	732.5	340903	732.5	337768
733	304013	733	325959	733	193396	733	218836	733	198243	733	217623	733	193101	733	266622	733	305825	733	342114	733	36098.5	733	44212.6	733	349718	733	397021	733	500508	733	574968	733	318797	733	335910
733.5	280349	733.5	314148	733.5	188387	733.5	220541	733.5	189399	733.5	220633	733.5	186051	733.5	259623	733.5	300043	733.5	337960	733.5	33532.2	733.5	44092.5	733.5	348362	733.5	385125	733.5	489083	733.5	576171	733.5	311000	733.5	333082
734	278832	734	319652	734	198469	734	218691	734	196190	734	222164	734	190172	734	251250	734	295993	734	323764	734	35182	734	43591.6	734	342601	734	375939	734	498435	734	553318	734	314562	734	332253
734.5	285653	734.5	310361	734.5	182832	734.5	221398	734.5	183911	734.5	208066	734.5	182802	734.5	252277	734.5	297040	734.5	321696	734.5	35276	734.5	43111.5	734.5	336800	734.5	376862	734.5	474683	734.5	558816	734.5	313896	734.5	336714
735	292988	735	311743	735	192647	735	218096	735	196511	735	216800	735	184010	735	248689	735	297091	735	319843	735	33087	735	42571.9	735	341627	735	369814	735	502837	735	537501	735	309946	735	319993
735.5	275936	735.5	312540	735.5	187334	735.5	222176	735.5	180747	735.5	215970	735.5	170150	735.5	260474	735.5	297323	735.5	322012	735.5	32487	735.5	42534.8	735.5	337579	735.5	364779	735.5	476021	735.5	531521	735.5	304679	735.5	325590
736	272786	736	305668	736	184178	736	207775	736	193739	736	205431	736	180546	736	246830	736	281482	736	319175	736	33038.8	736	42348	736	331767	736	358825	736	471882	736	524518	736	304389	736	334709
736.5	277079	736.5	293273	736.5	182893	736.5	212444	736.5	186963	736.5	208083	736.5	175153	736.5	240412	736.5	295209	736.5	323030	736.5	33573.7	736.5	40820.5	736.5	324517	736.5	357362	736.5	461209	736.5	558193	736.5	302166	736.5	313672
737	272813	737	299246	737	180514	737	206069	737	178984	737	211656	737	186282	737	238910	737	290861	737	310650	737	33347.7	737	40480	737	327092	737	352879	737	462901	737	513264	737	298957	737	313174
737.5	267288	737.5	291276	737.5	178480	737.5	203351	737.5	181771	737.5	216388	737.5	181911	737.5	236697	737.5	290776	737.5	301758	737.5	32080	737.5	42485	737.5	319769	737.5	360994	737.5	461901	737.5	524664	737.5	307363	737.5	313833
738	266777	738	288380	738	172675	738	195380	738	173474	738	206907	738	175505	738	232495	738	273684	738	308735	738	32830.2	738	39918.8	738	332664	738	350990	738	469178	738	514217	738	311980	738	319645
738.5	269736	738.5	284491	738.5	184978	738.5	211657	738.5	178944	738.5	199942	738.5	171727	738.5	232508	738.5	277648	738.5	305815	738.5	32171.8	738.5	39108.6	738.5	308401	738.5	371373	738.5	452580	738.5	513662	738.5	288819	738.5	294644
739	271802	739	291816	739	177992	739	194253	739	175892	739	206616	739	167820	739	242916	739	291663	739	296438	739	32317.5	739	41726.8	739	307684	739	350778	739	450850	739	496896	739	293836	739	302530
739.5	262821	739.5	295102	739.5	180291	739.5	194986	739.5	183633	739.5	202004	739.5	176228	739.5	234619	739.5	276020	739.5	294080	739.5	32328.4	739.5	39444.9	739.5	316014	739.5	333920	739.5	442012	739.5	505801	739.5	285873	739.5	298869
740	264983	740	294435	740	175160	740	193621	740	161274	740	195991	740	171651	740	224184	740	270463	740	296265	740	32611.7	740	39455.6	740	314344	740	333888	740	446675	740	502662	740	281659	740	290490
740.5	259607	740.5	284657	740.5	171239	740.5	190682	740.5	178873	740.5	188217	740.5	173715	740.5	232068	740.5	265796	740.5	293648	740.5	31208.8	740.5	37745.6	740.5	300922	740.5	339074	740.5	436261	740.5	520022	740.5	284636	740.5	299083
741	260126	741	277198	741	171630	741	194895	741	172339	741	195067	741	158118	741	218120	741	267007	741	301450	741	30320.4	741	38909	741	300051	741	326461	741	444003	741	493257	741	275458	741	290007
741.5	249436	741.5	286569	741.5	161592	741.5	191122	741.5	170411	741.5	185788	741.5	159679	741.5	212689	741.5	267718	741.5	289140	741.5	30108.5	741.5	38807.9	741.5	302179	741.5	334166	741.5	436393	741.5	510930	741.5	272788	741.5	292590
742	248003	742	278002	742	162764	742	185652	742	170717	742	178484	742	167235	742	228985	742	264931	742	294993	742	29176.1	742	37180.2	742	305347	742	330981	742	420509	742	490296	742	275468	742	291384
742.5	248267	742.5	275556	742.5	155070	742.5	186668	742.5	156131	742.5	189835	742.5	172857	742.5	219045	742.5	263698	742.5	289067	742.5	29820.3	742.5	36865	742.5	301442	742.5	329180	742.5	437873	742.5	482115	742.5	272429	742.5	291766
743	244267	743	273200	743	150796	743	186773	743	156067	743	192032	743	176799	743	220106	743	256616	743	292442	743	29354.8	743	36820	743	284893	743	318037	743	431081	743	479814	743	259490	743	284607
743.5	246273	743.5	265223	743.5	149632	743.5	180520	743.5	163539	743.5	191300	743.5	154408	743.5	213875	743.5	252350	743.5	288190	743.5	29620.6	743.5	36686.1	743.5	285062	743.5	324522	743.5	411805	743.5	475139	743.5	256347	743.5	284854
744	252143	744	261452	744	161660	744	175389	744	156905	744	189583	744	155428	744	221329	744	255234	744	274754	744	29968.7	744	37080.7	744	281417	744	323287	744	425803	744	477287	744	265682	744	282599
744.5	247455	744.5	256746	744.5	152991	744.5	184279	744.5	160090	744.5	182366	744.5	161759	744.5	207447	744.5	248994	744.5	271768	744.5	28541	744.5	35731.7	744.5	289091	744.5	302563	744.5	409542	744.5	493106	744.5	258369	744.5	269264
745	234964	745	252221	745	162122	745	177237	745	152619	745	180761	745	160167	745	205510	745	243157	745	281872	745	28675.5	745	36442.2	745	290360	745	310326	745	400813	745	469199	745	258848	745	284179
745.5	232617	745.5	246873	745.5	158269	745.5	175341	745.5	150850	745.5	189097	745.5	157240	745.5	205853	745.5	249299	745.5	275901	745.5	28639.3	745.5	35003	745.5	288365	745.5	311758	745.5	405928	745.5	465344	745.5	256158	745.5	283866
746	236736	746	249938	746	147556	746	177038	746	153764	746	175931	746	155765	746	196349	746	251168	746	272010	746	28383.6	746	34853.9	746	280190	746	319367	746	416035	746	465740	746	254834	746	273371
746.5	228741	746.5	261715	746.5	154995	746.5	172171	746.5	151427	746.5	176802	746.5	147474	746.5	195942	746.5	250738	746.5	261856	746.5	28244.6	746.5	33871.7	746.5	273511	746.5	307301	746.5	416345	746.5	451006	746.5	264153	746.5	273424
747	229961	747	258154	747	153654	747	173213	747	150201	747	185157	747	146618	747	202168	747	241878	747	270529	747	27642.5	747	34259.4	747	266274	747	302769	747	402884	747	442256	747	243361	747	269720
747.5	216778	747.5	253300	747.5	143192	747.5	167493	747.5	140334	747.5	170327	747.5	157302	747.5	199520	747.5	228114	747.5	255751	747.5	27458.5	747.5	35109.6	747.5	286194	747.5	293534	747.5	376019	747.5	448669	747.5	249412	747.5	260341
748	229641	748	244237	748	146756	748	160585	748	147263	748	177476	748	155289	748	200134	748	229272	748	266904	748	27067.1	748	34404.7	748	280863	748	312181	748	379776	748	440124	748	250237	748	272838
748.5	228880	748.5	249944	748.5	142515	748.5	166996	748.5	149359	748.5	168377	748.5	143351	748.5	201369	748.5	243000	748.5	254175	748.5	27814.6	748.5	34069.1	748.5	272113	748.5	298464	748.5	398852	748.5	426345	748.5	239059	748.5	268709
749	213804	749	248473	749	151883	749	155087	749	144166	749	167015	749	142866	749	183857	749	222994	749	256237	749	26594.6	749	33144.2	749	267530	749	294128	749	380784	749	453252	749	245286	749	269403
749.5	212921	749.5	243624	749.5	148129	749.5	158985	749.5	148044	749.5	180088	749.5	134210	749.5	199291	749.5	226834	749.5	247347	749.5	26271.8	749.5	33384.1	749.5	253813	749.5	283547	749.5	386621	749.5	432202	749.5	248134	749.5	255176
750	219763	750	246075	750	144922	750	171225	750	144166	750	166129	750	144308	750	198720	750	224747	750	242414	750	26026.6	750	34864.4	750	269238	750	295598	750	369507	750	433450	750	244992	750	247084
750.5	212536	750.5	231393	750.5	137120	750.5	153316	750.5	145267	750.5	168379	750.5	134911	750.5	202671	750.5	230476	750.5	239740	750.5	25078.9	750.5	32443.5	750.5	265464	750.5	287282	750.5	367821	750.5	416270	750.5	235530	750.5	248676
751	211509	751	234893	751	138370	751	150832	751	146297	751	166816	751	137321	751	183118	751	217366	751	242320	751	27092	751	31745.5	751	251749	751	290185	751	376146	751	414816	751	223589	751	244219
751.5	210898	751.5	230232	751.5	141349	751.5	160409	751.5	141882	751.5	161874	751.5	137366	751.5	200311	751.5	215961	751.5	238694	751.5	26276.3	751.5	32783.8	751.5	263534	751.5	278970	751.5	371778	751.5	419772	751.5	231459	751.5	255952
752	217657	752	231816	752	130945	752	166450	752	137198	752	159055	752	136708	752	182504	752	228993	752	225230	752	26305.1	752	32619.4	752	257167	752	269099	752	360492	752	405810	752	225824	752	236241
752.5	226589	752.5	218590	752.5	133979	752.5	162237	752.5	141666	752.5	164966	752.5	148678	752.5	175788	752.5	220737	752.5	237621	752.5	26168	752.5	30822.9	752.5	251966	752.5	273997	752.5	356891	752.5	409634	752.5	235743	752.5	243597
753	206233	753	215252	753	133523	753	154035	753	141554	753	165454	753	137592	753	178908	753	226169	753	235099	753	24837.5	753	31237.8	753	250068	753	262754	753	354860	753	399839	753	222189	753	226423
753.5	214241	753.5	231568	753.5	137280	753.5	151177	753.5	132829	753.5	146687	753.5	130299	753.5	171699	753.5	207006	753.5	237112	753.5	25701.9	753.5	30006.4	753.5	250813	753.5	283289	753.5	359077	753.5	405769	753.5	220540	753.5	233364
754	211896	754	216577	754	138885	754	145946	754	129849	754	153015	754	128606	754	181955	754	215936	754	230214	754	24299.8	754	29547.8	754	256346	754	266348	754	357771	754	396156	754	220513	754	239333
754.5	196603	754.5	204560	754.5	130123	754.5	148741	754.5	144328	754.5	143668	754.5	127361	754.5	182567	754.5	211330	754.5	220517	754.5	25051.8	754.5	30662.5	754.5	232848	754.5	264841	754.5	353291	754.5	410949	754.5	231330	754.5	231835
755	203450	755	224882	755	130656	755	153059	755	131958	755	149572	755	128136	755	178596	755	208046	755	220659	755	23611.4	755	29453.8	755	228161	755	248392	755	344907	755	399035	755	218878	755	233502
755.5	198428	755.5	217712	755.5	124077	755.5	153917	755.5	123681	755.5	150367	755.5	126560	755.5	173025	755.5	203108	755.5	225052	755.5	23497.3	755.5	29275.2	755.5	230261	755.5	264960	755.5	350979	755.5	387078	755.5	216444	755.5	238760
756	195103	756	212795	756	123123	756	149422	756	126216	756	145967	756	125063	756	168669	756	206539	756	222935	756	24741.7	756	29035.5	756	231471	756	255183	756	342222	756	392173	756	217905	756	228443
756.5	192764	756.5	208553	756.5	133104	756.5	142393	756.5	127665	756.5	144342	756.5	134402	756.5	164083	756.5	201158	756.5	220259	756.5	23740.6	756.5	28907.9	756.5	226910	756.5	253102	756.5	326583	756.5	358321	756.5	214859	756.5	225960
757	203206	757	211368	757	129880	757	148170	757	130571	757	144548	757	125438	757	172047	757	202093	757	216896	757	23169.7	757	29368.6	757	234092	757	248670	757	331401	757	378718	757	219806	757	223918
757.5	194757	757.5	194197	757.5	121911	757.5	140554	757.5	125562	757.5	149254	757.5	124948	757.5	166146	757.5	203911	757.5	225328	757.5	22494.8	757.5	29035.2	757.5	231768	757.5	251028	757.5	348084	757.5	373338	757.5	218292	757.5	232133
758	202429	758	203836	758	126624	758	143875	758	114309	758	141755	758	118755	758	161108	758	194887	758	213000	758	22069.8	758	28527.1	758	225785	758	257699	758	327212	758	376694	758	210076	758	223569
758.5	184106	758.5	200268	758.5	117400	758.5	137070	758.5	126491	758.5	140862	758.5	119604	758.5	159971	758.5	188995	758.5	212218	758.5	23714.6	758.5	27835.1	758.5	225114	758.5	250477	758.5	330102	758.5	364529	758.5	213620	758.5	222235
759	183044	759	195809	759	120161	759	136076	759	130177	759	142615	759	126321	759	170343	759	204348	759	212720	759	22809.8	759	28249.8	759	227075	759	234416	759	323072	759	367671	759	201822	759	212488
759.5	181745	759.5	197519	759.5	114264	759.5	131150	759.5	120687	759.5	142542	759.5	120716	759.5	156507	759.5	199748	759.5	225596	759.5	22224.2	759.5	27465.5	759.5	220682	759.5	236693	759.5	320123	759.5	368796	759.5	201348	759.5	209048
760	183777	760	199289	760	124065	760	142039	760	125869	760	132366	760	116954	760	163972	760	193316	760	206197	760	21808.1	760	27631.4	760	223757	760	245406	760	317989	760	361054	760	200942	760	217588
760.5	192371	760.5	188536	760.5	120523	760.5	132941	760.5	118191	760.5	136918	760.5	119978	760.5	156448	760.5	179004	760.5	206995	760.5	23291.9	760.5	27467.2	760.5	227653	760.5	237971	760.5	320808	760.5	361723	760.5	199405	760.5	205320
761	177302	761	210450	761	128984	761	137235	761	114087	761	139900	761	116059	761	152049	761	189128	761	205734	761	21197.5	761	26579.3	761	214749	761	237604	761	322383	761	349404	761	202568	761	210422
761.5	189320	761.5	190330	761.5	110110	761.5	133278	761.5	117397	761.5	134894	761.5	114687	761.5	149956	761.5	184924	761.5	201228	761.5	22891.1	761.5	25825.8	761.5	227494	761.5	229255	761.5	318351	761.5	348978	761.5	196151	761.5	205608
762	185081	762	194477	762	116616	762	129114	762	121787	762	139650	762	116502	762	160972	762	186423	762	201235	762	21522.1	762	26037.3	762	216223	762	245111	762	314859	762	337509	762	206846	762	214175
762.5	179789	762.5	197565	762.5	123516	762.5	124029	762.5	112286	762.5	136166	762.5	119738	762.5	161324	762.5	193445	762.5	198450	762.5	21543.6	762.5	26628.5	762.5	220392	762.5	228806	762.5	299570	762.5	362606	762.5	189496	762.5	195401
763	176271	763	184000	763	122612	763	123909	763	114741	763	127829	763	109681	763	160234	763	184971	763	195917	763	21637.9	763	26403.1	763	212875	763	232090	763	308321	763	352236	763	193187	763	205909
763.5	182501	763.5	186537	763.5	116537	763.5	126186	763.5	105803	763.5	124350	763.5	103392	763.5	154678	763.5	191897	763.5	201102	763.5	22571.7	763.5	26168.2	763.5	217558	763.5	227409	763.5	301684	763.5	337650	763.5	191984	763.5	205480
764	174035	764	181425	764	111858	764	134074	764	113836	764	135051	764	116122	764	149156	764	183086	764	191846	764	21205	764	24902.4	764	213096	764	223694	764	287003	764	342256	764	198457	764	191321
764.5	176791	764.5	174703	764.5	106180	764.5	124598	764.5	104782	764.5	128328	764.5	116607	764.5	146147	764.5	183145	764.5	206468	764.5	20645.4	764.5	25327.1	764.5	211534	764.5	221268	764.5	304149	764.5	327666	764.5	192172	764.5	196381
765	171706	765	173496	765	105573	765	129364	765	108173	765	134500	765	111923	765	149568	765	174876	765	191383	765	20543.7	765	27007.3	765	200638	765	220349	765	276027	765	330285	765	187577	765	201890
765.5	164684	765.5	182989	765.5	102149	765.5	116972	765.5	113966	765.5	119849	765.5	106465	765.5	147818	765.5	179762	765.5	183372	765.5	20462.6	765.5	25713.4	765.5	195688	765.5	212338	765.5	281143	765.5	320368	765.5	183905	765.5	198883
766	170977	766	179528	766	103980	766	123391	766	108643	766	125904	766	101115	766	146341	766	171769	766	181991	766	20767.7	766	25616.1	766	201898	766	212515	766	279949	766	311112	766	186445	766	188636
766.5	162531	766.5	188385	766.5	108293	766.5	118855	766.5	101668	766.5	115263	766.5	104735	766.5	134940	766.5	177900	766.5	181221	766.5	20729.9	766.5	25498.2	766.5	194246	766.5	214720	766.5	286599	766.5	325821	766.5	180662	766.5	195107
767	155118	767	176680	767	107238	767	119792	767	110116	767	129992	767	98876.8	767	140383	767	168160	767	176880	767	20091	767	24883.1	767	207864	767	222151	767	271979	767	322851	767	177708	767	185468
767.5	152440	767.5	180026	767.5	103588	767.5	121466	767.5	113403	767.5	112850	767.5	103330	767.5	127009	767.5	163353	767.5	191349	767.5	19626.3	767.5	23804	767.5	193856	767.5	220957	767.5	296689	767.5	307969	767.5	184846	767.5	175983
768	158512	768	183250	768	102041	768	115804	768	102163	768	116175	768	115250	768	142754	768	165513	768	180480	768	19220	768	24135.7	768	193009	768	220082	768	269697	768	307537	768	177348	768	197124
768.5	151296	768.5	166595	768.5	96344.3	768.5	118877	768.5	99743.3	768.5	121804	768.5	103275	768.5	136736	768.5	160313	768.5	185341	768.5	18457	768.5	23244.3	768.5	191303	768.5	207353	768.5	278729	768.5	294954	768.5	184463	768.5	192513
769	159813	769	173238	769	107091	769	116862	769	103785	769	110190	769	106863	769	145408	769	166174	769	183143	769	19009.6	769	23388.8	769	186707	769	204120	769	277746	769	305005	769	165923	769	182879
769.5	148401	769.5	162280	769.5	94096.7	769.5	108680	769.5	100129	769.5	113686	769.5	103188	769.5	139053	769.5	162196	769.5	173631	769.5	19338.9	769.5	22376.7	769.5	175807	769.5	210497	769.5	265795	769.5	297821	769.5	165949	769.5	174119
770	149232	770	152518	770	100270	770	109792	770	96621.6	770	120883	770	97584.5	770	130953	770	160879	770	178978	770	18523.7	770	23277	770	190524	770	203571	770	263956	770	300698	770	175224	770	183688
770.5	153119	770.5	157619	770.5	91056.5	770.5	104495	770.5	99088.7	770.5	110023	770.5	92629.5	770.5	126021	770.5	163440	770.5	165552	770.5	18457.4	770.5	24143	770.5	189045	770.5	204576	770.5	263388	770.5	301930	770.5	176076	770.5	177068
771	150395	771	156076	771	94828.6	771	121881	771	101903	771	107008	771	102042	771	126910	771	160377	771	165993	771	20053.4	771	21131.6	771	188082	771	208293	771	247699	771	289596	771	170408	771	182035
771.5	152927	771.5	163462	771.5	96391.7	771.5	109455	771.5	90819.5	771.5	106298	771.5	100439	771.5	125403	771.5	156462	771.5	174798	771.5	18319	771.5	21649.5	771.5	177990	771.5	200100	771.5	253541	771.5	305443	771.5	162331	771.5	181686
772	146755	772	160830	772	98393.5	772	113881	772	102676	772	116340	772	103827	772	132772	772	154919	772	162209	772	17252.7	772	21807.5	772	184073	772	193470	772	253295	772	295880	772	171363	772	176304
772.5	143276	772.5	155394	772.5	98545.6	772.5	106975	772.5	95892.9	772.5	108624	772.5	100938	772.5	121426	772.5	155765	772.5	169702	772.5	18307.2	772.5	22233	772.5	167302	772.5	190517	772.5	252012	772.5	293866	772.5	166846	772.5	176929
773	158102	773	159826	773	92142.9	773	108130	773	93630.2	773	110944	773	96344.4	773	139814	773	151782	773	167494	773	17748.8	773	22949.7	773	176056	773	192904	773	254316	773	291218	773	157659	773	170661
773.5	146118	773.5	152862	773.5	89503.1	773.5	119573	773.5	90955.5	773.5	104352	773.5	91003.8	773.5	120127	773.5	149305	773.5	153645	773.5	18892	773.5	23325.9	773.5	177838	773.5	190910	773.5	258635	773.5	284873	773.5	147881	773.5	173655
774	149143	774	152295	774	94381	774	101451	774	90654.4	774	109347	774	94929	774	126950	774	151358	774	169837	774	18089.4	774	22030.1	774	172217	774	191116	774	245236	774	276991	774	166073	774	161434
774.5	149529	774.5	153175	774.5	93706.7	774.5	107163	774.5	87481	774.5	107401	774.5	96898.5	774.5	128655	774.5	140642	774.5	163699	774.5	16985.9	774.5	21921.4	774.5	171759	774.5	175974	774.5	250572	774.5	275332	774.5	155681	774.5	174830
775	135216	775	159153	775	84861.3	775	106151	775	93965.8	775	107806	775	88025.1	775	125951	775	155154	775	157462	775	18030.5	775	21635.6	775	170045	775	188857	775	232130	775	285536	775	164023	775	178398
775.5	131722	775.5	144828	775.5	98625.9	775.5	100376	775.5	87710.5	775.5	101466	775.5	101129	775.5	112750	775.5	147810	775.5	155355	775.5	18181.1	775.5	20376.7	775.5	173051	775.5	187247	775.5	245766	775.5	261874	775.5	167595	775.5	160430
776	140398	776	146511	776	90011.6	776	105317	776	92945.6	776	101761	776	86044.7	776	121100	776	153277	776	155933	776	17201.3	776	21624.6	776	181094	776	184357	776	232983	776	284765	776	157199	776	161843
776.5	136277	776.5	157652	776.5	79791.8	776.5	93955.3	776.5	86071.5	776.5	102598	776.5	80331.2	776.5	114935	776.5	141707	776.5	167608	776.5	16655.7	776.5	20875.1	776.5	174590	776.5	183618	776.5	236986	776.5	284447	776.5	151842	776.5	159629
777	134421	777	149835	777	87397.3	777	101185	777	93852.7	777	104536	777	99996.5	777	115265	777	139366	777	148724	777	16780.5	777	20273	777	161965	777	178231	777	236090	777	273201	777	148464	777	164303
777.5	141496	777.5	148184	777.5	82815.4	777.5	98860.9	777.5	97501.4	777.5	107649	777.5	91864	777.5	116789	777.5	140789	777.5	145959	777.5	16870.8	777.5	19859.1	777.5	173595	777.5	175998	777.5	245844	777.5	270476	777.5	144872	777.5	172221
778	129216	778	148587	778	78334.2	778	98203	778	77899.1	778	97926.1	778	92135.5	778	112387	778	145606	778	151794	778	17461.2	778	21149.1	778	162873	778	174029	778	227122	778	270403	778	143924	778	162791
778.5	129715	778.5	155038	778.5	82474	778.5	99985.5	778.5	94324.3	778.5	96139.1	778.5	89030.2	778.5	120882	778.5	135278	778.5	145885	778.5	16976	778.5	20222.7	778.5	167990	778.5	177389	778.5	239403	778.5	263978	778.5	156777	778.5	149506
779	128538	779	138967	779	89260.9	779	93716.8	779	80056	779	89599.8	779	84917.3	779	120668	779	141863	779	159495	779	16485.8	779	20106.1	779	169217	779	178205	779	234890	779	257206	779	140000	779	167400
779.5	124190	779.5	146408	779.5	79658.5	779.5	100454	779.5	78100	779.5	92179.6	779.5	82159.2	779.5	119189	779.5	143565	779.5	149623	779.5	17523	779.5	20537.9	779.5	158904	779.5	166778	779.5	240019	779.5	253411	779.5	143213	779.5	147028
780	136113	780	140244	780	82464.9	780	92725.3	780	82580.1	780	91683	780	87827.1	780	117020	780	127383	780	149324	780	16814.9	780	20587.3	780	154481	780	169584	780	232122	780	249875	780	147571	780	144968
780.5	128364	780.5	146476	780.5	83004.9	780.5	90550.1	780.5	83256.6	780.5	92177.5	780.5	83427.4	780.5	114817	780.5	135906	780.5	144520	780.5	14802.1	780.5	19822.3	780.5	161190	780.5	175314	780.5	237339	780.5	244669	780.5	146917	780.5	149761
781	127906	781	153676	781	86242.4	781	94467.9	781	85603.7	781	96660.9	781	87858.3	781	107482	781	133850	781	150151	781	16254.8	781	19115	781	160452	781	175959	781	236823	781	255318	781	148591	781	159970
781.5	120393	781.5	141611	781.5	87383.2	781.5	89531.1	781.5	77412.1	781.5	89379.8	781.5	89424.5	781.5	110717	781.5	136415	781.5	148439	781.5	15458.2	781.5	18948.8	781.5	148153	781.5	163459	781.5	220866	781.5	253993	781.5	144139	781.5	155532
782	116164	782	135122	782	74804.7	782	90084.7	782	81834	782	94721.4	782	85961	782	111246	782	134401	782	157164	782	16584.7	782	18925.5	782	150607	782	165533	782	223477	782	241560	782	137881	782	151032
782.5	119001	782.5	138524	782.5	87590.3	782.5	83879	782.5	95421.3	782.5	87624.7	782.5	78344.5	782.5	104077	782.5	134057	782.5	151936	782.5	15674.4	782.5	19789.5	782.5	149454	782.5	159296	782.5	219174	782.5	247226	782.5	140843	782.5	149820
783	125291	783	135566	783	73063.6	783	86763.2	783	78554.4	783	88709.6	783	81315.9	783	109891	783	133123	783	144779	783	15305.4	783	18488.7	783	144448	783	160746	783	219149	783	249232	783	134141	783	139054
783.5	117501	783.5	131993	783.5	84053.2	783.5	86931.5	783.5	84452.7	783.5	101767	783.5	87350.6	783.5	103120	783.5	121867	783.5	145114	783.5	16216.3	783.5	18073.9	783.5	149206	783.5	162770	783.5	208689	783.5	243688	783.5	148116	783.5	142670
784	113791	784	130636	784	73345	784	91850.9	784	79184.9	784	97011	784	76933.8	784	100936	784	126356	784	131468	784	14227.2	784	17704.7	784	142881	784	165353	784	211665	784	231200	784	139610	784	143665
784.5	120011	784.5	130564	784.5	81679.6	784.5	89424.3	784.5	77215.4	784.5	90907	784.5	73538.3	784.5	106462	784.5	127833	784.5	138554	784.5	14804.8	784.5	19225.8	784.5	146279	784.5	149684	784.5	220720	784.5	237038	784.5	143075	784.5	149148
785	118035	785	123201	785	69597.3	785	93794.5	785	82010.3	785	87771.5	785	78122.3	785	102065	785	121654	785	132194	785	14680.4	785	18551.3	785	148399	785	169969	785	210782	785	234803	785	117838	785	145531
785.5	121624	785.5	125950	785.5	72426.7	785.5	97257.1	785.5	78943.9	785.5	85360.2	785.5	78120.1	785.5	101961	785.5	117755	785.5	137806	785.5	13436	785.5	17435.9	785.5	145182	785.5	157467	785.5	205804	785.5	232077	785.5	129021	785.5	140234
786	110236	786	125877	786	66640.8	786	89269.1	786	78377.7	786	93355.7	786	80195.9	786	101973	786	125184	786	135638	786	14978.5	786	17795.4	786	143317	786	149003	786	193273	786	222293	786	125578	786	141596
786.5	123343	786.5	128682	786.5	65946.3	786.5	88699.6	786.5	76915.6	786.5	90676	786.5	68803.4	786.5	102616	786.5	121370	786.5	134445	786.5	15884.4	786.5	18450.7	786.5	146894	786.5	151275	786.5	205843	786.5	226262	786.5	134373	786.5	137608
787	120960	787	117623	787	72129.6	787	84669.3	787	72435.8	787	92815.2	787	68645.1	787	99163.5	787	123414	787	139885	787	13835.2	787	17341.2	787	136126	787	158141	787	204795	787	232132	787	120545	787	141198
787.5	114905	787.5	117860	787.5	70094	787.5	88541.2	787.5	79830.1	787.5	84005.2	787.5	77313.9	787.5	99993.9	787.5	118405	787.5	124843	787.5	14800.3	787.5	16800.8	787.5	148709	787.5	144658	787.5	210803	787.5	221089	787.5	134803	787.5	135322
788	118359	788	127937	788	71812.4	788	83750.2	788	73736	788	83386.6	788	69641.6	788	98486.2	788	116652	788	142920	788	13394.4	788	17244.1	788	135846	788	141555	788	209026	788	224819	788	131984	788	138852
788.5	108161	788.5	112904	788.5	70387.8	788.5	87247.6	788.5	69259.4	788.5	89145.8	788.5	79056.3	788.5	96741.9	788.5	120196	788.5	132214	788.5	13157.2	788.5	16935.7	788.5	128337	788.5	149181	788.5	202832	788.5	219864	788.5	125878	788.5	137569
789	119432	789	121920	789	69734.7	789	91276.1	789	68386.6	789	79195.3	789	68909.5	789	96055.5	789	114753	789	124581	789	12751.1	789	16025.8	789	125326	789	148978	789	201406	789	227856	789	127670	789	127760
789.5	106463	789.5	117242	789.5	68902.4	789.5	71392.2	789.5	69869.7	789.5	85326.7	789.5	76774.7	789.5	95886.4	789.5	115097	789.5	127394	789.5	13841.2	789.5	16888.8	789.5	137677	789.5	146546	789.5	202160	789.5	215282	789.5	126067	789.5	133468
790	115669	790	112649	790	69568	790	84448	790	74537.7	790	70492.6	790	64364.8	790	94020	790	112698	790	121454	790	13881.8	790	16596.1	790	129434	790	142679	790	192482	790	227066	790	123829	790	120665
790.5	119739	790.5	110909	790.5	70927.4	790.5	79475.1	790.5	73383	790.5	84792.3	790.5	68363.3	790.5	90826	790.5	114015	790.5	137597	790.5	13134.2	790.5	16693.8	790.5	128492	790.5	140392	790.5	190822	790.5	204821	790.5	126069	790.5	128954
791	101231	791	114998	791	59645.6	791	87290.2	791	64955.5	791	83984.8	791	70734.5	791	88446.2	791	119966	791	109626	791	13533.8	791	16580.9	791	126205	791	140521	791	193160	791	227827	791	125000	791	134818
791.5	103555	791.5	120027	791.5	74486.9	791.5	79137.7	791.5	69723.5	791.5	70278.3	791.5	76034.9	791.5	93222	791.5	119325	791.5	123616	791.5	13196.1	791.5	15710.8	791.5	143264	791.5	139873	791.5	190058	791.5	202511	791.5	122056	791.5	137399
792	105411	792	117447	792	66481.9	792	84703	792	79957.6	792	84131.8	792	76659.4	792	89935.3	792	110840	792	118419	792	12971.4	792	15690.3	792	134845	792	130269	792	184973	792	220654	792	119012	792	132363
792.5	105428	792.5	117804	792.5	71884	792.5	80370.4	792.5	79763.6	792.5	73899.1	792.5	75778.8	792.5	87291.4	792.5	105435	792.5	113447	792.5	13149	792.5	16821.2	792.5	137642	792.5	145453	792.5	190434	792.5	209540	792.5	114768	792.5	131164
793	101496	793	104870	793	68443	793	74851.8	793	67502.7	793	81708.5	793	79236.1	793	94710.7	793	114767	793	114046	793	13852.6	793	15049.4	793	122897	793	140572	793	178616	793	200476	793	119449	793	129005
793.5	99526.2	793.5	115332	793.5	64838.8	793.5	73379.5	793.5	73218.2	793.5	78656.3	793.5	71030.8	793.5	91024.1	793.5	110009	793.5	108811	793.5	13364.5	793.5	16573.5	793.5	128038	793.5	142415	793.5	186816	793.5	193119	793.5	122249	793.5	124925
794	105880	794	115137	794	64780.7	794	71339.1	794	73330.4	794	79971.8	794	73862.2	794	92218.7	794	106926	794	123826	794	13705.8	794	16122.2	794	125943	794	146727	794	188783	794	200906	794	110028	794	115563
794.5	97011.9	794.5	113184	794.5	63117	794.5	80507.4	794.5	62841.8	794.5	85591	794.5	65656	794.5	85011.4	794.5	108621	794.5	121891	794.5	11567.9	794.5	16672.1	794.5	126863	794.5	131274	794.5	171477	794.5	202910	794.5	116888	794.5	118880
795	101404	795	108268	795	67565.9	795	76151.1	795	58475.2	795	72272.4	795	64755.4	795	82054.6	795	110415	795	119600	795	12894.9	795	15430.8	795	115665	795	131914	795	170533	795	199763	795	112519	795	120208
795.5	96335.8	795.5	108172	795.5	64463.7	795.5	73045.4	795.5	59423	795.5	70134.8	795.5	64046.4	795.5	84843.2	795.5	107124	795.5	113018	795.5	12765.6	795.5	15324.1	795.5	120960	795.5	134434	795.5	173654	795.5	201817	795.5	111786	795.5	118780
796	100409	796	101753	796	62136	796	73512.7	796	70884.3	796	73155	796	62821.8	796	80147.6	796	108592	796	111629	796	12403.6	796	15550	796	123202	796	129705	796	176131	796	203459	796	111359	796	114614
796.5	101289	796.5	101083	796.5	68785	796.5	76117.6	796.5	73535.5	796.5	77080.9	796.5	68359.1	796.5	89099.7	796.5	98021.9	796.5	110508	796.5	12225.8	796.5	14545.8	796.5	114615	796.5	130665	796.5	174579	796.5	195762	796.5	106320	796.5	114209
797	99513.2	797	111770	797	60095.3	797	62630.9	797	66424.9	797	71401.6	797	67632.7	797	80841.3	797	97796.5	797	116291	797	11383.4	797	14358.5	797	118537	797	132437	797	183354	797	190799	797	107636	797	118892
797.5	97018.7	797.5	104418	797.5	63350.7	797.5	74125.6	797.5	65170	797.5	70890.4	797.5	60203.3	797.5	74145.1	797.5	100762	797.5	107691	797.5	11607.5	797.5	14126.1	797.5	119934	797.5	127745	797.5	173832	797.5	181701	797.5	110104	797.5	119825
798	97349.7	798	100731	798	57618.2	798	67756.8	798	62558.1	798	73818.9	798	62417.1	798	87414.7	798	107538	798	95180.7	798	12119.9	798	13952	798	119929	798	118955	798	164995	798	193975	798	117505	798	116699
798.5	92426.2	798.5	104329	798.5	65027.4	798.5	70088.4	798.5	61150.4	798.5	73909.9	798.5	61736.5	798.5	77463.4	798.5	99524.8	798.5	100793	798.5	11789.7	798.5	13617.1	798.5	118530	798.5	117199	798.5	175120	798.5	188885	798.5	103082	798.5	115843
799	99348	799	91728.6	799	60261.5	799	70020.5	799	66634.2	799	78316.5	799	67933.5	799	80927.1	799	106554	799	114129	799	13746.3	799	13418.5	799	114400	799	129100	799	165634	799	194237	799	103400	799	117773
799.5	94726.5	799.5	95329.4	799.5	65071.7	799.5	69738.5	799.5	59528.6	799.5	68822.1	799.5	65927.4	799.5	84479.9	799.5	99878.9	799.5	99374.4	799.5	12350.4	799.5	13471.1	799.5	107547	799.5	123926	799.5	165599	799.5	187045	799.5	107774	799.5	113178
800	97241.5	800	108194	800	59190.3	800	66526.8	800	57366	800	66377.6	800	69437.5	800	79638.3	800	104488	800	101722	800	11803.4	800	13679.7	800	112271	800	118334	800	176858	800	182152	800	102624	800	106726
800.5	91674.4	800.5	101031	800.5	54392.3	800.5	70840.8	800.5	58671.1	800.5	71660.6	800.5	60043.9	800.5	78318.1	800.5	96006	800.5	105804	800.5	12157.6	800.5	13900.3	800.5	120275	800.5	126034	800.5	165069	800.5	176948	800.5	101967	800.5	112034
801	91949.5	801	81112.7	801	57415.1	801	62861.3	801	62606.4	801	61854.6	801	56567.7	801	77105.3	801	84829	801	111754	801	11639.8	801	13171.8	801	130415	801	119315	801	170542	801	191174	801	107820	801	107185
801.5	88094	801.5	101751	801.5	63385	801.5	65438.3	801.5	58216.8	801.5	68761.1	801.5	61475.9	801.5	71944.8	801.5	96264.1	801.5	104050	801.5	10856.9	801.5	13975.7	801.5	114987	801.5	119503	801.5	170019	801.5	169718	801.5	100872	801.5	111272
802	88761.8	802	102243	802	57191.5	802	62005.6	802	57806.8	802	64742.9	802	60134.3	802	74726.6	802	96378	802	104569	802	10471.7	802	13200	802	105236	802	110723	802	158430	802	174515	802	96330.1	802	105837
802.5	86819.2	802.5	89979.8	802.5	61703.9	802.5	59332.1	802.5	56566.3	802.5	60588.9	802.5	63756.9	802.5	70039.8	802.5	93142.1	802.5	107637	802.5	11564	802.5	13370.3	802.5	102680	802.5	113013	802.5	171016	802.5	179135	802.5	99478.6	802.5	99982.5
803	92310.8	803	97766.1	803	54847.5	803	55628.5	803	53890	803	67746.1	803	53917.8	803	77935.4	803	101604	803	97248	803	10731	803	12266.7	803	114843	803	110434	803	153056	803	174882	803	105099	803	111335
803.5	92071.1	803.5	94910.2	803.5	49100.6	803.5	72720.3	803.5	57142.8	803.5	66923.6	803.5	55532.3	803.5	74919.7	803.5	91623.3	803.5	99325.2	803.5	10686.8	803.5	13348.1	803.5	115805	803.5	117018	803.5	147054	803.5	166356	803.5	109259	803.5	102958
804	85244.2	804	93600.8	804	60988.4	804	56373.1	804	52928.1	804	68417.1	804	53053.8	804	77829.6	804	88583.9	804	109905	804	11752.8	804	12496.8	804	108412	804	115037	804	153654	804	174032	804	104282	804	92053.4
804.5	92347.9	804.5	89463.4	804.5	56981.7	804.5	63408.8	804.5	58913.1	804.5	67381.2	804.5	58731	804.5	77958.6	804.5	86761.6	804.5	97644.7	804.5	11628.9	804.5	13071.5	804.5	105324	804.5	114645	804.5	154578	804.5	173331	804.5	107760	804.5	103215
805	87908.3	805	86121.7	805	52838.2	805	59888.8	805	57555.6	805	65840.7	805	59863.1	805	82039.8	805	88437.3	805	96528.8	805	10695.9	805	13166.9	805	99263.7	805	112213	805	148069	805	169821	805	100512	805	111035
805.5	81498.8	805.5	94597	805.5	54347.1	805.5	59773.6	805.5	54512.3	805.5	68352.2	805.5	51657.2	805.5	77227.6	805.5	92556.5	805.5	99721.4	805.5	10170.5	805.5	12862.7	805.5	104469	805.5	112471	805.5	153450	805.5	171755	805.5	94729.8	805.5	96460.5
806	78643.6	806	96288.1	806	47817.6	806	64365.6	806	57844.8	806	64446.3	806	58294.2	806	70879.5	806	91141.7	806	93363.4	806	10793.9	806	12790.6	806	114108	806	120140	806	141147	806	176221	806	95247.9	806	101499
806.5	84572.6	806.5	92702.8	806.5	49918.6	806.5	55109.3	806.5	52985	806.5	59345.7	806.5	59200.9	806.5	66522.7	806.5	86140.2	806.5	88658	806.5	10021.9	806.5	12476.8	806.5	109648	806.5	115004	806.5	150180	806.5	163420	806.5	101437	806.5	105541
807	85082.7	807	86179.7	807	56535.8	807	64066.6	807	61748	807	62868.6	807	58303.2	807	71967.6	807	88029.7	807	89803.4	807	9423.55	807	12636.4	807	108036	807	105089	807	138356	807	172556	807	101403	807	97740.1
807.5	87107.6	807.5	106782	807.5	50029.7	807.5	62700.2	807.5	52434.7	807.5	63763.3	807.5	53707.1	807.5	64763	807.5	87539.9	807.5	98001.7	807.5	10762.5	807.5	12648.5	807.5	105725	807.5	104235	807.5	145319	807.5	154927	807.5	85903	807.5	96383.1
808	83150	808	91222.2	808	48303.1	808	57228.9	808	58630.8	808	56378	808	56307.5	808	64516.5	808	91360.7	808	95545.5	808	9787.08	808	12984.2	808	94544.1	808	112116	808	130189	808	163187	808	89906.7	808	97807
808.5	76624.3	808.5	84540.7	808.5	52846.8	808.5	53792	808.5	60016.7	808.5	65252.2	808.5	51008	808.5	64077.9	808.5	85572.8	808.5	85672.5	808.5	10566.8	808.5	12419.3	808.5	91685.1	808.5	111469	808.5	153178	808.5	153695	808.5	89246.9	808.5	94132.8
809	76235.1	809	90076.7	809	52704.4	809	58823.6	809	56814.6	809	57288.7	809	53638.9	809	73890.9	809	88865	809	87127.9	809	10874.9	809	10614	809	97181.2	809	110256	809	137969	809	169198	809	99884.8	809	94879.5
809.5	84037.8	809.5	88782.3	809.5	46949.2	809.5	60934.2	809.5	50129.3	809.5	55862.3	809.5	53082.5	809.5	70282.9	809.5	82053.7	809.5	93132.5	809.5	9534.1	809.5	11232.5	809.5	90421.2	809.5	97261.7	809.5	149008	809.5	151338	809.5	88225.7	809.5	92764.9
810	81009.1	810	83376.6	810	45206.8	810	60409.3	810	54331.1	810	56127.1	810	52441.2	810	74112.8	810	83116.4	810	83369.3	810	10433.1	810	12290.6	810	99134.2	810	95363.5	810	135733	810	157060	810	91889	810	91586.6
810.5	73669.5	810.5	80117.9	810.5	46884.4	810.5	47572.1	810.5	51923.7	810.5	56467.9	810.5	51874.3	810.5	74245.3	810.5	89068.5	810.5	81182.2	810.5	9134.44	810.5	12889.7	810.5	102525	810.5	107846	810.5	147445	810.5	146748	810.5	87513.1	810.5	89053.8
811	73232	811	76554.6	811	42425.1	811	54327.2	811	54604.3	811	55211.2	811	54950	811	58888.5	811	76807.3	811	93082.4	811	10169.8	811	11588.4	811	93929.6	811	104866	811	140766	811	161192	811	80367.6	811	85940.9
811.5	72639.2	811.5	84670.5	811.5	43242	811.5	48686.5	811.5	47465.3	811.5	50662.9	811.5	53737.6	811.5	64859.4	811.5	80597.6	811.5	82130.9	811.5	9379.33	811.5	11052.6	811.5	99924.7	811.5	101164	811.5	134691	811.5	151000	811.5	87629.4	811.5	87862.9
812	68851	812	75674.5	812	47121.3	812	56063.8	812	52653.3	812	59681.9	812	58417.7	812	64169.3	812	87466	812	91827.8	812	10070.8	812	11195.3	812	97381.6	812	107017	812	129190	812	139692	812	85997.2	812	91053.1
812.5	79540.7	812.5	88370.5	812.5	43563.5	812.5	50189.6	812.5	41393.2	812.5	54222.9	812.5	50718.8	812.5	68405.9	812.5	80846.3	812.5	84597.7	812.5	9779.71	812.5	11815.8	812.5	93755.6	812.5	98670.5	812.5	135426	812.5	148804	812.5	88137.5	812.5	85175
813	79330.4	813	76683.1	813	51263.7	813	52820.5	813	44204.4	813	57128.1	813	52902.4	813	67377.7	813	73793.5	813	80974.2	813	8543.8	813	10261.7	813	93364.7	813	101307	813	137543	813	159228	813	82080	813	90638.6
813.5	73272.8	813.5	76231.6	813.5	42141	813.5	52599.8	813.5	52421.1	813.5	55796	813.5	53813.1	813.5	68747.7	813.5	68883.5	813.5	91876.4	813.5	9492.6	813.5	11195.8	813.5	83235.9	813.5	96493.7	813.5	119619	813.5	159781	813.5	92365.8	813.5	81040.9
814	76589.7	814	81277.3	814	43579.1	814	48874.2	814	49462.5	814	48771.9	814	54176.2	814	70380.3	814	80566.5	814	86876.7	814	8908.03	814	11515.5	814	91620.9	814	89434.4	814	121991	814	142892	814	81288.8	814	87551.7
814.5	70110.8	814.5	76012.5	814.5	44511.6	814.5	53266.1	814.5	44742.8	814.5	55006.3	814.5	46916.1	814.5	55994.4	814.5	76585.8	814.5	80314.4	814.5	8425.38	814.5	10906.6	814.5	91942.5	814.5	98194.4	814.5	128438	814.5	134751	814.5	82694.2	814.5	87058.8
815	75204.5	815	76487.6	815	47858	815	57646.1	815	51090.6	815	51116.9	815	51355	815	62182.4	815	71941.3	815	87094.4	815	8794.75	815	10927	815	78712.5	815	104850	815	133506	815	146889	815	81550.9	815	78750
815.5	71374.1	815.5	75955	815.5	44343.4	815.5	57389.2	815.5	44538.9	815.5	54187.6	815.5	41738.8	815.5	64529.1	815.5	76282	815.5	85128.6	815.5	8762.02	815.5	10626.8	815.5	82871.1	815.5	98415.3	815.5	116584	815.5	137567	815.5	82965.3	815.5	91165.8
816	58462.1	816	74704.4	816	42786.3	816	45203	816	42696.4	816	44567	816	54647.7	816	57166.9	816	82563.8	816	68309.1	816	8309.97	816	10590.7	816	87159.5	816	86059.8	816	128339	816	138992	816	81218.1	816	84705.4
816.5	74940.6	816.5	84816.7	816.5	41881.3	816.5	43696.6	816.5	38045.2	816.5	52485.5	816.5	43270.5	816.5	60064.6	816.5	69364.4	816.5	83420.6	816.5	8291.34	816.5	11540.6	816.5	90558.1	816.5	92585.8	816.5	121404	816.5	132171	816.5	71444.4	816.5	81761.5
817	68703.6	817	83953.3	817	34816.1	817	58579.8	817	42595.9	817	49499.5	817	52700.7	817	58872.2	817	72966.5	817	80775	817	8162.05	817	9559.19	817	87744.5	817	94454.7	817	120137	817	136981	817	82304.9	817	80496.5
817.5	65603.6	817.5	73635.2	817.5	42328.6	817.5	50809.4	817.5	44424.3	817.5	48996.1	817.5	43875.3	817.5	63090.6	817.5	70381	817.5	73532.3	817.5	9995.49	817.5	11383.3	817.5	95316.7	817.5	84417.1	817.5	127895	817.5	128472	817.5	71825.8	817.5	76443.8
818	72026.4	818	77633	818	42997.7	818	42836.2	818	41874.9	818	56667.7	818	44822.6	818	54820.6	818	73697.1	818	76507.6	818	9200.58	818	10070	818	87109.9	818	87710.2	818	120914	818	124296	818	83127.2	818	82275.2
818.5	70401.1	818.5	65981.1	818.5	35877.5	818.5	50792.4	818.5	41566.4	818.5	50499.5	818.5	43147.9	818.5	59790.1	818.5	69065	818.5	77099.6	818.5	7132.24	818.5	10613.7	818.5	76652.3	818.5	81689	818.5	121073	818.5	145980	818.5	70591.2	818.5	82881.5
819	74432.1	819	69760.5	819	38628.2	819	46743.6	819	45068.2	819	51451.1	819	46163.2	819	62108.5	819	67207.5	819	82353	819	8188.04	819	10483.3	819	84975.1	819	83274.4	819	116737	819	128932	819	81017.3	819	85043.9
819.5	75230.3	819.5	63951.3	819.5	45243.6	819.5	45879.8	819.5	37114.4	819.5	49863.1	819.5	48524.1	819.5	63189.4	819.5	71805.9	819.5	71106.2	819.5	7467.45	819.5	10558.7	819.5	78378.5	819.5	81883.3	819.5	123654	819.5	136508	819.5	71420.6	819.5	83819.5
820	86807.5	820	69876.3	820	39191.1	820	46230.9	820	47602.7	820	52210	820	45411.1	820	67621.3	820	76338.4	820	73477	820	8072.44	820	10474.6	820	69272	820	99725	820	116753	820	134696	820	78792.9	820	72902.4
820.5	93723.9	820.5	62656.5	820.5	37906.4	820.5	48181.7	820.5	46632.9	820.5	45865.1	820.5	52967.5	820.5	59146.3	820.5	66431.5	820.5	81239.6	820.5	8558.01	820.5	9324.38	820.5	73923.2	820.5	90474.3	820.5	110863	820.5	142760	820.5	78334.4	820.5	69754.6
821	102212	821	64674.1	821	35651.9	821	47029.7	821	40535.1	821	44595.2	821	42627.8	821	56583.9	821	76222.5	821	65575.1	821	7627.71	821	9911.15	821	81730.8	821	94791.3	821	107838	821	127672	821	76395.7	821	69316.3
821.5	104144	821.5	73702.1	821.5	34940.4	821.5	50896.9	821.5	43449.9	821.5	42988.6	821.5	46783.5	821.5	56676.2	821.5	64023.8	821.5	75817.4	821.5	7838.89	821.5	9973	821.5	76422.7	821.5	81679.1	821.5	103967	821.5	117371	821.5	83267.1	821.5	73892.2
822	89724.9	822	67313.4	822	32254.7	822	47624.2	822	38988.4	822	44374.4	822	48902.8	822	54821.5	822	65248.3	822	74229.4	822	6951.22	822	9745.39	822	77623.8	822	82599.7	822	113411	822	122832	822	74712.5	822	82328.1
822.5	77860.9	822.5	62387.8	822.5	36138.4	822.5	37180.9	822.5	40917	822.5	45017.3	822.5	42933.6	822.5	64801.6	822.5	69348	822.5	74863.3	822.5	8172.58	822.5	9163.32	822.5	86635.6	822.5	84904.3	822.5	110862	822.5	120901	822.5	71289.5	822.5	70695.4
823	73832.1	823	63608.6	823	35452.9	823	42555.5	823	39848.6	823	46466.3	823	50897.6	823	60804.6	823	70758.5	823	78252.4	823	8108.24	823	10013.3	823	82399.7	823	78845.2	823	108758	823	130241	823	72368.5	823	72772.5
823.5	73891.9	823.5	60776.6	823.5	39855.5	823.5	42600.1	823.5	40999.8	823.5	48290	823.5	43017.6	823.5	55499.9	823.5	68342.3	823.5	71173.1	823.5	7178.82	823.5	9438.77	823.5	71173.1	823.5	83729.6	823.5	114984	823.5	113177	823.5	75800.9	823.5	73174.4
824	75878.3	824	58049.5	824	36520.1	824	42304.7	824	44154.7	824	41445	824	47838.5	824	58221.8	824	65360.5	824	71834.4	824	7503.63	824	9264.96	824	74549.8	824	75811.9	824	114593	824	119190	824	66107.1	824	69434
824.5	77756	824.5	69694.8	824.5	40974.7	824.5	37598.5	824.5	31463.2	824.5	39374.8	824.5	42397.9	824.5	56306.5	824.5	63242.4	824.5	68946.8	824.5	7865.32	824.5	8293.33	824.5	74271.6	824.5	75817.5	824.5	112757	824.5	122209	824.5	68531.3	824.5	71973.5
825	70117.6	825	61580.3	825	40309.1	825	42132	825	47508.9	825	46517.1	825	46553.9	825	53554.3	825	62735.5	825	65562	825	7597.78	825	10315.5	825	73567.8	825	87344.5	825	114527	825	124398	825	62779.3	825	74750.1
825.5	68968	825.5	63282.6	825.5	36200.9	825.5	43629.3	825.5	38045.7	825.5	43547	825.5	38792.7	825.5	63617.4	825.5	59396.8	825.5	63117.5	825.5	6783.69	825.5	9032.51	825.5	74496.7	825.5	80688	825.5	108691	825.5	100298	825.5	64470.6	825.5	67959.1
826	76515.2	826	56474.4	826	33488.4	826	29999.1	826	43323.5	826	45449.9	826	44907.6	826	48445.4	826	61249.3	826	71463.4	826	7506.46	826	9728.51	826	65923.9	826	82251.6	826	92545.1	826	116232	826	69008.8	826	62899.6
826.5	73269	826.5	61054.9	826.5	38745.4	826.5	42473.3	826.5	35596.1	826.5	37187.7	826.5	43413.1	826.5	62693.9	826.5	60482.5	826.5	68959.7	826.5	7659.75	826.5	9247.15	826.5	68907.9	826.5	72821.5	826.5	105713	826.5	111244	826.5	64762.6	826.5	69342.8
827	63473	827	57232.7	827	33364.3	827	39685.4	827	37103	827	39820.6	827	49346.3	827	56986.8	827	68091.9	827	62792.7	827	6548.37	827	8622.08	827	67406.4	827	66719.9	827	112657	827	121018	827	66548.7	827	57344.9
827.5	56116	827.5	61353.2	827.5	30874.2	827.5	37571.9	827.5	34151.4	827.5	48732.4	827.5	43238.5	827.5	55723.2	827.5	63686.8	827.5	61621.9	827.5	8069.98	827.5	9302.39	827.5	75308.7	827.5	77150.2	827.5	101596	827.5	116818	827.5	57142.7	827.5	63382.8
828	63608.8	828	61318.3	828	32284.8	828	39886.2	828	36775.9	828	51369.3	828	42492.5	828	56682.2	828	65378.6	828	61685.3	828	6058.86	828	8354.2	828	63642.6	828	78446.7	828	100306	828	113749	828	64894.4	828	70037.1
828.5	62366.9	828.5	64620.1	828.5	27896.1	828.5	32135.1	828.5	32007.4	828.5	38117.6	828.5	36972.4	828.5	55092.7	828.5	65999.9	828.5	60940.5	828.5	8160.43	828.5	8557.2	828.5	69670.4	828.5	58473	828.5	92969.3	828.5	116465	828.5	67428.7	828.5	78415.8
829	50625.9	829	59981.5	829	32446.1	829	29835.6	829	33901.4	829	47437.4	829	43121.6	829	52187.8	829	61517.7	829	68920.3	829	7602.14	829	8168.57	829	78353.5	829	80246.1	829	99534.3	829	118436	829	68287.2	829	71765
829.5	57041.6	829.5	62431.7	829.5	34364.3	829.5	37820.1	829.5	35038.6	829.5	37831.3	829.5	51902.6	829.5	47273.1	829.5	57241.4	829.5	65442.6	829.5	7359.8	829.5	7884.77	829.5	71233	829.5	74464.7	829.5	92629	829.5	97768.8	829.5	58198.3	829.5	81741.9
830	61222.8	830	53465	830	28120.1	830	41399.7	830	33181.7	830	33560.5	830	42515.4	830	49916.7	830	59520.8	830	57772.2	830	6727.11	830	8857.29	830	64576.3	830	69834.5	830	91602.6	830	115877	830	58915.6	830	66189.4
830.5	54069.5	830.5	47077	830.5	36303	830.5	36084	830.5	30549.7	830.5	39203.8	830.5	44375.2	830.5	49316.3	830.5	59971.2	830.5	57309.8	830.5	7208.38	830.5	8378.34	830.5	77930.5	830.5	69201.4	830.5	80365.1	830.5	105575	830.5	62261.1	830.5	64034.5
831	59977.6	831	52574.6	831	31255.6	831	38227.8	831	35776.2	831	41741.2	831	43721.4	831	42577.7	831	58820.8	831	58902.2	831	6979.64	831	9096.84	831	65247.1	831	71812.3	831	92599	831	102865	831	54283.7	831	66746.4
831.5	54840.1	831.5	56825.1	831.5	30858.8	831.5	33587.5	831.5	39509.4	831.5	41938.9	831.5	37389.5	831.5	48663.1	831.5	56802.2	831.5	68819.3	831.5	6279.29	831.5	8589.53	831.5	62362.2	831.5	70445.7	831.5	97549.3	831.5	103569	831.5	55821.1	831.5	75110.5
832	58882.4	832	55102.3	832	28532	832	43097.5	832	32693.6	832	34349	832	37976.3	832	54142.3	832	56843.3	832	57377	832	5675.89	832	8166.99	832	56207.4	832	69566.8	832	92063.3	832	97944.3	832	60871.6	832	57574.7
832.5	59805.9	832.5	53602.9	832.5	24868.7	832.5	32121.9	832.5	34514.2	832.5	30689.1	832.5	34559.2	832.5	43283.7	832.5	53254.3	832.5	65032.3	832.5	7872.1	832.5	8071.69	832.5	54730.5	832.5	69761.8	832.5	86191.3	832.5	87111.7	832.5	55688.2	832.5	63763.3
833	52761.6	833	53952.2	833	33742.4	833	38167.6	833	34189.6	833	32930.1	833	41041.6	833	49730.7	833	57485.2	833	57874.2	833	7206.54	833	7947.47	833	67190	833	74280.1	833	96791.2	833	94623.9	833	60436.9	833	70827.7
833.5	59416.1	833.5	59343.5	833.5	27403.7	833.5	37056.3	833.5	36972.5	833.5	32204.5	833.5	40793.6	833.5	57701.9	833.5	52695	833.5	67723.8	833.5	6318.62	833.5	7626.87	833.5	67356.9	833.5	69531.7	833.5	90444.1	833.5	95836.5	833.5	59175.8	833.5	61554.9
834	59988.9	834	55303.8	834	27911.5	834	31112.3	834	27345.8	834	38531.1	834	38699.5	834	51820.8	834	57241	834	55629.5	834	6600.9	834	7911.22	834	67305.4	834	76426.9	834	94135.5	834	110872	834	51609.1	834	49357.7
834.5	50865.2	834.5	56743.8	834.5	24414.1	834.5	37031.9	834.5	34519.9	834.5	32884.6	834.5	39346.8	834.5	55531.1	834.5	54677	834.5	63714.6	834.5	5831.52	834.5	8622.71	834.5	62854.3	834.5	83165.7	834.5	93054.3	834.5	102914	834.5	62819.3	834.5	62219.1
835	52136.1	835	49102.6	835	32072.5	835	31318	835	33355.4	835	36184	835	48882.3	835	53269.9	835	57880.5	835	55593.3	835	6212.98	835	7562.75	835	58360	835	64950.1	835	80542.6	835	102883	835	49263.8	835	61906.2
835.5	41250.4	835.5	45680.6	835.5	31326.9	835.5	34705.1	835.5	40916.2	835.5	31297.1	835.5	41313.1	835.5	49006.2	835.5	62223.6	835.5	49191.9	835.5	6804.88	835.5	7565.18	835.5	62865.1	835.5	71800.5	835.5	89683.9	835.5	101093	835.5	60398.8	835.5	58265.7
836	44372.8	836	43401.5	836	27726.8	836	28715.5	836	30866.8	836	37110.4	836	38084.2	836	53272.7	836	53781	836	50103	836	5123.3	836	7658.42	836	55974.1	836	63943.1	836	85487.6	836	108882	836	54556.5	836	61234.8
836.5	52537.9	836.5	48710.8	836.5	26715	836.5	42231.2	836.5	31956.7	836.5	33461	836.5	38796.3	836.5	48923.1	836.5	56301.8	836.5	65636.8	836.5	6625.4	836.5	8029.41	836.5	61409.5	836.5	77231.6	836.5	87941.2	836.5	100138	836.5	51719.2	836.5	56403.2
837	57647.4	837	49269	837	24352.8	837	31363	837	25648.8	837	42063.2	837	40654.4	837	48387.6	837	51093.9	837	53574.2	837	7435.4	837	8237.85	837	56707.3	837	61666.3	837	85981.4	837	103610	837	70451.1	837	58042.1
837.5	53636.4	837.5	45100	837.5	30863.5	837.5	33603.7	837.5	29744	837.5	35313.8	837.5	38751	837.5	43126.8	837.5	40554.1	837.5	57679.9	837.5	5671.82	837.5	7401.03	837.5	50168.4	837.5	63379.4	837.5	83179.1	837.5	104226	837.5	49521.2	837.5	60334.7
838	55725.9	838	49020.9	838	26372.3	838	22039.4	838	32451.5	838	36094.6	838	36242.9	838	46637.8	838	55871.7	838	60929.1	838	4906.38	838	7424.68	838	57354.3	838	66756.7	838	95739.2	838	88693.5	838	61934.5	838	62968.8
838.5	52338.2	838.5	49505.6	838.5	25940.6	838.5	22979.9	838.5	30479.1	838.5	29570.4	838.5	31432.9	838.5	47111.7	838.5	39569.1	838.5	54444.9	838.5	6821.54	838.5	7791.88	838.5	54463.8	838.5	67778.1	838.5	81487.6	838.5	93501	838.5	53095.4	838.5	52283.6
839	45522.5	839	49536.2	839	27606.7	839	28776.1	839	28549.9	839	31820.4	839	50521.5	839	44799	839	52341.9	839	49661	839	6650.36	839	6974.08	839	50863.6	839	63882.4	839	79028.3	839	90899.3	839	49875.4	839	44284.6
839.5	38379.6	839.5	42876.6	839.5	22811.9	839.5	30587.3	839.5	24816.5	839.5	30803.1	839.5	41114.1	839.5	52649.8	839.5	50814.9	839.5	54738	839.5	5921.76	839.5	7121.5	839.5	42633	839.5	62523.4	839.5	72381	839.5	86703.6	839.5	46038.9	839.5	52613.4
840	42924.6	840	50318.8	840	24486.5	840	28512.9	840	29282.1	840	24794.2	840	30654.3	840	48129.7	840	40029.5	840	47580.1	840	5236.6	840	7098.58	840	40839.5	840	62928.3	840	87139.7	840	93883.3	840	54901.9	840	66086.2
840.5	43376.8	840.5	48777	840.5	30222.1	840.5	30335.5	840.5	29442	840.5	41586.6	840.5	49296.9	840.5	49298.2	840.5	42207.8	840.5	57478.5	840.5	6429.39	840.5	7219.04	840.5	57055.9	840.5	48426	840.5	75333.4	840.5	106330	840.5	55654.7	840.5	61252.2
841	36707	841	43293.6	841	25112.5	841	31121.7	841	26095.1	841	29648.5	841	37251.2	841	39033	841	45776.9	841	45205.9	841	6228.84	841	6870.67	841	50673.1	841	73313.4	841	83536.7	841	91057.1	841	44582.4	841	52298.2
841.5	40526.1	841.5	48431.5	841.5	35386.2	841.5	31358.2	841.5	27332.9	841.5	26145	841.5	42788.2	841.5	50671.5	841.5	42026	841.5	45266.5	841.5	5867.51	841.5	6238.91	841.5	47085.3	841.5	56121.7	841.5	90736.1	841.5	87346.7	841.5	55345.7	841.5	50243.2
842	45268.6	842	34298.5	842	26571.2	842	23537.6	842	31747.1	842	26891.7	842	37983.9	842	44367.5	842	45074.6	842	49067.8	842	5355.88	842	7076.59	842	59565.9	842	46575.8	842	74051.1	842	89421.6	842	55700.3	842	60455.9
842.5	42276.3	842.5	40172.8	842.5	17142	842.5	28648.1	842.5	22473.6	842.5	31539.1	842.5	44543.2	842.5	35674.6	842.5	34149.1	842.5	49027.8	842.5	5972.37	842.5	7163.09	842.5	55603.8	842.5	63942.5	842.5	79951.2	842.5	91858.7	842.5	53656.1	842.5	47539
843	35956.2	843	36284.7	843	29884.1	843	26176.9	843	22468.9	843	39037.2	843	40123	843	44181	843	42962.7	843	51008.5	843	4760	843	7013.91	843	60418.5	843	49847.2	843	82877.6	843	87202.5	843	42414.9	843	52086
843.5	40197.4	843.5	41832.2	843.5	24072.1	843.5	29632.5	843.5	29208.4	843.5	29980.6	843.5	44182.3	843.5	43307.9	843.5	42823.2	843.5	45628.6	843.5	4740.74	843.5	8428.37	843.5	49263.4	843.5	53248.6	843.5	87306.8	843.5	85019.6	843.5	52907.8	843.5	52180.5
844	42048.1	844	45770.5	844	24855.6	844	37429.9	844	26520.8	844	28037.2	844	41701.8	844	44550.7	844	46301.4	844	58207.4	844	4446.9	844	5380.78	844	50086.3	844	58237.6	844	65265.5	844	85959.1	844	49327	844	39741.9
844.5	24959.1	844.5	43695	844.5	17750.5	844.5	32755.7	844.5	25842	844.5	28797.5	844.5	39039.4	844.5	49534.2	844.5	38957.3	844.5	42630.8	844.5	4565.83	844.5	5719.86	844.5	47879.2	844.5	50552.6	844.5	79275.3	844.5	84063.7	844.5	45523	844.5	44942.9
845	29169	845	42105.5	845	25502.5	845	26351.8	845	33995.9	845	34794.8	845	40237.1	845	41139	845	44495.5	845	48978.9	845	6155.59	845	6357.03	845	39556.9	845	64730.7	845	60737.2	845	87157.2	845	44908.3	845	57534.8
845.5	50819.3	845.5	36126.9	845.5	23323.6	845.5	17369.5	845.5	27444.5	845.5	29782.9	845.5	33315.6	845.5	43139.9	845.5	46583.4	845.5	50427.9	845.5	4107.54	845.5	6556.78	845.5	57642.6	845.5	57403.4	845.5	74203.3	845.5	78421.1	845.5	39288.9	845.5	55662.8
846	28039.5	846	43265.9	846	18605.6	846	29614.8	846	19702.1	846	32997	846	48586.8	846	41202.7	846	43299.9	846	44920.9	846	5089.35	846	6395.58	846	48298.4	846	45788	846	67845.7	846	85764.9	846	40438.8	846	55792.2
846.5	43386	846.5	46900.8	846.5	23230.6	846.5	31369.2	846.5	20260.8	846.5	27554.7	846.5	53527.8	846.5	36695.2	846.5	45548.9	846.5	43967.8	846.5	5348.23	846.5	5805.18	846.5	50586.5	846.5	57849.5	846.5	64278.8	846.5	80321.4	846.5	46883.9	846.5	44499.7
847	35326	847	46007.1	847	18230.9	847	24072.7	847	15031.6	847	24242.6	847	49049.8	847	44724	847	50417.4	847	38606.6	847	5431.02	847	6220.05	847	42906.7	847	56309.1	847	66245.4	847	71026.6	847	37632.9	847	49826.8
847.5	38987.9	847.5	41796.8	847.5	14523.1	847.5	18001.6	847.5	26807.4	847.5	24200.6	847.5	46908.4	847.5	34663.6	847.5	32962.9	847.5	50251	847.5	5393.56	847.5	5664.05	847.5	55564.6	847.5	50433.9	847.5	51787	847.5	74143.1	847.5	36477.4	847.5	45774.9
848	32687.8	848	44835	848	24660.3	848	23913.6	848	23170.5	848	25946.6	848	44672.8	848	42265.4	848	42975.7	848	34923.8	848	5783.7	848	7128.74	848	49388	848	44952.7	848	78612.3	848	80057.4	848	48417.4	848	44879
848.5	36364.8	848.5	30605.5	848.5	20024.9	848.5	18307	848.5	29452.2	848.5	37108.3	848.5	56030.3	848.5	45587	848.5	56502.1	848.5	42704.1	848.5	5416.95	848.5	6808.36	848.5	53872.2	848.5	49262.2	848.5	56609.7	848.5	88315.5	848.5	41625.7	848.5	41226.6
849	28754.1	849	35359	849	29198.2	849	19918	849	23879.3	849	27771.7	849	39668.7	849	40285.3	849	50886.8	849	54831.7	849	4784.28	849	6690.99	849	50948.5	849	61640.2	849	63280.9	849	88792.7	849	31681.5	849	52688.4
849.5	40972.8	849.5	36643.2	849.5	30264	849.5	15692.1	849.5	23724.2	849.5	28701.3	849.5	33712.9	849.5	37669.3	849.5	33702	849.5	41739.9	849.5	5076.45	849.5	4996.86	849.5	54763.5	849.5	28900.3	849.5	77316.4	849.5	77920.9	849.5	35522.9	849.5	53616.8
850	34759.5	850	33064	850	11168.9	850	30507.4	850	21490.8	850	23671.6	850	41517.3	850	59125.1	850	46138.8	850	37121.7	850	5396.08	850	6822.25	850	44432	850	57744.9	850	67025.3	850	69447.9	850	30183.8	850	48679.1
