# Supplementary material for: Constructing high-efficiency orange-red thermally activated delayed fluorescence emitters by three-dimension molecular engineering
Source: Nat Commun. 2022 Dec 19;13:7828. doi: 10.1038/s41467-022-35591-w (PMC9763412; doi:10.1038/s41467-022-35591-w)
Supplement: Supplementary file 3 — Source Data [file 41467_2022_35591_MOESM3_ESM.zip › Source data/Supp.Fig. 58.xlsx]

## Sheet: Sheet1
tBu-S-mCP(5%)-Air		tBu-S-mCP(5%)-Vac		tBu-S-mCP(10%)-Air		tBu-S-mCP(10%)-Vac
Wavelength(nm)	PL Intensity	Wavelength(nm)	PL Intensity	Wavelength(nm)	PL Intensity	Wavelength(nm)	PL Intensity
480	3750.96	480	7253.21	480	1651.44	480	3276.71
480.5	4290.83	480.5	7814.3	480.5	1887.37	480.5	3193.47
481	4049.26	481	7986.01	481	1933.28	481	3661.13
481.5	4178.43	481.5	7593.17	481.5	1736.59	481.5	3691.07
482	4436.65	482	8303.47	482	1757.06	482	3857.11
482.5	4053.75	482.5	8726.11	482.5	1975.26	482.5	3732.18
483	3776.4	483	9360.21	483	1817.58	483	4022.44
483.5	4262.93	483.5	9403.78	483.5	2033.77	483.5	3846.67
484	4642.92	484	9915.55	484	2023.59	484	4344.09
484.5	4330.85	484.5	10025.1	484.5	1872.73	484.5	5384.68
485	4540.61	485	10073.9	485	2290.41	485	5185.29
485.5	4679.06	485.5	10696.3	485.5	2365.27	485.5	5105.58
486	4257.83	486	10759.6	486	2131.12	486	5359.52
486.5	4888.64	486.5	11884.2	486.5	2288.48	486.5	5634.12
487	4927.44	487	12248.2	487	2339.31	487	6341.2
487.5	4666.09	487.5	13440.3	487.5	2258.88	487.5	6181.51
488	4886.56	488	13490.5	488	2629.94	488	6218.45
488.5	5610.81	488.5	14515.5	488.5	2721.79	488.5	6317.59
489	5749.95	489	14203.3	489	3287.21	489	7686.6
489.5	5553.33	489.5	15002.3	489.5	3136.67	489.5	7638.07
490	6047.32	490	15787.2	490	3143.43	490	7841.05
490.5	6020.86	490.5	15993.5	490.5	3590.32	490.5	8754.54
491	5844.94	491	17364.1	491	3151.03	491	9229.65
491.5	5983.02	491.5	17610.1	491.5	3848.62	491.5	8871.07
492	6540.57	492	18367.7	492	3345.42	492	9854.27
492.5	6631.6	492.5	20551.4	492.5	3865.91	492.5	10854.6
493	6788.69	493	21987.1	493	3735.43	493	10481.8
493.5	7837.55	493.5	21067.3	493.5	4017.73	493.5	11473.1
494	7263.26	494	23190.3	494	4246.99	494	12249.5
494.5	8300.77	494.5	23534.8	494.5	4760.94	494.5	13633.9
495	8197.1	495	27596.5	495	5045.37	495	13923
495.5	8938.03	495.5	24626	495.5	5288.5	495.5	13442.7
496	8990.59	496	27826.7	496	5068.97	496	14510.6
496.5	9797.06	496.5	29328.3	496.5	5298	496.5	15691.4
497	9607.62	497	30901.5	497	5802.44	497	16255.3
497.5	10392.4	497.5	30731.4	497.5	6778.53	497.5	17187
498	10679.3	498	34829.7	498	6117.18	498	17974.9
498.5	10348.1	498.5	35167	498.5	6657.01	498.5	18674.2
499	11718.1	499	37609.7	499	7298.48	499	20987.8
499.5	12693	499.5	39842.6	499.5	7434.85	499.5	20435.4
500	12627.7	500	42275.6	500	7605.06	500	21589.2
500.5	13433.4	500.5	42966.7	500.5	7766.7	500.5	23298
501	14111.9	501	46111.4	501	8091.93	501	24653.4
501.5	13414.8	501.5	47641.4	501.5	8652.97	501.5	24867.5
502	14602.2	502	49345.9	502	8708.06	502	27120.2
502.5	15432.2	502.5	49953	502.5	9526.69	502.5	28893.5
503	16165.8	503	53335.4	503	10927.4	503	29776.8
503.5	17475.9	503.5	57514.4	503.5	10884.7	503.5	30678.9
504	18914	504	58241.1	504	11711.3	504	32492.1
504.5	18554.4	504.5	58680.5	504.5	12403.8	504.5	34198.3
505	20062.3	505	65202.5	505	12684.7	505	35665.7
505.5	20227.4	505.5	66983.6	505.5	13078.7	505.5	38289.1
506	21510.4	506	72160.4	506	14388.9	506	39582.7
506.5	22302.2	506.5	73610.2	506.5	14569.2	506.5	40929.9
507	23611.3	507	77041.9	507	15009.9	507	45077.4
507.5	24192.1	507.5	78965.2	507.5	15723.5	507.5	45104.5
508	26109.6	508	85042.9	508	16965.2	508	48595.2
508.5	27405.5	508.5	86024.3	508.5	18042.9	508.5	46451.9
509	27581.1	509	89955.9	509	17309.2	509	50486.9
509.5	29490.6	509.5	93022.2	509.5	18571.2	509.5	52951.6
510	31031.4	510	97571.4	510	19953.5	510	55979.1
510.5	32726	510.5	101541	510.5	20223.9	510.5	58303.7
511	34191	511	104585	511	21279	511	59224.4
511.5	35228.1	511.5	110723	511.5	23237.3	511.5	62062.7
512	37389.3	512	112024	512	24207.8	512	64933.7
512.5	38981.7	512.5	119725	512.5	25504.6	512.5	71506.7
513	41126.7	513	120755	513	27068	513	73447.7
513.5	44735.6	513.5	128281	513.5	28827.2	513.5	76293.8
514	43469.6	514	133634	514	28471.9	514	76657.7
514.5	47837.5	514.5	136098	514.5	30533.5	514.5	81525.6
515	47622.8	515	143631	515	31115.8	515	83468
515.5	50539.8	515.5	148211	515.5	33453.4	515.5	86445.2
516	51767.4	516	150993	516	33119	516	89701
516.5	54517.2	516.5	160530	516.5	35812	516.5	96098.6
517	59383.2	517	162522	517	37093.7	517	100280
517.5	60228.5	517.5	172347	517.5	39784.5	517.5	102803
518	62502.2	518	174922	518	41821.9	518	103412
518.5	64930.9	518.5	186623	518.5	42686.7	518.5	112200
519	70308.6	519	185969	519	43626.7	519	116679
519.5	70009.2	519.5	194862	519.5	44897.2	519.5	116921
520	71550.4	520	200605	520	49335.4	520	122591
520.5	77810.5	520.5	212997	520.5	50562.9	520.5	124018
521	79101.4	521	214914	521	51673.9	521	131809
521.5	84164.9	521.5	225547	521.5	55364	521.5	139093
522	87867.5	522	226424	522	56958.7	522	141819
522.5	89446.3	522.5	243480	522.5	61064.6	522.5	144663
523	93809.7	523	249062	523	61505.7	523	153222
523.5	95752.5	523.5	254272	523.5	63729.4	523.5	155236
524	100004	524	260980	524	68091.6	524	161044
524.5	105622	524.5	268732	524.5	69997.8	524.5	166458
525	108416	525	280788	525	71516.4	525	176846
525.5	115796	525.5	284027	525.5	75308.9	525.5	180679
526	117690	526	291394	526	78018.6	526	183905
526.5	123183	526.5	307334	526.5	80371.1	526.5	189586
527	123738	527	312836	527	84994.9	527	199322
527.5	130539	527.5	320319	527.5	86273	527.5	203256
528	138187	528	329019	528	93139.8	528	204923
528.5	142138	528.5	338644	528.5	93203.1	528.5	216095
529	143767	529	353213	529	98448.8	529	219554
529.5	149734	529.5	360843	529.5	102613	529.5	233519
530	155986	530	368125	530	103813	530	241725
530.5	162885	530.5	384094	530.5	108729	530.5	242979
531	166004	531	388635	531	112205	531	251175
531.5	169120	531.5	404592	531.5	117287	531.5	262269
532	175729	532	409277	532	120921	532	272092
532.5	180495	532.5	423645	532.5	123647	532.5	277717
533	185204	533	429492	533	128827	533	275662
533.5	193618	533.5	442933	533.5	133818	533.5	291359
534	200285	534	457005	534	136503	534	294682
534.5	205712	534.5	464451	534.5	144584	534.5	308390
535	211317	535	470379	535	147055	535	316377
535.5	220121	535.5	490742	535.5	151430	535.5	322303
536	226724	536	489080	536	155063	536	332979
536.5	229213	536.5	509891	536.5	160797	536.5	342706
537	238618	537	518886	537	166529	537	353483
537.5	244905	537.5	535896	537.5	170518	537.5	356839
538	250312	538	546406	538	173786	538	367422
538.5	256284	538.5	552785	538.5	178709	538.5	377841
539	263170	539	567180	539	185102	539	387535
539.5	273679	539.5	575672	539.5	190814	539.5	394614
540	274769	540	586261	540	197056	540	403746
540.5	284857	540.5	595097	540.5	201952	540.5	418781
541	292321	541	617062	541	208242	541	418859
541.5	300939	541.5	626726	541.5	214229	541.5	427835
542	313290	542	636526	542	216881	542	442466
542.5	311645	542.5	651706	542.5	223459	542.5	454118
543	321954	543	658333	543	229529	543	460055
543.5	331616	543.5	666634	543.5	234128	543.5	473145
544	334675	544	686556	544	241722	544	486111
544.5	344302	544.5	694509	544.5	249958	544.5	491344
545	359359	545	711432	545	251012	545	507229
545.5	363617	545.5	725720	545.5	261322	545.5	515736
546	370503	546	735266	546	268093	546	527184
546.5	377108	546.5	749128	546.5	274862	546.5	532494
547	383761	547	764599	547	278087	547	549872
547.5	389791	547.5	773000	547.5	287361	547.5	557507
548	403571	548	789630	548	293136	548	572096
548.5	405644	548.5	802704	548.5	298815	548.5	571676
549	417862	549	800113	549	303199	549	583282
549.5	430565	549.5	823365	549.5	313363	549.5	594705
550	435880	550	832600	550	320486	550	606115
550.5	441963	550.5	842460	550.5	322584	550.5	617091
551	454088	551	859751	551	332558	551	633294
551.5	463289	551.5	875038	551.5	341495	551.5	648030
552	464129	552	885769	552	346624	552	650460
552.5	474398	552.5	914125	552.5	356253	552.5	674070
553	488198	553	912910	553	354234	553	677356
553.5	496413	553.5	920736	553.5	366408	553.5	689642
554	506359	554	939342	554	378015	554	700421
554.5	509964	554.5	951120	554.5	385820	554.5	707816
555	517347	555	961602	555	385633	555	720458
555.5	529607	555.5	974035	555.5	399456	555.5	739747
556	539732	556	983612	556	413545	556	752011
556.5	548971	556.5	991730	556.5	413921	556.5	748849
557	551407	557	1006420	557	419945	557	758007
557.5	560536	557.5	1013640	557.5	425269	557.5	768702
558	568968	558	1029810	558	431529	558	782530
558.5	580897	558.5	1048910	558.5	440738	558.5	805559
559	583585	559	1052790	559	447158	559	802619
559.5	595202	559.5	1069380	559.5	454033	559.5	819522
560	604229	560	1088930	560	454518	560	829807
560.5	612063	560.5	1090840	560.5	465950	560.5	840510
561	619598	561	1098730	561	471959	561	843376
561.5	629012	561.5	1108440	561.5	485866	561.5	868520
562	638625	562	1121590	562	489425	562	880955
562.5	645168	562.5	1133630	562.5	489642	562.5	885461
563	646692	563	1144010	563	507427	563	901487
563.5	659370	563.5	1157460	563.5	514316	563.5	905574
564	662347	564	1169710	564	518261	564	917699
564.5	666698	564.5	1167960	564.5	528279	564.5	926419
565	680801	565	1182010	565	535479	565	939246
565.5	687211	565.5	1203950	565.5	542418	565.5	958272
566	695208	566	1206180	566	547229	566	964121
566.5	700487	566.5	1212110	566.5	555126	566.5	957954
567	706977	567	1221990	567	561299	567	978046
567.5	719884	567.5	1234850	567.5	568647	567.5	1000780
568	723431	568	1239290	568	575754	568	1001980
568.5	737666	568.5	1241710	568.5	581524	568.5	1003740
569	738449	569	1253410	569	590625	569	1024690
569.5	746056	569.5	1270690	569.5	596112	569.5	1027030
570	742905	570	1266530	570	597607	570	1045710
570.5	758945	570.5	1287300	570.5	610182	570.5	1047640
571	760303	571	1305640	571	616407	571	1054230
571.5	768736	571.5	1307660	571.5	621327	571.5	1066800
572	777594	572	1317110	572	625186	572	1076370
572.5	782327	572.5	1325570	572.5	636139	572.5	1089410
573	792742	573	1326490	573	635573	573	1095130
573.5	797609	573.5	1335280	573.5	643873	573.5	1105970
574	795049	574	1345690	574	649812	574	1107090
574.5	809105	574.5	1350030	574.5	662637	574.5	1120590
575	804677	575	1354920	575	660687	575	1124230
575.5	826195	575.5	1366900	575.5	671862	575.5	1149390
576	831267	576	1372930	576	671831	576	1144450
576.5	827640	576.5	1366980	576.5	674149	576.5	1163360
577	834086	577	1383900	577	687778	577	1170830
577.5	830592	577.5	1395930	577.5	689808	577.5	1164860
578	850427	578	1396530	578	702417	578	1182020
578.5	846774	578.5	1395860	578.5	699104	578.5	1186590
579	849880	579	1402900	579	707053	579	1192510
579.5	863716	579.5	1407510	579.5	708275	579.5	1199770
580	861211	580	1412380	580	716294	580	1208740
580.5	854551	580.5	1422490	580.5	723383	580.5	1215210
581	867616	581	1420030	581	726356	581	1208700
581.5	874474	581.5	1432400	581.5	724981	581.5	1218050
582	875177	582	1436330	582	739597	582	1236980
582.5	881048	582.5	1447870	582.5	746485	582.5	1239790
583	879198	583	1455310	583	742613	583	1248830
583.5	890361	583.5	1451580	583.5	751870	583.5	1237200
584	890847	584	1442050	584	749675	584	1269350
584.5	888811	584.5	1458800	584.5	758421	584.5	1264500
585	901098	585	1462620	585	765638	585	1274060
585.5	911143	585.5	1471670	585.5	768058	585.5	1281210
586	907857	586	1468870	586	774770	586	1280240
586.5	903916	586.5	1465680	586.5	770789	586.5	1280290
587	905241	587	1474140	587	784814	587	1290230
587.5	925849	587.5	1471910	587.5	775635	587.5	1295110
588	916193	588	1467390	588	777713	588	1292000
588.5	913571	588.5	1478760	588.5	788792	588.5	1307190
589	924938	589	1482300	589	784765	589	1298010
589.5	927169	589.5	1478550	589.5	795510	589.5	1308710
590	929932	590	1481060	590	803720	590	1311810
590.5	936885	590.5	1475700	590.5	805384	590.5	1319100
591	934237	591	1486800	591	809587	591	1326480
591.5	926533	591.5	1492430	591.5	808659	591.5	1320660
592	935877	592	1489260	592	805636	592	1326260
592.5	937989	592.5	1496620	592.5	816793	592.5	1326070
593	939243	593	1482750	593	813386	593	1329070
593.5	936668	593.5	1486600	593.5	813396	593.5	1331250
594	945963	594	1500120	594	819268	594	1324360
594.5	938205	594.5	1479250	594.5	820977	594.5	1334620
595	940871	595	1496680	595	819427	595	1337550
595.5	947895	595.5	1487350	595.5	830465	595.5	1343200
596	955298	596	1497950	596	822412	596	1352010
596.5	942513	596.5	1483800	596.5	825331	596.5	1340270
597	944940	597	1499520	597	835841	597	1341870
597.5	947846	597.5	1492050	597.5	833116	597.5	1349500
598	955287	598	1479090	598	834517	598	1356570
598.5	946178	598.5	1487640	598.5	833591	598.5	1355680
599	949070	599	1476210	599	834999	599	1362340
599.5	948133	599.5	1476130	599.5	836114	599.5	1353210
600	952975	600	1478210	600	837172	600	1353830
600.5	945153	600.5	1485150	600.5	837829	600.5	1354220
601	955940	601	1479760	601	835942	601	1347970
601.5	948257	601.5	1484950	601.5	836126	601.5	1353820
602	957893	602	1481630	602	840324	602	1349280
602.5	953510	602.5	1482940	602.5	839188	602.5	1357330
603	943299	603	1476880	603	839086	603	1354820
603.5	954041	603.5	1477240	603.5	838271	603.5	1353040
604	945436	604	1457960	604	839124	604	1361320
604.5	943254	604.5	1483140	604.5	839968	604.5	1355430
605	932560	605	1453430	605	848024	605	1347510
605.5	942883	605.5	1465310	605.5	839636	605.5	1353980
606	947300	606	1465830	606	838362	606	1348330
606.5	938798	606.5	1451770	606.5	842478	606.5	1347670
607	943686	607	1457740	607	843390	607	1359540
607.5	940492	607.5	1445880	607.5	833169	607.5	1342310
608	930886	608	1459020	608	837505	608	1330830
608.5	936758	608.5	1446900	608.5	844751	608.5	1347330
609	933769	609	1442940	609	834756	609	1342660
609.5	933216	609.5	1451560	609.5	831895	609.5	1327000
610	923981	610	1430020	610	837700	610	1329180
610.5	922873	610.5	1437540	610.5	829652	610.5	1328430
611	916627	611	1424400	611	843353	611	1340980
611.5	918567	611.5	1422900	611.5	828190	611.5	1323970
612	929312	612	1423480	612	832931	612	1331420
612.5	912287	612.5	1410790	612.5	828789	612.5	1333150
613	927112	613	1417920	613	827078	613	1328090
613.5	919388	613.5	1422880	613.5	830401	613.5	1320720
614	898576	614	1402360	614	822344	614	1317080
614.5	914705	614.5	1398940	614.5	830286	614.5	1328290
615	910149	615	1388320	615	827409	615	1307320
615.5	898418	615.5	1380220	615.5	830476	615.5	1317680
616	905114	616	1376350	616	823779	616	1304360
616.5	902882	616.5	1375010	616.5	817199	616.5	1303540
617	903500	617	1379240	617	821143	617	1299730
617.5	900896	617.5	1376350	617.5	812559	617.5	1287520
618	897952	618	1360810	618	815546	618	1284830
618.5	894957	618.5	1365740	618.5	815767	618.5	1286680
619	891729	619	1355780	619	811540	619	1294630
619.5	887037	619.5	1345900	619.5	811341	619.5	1266120
620	885145	620	1349110	620	812974	620	1273800
620.5	873403	620.5	1332690	620.5	792068	620.5	1278750
621	879391	621	1343730	621	807235	621	1261940
621.5	880569	621.5	1319970	621.5	797232	621.5	1276630
622	871067	622	1315930	622	800036	622	1253790
622.5	877319	622.5	1318060	622.5	796961	622.5	1256760
623	864767	623	1307830	623	782467	623	1259160
623.5	864417	623.5	1307640	623.5	794293	623.5	1245770
624	851283	624	1308650	624	791632	624	1245980
624.5	844601	624.5	1303190	624.5	777565	624.5	1226220
625	861001	625	1280470	625	783889	625	1221510
625.5	838819	625.5	1284570	625.5	780322	625.5	1229270
626	853214	626	1273840	626	776851	626	1221130
626.5	842573	626.5	1280830	626.5	780123	626.5	1206470
627	838198	627	1268520	627	771495	627	1214030
627.5	835312	627.5	1269250	627.5	776525	627.5	1199030
628	830237	628	1247360	628	765103	628	1196240
628.5	828871	628.5	1248250	628.5	763616	628.5	1185570
629	815304	629	1245440	629	761995	629	1186370
629.5	827525	629.5	1235610	629.5	760064	629.5	1186690
630	820784	630	1232160	630	748961	630	1180750
630.5	810304	630.5	1219990	630.5	747552	630.5	1169970
631	809591	631	1215650	631	747210	631	1152460
631.5	813277	631.5	1194280	631.5	754078	631.5	1153700
632	807779	632	1205400	632	742458	632	1152200
632.5	799916	632.5	1198220	632.5	739532	632.5	1153220
633	790218	633	1190470	633	732084	633	1143090
633.5	784232	633.5	1185990	633.5	722074	633.5	1128600
634	780663	634	1178250	634	724839	634	1136160
634.5	784057	634.5	1151260	634.5	723974	634.5	1127260
635	782785	635	1161760	635	717267	635	1123920
635.5	775070	635.5	1163570	635.5	715778	635.5	1111720
636	777873	636	1166880	636	715440	636	1114820
636.5	765092	636.5	1139830	636.5	719527	636.5	1103370
637	765068	637	1133770	637	702009	637	1102970
637.5	747947	637.5	1117070	637.5	709140	637.5	1097670
638	756103	638	1128700	638	707256	638	1087690
638.5	754589	638.5	1116200	638.5	699956	638.5	1082640
639	750281	639	1126370	639	681231	639	1086780
639.5	740891	639.5	1097120	639.5	699557	639.5	1078390
640	739416	640	1109230	640	700342	640	1066220
640.5	739674	640.5	1106860	640.5	684730	640.5	1063650
641	738306	641	1097610	641	683651	641	1071680
641.5	724661	641.5	1096460	641.5	686871	641.5	1051950
642	725037	642	1092810	642	682679	642	1049960
642.5	726928	642.5	1078430	642.5	677043	642.5	1042320
643	723452	643	1069020	643	674751	643	1042760
643.5	722066	643.5	1054260	643.5	661682	643.5	1027020
644	708231	644	1060680	644	671416	644	1035750
644.5	699081	644.5	1028440	644.5	659493	644.5	1026990
645	696171	645	1039680	645	651231	645	1025960
645.5	708290	645.5	1033870	645.5	650689	645.5	1006330
646	690546	646	1026330	646	653253	646	1008900
646.5	697432	646.5	1025910	646.5	638488	646.5	992564
647	683878	647	999135	647	640910	647	988617
647.5	690058	647.5	1002830	647.5	636813	647.5	986907
648	686053	648	1012230	648	623160	648	969445
648.5	676958	648.5	985358	648.5	630136	648.5	968126
649	665980	649	983990	649	618704	649	963675
649.5	666457	649.5	978401	649.5	621860	649.5	961727
650	662394	650	976210	650	609687	650	953167
650.5	653273	650.5	970087	650.5	618456	650.5	959277
651	651745	651	952470	651	615235	651	948274
651.5	649084	651.5	954583	651.5	605183	651.5	951453
652	638339	652	939635	652	596968	652	927323
652.5	642147	652.5	937208	652.5	606616	652.5	933600
653	640002	653	920735	653	595114	653	915475
653.5	630794	653.5	922277	653.5	594132	653.5	903394
654	616874	654	918031	654	596891	654	906152
654.5	624026	654.5	922952	654.5	580378	654.5	897367
655	612725	655	914857	655	579280	655	888118
655.5	619190	655.5	894104	655.5	563740	655.5	880986
656	607635	656	900348	656	569478	656	873994
656.5	604389	656.5	882557	656.5	570522	656.5	878993
657	609375	657	879887	657	559266	657	879907
657.5	600430	657.5	871858	657.5	556008	657.5	857388
658	598692	658	872546	658	561701	658	859991
658.5	592951	658.5	869954	658.5	561073	658.5	856625
659	584644	659	850951	659	546581	659	842639
659.5	579005	659.5	862548	659.5	553620	659.5	844057
660	575379	660	853429	660	546296	660	835562
660.5	568058	660.5	837271	660.5	543492	660.5	830997
661	580173	661	833032	661	536313	661	830755
661.5	559714	661.5	834204	661.5	537081	661.5	805816
662	561133	662	839573	662	526001	662	809690
662.5	556911	662.5	809225	662.5	525553	662.5	815035
663	552577	663	803660	663	527265	663	784666
663.5	546805	663.5	809372	663.5	518719	663.5	790738
664	552059	664	796358	664	523497	664	794758
664.5	547312	664.5	789683	664.5	516791	664.5	780994
665	541077	665	781111	665	513683	665	782232
665.5	541419	665.5	770069	665.5	508397	665.5	780540
666	532838	666	780136	666	498775	666	769780
666.5	532264	666.5	784073	666.5	506178	666.5	770406
667	530165	667	767744	667	494815	667	756253
667.5	527494	667.5	763834	667.5	500254	667.5	745032
668	520701	668	747729	668	499334	668	746171
668.5	513251	668.5	747394	668.5	487821	668.5	749258
669	511632	669	742295	669	483779	669	740815
669.5	509827	669.5	738762	669.5	480083	669.5	733017
670	506645	670	728680	670	471487	670	723513
670.5	504647	670.5	712835	670.5	464190	670.5	725903
671	496808	671	690684	671	474364	671	708602
671.5	489108	671.5	689445	671.5	476398	671.5	724453
672	490367	672	699647	672	468267	672	710011
672.5	483003	672.5	675112	672.5	465495	672.5	699909
673	487854	673	677416	673	460017	673	711981
673.5	476015	673.5	661687	673.5	452439	673.5	704387
674	476483	674	674740	674	459140	674	691502
674.5	475815	674.5	674138	674.5	457248	674.5	680935
675	471085	675	663750	675	450534	675	693228
675.5	470649	675.5	643828	675.5	451728	675.5	669047
676	463980	676	636437	676	447202	676	687850
676.5	449903	676.5	634879	676.5	440294	676.5	671021
677	446825	677	626842	677	437467	677	667262
677.5	453900	677.5	627670	677.5	434460	677.5	648893
678	440950	678	622578	678	435899	678	646086
678.5	444130	678.5	627145	678.5	433609	678.5	633588
679	448197	679	608807	679	416076	679	645579
679.5	447099	679.5	610109	679.5	418881	679.5	645034
680	427095	680	607452	680	416356	680	628393
680.5	430326	680.5	607140	680.5	408439	680.5	631103
681	417930	681	601288	681	413113	681	609594
681.5	425900	681.5	579479	681.5	402920	681.5	626883
682	420876	682	586109	682	394373	682	617321
682.5	418947	682.5	584841	682.5	401102	682.5	588370
683	415508	683	573783	683	395422	683	602327
683.5	410962	683.5	556188	683.5	397638	683.5	603074
684	413827	684	573745	684	392698	684	592274
684.5	407853	684.5	567173	684.5	383078	684.5	589062
685	405491	685	559839	685	388259	685	574329
685.5	405280	685.5	553494	685.5	382593	685.5	582107
686	398446	686	546090	686	376580	686	583681
686.5	392002	686.5	551931	686.5	388011	686.5	563993
687	386193	687	530129	687	369073	687	567154
687.5	374456	687.5	533811	687.5	375270	687.5	551082
688	380509	688	535980	688	370711	688	560651
688.5	372871	688.5	525701	688.5	367542	688.5	565444
689	371717	689	527765	689	369051	689	557460
689.5	370370	689.5	509606	689.5	369457	689.5	547073
690	363004	690	515476	690	363824	690	544083
690.5	361344	690.5	507866	690.5	359299	690.5	539693
691	368070	691	503355	691	356450	691	538299
691.5	356623	691.5	501235	691.5	356213	691.5	512352
692	355323	692	484356	692	351883	692	525537
692.5	356503	692.5	505261	692.5	336514	692.5	523312
693	351676	693	496296	693	345279	693	520517
693.5	339920	693.5	490447	693.5	345550	693.5	531722
694	342460	694	488799	694	338961	694	514887
694.5	343399	694.5	483927	694.5	341634	694.5	505838
695	337259	695	480553	695	343193	695	505257
695.5	338686	695.5	462819	695.5	331743	695.5	502345
696	333813	696	472976	696	327707	696	505254
696.5	334023	696.5	467790	696.5	323549	696.5	494448
697	334267	697	459400	697	333606	697	484847
697.5	326758	697.5	458574	697.5	317209	697.5	483784
698	323817	698	455590	698	323878	698	490035
698.5	324714	698.5	455920	698.5	318810	698.5	480358
699	312974	699	442185	699	318766	699	478303
699.5	315588	699.5	441917	699.5	311990	699.5	468102
700	316054	700	450906	700	312399	700	471484
700.5	312818	700.5	433898	700.5	308854	700.5	469640
701	316128	701	434029	701	302705	701	468968
701.5	308016	701.5	435325	701.5	311545	701.5	456783
702	298912	702	439385	702	304230	702	448904
702.5	306915	702.5	432236	702.5	311239	702.5	442647
703	302781	703	422972	703	304244	703	444179
703.5	298022	703.5	417210	703.5	290562	703.5	442581
704	301808	704	416576	704	293487	704	446178
704.5	294826	704.5	415809	704.5	297936	704.5	441957
705	288448	705	418676	705	287648	705	429056
705.5	301235	705.5	409474	705.5	284297	705.5	429175
706	285048	706	411958	706	287791	706	413208
706.5	287713	706.5	409852	706.5	274932	706.5	426972
707	283542	707	401917	707	281120	707	408718
707.5	284643	707.5	397621	707.5	277003	707.5	425318
708	278466	708	393452	708	280980	708	419337
708.5	272398	708.5	384030	708.5	273520	708.5	409834
709	269653	709	396114	709	271633	709	403839
709.5	273620	709.5	392232	709.5	274237	709.5	415559
710	262872	710	396090	710	267837	710	405630
710.5	257592	710.5	385034	710.5	266097	710.5	387228
711	262593	711	381211	711	264072	711	393102
711.5	267217	711.5	373425	711.5	261798	711.5	387758
712	248413	712	373495	712	261637	712	390554
712.5	257135	712.5	358744	712.5	252064	712.5	385437
713	257038	713	353256	713	257919	713	388460
713.5	246559	713.5	355985	713.5	255080	713.5	379593
714	251750	714	366095	714	249041	714	377889
714.5	253742	714.5	349007	714.5	246324	714.5	374608
715	247320	715	350892	715	244145	715	365888
715.5	249359	715.5	345936	715.5	249323	715.5	347977
716	237234	716	341598	716	243167	716	361805
716.5	245209	716.5	340723	716.5	244521	716.5	356241
717	233481	717	341199	717	239759	717	359455
717.5	239712	717.5	327246	717.5	243181	717.5	340653
718	241944	718	342392	718	236213	718	346626
718.5	241487	718.5	330888	718.5	234999	718.5	347289
719	226522	719	335682	719	235156	719	347762
719.5	228387	719.5	321690	719.5	228601	719.5	339014
720	224312	720	316350	720	233622	720	339319
720.5	220447	720.5	321178	720.5	223668	720.5	325358
721	224073	721	317905	721	220753	721	330448
721.5	226073	721.5	306655	721.5	221501	721.5	330136
722	214357	722	317306	722	218524	722	334818
722.5	215502	722.5	310179	722.5	224291	722.5	329269
723	212296	723	301609	723	208125	723	318414
723.5	211865	723.5	306749	723.5	220286	723.5	322628
724	208789	724	296347	724	210354	724	333159
724.5	213713	724.5	300195	724.5	210942	724.5	303803
725	211087	725	292915	725	212519	725	307265
725.5	198066	725.5	292055	725.5	207961	725.5	310110
726	193959	726	292173	726	206069	726	310244
726.5	202806	726.5	293129	726.5	204846	726.5	300313
727	193153	727	292730	727	204218	727	307247
727.5	198586	727.5	275779	727.5	206032	727.5	306072
728	196803	728	279350	728	197739	728	302451
728.5	191636	728.5	269062	728.5	198384	728.5	287609
729	203319	729	263737	729	198888	729	289502
729.5	194885	729.5	265373	729.5	200774	729.5	293588
730	190830	730	264779	730	189966	730	291308
730.5	189771	730.5	277419	730.5	188953	730.5	288768
731	182595	731	257944	731	190027	731	272850
731.5	187931	731.5	260591	731.5	191985	731.5	280402
732	181841	732	268707	732	192691	732	274254
732.5	183721	732.5	249349	732.5	190115	732.5	276751
733	179776	733	261019	733	180129	733	283858
733.5	179873	733.5	249419	733.5	194623	733.5	257535
734	175683	734	242329	734	181177	734	268832
734.5	172119	734.5	247364	734.5	179695	734.5	261193
735	165549	735	242926	735	179451	735	256094
735.5	174172	735.5	255380	735.5	178740	735.5	266256
736	166155	736	239009	736	170914	736	259272
736.5	153756	736.5	237987	736.5	179261	736.5	259774
737	169242	737	230759	737	175099	737	257729
737.5	169770	737.5	232335	737.5	169394	737.5	265797
738	158739	738	233607	738	167947	738	256632
738.5	167257	738.5	221079	738.5	166522	738.5	250094
739	159262	739	221896	739	167817	739	260971
739.5	152856	739.5	233136	739.5	159775	739.5	250234
740	154518	740	226098	740	165664	740	250785
740.5	159172	740.5	211888	740.5	161433	740.5	253047
741	157238	741	223837	741	161535	741	250762
741.5	148125	741.5	214984	741.5	162679	741.5	240539
742	148723	742	208187	742	159323	742	245439
742.5	156125	742.5	210170	742.5	162322	742.5	236904
743	145166	743	215992	743	163353	743	241965
743.5	144776	743.5	207907	743.5	143244	743.5	227802
744	151108	744	206084	744	153567	744	226929
744.5	140801	744.5	200106	744.5	148515	744.5	226622
745	149954	745	207058	745	143903	745	223302
745.5	142759	745.5	196838	745.5	150291	745.5	213062
746	140717	746	191662	746	152971	746	227762
746.5	148901	746.5	200687	746.5	142247	746.5	217336
747	136448	747	193976	747	144070	747	221299
747.5	138224	747.5	203968	747.5	142525	747.5	222541
748	137044	748	197454	748	143050	748	216391
748.5	128714	748.5	191318	748.5	140674	748.5	209838
749	134314	749	177031	749	143881	749	215233
749.5	140512	749.5	188868	749.5	143710	749.5	202274
750	130807	750	188827	750	129219	750	211256
750.5	133627	750.5	186166	750.5	141125	750.5	207485
751	126725	751	167372	751	130064	751	207722
751.5	126206	751.5	180893	751.5	136749	751.5	202576
752	132953	752	184855	752	129632	752	196327
752.5	125530	752.5	179022	752.5	132545	752.5	188914
753	127061	753	176685	753	125670	753	190433
753.5	125074	753.5	174198	753.5	128483	753.5	193792
754	120857	754	173853	754	127676	754	179123
754.5	121030	754.5	165197	754.5	121892	754.5	181754
755	116873	755	176610	755	129793	755	181467
755.5	117251	755.5	176803	755.5	122990	755.5	183653
756	121074	756	171911	756	119221	756	189587
756.5	116930	756.5	174771	756.5	119745	756.5	184451
757	112704	757	175063	757	123326	757	181282
757.5	110415	757.5	168170	757.5	121347	757.5	182293
758	113353	758	161499	758	122517	758	182006
758.5	108903	758.5	163089	758.5	113523	758.5	169084
759	115501	759	154002	759	118377	759	173550
759.5	109726	759.5	166018	759.5	115535	759.5	162716
760	107687	760	143093	760	113052	760	176145
760.5	105396	760.5	161238	760.5	118580	760.5	171944
761	100867	761	155901	761	117212	761	166632
761.5	102525	761.5	146706	761.5	116241	761.5	170104
762	104270	762	142324	762	110366	762	167335
762.5	106372	762.5	160917	762.5	103033	762.5	168048
763	100748	763	147534	763	104275	763	164990
763.5	102154	763.5	149842	763.5	109680	763.5	166438
764	101526	764	144887	764	110472	764	154335
764.5	104006	764.5	129744	764.5	110407	764.5	154169
765	102875	765	146215	765	98887.6	765	152414
765.5	97570.5	765.5	134570	765.5	99101.6	765.5	157027
766	98279.2	766	138768	766	105783	766	162156
766.5	96644.2	766.5	139365	766.5	104289	766.5	151053
767	96468.5	767	143442	767	103704	767	150383
767.5	98236.7	767.5	130042	767.5	102649	767.5	150098
768	95936.1	768	130105	768	100219	768	143659
768.5	95946.1	768.5	133892	768.5	101420	768.5	145129
769	94925.5	769	136851	769	97591.1	769	151823
769.5	86704.3	769.5	134272	769.5	100192	769.5	151397
770	103387	770	141216	770	100511	770	143570
770.5	96422.2	770.5	132221	770.5	95589.7	770.5	137890
771	94098.4	771	117113	771	93552	771	138567
771.5	91179	771.5	118121	771.5	98021.4	771.5	138465
772	88354	772	124871	772	92759.3	772	133684
772.5	83209.9	772.5	127317	772.5	88932.9	772.5	144167
773	85547.9	773	117391	773	88045.3	773	142614
773.5	94174.2	773.5	124780	773.5	91373.5	773.5	144532
774	80320	774	118417	774	81776.8	774	135001
774.5	80719.5	774.5	110093	774.5	93390.3	774.5	131891
775	83925	775	114135	775	90455.7	775	123410
775.5	84304.8	775.5	120625	775.5	90256.8	775.5	133970
776	83552	776	115540	776	84741	776	123414
776.5	82537.3	776.5	115040	776.5	88904.9	776.5	128476
777	79299	777	108617	777	87094.6	777	128652
777.5	79235.9	777.5	106816	777.5	84071.3	777.5	112084
778	80532.1	778	104829	778	84724.1	778	128413
778.5	76458.6	778.5	119110	778.5	85661.7	778.5	123021
779	73428.4	779	106131	779	88399.5	779	121026
779.5	74411.9	779.5	102818	779.5	85797.6	779.5	116441
780	75611.9	780	102096	780	85387.9	780	123752
780.5	79432.9	780.5	108577	780.5	85068	780.5	119820
781	84337.4	781	102299	781	82978.9	781	114373
781.5	75448.9	781.5	109105	781.5	80348.8	781.5	115020
782	66588.2	782	108620	782	77101.6	782	114977
782.5	69473	782.5	116838	782.5	71992.8	782.5	123958
783	62898.3	783	102490	783	67506.3	783	113750
783.5	79479.6	783.5	106773	783.5	74530.9	783.5	114633
784	75634.1	784	94006.8	784	75346.4	784	110735
784.5	65953.4	784.5	103884	784.5	76321.7	784.5	118425
785	70268.5	785	104460	785	80212.6	785	110171
785.5	78377.5	785.5	99233.8	785.5	71397	785.5	113597
786	70970.2	786	96880	786	74878.5	786	101148
786.5	68198.9	786.5	96959.5	786.5	73777.5	786.5	110657
787	77185.7	787	98542.8	787	68604.2	787	105943
787.5	66486.9	787.5	89529.9	787.5	74148.7	787.5	112797
788	71216.2	788	91238	788	65045.2	788	117483
788.5	69467.6	788.5	95232.7	788.5	75827.8	788.5	102959
789	65835.9	789	100401	789	71877.6	789	103185
789.5	65869.9	789.5	88858.6	789.5	66743.9	789.5	105161
790	70530.9	790	90783.9	790	74053.1	790	104203
790.5	64861	790.5	93479.1	790.5	65331.7	790.5	97025.4
791	61349.4	791	91548.1	791	66566.8	791	98150
791.5	66457.7	791.5	84558	791.5	75430.2	791.5	107286
792	66940.5	792	92981.4	792	69433.5	792	98218.1
792.5	64397.8	792.5	91731.1	792.5	63908.4	792.5	94797.5
793	65024	793	84328.6	793	68684	793	95161.4
793.5	59147.8	793.5	84057.7	793.5	62189.5	793.5	97083.7
794	60032.6	794	83322.1	794	68468.2	794	96778.9
794.5	55914.2	794.5	73689.4	794.5	60855.7	794.5	96841.2
795	58424	795	80540.4	795	65059.7	795	91618.7
795.5	55362.5	795.5	81590.7	795.5	64714.8	795.5	87962
796	58445.1	796	82429.9	796	65752.2	796	98179.1
796.5	59904.8	796.5	81300.4	796.5	62377.9	796.5	86706.4
797	51595.8	797	76452.5	797	65139.7	797	86329.3
797.5	55898.1	797.5	81758.5	797.5	64110.4	797.5	79217.4
798	54845.5	798	77205.9	798	63746.7	798	88688.5
798.5	56922.3	798.5	78542.8	798.5	64212.3	798.5	89443.7
799	55375.2	799	81185.3	799	58965.5	799	79813.6
799.5	56660.3	799.5	73346.8	799.5	60106.8	799.5	84222.4
800	56577.9	800	74652	800	62858.2	800	88663.7
800.5	61934.1	800.5	73030.3	800.5	60180	800.5	88714.5
801	53253.3	801	76605.1	801	54859.2	801	88307.2
801.5	56577.5	801.5	72169.1	801.5	56900.7	801.5	74832.1
802	50284.5	802	76948.2	802	59675.1	802	86296.4
802.5	46664.6	802.5	70813.8	802.5	56092.8	802.5	78654.1
803	48380.3	803	69864.2	803	50762.2	803	87108
803.5	54557.2	803.5	70361.7	803.5	55320.1	803.5	76550.1
804	53759	804	73184.2	804	52868.9	804	70481.9
804.5	50629.3	804.5	72353.6	804.5	58052	804.5	78050.9
805	49818.5	805	72241.5	805	50589.9	805	80047.5
805.5	52798.6	805.5	66996.6	805.5	56761.4	805.5	85713
806	46726.3	806	64351.8	806	54525.4	806	80246.2
806.5	47246.9	806.5	72112.8	806.5	53699.4	806.5	79950.7
807	46844.7	807	67486.3	807	51741.4	807	77528.8
807.5	43779.4	807.5	66468.5	807.5	53477.3	807.5	71834.7
808	44201.8	808	70196	808	48009.3	808	79975.7
808.5	48323.1	808.5	69433.2	808.5	48217	808.5	78315.5
809	44499.6	809	56074.6	809	46298	809	65281.5
809.5	46329.4	809.5	67158.7	809.5	53715.1	809.5	78605
810	47095.4	810	67712.7	810	48791.7	810	62362.2
810.5	47010.4	810.5	65250.9	810.5	48681	810.5	68717.9
811	47775.2	811	70234	811	49716	811	60700.1
811.5	42660.5	811.5	62417.4	811.5	46313.9	811.5	78793.9
812	41716.3	812	55314.7	812	46751	812	64696.7
812.5	42707.9	812.5	53920	812.5	46565.7	812.5	72955.8
813	42565.3	813	55102.7	813	44309.6	813	63056.9
813.5	38525.3	813.5	56597.1	813.5	42315.2	813.5	64519.2
814	44482.7	814	56938.3	814	46888.8	814	68886.5
814.5	41932.2	814.5	59093.7	814.5	41888.2	814.5	63527
815	40734.8	815	59191.5	815	42592.9	815	62372.4
815.5	42001.9	815.5	65951.2	815.5	41215.4	815.5	64949
816	39389	816	56802.3	816	45418.5	816	59338.1
816.5	41183.8	816.5	53959.2	816.5	43019.6	816.5	64123.2
817	34043.7	817	59575.4	817	50958.4	817	61960.5
817.5	44325.7	817.5	54900.6	817.5	35983.8	817.5	61924.4
818	43118.2	818	54628.8	818	37009.2	818	63836.7
818.5	39359	818.5	53814.2	818.5	40579.5	818.5	61733.1
819	39854.5	819	61535.5	819	43970.3	819	61957.6
819.5	36374.2	819.5	56851.2	819.5	41109.8	819.5	57904.1
820	39195.7	820	54716.7	820	41122.5	820	60219.2
820.5	38656.7	820.5	51839	820.5	39924.3	820.5	61592
821	37768.6	821	52790.2	821	37307.1	821	60860.4
821.5	35498	821.5	48515.5	821.5	38098.5	821.5	56786.2
822	39686.5	822	50650.2	822	37589.5	822	59438
822.5	37942.4	822.5	56133.5	822.5	37969.8	822.5	54894
823	32365.2	823	54917.2	823	38827.8	823	57370
823.5	34724.6	823.5	51708	823.5	37105.3	823.5	50881.5
824	33958	824	52224.7	824	36658	824	48941.6
824.5	36194.9	824.5	48203.4	824.5	40439.5	824.5	54969.4
825	31523.4	825	49408.5	825	32693.4	825	49228.6
825.5	39519.9	825.5	45608.9	825.5	37259.6	825.5	47630.8
826	33447.2	826	48280.5	826	36006.7	826	54320.6
826.5	38077.2	826.5	46608	826.5	35912.2	826.5	50170.6
827	38541.3	827	54133.2	827	33769.6	827	61338
827.5	35739.5	827.5	40492.9	827.5	36985.1	827.5	45551.3
828	38783.1	828	42480.1	828	37679.7	828	50949.4
828.5	34044.4	828.5	49887.2	828.5	32013.5	828.5	56604
829	36261	829	48948.7	829	32366.9	829	47374
829.5	29969.4	829.5	51125.1	829.5	34285.7	829.5	52141.6
830	31610.3	830	43054	830	33768.1	830	45360.8
830.5	28193.3	830.5	38065.3	830.5	32705.2	830.5	47598.9
831	32883	831	39777.8	831	35025.7	831	49399
831.5	33996.3	831.5	34619.3	831.5	32433.1	831.5	48127.6
832	27908.1	832	38477.6	832	31997	832	48456.2
832.5	38481.8	832.5	49335	832.5	38276.6	832.5	46596.6
833	34268.9	833	40181.1	833	30800.9	833	44855.6
833.5	27520.8	833.5	38237.7	833.5	30306.3	833.5	49682.4
834	31176.4	834	42066.7	834	38258.5	834	39278.9
834.5	31307.8	834.5	40483	834.5	29965.4	834.5	38109.2
835	31154.2	835	40755.2	835	29101.8	835	49904.8
835.5	34009.5	835.5	43850.4	835.5	33918.1	835.5	38106.1
836	24014	836	31690.4	836	27306.6	836	48806.4
836.5	22503.5	836.5	28935.5	836.5	31516.4	836.5	45428.3
837	26481.9	837	46026.9	837	22315.9	837	35933.4
837.5	23390.6	837.5	39822.7	837.5	33598.4	837.5	33076.1
838	31755.3	838	34447.5	838	26781.2	838	38927.7
838.5	29446.7	838.5	38883	838.5	36223.5	838.5	40849.9
839	21563.7	839	34769	839	25893.8	839	34243.6
839.5	29556.5	839.5	37173.5	839.5	32394.5	839.5	43366.9
840	25716	840	21056.3	840	25015.2	840	42637.2
840.5	25390.7	840.5	32099.2	840.5	32210.2	840.5	27373
841	20403.5	841	28734.9	841	21312.5	841	37012.8
841.5	23877.7	841.5	23939.6	841.5	26576.8	841.5	37366
842	20462.4	842	34034.9	842	23895.9	842	40358.7
842.5	26227.3	842.5	33020.1	842.5	27978.9	842.5	36333.1
843	19060.2	843	28658.5	843	23764.7	843	38015.7
843.5	24468.4	843.5	34979.9	843.5	28064.8	843.5	42480.3
844	18496.2	844	27497.8	844	22400.1	844	31017.8
844.5	24873.9	844.5	37795.3	844.5	24169.9	844.5	26864.7
845	21388.6	845	34518.2	845	23203.4	845	39563.8
845.5	20203.6	845.5	30120.5	845.5	21589.1	845.5	38395.1
846	22132	846	28663.1	846	30102.4	846	30071.9
846.5	24723.8	846.5	45117.6	846.5	24828.9	846.5	35981.2
847	16789.3	847	39699.6	847	27521.8	847	31247.5
847.5	23632	847.5	27883.6	847.5	28401.3	847.5	41818.2
848	20108.1	848	21637.3	848	22547.7	848	27914.2
848.5	26714.5	848.5	36445.4	848.5	33912.2	848.5	23317.8
849	20768.1	849	25137.3	849	25569.7	849	27052.1
849.5	24783.1	849.5	19007.2	849.5	26498.6	849.5	35938.5
850	15749.7	850	30075.2	850	22714.2	850	38252.1
