# Supplementary material for: Constructing high-efficiency orange-red thermally activated delayed fluorescence emitters by three-dimension molecular engineering
Source: Nat Commun. 2022 Dec 19;13:7828. doi: 10.1038/s41467-022-35591-w (PMC9763412; doi:10.1038/s41467-022-35591-w)
Supplement: Supplementary file 3 — Source Data [file 41467_2022_35591_MOESM3_ESM.zip › Source data/Supp.Fig. 59.xlsx]

## Sheet: Supp. Fig 59(a)
tBu-S-mCP				tBu-S-DMAc				S-mCP				S-DMAc
Time(ns)	Normalized Photon Counts	Fitting line		Time(ns)	Normalized Photon Counts	Fitting line		Time(ns)	Normalized Photon Counts	Fitting line		Time(ns)	Normalized Photon Counts	Fitting line
0	0			0	0			0	0			0	0
24.4141	0			24.4141	0			24.4141	0			24.4141	0
48.8281	0			48.8281	0			48.8281	0			48.8281	0
73.2422	0			73.2422	0			73.2422	0			73.2422	0
97.6562	0			97.6562	0			97.6562	0			97.6562	0
122.07	0			122.07	0			122.07	0			122.07	0
146.484	0			146.484	0			146.484	0			146.484	0
170.898	0			170.898	0			170.898	0			170.898	0
195.312	0			195.312	0			195.312	0			195.312	0.000333333
219.727	0			219.727	0			219.727	0			219.727	0
244.141	0			244.141	0			244.141	0			244.141	0
268.555	0.000666667			268.555	0.001			268.555	0.000333333			268.555	0
292.969	0.05533			292.969	0.05433			292.969	0.05733			292.969	0.066
317.383	1	1		317.383	1	1		317.383	1	1		317.383	1	1
341.797	0.537	0.51973		341.797	0.5	0.48619		341.797	0.53	0.51866		341.797	0.49667	0.47717
366.211	0.18133	0.20312		366.211	0.172	0.18708		366.211	0.18467	0.198		366.211	0.16967	0.19262
390.625	0.09	0.08894		390.625	0.07533	0.08167		390.625	0.082	0.08497		390.625	0.08467	0.08666
415.039	0.05167	0.04774		415.039	0.053	0.04448		415.039	0.04767	0.04509		415.039	0.05333	0.04717
439.453	0.03933	0.03283		439.453	0.04233	0.03133		439.453	0.04367	0.03098		439.453	0.045	0.03243
463.867	0.041	0.02741		463.867	0.04067	0.02665		463.867	0.033	0.02596		463.867	0.03533	0.02689
488.281	0.03967	0.0254		488.281	0.03367	0.02495		488.281	0.02833	0.02414		488.281	0.03567	0.02477
512.695	0.04167	0.02462		512.695	0.035	0.0243		512.695	0.031	0.02345		512.695	0.037	0.02394
537.109	0.036	0.02429		537.109	0.032	0.02401		537.109	0.03033	0.02316		537.109	0.03133	0.02358
561.523	0.034	0.02411		561.523	0.03067	0.02386		561.523	0.031	0.023		561.523	0.03733	0.02339
585.938	0.034	0.024		585.938	0.034	0.02376		585.938	0.03133	0.0229		585.938	0.03367	0.02327
610.352	0.03567	0.0239		610.352	0.03333	0.02367		610.352	0.03033	0.02281		610.352	0.02733	0.02318
634.766	0.03	0.02382		634.766	0.03033	0.02359		634.766	0.02867	0.02273		634.766	0.02033	0.02309
659.18	0.03067	0.02373		659.18	0.03467	0.02351		659.18	0.02767	0.02265		659.18	0.032	0.02301
683.594	0.03367	0.02365		683.594	0.02933	0.02343		683.594	0.03567	0.02257		683.594	0.032	0.02293
708.008	0.028	0.02357		708.008	0.03367	0.02336		708.008	0.02567	0.0225		708.008	0.035	0.02285
732.422	0.03267	0.02349		732.422	0.02967	0.02328		732.422	0.033	0.02242		732.422	0.02933	0.02278
756.836	0.028	0.02341		756.836	0.03033	0.0232		756.836	0.02367	0.02234		756.836	0.033	0.0227
781.25	0.03333	0.02333		781.25	0.02933	0.02313		781.25	0.02967	0.02227		781.25	0.03033	0.02262
805.664	0.03733	0.02325		805.664	0.028	0.02305		805.664	0.03167	0.02219		805.664	0.031	0.02254
830.078	0.02933	0.02317		830.078	0.027	0.02297		830.078	0.02967	0.02212		830.078	0.026	0.02247
854.492	0.02733	0.02309		854.492	0.02833	0.0229		854.492	0.029	0.02204		854.492	0.02767	0.02239
878.906	0.024	0.02301		878.906	0.03533	0.02282		878.906	0.02533	0.02197		878.906	0.02767	0.02231
903.32	0.02867	0.02293		903.32	0.02633	0.02275		903.32	0.027	0.02189		903.32	0.02967	0.02224
927.734	0.02833	0.02285		927.734	0.036	0.02267		927.734	0.02067	0.02182		927.734	0.028	0.02216
952.148	0.029	0.02277		952.148	0.032	0.0226		952.148	0.02833	0.02174		952.148	0.033	0.02209
976.562	0.02733	0.0227		976.562	0.029	0.02252		976.562	0.02767	0.02167		976.562	0.02767	0.02201
1000.98	0.03133	0.02262		1000.98	0.02633	0.02245		1000.98	0.02933	0.0216		1000.98	0.02733	0.02194
1025.39	0.02867	0.02254		1025.39	0.026	0.02237		1025.39	0.024	0.02152		1025.39	0.02633	0.02186
1049.8	0.02867	0.02246		1049.8	0.02967	0.0223		1049.8	0.03	0.02145		1049.8	0.03	0.02179
1074.22	0.02067	0.02239		1074.22	0.03067	0.02223		1074.22	0.02467	0.02138		1074.22	0.03367	0.02171
1098.63	0.02067	0.02231		1098.63	0.025	0.02215		1098.63	0.034	0.02131		1098.63	0.02467	0.02164
1123.05	0.026	0.02224		1123.05	0.02533	0.02208		1123.05	0.02433	0.02123		1123.05	0.02867	0.02157
1147.46	0.03033	0.02216		1147.46	0.02533	0.02201		1147.46	0.02533	0.02116		1147.46	0.02367	0.02149
1171.88	0.03067	0.02208		1171.88	0.029	0.02194		1171.88	0.028	0.02109		1171.88	0.025	0.02142
1196.29	0.02833	0.02201		1196.29	0.027	0.02186		1196.29	0.028	0.02102		1196.29	0.02533	0.02135
1220.7	0.02733	0.02193		1220.7	0.022	0.02179		1220.7	0.03133	0.02095		1220.7	0.02933	0.02128
1245.12	0.02	0.02186		1245.12	0.02567	0.02172		1245.12	0.02667	0.02088		1245.12	0.02233	0.0212
1269.53	0.022	0.02178		1269.53	0.032	0.02165		1269.53	0.02933	0.02081		1269.53	0.02467	0.02113
1293.95	0.02867	0.02171		1293.95	0.022	0.02158		1293.95	0.02367	0.02074		1293.95	0.02933	0.02106
1318.36	0.027	0.02164		1318.36	0.02867	0.02151		1318.36	0.026	0.02067		1318.36	0.02133	0.02099
1342.77	0.02667	0.02156		1342.77	0.02433	0.02144		1342.77	0.027	0.0206		1342.77	0.03	0.02092
1367.19	0.02633	0.02149		1367.19	0.02333	0.02137		1367.19	0.023	0.02053		1367.19	0.027	0.02085
1391.6	0.02733	0.02142		1391.6	0.02367	0.0213		1391.6	0.026	0.02046		1391.6	0.02267	0.02078
1416.02	0.028	0.02134		1416.02	0.022	0.02123		1416.02	0.028	0.02039		1416.02	0.02433	0.02071
1440.43	0.025	0.02127		1440.43	0.02033	0.02116		1440.43	0.024	0.02032		1440.43	0.027	0.02064
1464.84	0.02733	0.0212		1464.84	0.03067	0.02109		1464.84	0.025	0.02025		1464.84	0.023	0.02057
1489.26	0.02333	0.02113		1489.26	0.02267	0.02102		1489.26	0.02067	0.02019		1489.26	0.022	0.0205
1513.67	0.022	0.02106		1513.67	0.02467	0.02095		1513.67	0.02567	0.02012		1513.67	0.01933	0.02043
1538.09	0.02567	0.02098		1538.09	0.02267	0.02088		1538.09	0.02533	0.02005		1538.09	0.02267	0.02036
1562.5	0.02	0.02091		1562.5	0.022	0.02082		1562.5	0.02067	0.01998		1562.5	0.02733	0.02029
1586.91	0.02567	0.02084		1586.91	0.02167	0.02075		1586.91	0.02067	0.01992		1586.91	0.01933	0.02022
1611.33	0.02367	0.02077		1611.33	0.022	0.02068		1611.33	0.02167	0.01985		1611.33	0.02133	0.02015
1635.74	0.02	0.0207		1635.74	0.02867	0.02061		1635.74	0.022	0.01978		1635.74	0.01967	0.02009
1660.16	0.02167	0.02063		1660.16	0.02267	0.02055		1660.16	0.01933	0.01972		1660.16	0.022	0.02002
1684.57	0.016	0.02056		1684.57	0.01767	0.02048		1684.57	0.01933	0.01965		1684.57	0.023	0.01995
1708.98	0.02133	0.02049		1708.98	0.02133	0.02041		1708.98	0.02033	0.01959		1708.98	0.02067	0.01988
1733.4	0.025	0.02042		1733.4	0.02133	0.02035		1733.4	0.01667	0.01952		1733.4	0.02	0.01982
1757.81	0.02633	0.02035		1757.81	0.01933	0.02028		1757.81	0.01933	0.01946		1757.81	0.024	0.01975
1782.23	0.024	0.02029		1782.23	0.02533	0.02021		1782.23	0.01867	0.01939		1782.23	0.024	0.01968
1806.64	0.01967	0.02022		1806.64	0.023	0.02015		1806.64	0.01767	0.01933		1806.64	0.02133	0.01962
1831.05	0.018	0.02015		1831.05	0.022	0.02008		1831.05	0.02133	0.01926		1831.05	0.02233	0.01955
1855.47	0.01967	0.02008		1855.47	0.01733	0.02002		1855.47	0.01933	0.0192		1855.47	0.02433	0.01949
1879.88	0.02033	0.02001		1879.88	0.02033	0.01995		1879.88	0.02	0.01913		1879.88	0.01767	0.01942
1904.3	0.021	0.01995		1904.3	0.02333	0.01989		1904.3	0.02133	0.01907		1904.3	0.01933	0.01936
1928.71	0.02367	0.01988		1928.71	0.02433	0.01982		1928.71	0.02	0.01901		1928.71	0.019	0.01929
1953.12	0.02367	0.01981		1953.12	0.01967	0.01976		1953.12	0.01833	0.01894		1953.12	0.02267	0.01923
1977.54	0.02133	0.01975		1977.54	0.02067	0.01969		1977.54	0.01833	0.01888		1977.54	0.016	0.01916
2001.95	0.018	0.01968		2001.95	0.02133	0.01963		2001.95	0.01967	0.01882		2001.95	0.029	0.0191
2026.37	0.02567	0.01961		2026.37	0.02	0.01957		2026.37	0.02033	0.01875		2026.37	0.021	0.01903
2050.78	0.019	0.01955		2050.78	0.01867	0.0195		2050.78	0.01867	0.01869		2050.78	0.02067	0.01897
2075.2	0.021	0.01948		2075.2	0.02233	0.01944		2075.2	0.02033	0.01863		2075.2	0.02367	0.01891
2099.61	0.026	0.01942		2099.61	0.02167	0.01938		2099.61	0.01967	0.01857		2099.61	0.01833	0.01884
2124.02	0.01933	0.01935		2124.02	0.01967	0.01931		2124.02	0.018	0.01851		2124.02	0.01533	0.01878
2148.44	0.01633	0.01929		2148.44	0.02133	0.01925		2148.44	0.02033	0.01844		2148.44	0.02	0.01872
2172.85	0.01933	0.01922		2172.85	0.02	0.01919		2172.85	0.02033	0.01838		2172.85	0.02133	0.01865
2197.27	0.023	0.01916		2197.27	0.02367	0.01913		2197.27	0.01833	0.01832		2197.27	0.01567	0.01859
2221.68	0.01733	0.01909		2221.68	0.019	0.01907		2221.68	0.01967	0.01826		2221.68	0.02067	0.01853
2246.09	0.02267	0.01903		2246.09	0.01767	0.019		2246.09	0.022	0.0182		2246.09	0.01533	0.01847
2270.51	0.021	0.01897		2270.51	0.02033	0.01894		2270.51	0.01933	0.01814		2270.51	0.01833	0.01841
2294.92	0.01667	0.0189		2294.92	0.01933	0.01888		2294.92	0.018	0.01808		2294.92	0.01633	0.01835
2319.34	0.01767	0.01884		2319.34	0.01967	0.01882		2319.34	0.02133	0.01802		2319.34	0.01933	0.01828
2343.75	0.01633	0.01878		2343.75	0.01567	0.01876		2343.75	0.01767	0.01796		2343.75	0.01567	0.01822
2368.16	0.01833	0.01871		2368.16	0.018	0.0187		2368.16	0.01433	0.0179		2368.16	0.019	0.01816
2392.58	0.019	0.01865		2392.58	0.021	0.01864		2392.58	0.02067	0.01784		2392.58	0.02267	0.0181
2416.99	0.02067	0.01859		2416.99	0.02	0.01858		2416.99	0.01933	0.01778		2416.99	0.016	0.01804
2441.41	0.02033	0.01853		2441.41	0.016	0.01852		2441.41	0.01733	0.01772		2441.41	0.02167	0.01798
2465.82	0.018	0.01847		2465.82	0.02033	0.01846		2465.82	0.01767	0.01767		2465.82	0.01967	0.01792
2490.23	0.01967	0.0184		2490.23	0.01833	0.0184		2490.23	0.01633	0.01761		2490.23	0.015	0.01786
2514.65	0.02367	0.01834		2514.65	0.01867	0.01834		2514.65	0.01833	0.01755		2514.65	0.01667	0.0178
2539.06	0.01633	0.01828		2539.06	0.02	0.01828		2539.06	0.01933	0.01749		2539.06	0.01467	0.01774
2563.48	0.02367	0.01822		2563.48	0.02033	0.01823		2563.48	0.019	0.01743		2563.48	0.016	0.01769
2587.89	0.01967	0.01816		2587.89	0.016	0.01817		2587.89	0.01867	0.01738		2587.89	0.01533	0.01763
2612.3	0.02067	0.0181		2612.3	0.01867	0.01811		2612.3	0.016	0.01732		2612.3	0.015	0.01757
2636.72	0.01567	0.01804		2636.72	0.012	0.01805		2636.72	0.01767	0.01726		2636.72	0.02	0.01751
2661.13	0.01667	0.01798		2661.13	0.02033	0.01799		2661.13	0.01767	0.01721		2661.13	0.015	0.01745
2685.55	0.01167	0.01792		2685.55	0.017	0.01794		2685.55	0.01633	0.01715		2685.55	0.01967	0.01739
2709.96	0.01967	0.01786		2709.96	0.02	0.01788		2709.96	0.02067	0.01709		2709.96	0.01533	0.01734
2734.38	0.01633	0.0178		2734.38	0.01667	0.01782		2734.38	0.016	0.01704		2734.38	0.01667	0.01728
2758.79	0.01667	0.01774		2758.79	0.016	0.01776		2758.79	0.01733	0.01698		2758.79	0.014	0.01722
2783.2	0.01867	0.01768		2783.2	0.017	0.01771		2783.2	0.01467	0.01692		2783.2	0.01467	0.01717
2807.62	0.017	0.01763		2807.62	0.02067	0.01765		2807.62	0.01733	0.01687		2807.62	0.01567	0.01711
2832.03	0.016	0.01757		2832.03	0.01767	0.01759		2832.03	0.019	0.01681		2832.03	0.02167	0.01705
2856.45	0.019	0.01751		2856.45	0.02033	0.01754		2856.45	0.016	0.01676		2856.45	0.01733	0.017
2880.86	0.019	0.01745		2880.86	0.019	0.01748		2880.86	0.01967	0.0167		2880.86	0.01267	0.01694
2905.27	0.01967	0.01739		2905.27	0.01667	0.01743		2905.27	0.01767	0.01665		2905.27	0.01333	0.01688
2929.69	0.01433	0.01734		2929.69	0.01533	0.01737		2929.69	0.018	0.0166		2929.69	0.021	0.01683
2954.1	0.016	0.01728		2954.1	0.017	0.01732		2954.1	0.013	0.01654		2954.1	0.01667	0.01677
2978.52	0.01733	0.01722		2978.52	0.01567	0.01726		2978.52	0.01533	0.01649		2978.52	0.01733	0.01672
3002.93	0.01633	0.01717		3002.93	0.01833	0.01721		3002.93	0.02	0.01643		3002.93	0.01467	0.01666
3027.34	0.017	0.01711		3027.34	0.01533	0.01715		3027.34	0.016	0.01638		3027.34	0.019	0.01661
3051.76	0.02033	0.01705		3051.76	0.01567	0.0171		3051.76	0.01633	0.01633		3051.76	0.01467	0.01655
3076.17	0.01567	0.017		3076.17	0.01933	0.01704		3076.17	0.01333	0.01627		3076.17	0.01733	0.0165
3100.59	0.01633	0.01694		3100.59	0.019	0.01699		3100.59	0.01533	0.01622		3100.59	0.01533	0.01644
3125	0.01933	0.01688		3125	0.015	0.01693		3125	0.02	0.01617		3125	0.01767	0.01639
3149.41	0.014	0.01683		3149.41	0.01433	0.01688		3149.41	0.013	0.01611		3149.41	0.01467	0.01634
3173.83	0.01633	0.01677		3173.83	0.01667	0.01683		3173.83	0.01767	0.01606		3173.83	0.01733	0.01628
3198.24	0.01667	0.01672		3198.24	0.01433	0.01677		3198.24	0.01867	0.01601		3198.24	0.01733	0.01623
3222.66	0.01467	0.01666		3222.66	0.017	0.01672		3222.66	0.01833	0.01596		3222.66	0.012	0.01618
3247.07	0.016	0.01661		3247.07	0.015	0.01667		3247.07	0.013	0.01591		3247.07	0.01733	0.01612
3271.48	0.017	0.01655		3271.48	0.015	0.01662		3271.48	0.013	0.01585		3271.48	0.01933	0.01607
3295.9	0.013	0.0165		3295.9	0.01433	0.01656		3295.9	0.018	0.0158		3295.9	0.014	0.01602
3320.31	0.01533	0.01645		3320.31	0.01567	0.01651		3320.31	0.01433	0.01575		3320.31	0.01633	0.01597
3344.73	0.01533	0.01639		3344.73	0.01533	0.01646		3344.73	0.018	0.0157		3344.73	0.016	0.01591
3369.14	0.01033	0.01634		3369.14	0.017	0.01641		3369.14	0.013	0.01565		3369.14	0.01333	0.01586
3393.55	0.01933	0.01629		3393.55	0.01533	0.01635		3393.55	0.016	0.0156		3393.55	0.01667	0.01581
3417.97	0.01567	0.01623		3417.97	0.01833	0.0163		3417.97	0.01533	0.01555		3417.97	0.01633	0.01576
3442.38	0.01667	0.01618		3442.38	0.013	0.01625		3442.38	0.01133	0.0155		3442.38	0.01433	0.01571
3466.8	0.01567	0.01613		3466.8	0.01733	0.0162		3466.8	0.01733	0.01545		3466.8	0.013	0.01566
3491.21	0.01467	0.01607		3491.21	0.017	0.01615		3491.21	0.01267	0.0154		3491.21	0.01867	0.0156
3515.62	0.01433	0.01602		3515.62	0.01333	0.0161		3515.62	0.01667	0.01535		3515.62	0.015	0.01555
3540.04	0.01367	0.01597		3540.04	0.01433	0.01605		3540.04	0.01333	0.0153		3540.04	0.01267	0.0155
3564.45	0.01	0.01592		3564.45	0.01733	0.016		3564.45	0.01467	0.01525		3564.45	0.01633	0.01545
3588.87	0.014	0.01587		3588.87	0.016	0.01595		3588.87	0.01833	0.0152		3588.87	0.011	0.0154
3613.28	0.016	0.01581		3613.28	0.01333	0.0159		3613.28	0.01167	0.01515		3613.28	0.016	0.01535
3637.7	0.01267	0.01576		3637.7	0.01567	0.01585		3637.7	0.015	0.0151		3637.7	0.01667	0.0153
3662.11	0.01767	0.01571		3662.11	0.01733	0.0158		3662.11	0.015	0.01505		3662.11	0.01333	0.01525
3686.52	0.01333	0.01566		3686.52	0.01633	0.01575		3686.52	0.01067	0.01501		3686.52	0.01267	0.0152
3710.94	0.02033	0.01561		3710.94	0.01133	0.0157		3710.94	0.015	0.01496		3710.94	0.012	0.01515
3735.35	0.01667	0.01556		3735.35	0.01033	0.01565		3735.35	0.01633	0.01491		3735.35	0.01233	0.0151
3759.77	0.01367	0.01551		3759.77	0.01267	0.0156		3759.77	0.013	0.01486		3759.77	0.01267	0.01506
3784.18	0.02167	0.01546		3784.18	0.01667	0.01555		3784.18	0.01533	0.01481		3784.18	0.012	0.01501
3808.59	0.017	0.01541		3808.59	0.01467	0.0155		3808.59	0.013	0.01477		3808.59	0.01167	0.01496
3833.01	0.01367	0.01536		3833.01	0.016	0.01546		3833.01	0.01067	0.01472		3833.01	0.013	0.01491
3857.42	0.01633	0.01531		3857.42	0.01167	0.01541		3857.42	0.01267	0.01467		3857.42	0.01267	0.01486
3881.84	0.014	0.01526		3881.84	0.01467	0.01536		3881.84	0.01267	0.01462		3881.84	0.01567	0.01481
3906.25	0.01267	0.01521		3906.25	0.012	0.01531		3906.25	0.011	0.01458		3906.25	0.01867	0.01477
3930.66	0.011	0.01516		3930.66	0.01367	0.01526		3930.66	0.011	0.01453		3930.66	0.01533	0.01472
3955.08	0.01367	0.01511		3955.08	0.013	0.01522		3955.08	0.01167	0.01448		3955.08	0.01033	0.01467
3979.49	0.019	0.01506		3979.49	0.01167	0.01517		3979.49	0.01333	0.01444		3979.49	0.011	0.01462
4003.91	0.01667	0.01501		4003.91	0.01467	0.01512		4003.91	0.01233	0.01439		4003.91	0.01267	0.01458
4028.32	0.01167	0.01497		4028.32	0.016	0.01507		4028.32	0.01167	0.01435		4028.32	0.01067	0.01453
4052.73	0.01433	0.01492		4052.73	0.01467	0.01503		4052.73	0.016	0.0143		4052.73	0.01267	0.01448
4077.15	0.01933	0.01487		4077.15	0.01133	0.01498		4077.15	0.01333	0.01425		4077.15	0.014	0.01444
4101.56	0.01433	0.01482		4101.56	0.01267	0.01493		4101.56	0.012	0.01421		4101.56	0.012	0.01439
4125.98	0.011	0.01477		4125.98	0.01467	0.01489		4125.98	0.01467	0.01416		4125.98	0.012	0.01434
4150.39	0.01467	0.01473		4150.39	0.01567	0.01484		4150.39	0.013	0.01412		4150.39	0.013	0.0143
4174.8	0.01467	0.01468		4174.8	0.014	0.0148		4174.8	0.01433	0.01407		4174.8	0.014	0.01425
4199.22	0.01433	0.01463		4199.22	0.01133	0.01475		4199.22	0.013	0.01403		4199.22	0.01333	0.0142
4223.63	0.01233	0.01459		4223.63	0.01133	0.0147		4223.63	0.01367	0.01398		4223.63	0.01133	0.01416
4248.05	0.01633	0.01454		4248.05	0.013	0.01466		4248.05	0.014	0.01394		4248.05	0.013	0.01411
4272.46	0.01	0.01449		4272.46	0.011	0.01461		4272.46	0.014	0.0139		4272.46	0.01067	0.01407
4296.88	0.01333	0.01445		4296.88	0.01367	0.01457		4296.88	0.01533	0.01385		4296.88	0.015	0.01402
4321.29	0.01167	0.0144		4321.29	0.01333	0.01452		4321.29	0.013	0.01381		4321.29	0.01667	0.01398
4345.7	0.01567	0.01435		4345.7	0.01367	0.01448		4345.7	0.01233	0.01376		4345.7	0.01533	0.01393
4370.12	0.01233	0.01431		4370.12	0.013	0.01443		4370.12	0.01133	0.01372		4370.12	0.01467	0.01389
4394.53	0.015	0.01426		4394.53	0.016	0.01439		4394.53	0.013	0.01368		4394.53	0.01267	0.01385
4418.95	0.01233	0.01422		4418.95	0.014	0.01434		4418.95	0.01267	0.01363		4418.95	0.012	0.0138
4443.36	0.01467	0.01417		4443.36	0.01333	0.0143		4443.36	0.012	0.01359		4443.36	0.01533	0.01376
4467.77	0.015	0.01413		4467.77	0.01733	0.01426		4467.77	0.014	0.01355		4467.77	0.01467	0.01371
4492.19	0.01267	0.01408		4492.19	0.01833	0.01421		4492.19	0.01167	0.0135		4492.19	0.013	0.01367
4516.6	0.01267	0.01404		4516.6	0.01633	0.01417		4516.6	0.01533	0.01346		4516.6	0.01033	0.01363
4541.02	0.012	0.01399		4541.02	0.01333	0.01413		4541.02	0.01633	0.01342		4541.02	0.01267	0.01358
4565.43	0.01633	0.01395		4565.43	0.01433	0.01408		4565.43	0.014	0.01338		4565.43	0.00867	0.01354
4589.84	0.01167	0.0139		4589.84	0.01433	0.01404		4589.84	0.01367	0.01334		4589.84	0.016	0.0135
4614.26	0.01267	0.01386		4614.26	0.015	0.014		4614.26	0.012	0.01329		4614.26	0.01067	0.01345
4638.67	0.011	0.01382		4638.67	0.01233	0.01395		4638.67	0.012	0.01325		4638.67	0.01133	0.01341
4663.09	0.01	0.01377		4663.09	0.01167	0.01391		4663.09	0.01433	0.01321		4663.09	0.015	0.01337
4687.5	0.016	0.01373		4687.5	0.01267	0.01387		4687.5	0.01067	0.01317		4687.5	0.01333	0.01332
4711.91	0.015	0.01368		4711.91	0.01	0.01382		4711.91	0.01267	0.01313		4711.91	0.01367	0.01328
4736.33	0.01267	0.01364		4736.33	0.013	0.01378		4736.33	0.00933	0.01309		4736.33	0.01033	0.01324
4760.74	0.011	0.0136		4760.74	0.011	0.01374		4760.74	0.00833	0.01304		4760.74	0.014	0.0132
4785.16	0.01033	0.01356		4785.16	0.01167	0.0137		4785.16	0.01033	0.013		4785.16	0.01133	0.01316
4809.57	0.01167	0.01351		4809.57	0.009	0.01366		4809.57	0.01267	0.01296		4809.57	0.013	0.01312
4833.98	0.01433	0.01347		4833.98	0.016	0.01361		4833.98	0.01433	0.01292		4833.98	0.01467	0.01307
4858.4	0.01333	0.01343		4858.4	0.011	0.01357		4858.4	0.00867	0.01288		4858.4	0.01	0.01303
4882.81	0.01467	0.01338		4882.81	0.01567	0.01353		4882.81	0.009	0.01284		4882.81	0.009	0.01299
4907.23	0.01367	0.01334		4907.23	0.014	0.01349		4907.23	0.01467	0.0128		4907.23	0.013	0.01295
4931.64	0.01033	0.0133		4931.64	0.013	0.01345		4931.64	0.009	0.01276		4931.64	0.013	0.01291
4956.05	0.012	0.01326		4956.05	0.014	0.01341		4956.05	0.012	0.01272		4956.05	0.01067	0.01287
4980.47	0.01433	0.01322		4980.47	0.019	0.01337		4980.47	0.01133	0.01268		4980.47	0.012	0.01283
5004.88	0.012	0.01318		5004.88	0.01033	0.01333		5004.88	0.01333	0.01264		5004.88	0.01467	0.01279
5029.3	0.01133	0.01313		5029.3	0.012	0.01329		5029.3	0.01267	0.0126		5029.3	0.011	0.01275
5053.71	0.01133	0.01309		5053.71	0.01233	0.01325		5053.71	0.01133	0.01256		5053.71	0.012	0.01271
5078.12	0.014	0.01305		5078.12	0.01333	0.01321		5078.12	0.01	0.01253		5078.12	0.015	0.01267
5102.54	0.007	0.01301		5102.54	0.01233	0.01317		5102.54	0.009	0.01249		5102.54	0.01433	0.01263
5126.95	0.015	0.01297		5126.95	0.013	0.01313		5126.95	0.01	0.01245		5126.95	0.01033	0.01259
5151.37	0.01167	0.01293		5151.37	0.012	0.01309		5151.37	0.01167	0.01241		5151.37	0.011	0.01255
5175.78	0.00933	0.01289		5175.78	0.01067	0.01305		5175.78	0.01167	0.01237		5175.78	0.013	0.01251
5200.2	0.013	0.01285		5200.2	0.01167	0.01301		5200.2	0.01033	0.01233		5200.2	0.01133	0.01247
5224.61	0.01033	0.01281		5224.61	0.01	0.01297		5224.61	0.01067	0.01229		5224.61	0.01433	0.01243
5249.02	0.01467	0.01277		5249.02	0.011	0.01293		5249.02	0.00833	0.01226		5249.02	0.011	0.01239
5273.44	0.01367	0.01273		5273.44	0.011	0.01289		5273.44	0.01367	0.01222		5273.44	0.01167	0.01235
5297.85	0.016	0.01269		5297.85	0.012	0.01285		5297.85	0.012	0.01218		5297.85	0.00967	0.01231
5322.27	0.01067	0.01265		5322.27	0.01433	0.01281		5322.27	0.011	0.01214		5322.27	0.011	0.01228
5346.68	0.01167	0.01261		5346.68	0.01533	0.01277		5346.68	0.013	0.01211		5346.68	0.01067	0.01224
5371.09	0.00933	0.01257		5371.09	0.01033	0.01274		5371.09	0.01033	0.01207		5371.09	0.01033	0.0122
5395.51	0.011	0.01253		5395.51	0.01333	0.0127		5395.51	0.01167	0.01203		5395.51	0.01167	0.01216
5419.92	0.013	0.01249		5419.92	0.01233	0.01266		5419.92	0.00967	0.01199		5419.92	0.01033	0.01212
5444.34	0.00867	0.01245		5444.34	0.01567	0.01262		5444.34	0.009	0.01196		5444.34	0.01	0.01209
5468.75	0.00867	0.01242		5468.75	0.01067	0.01258		5468.75	0.01167	0.01192		5468.75	0.01333	0.01205
5493.16	0.00967	0.01238		5493.16	0.013	0.01255		5493.16	0.01133	0.01188		5493.16	0.00833	0.01201
5517.58	0.00967	0.01234		5517.58	0.01533	0.01251		5517.58	0.01467	0.01185		5517.58	0.01	0.01197
5541.99	0.01	0.0123		5541.99	0.013	0.01247		5541.99	0.01333	0.01181		5541.99	0.01	0.01194
5566.41	0.00767	0.01226		5566.41	0.00933	0.01243		5566.41	0.00967	0.01177		5566.41	0.011	0.0119
5590.82	0.007	0.01223		5590.82	0.01233	0.0124		5590.82	0.01067	0.01174		5590.82	0.01167	0.01186
5615.23	0.01067	0.01219		5615.23	0.01233	0.01236		5615.23	0.01067	0.0117		5615.23	0.013	0.01182
5639.65	0.01167	0.01215		5639.65	0.01	0.01232		5639.65	0.00967	0.01167		5639.65	0.01167	0.01179
5664.06	0.00833	0.01211		5664.06	0.00967	0.01229		5664.06	0.00833	0.01163		5664.06	0.009	0.01175
5688.48	0.00933	0.01207		5688.48	0.011	0.01225		5688.48	0.01133	0.01159		5688.48	0.01467	0.01172
5712.89	0.012	0.01204		5712.89	0.01333	0.01221		5712.89	0.007	0.01156		5712.89	0.009	0.01168
5737.3	0.01133	0.012		5737.3	0.00867	0.01218		5737.3	0.011	0.01152		5737.3	0.009	0.01164
5761.72	0.01333	0.01196		5761.72	0.013	0.01214		5761.72	0.01033	0.01149		5761.72	0.01067	0.01161
5786.13	0.01167	0.01193		5786.13	0.007	0.0121		5786.13	0.011	0.01145		5786.13	0.011	0.01157
5810.55	0.01267	0.01189		5810.55	0.009	0.01207		5810.55	0.01467	0.01142		5810.55	0.01533	0.01154
5834.96	0.00933	0.01185		5834.96	0.01167	0.01203		5834.96	0.00767	0.01138		5834.96	0.01133	0.0115
5859.38	0.00767	0.01182		5859.38	0.011	0.012		5859.38	0.00833	0.01135		5859.38	0.011	0.01146
5883.79	0.009	0.01178		5883.79	0.01067	0.01196		5883.79	0.011	0.01132		5883.79	0.00933	0.01143
5908.2	0.01233	0.01175		5908.2	0.008	0.01192		5908.2	0.007	0.01128		5908.2	0.011	0.01139
5932.62	0.01	0.01171		5932.62	0.01133	0.01189		5932.62	0.009	0.01125		5932.62	0.01133	0.01136
5957.03	0.011	0.01167		5957.03	0.01267	0.01185		5957.03	0.01067	0.01121		5957.03	0.00867	0.01132
5981.45	0.00967	0.01164		5981.45	0.01	0.01182		5981.45	0.01133	0.01118		5981.45	0.01167	0.01129
6005.86	0.01333	0.0116		6005.86	0.009	0.01178		6005.86	0.00933	0.01114		6005.86	0.007	0.01125
6030.27	0.007	0.01157		6030.27	0.01267	0.01175		6030.27	0.008	0.01111		6030.27	0.00867	0.01122
6054.69	0.00867	0.01153		6054.69	0.01033	0.01171		6054.69	0.00767	0.01108		6054.69	0.00967	0.01119
6079.1	0.008	0.0115		6079.1	0.00967	0.01168		6079.1	0.01233	0.01104		6079.1	0.01267	0.01115
6103.52	0.01067	0.01146		6103.52	0.00833	0.01165		6103.52	0.009	0.01101		6103.52	0.00933	0.01112
6127.93	0.01	0.01143		6127.93	0.01267	0.01161		6127.93	0.01	0.01098		6127.93	0.012	0.01108
6152.34	0.00733	0.01139		6152.34	0.008	0.01158		6152.34	0.01	0.01094		6152.34	0.009	0.01105
6176.76	0.009	0.01136		6176.76	0.00733	0.01154		6176.76	0.01	0.01091		6176.76	0.00967	0.01102
6201.17	0.008	0.01132		6201.17	0.01067	0.01151		6201.17	0.00933	0.01088		6201.17	0.013	0.01098
6225.59	0.01067	0.01129		6225.59	0.01233	0.01148		6225.59	0.008	0.01085		6225.59	0.00967	0.01095
6250	0.01267	0.01125		6250	0.01	0.01144		6250	0.007	0.01081		6250	0.00933	0.01091
6274.41	0.00767	0.01122		6274.41	0.01233	0.01141		6274.41	0.00833	0.01078		6274.41	0.01067	0.01088
6298.83	0.01167	0.01119		6298.83	0.009	0.01138		6298.83	0.00967	0.01075		6298.83	0.012	0.01085
6323.24	0.01033	0.01115		6323.24	0.00967	0.01134		6323.24	0.00933	0.01072		6323.24	0.01033	0.01082
6347.66	0.01367	0.01112		6347.66	0.01067	0.01131		6347.66	0.01	0.01068		6347.66	0.01333	0.01078
6372.07	0.01067	0.01109		6372.07	0.012	0.01128		6372.07	0.00967	0.01065		6372.07	0.00733	0.01075
6396.48	0.00767	0.01105		6396.48	0.00933	0.01124		6396.48	0.00933	0.01062		6396.48	0.01367	0.01072
6420.9	0.00933	0.01102		6420.9	0.007	0.01121		6420.9	0.01	0.01059		6420.9	0.006	0.01068
6445.31	0.011	0.01099		6445.31	0.00867	0.01118		6445.31	0.01333	0.01056		6445.31	0.00867	0.01065
6469.73	0.01067	0.01095		6469.73	0.01033	0.01114		6469.73	0.01167	0.01053		6469.73	0.009	0.01062
6494.14	0.01167	0.01092		6494.14	0.00767	0.01111		6494.14	0.00933	0.01049		6494.14	0.01067	0.01059
6518.55	0.00933	0.01089		6518.55	0.00967	0.01108		6518.55	0.00933	0.01046		6518.55	0.009	0.01056
6542.97	0.00867	0.01085		6542.97	0.007	0.01105		6542.97	0.01	0.01043		6542.97	0.00767	0.01052
6567.38	0.012	0.01082		6567.38	0.00767	0.01102		6567.38	0.01133	0.0104		6567.38	0.01233	0.01049
6591.8	0.009	0.01079		6591.8	0.01067	0.01098		6591.8	0.006	0.01037		6591.8	0.00933	0.01046
6616.21	0.01133	0.01076		6616.21	0.00967	0.01095		6616.21	0.00933	0.01034		6616.21	0.011	0.01043
6640.62	0.01367	0.01073		6640.62	0.01133	0.01092		6640.62	0.00633	0.01031		6640.62	0.012	0.0104
6665.04	0.012	0.01069		6665.04	0.01167	0.01089		6665.04	0.00933	0.01028		6665.04	0.00967	0.01037
6689.45	0.01067	0.01066		6689.45	0.01067	0.01086		6689.45	0.01033	0.01025		6689.45	0.01067	0.01034
6713.87	0.01333	0.01063		6713.87	0.00667	0.01083		6713.87	0.008	0.01022		6713.87	0.00967	0.0103
6738.28	0.013	0.0106		6738.28	0.01233	0.01079		6738.28	0.00733	0.01019		6738.28	0.00867	0.01027
6762.7	0.012	0.01057		6762.7	0.01	0.01076		6762.7	0.00933	0.01016		6762.7	0.00967	0.01024
6787.11	0.01067	0.01053		6787.11	0.01	0.01073		6787.11	0.00933	0.01013		6787.11	0.00967	0.01021
6811.52	0.00767	0.0105		6811.52	0.01067	0.0107		6811.52	0.01067	0.0101		6811.52	0.00767	0.01018
6835.94	0.006	0.01047		6835.94	0.007	0.01067		6835.94	0.00833	0.01007		6835.94	0.00833	0.01015
6860.35	0.012	0.01044		6860.35	0.012	0.01064		6860.35	0.01	0.01004		6860.35	0.00633	0.01012
6884.77	0.01133	0.01041		6884.77	0.00833	0.01061		6884.77	0.01033	0.01001		6884.77	0.01167	0.01009
6909.18	0.00667	0.01038		6909.18	0.01033	0.01058		6909.18	0.00767	0.00998		6909.18	0.009	0.01006
6933.59	0.012	0.01035		6933.59	0.01067	0.01055		6933.59	0.00967	0.00995		6933.59	0.00867	0.01003
6958.01	0.00667	0.01032		6958.01	0.00867	0.01052		6958.01	0.009	0.00992		6958.01	0.00933	0.01
6982.42	0.01	0.01029		6982.42	0.00667	0.01049		6982.42	0.01067	0.00989		6982.42	0.01133	0.00997
7006.84	0.011	0.01026		7006.84	0.00767	0.01046		7006.84	0.00767	0.00986		7006.84	0.00933	0.00994
7031.25	0.013	0.01023		7031.25	0.009	0.01043		7031.25	0.00733	0.00983		7031.25	0.01367	0.00991
7055.66	0.00933	0.0102		7055.66	0.00767	0.0104		7055.66	0.00933	0.0098		7055.66	0.00567	0.00988
7080.08	0.00667	0.01017		7080.08	0.01033	0.01037		7080.08	0.011	0.00977		7080.08	0.007	0.00985
7104.49	0.009	0.01014		7104.49	0.01167	0.01034		7104.49	0.00733	0.00975		7104.49	0.00833	0.00982
7128.91	0.01233	0.01011		7128.91	0.00967	0.01031		7128.91	0.00967	0.00972		7128.91	0.007	0.00979
7153.32	0.00667	0.01008		7153.32	0.009	0.01028		7153.32	0.007	0.00969		7153.32	0.008	0.00976
7177.73	0.00833	0.01005		7177.73	0.01	0.01025		7177.73	0.014	0.00966		7177.73	0.01067	0.00974
7202.15	0.01033	0.01002		7202.15	0.00833	0.01022		7202.15	0.00933	0.00963		7202.15	0.00733	0.00971
7226.56	0.009	0.00999		7226.56	0.008	0.01019		7226.56	0.00833	0.0096		7226.56	0.011	0.00968
7250.98	0.01167	0.00996		7250.98	0.00833	0.01016		7250.98	0.00733	0.00958		7250.98	0.00633	0.00965
7275.39	0.007	0.00993		7275.39	0.00733	0.01013		7275.39	0.00967	0.00955		7275.39	0.00633	0.00962
7299.8	0.00733	0.0099		7299.8	0.00933	0.01011		7299.8	0.01	0.00952		7299.8	0.00633	0.00959
7324.22	0.00967	0.00987		7324.22	0.01	0.01008		7324.22	0.00833	0.00949		7324.22	0.00633	0.00956
7348.63	0.011	0.00984		7348.63	0.01067	0.01005		7348.63	0.009	0.00947		7348.63	0.00767	0.00954
7373.05	0.00867	0.00981		7373.05	0.00833	0.01002		7373.05	0.01033	0.00944		7373.05	0.00767	0.00951
7397.46	0.00933	0.00979		7397.46	0.00767	0.00999		7397.46	0.013	0.00941		7397.46	0.01167	0.00948
7421.88	0.00633	0.00976		7421.88	0.009	0.00996		7421.88	0.00867	0.00938		7421.88	0.00667	0.00945
7446.29	0.00933	0.00973		7446.29	0.00667	0.00993		7446.29	0.01067	0.00936		7446.29	0.00733	0.00942
7470.7	0.00667	0.0097		7470.7	0.00367	0.00991		7470.7	0.01	0.00933		7470.7	0.00833	0.0094
7495.12	0.00833	0.00967		7495.12	0.00533	0.00988		7495.12	0.00767	0.0093		7495.12	0.00667	0.00937
7519.53	0.011	0.00965		7519.53	0.01133	0.00985		7519.53	0.007	0.00928		7519.53	0.00767	0.00934
7543.95	0.00833	0.00962		7543.95	0.008	0.00982		7543.95	0.008	0.00925		7543.95	0.009	0.00931
7568.36	0.00767	0.00959		7568.36	0.00867	0.0098		7568.36	0.00633	0.00922		7568.36	0.011	0.00929
7592.77	0.00867	0.00956		7592.77	0.008	0.00977		7592.77	0.00967	0.0092		7592.77	0.008	0.00926
7617.19	0.009	0.00953		7617.19	0.01033	0.00974		7617.19	0.01	0.00917		7617.19	0.00833	0.00923
7641.6	0.01	0.00951		7641.6	0.009	0.00971		7641.6	0.007	0.00914		7641.6	0.00767	0.00921
7666.02	0.00933	0.00948		7666.02	0.007	0.00969		7666.02	0.00633	0.00912		7666.02	0.00867	0.00918
7690.43	0.007	0.00945		7690.43	0.00933	0.00966		7690.43	0.00367	0.00909		7690.43	0.008	0.00915
7714.84	0.00867	0.00942		7714.84	0.01133	0.00963		7714.84	0.00833	0.00907		7714.84	0.006	0.00913
7739.26	0.00833	0.0094		7739.26	0.012	0.00961		7739.26	0.008	0.00904		7739.26	0.007	0.0091
7763.67	0.01033	0.00937		7763.67	0.01	0.00958		7763.67	0.00767	0.00901		7763.67	0.008	0.00907
7788.09	0.00633	0.00934		7788.09	0.00667	0.00955		7788.09	0.00633	0.00899		7788.09	0.006	0.00905
7812.5	0.00967	0.00932		7812.5	0.00767	0.00953		7812.5	0.008	0.00896		7812.5	0.009	0.00902
7836.91	0.01033	0.00929		7836.91	0.007	0.0095		7836.91	0.008	0.00894		7836.91	0.00733	0.00899
7861.33	0.009	0.00926		7861.33	0.00933	0.00947		7861.33	0.00933	0.00891		7861.33	0.008	0.00897
7885.74	0.00833	0.00924		7885.74	0.00967	0.00945		7885.74	0.00967	0.00889		7885.74	0.01067	0.00894
7910.16	0.00867	0.00921		7910.16	0.01	0.00942		7910.16	0.00667	0.00886		7910.16	0.006	0.00892
7934.57	0.008	0.00918		7934.57	0.00933	0.00939		7934.57	0.00567	0.00884		7934.57	0.008	0.00889
7958.98	0.01167	0.00916		7958.98	0.00667	0.00937		7958.98	0.009	0.00881		7958.98	0.01133	0.00886
7983.4	0.00767	0.00913		7983.4	0.01033	0.00934		7983.4	0.01	0.00879		7983.4	0.009	0.00884
8007.81	0.00467	0.00911		8007.81	0.007	0.00932		8007.81	0.007	0.00876		8007.81	0.00767	0.00881
8032.23	0.009	0.00908		8032.23	0.007	0.00929		8032.23	0.008	0.00874		8032.23	0.008	0.00879
8056.64	0.00767	0.00905		8056.64	0.00967	0.00926		8056.64	0.00567	0.00871		8056.64	0.00733	0.00876
8081.05	0.00767	0.00903		8081.05	0.00567	0.00924		8081.05	0.00933	0.00869		8081.05	0.008	0.00874
8105.47	0.00867	0.009		8105.47	0.009	0.00921		8105.47	0.008	0.00866		8105.47	0.00733	0.00871
8129.88	0.00667	0.00898		8129.88	0.00633	0.00919		8129.88	0.008	0.00864		8129.88	0.01033	0.00869
8154.3	0.00667	0.00895		8154.3	0.00567	0.00916		8154.3	0.00833	0.00861		8154.3	0.009	0.00866
8178.71	0.01067	0.00893		8178.71	0.00767	0.00914		8178.71	0.01	0.00859		8178.71	0.007	0.00864
8203.12	0.011	0.0089		8203.12	0.008	0.00911		8203.12	0.008	0.00857		8203.12	0.00967	0.00861
8227.54	0.00733	0.00888		8227.54	0.01	0.00909		8227.54	0.00933	0.00854		8227.54	0.00567	0.00859
8251.95	0.00933	0.00885		8251.95	0.00867	0.00906		8251.95	0.007	0.00852		8251.95	0.00833	0.00856
8276.37	0.00767	0.00883		8276.37	0.00933	0.00904		8276.37	0.00733	0.00849		8276.37	0.00867	0.00854
8300.78	0.007	0.0088		8300.78	0.01	0.00901		8300.78	0.00733	0.00847		8300.78	0.007	0.00852
8325.2	0.00933	0.00878		8325.2	0.00733	0.00899		8325.2	0.00833	0.00845		8325.2	0.008	0.00849
8349.61	0.00633	0.00875		8349.61	0.00733	0.00896		8349.61	0.00767	0.00842		8349.61	0.00967	0.00847
8374.02	0.00533	0.00873		8374.02	0.009	0.00894		8374.02	0.006	0.0084		8374.02	0.00733	0.00844
8398.44	0.00733	0.0087		8398.44	0.011	0.00891		8398.44	0.00967	0.00838		8398.44	0.008	0.00842
8422.85	0.00933	0.00868		8422.85	0.00767	0.00889		8422.85	0.01267	0.00835		8422.85	0.00533	0.0084
8447.27	0.008	0.00866		8447.27	0.00767	0.00887		8447.27	0.00733	0.00833		8447.27	0.009	0.00837
8471.68	0.01	0.00863		8471.68	0.00733	0.00884		8471.68	0.006	0.00831		8471.68	0.00867	0.00835
8496.09	0.008	0.00861		8496.09	0.00767	0.00882		8496.09	0.00767	0.00828		8496.09	0.006	0.00832
8520.51	0.006	0.00858		8520.51	0.01033	0.00879		8520.51	0.00767	0.00826		8520.51	0.00867	0.0083
8544.92	0.00967	0.00856		8544.92	0.009	0.00877		8544.92	0.00733	0.00824		8544.92	0.00833	0.00828
8569.34	0.00833	0.00854		8569.34	0.008	0.00875		8569.34	0.00833	0.00822		8569.34	0.00633	0.00825
8593.75	0.00533	0.00851		8593.75	0.009	0.00872		8593.75	0.009	0.00819		8593.75	0.00733	0.00823
8618.16	0.009	0.00849		8618.16	0.01	0.0087		8618.16	0.009	0.00817		8618.16	0.009	0.00821
8642.58	0.01067	0.00846		8642.58	0.00733	0.00868		8642.58	0.007	0.00815		8642.58	0.00367	0.00818
8666.99	0.00733	0.00844		8666.99	0.00933	0.00865		8666.99	0.00733	0.00812		8666.99	0.00833	0.00816
8691.41	0.008	0.00842		8691.41	0.00733	0.00863		8691.41	0.00533	0.0081		8691.41	0.00867	0.00814
8715.82	0.01033	0.00839		8715.82	0.00767	0.00861		8715.82	0.00567	0.00808		8715.82	0.00767	0.00812
8740.23	0.00867	0.00837		8740.23	0.00833	0.00858		8740.23	0.00733	0.00806		8740.23	0.00767	0.00809
8764.65	0.00733	0.00835		8764.65	0.00733	0.00856		8764.65	0.00833	0.00804		8764.65	0.00733	0.00807
8789.06	0.009	0.00832		8789.06	0.008	0.00854		8789.06	0.00733	0.00801		8789.06	0.00767	0.00805
8813.48	0.01133	0.0083		8813.48	0.011	0.00851		8813.48	0.00867	0.00799		8813.48	0.00667	0.00803
8837.89	0.00967	0.00828		8837.89	0.00633	0.00849		8837.89	0.00667	0.00797		8837.89	0.00467	0.008
8862.3	0.005	0.00826		8862.3	0.00733	0.00847		8862.3	0.00567	0.00795		8862.3	0.007	0.00798
8886.72	0.007	0.00823		8886.72	0.00967	0.00845		8886.72	0.008	0.00793		8886.72	0.00867	0.00796
8911.13	0.01133	0.00821		8911.13	0.00633	0.00842		8911.13	0.00767	0.0079		8911.13	0.00867	0.00794
8935.55	0.00567	0.00819		8935.55	0.009	0.0084		8935.55	0.008	0.00788		8935.55	0.01167	0.00791
8959.96	0.00933	0.00817		8959.96	0.00767	0.00838		8959.96	0.00567	0.00786		8959.96	0.00667	0.00789
8984.38	0.00967	0.00814		8984.38	0.00833	0.00836		8984.38	0.00767	0.00784		8984.38	0.00867	0.00787
9008.79	0.009	0.00812		9008.79	0.01167	0.00833		9008.79	0.00733	0.00782		9008.79	0.00933	0.00785
9033.2	0.00667	0.0081		9033.2	0.00833	0.00831		9033.2	0.007	0.0078		9033.2	0.00633	0.00783
9057.62	0.00867	0.00808		9057.62	0.00967	0.00829		9057.62	0.00567	0.00778		9057.62	0.00767	0.00781
9082.03	0.00833	0.00806		9082.03	0.006	0.00827		9082.03	0.00833	0.00776		9082.03	0.00733	0.00778
9106.45	0.007	0.00803		9106.45	0.00533	0.00825		9106.45	0.007	0.00773		9106.45	0.009	0.00776
9130.86	0.00733	0.00801		9130.86	0.00867	0.00822		9130.86	0.008	0.00771		9130.86	0.006	0.00774
9155.27	0.01033	0.00799		9155.27	0.009	0.0082		9155.27	0.005	0.00769		9155.27	0.00767	0.00772
9179.69	0.009	0.00797		9179.69	0.00667	0.00818		9179.69	0.007	0.00767		9179.69	0.00567	0.0077
9204.1	0.00867	0.00795		9204.1	0.008	0.00816		9204.1	0.00567	0.00765		9204.1	0.00667	0.00768
9228.52	0.007	0.00793		9228.52	0.01033	0.00814		9228.52	0.009	0.00763		9228.52	0.00733	0.00766
9252.93	0.008	0.0079		9252.93	0.007	0.00812		9252.93	0.00567	0.00761		9252.93	0.00833	0.00763
9277.34	0.00633	0.00788		9277.34	0.00933	0.00809		9277.34	0.007	0.00759		9277.34	0.00667	0.00761
9301.76	0.01	0.00786		9301.76	0.00967	0.00807		9301.76	0.00633	0.00757		9301.76	0.007	0.00759
9326.17	0.006	0.00784		9326.17	0.00533	0.00805		9326.17	0.005	0.00755		9326.17	0.00567	0.00757
9350.59	0.008	0.00782		9350.59	0.00567	0.00803		9350.59	0.00767	0.00753		9350.59	0.00767	0.00755
9375	0.00633	0.0078		9375	0.01133	0.00801		9375	0.00833	0.00751		9375	0.006	0.00753
9399.41	0.00633	0.00778		9399.41	0.008	0.00799		9399.41	0.00467	0.00749		9399.41	0.00867	0.00751
9423.83	0.00567	0.00776		9423.83	0.00567	0.00797		9423.83	0.00767	0.00747		9423.83	0.00767	0.00749
9448.24	0.00667	0.00774		9448.24	0.007	0.00795		9448.24	0.00733	0.00745		9448.24	0.009	0.00747
9472.66	0.00533	0.00772		9472.66	0.00733	0.00793		9472.66	0.008	0.00743		9472.66	0.00633	0.00745
9497.07	0.00567	0.00769		9497.07	0.006	0.00791		9497.07	0.00667	0.00741		9497.07	0.00633	0.00743
9521.48	0.008	0.00767		9521.48	0.00633	0.00788		9521.48	0.00967	0.00739		9521.48	0.00833	0.00741
9545.9	0.00933	0.00765		9545.9	0.00933	0.00786		9545.9	0.00267	0.00737		9545.9	0.008	0.00739
9570.31	0.00767	0.00763		9570.31	0.00833	0.00784		9570.31	0.01	0.00735		9570.31	0.00867	0.00737
9594.73	0.00733	0.00761		9594.73	0.00733	0.00782		9594.73	0.00667	0.00733		9594.73	0.007	0.00735
9619.14	0.008	0.00759		9619.14	0.00833	0.0078		9619.14	0.00567	0.00731		9619.14	0.00633	0.00733
9643.55	0.00667	0.00757		9643.55	0.00833	0.00778		9643.55	0.007	0.00729		9643.55	0.006	0.00731
9667.97	0.00733	0.00755		9667.97	0.01033	0.00776		9667.97	0.00733	0.00727		9667.97	0.008	0.00729
9692.38	0.005	0.00753		9692.38	0.01067	0.00774		9692.38	0.008	0.00725		9692.38	0.00733	0.00727
9716.8	0.009	0.00751		9716.8	0.00867	0.00772		9716.8	0.00767	0.00724		9716.8	0.00667	0.00725
9741.21	0.00533	0.00749		9741.21	0.00833	0.0077		9741.21	0.00933	0.00722		9741.21	0.007	0.00723
9765.62	0.00367	0.00747		9765.62	0.006	0.00768		9765.62	0.00967	0.0072		9765.62	0.009	0.00721
9790.04	0.009	0.00745		9790.04	0.00833	0.00766		9790.04	0.00833	0.00718		9790.04	0.00733	0.00719
9814.45	0.00833	0.00743		9814.45	0.008	0.00764		9814.45	0.00467	0.00716		9814.45	0.00933	0.00717
9838.87	0.006	0.00741		9838.87	0.00967	0.00762		9838.87	0.00733	0.00714		9838.87	0.006	0.00715
9863.28	0.00567	0.0074		9863.28	0.00667	0.0076		9863.28	0.007	0.00712		9863.28	0.009	0.00713
9887.7	0.00867	0.00738		9887.7	0.006	0.00759		9887.7	0.00633	0.0071		9887.7	0.01033	0.00712
9912.11	0.00633	0.00736		9912.11	0.00833	0.00757		9912.11	0.00933	0.00709		9912.11	0.007	0.0071
9936.52	0.01267	0.00734		9936.52	0.00767	0.00755		9936.52	0.00867	0.00707		9936.52	0.008	0.00708
9960.94	0.00767	0.00732		9960.94	0.00967	0.00753		9960.94	0.009	0.00705		9960.94	0.005	0.00706
9985.35	0.00667	0.0073		9985.35	0.00367	0.00751		9985.35	0.007	0.00703		9985.35	0.008	0.00704
10009.8	0.00667	0.00728		10009.8	0.00467	0.00749		10009.8	0.00533	0.00701		10009.8	0.00367	0.00702
10034.2	0.00867	0.00726		10034.2	0.00667	0.00747		10034.2	0.00733	0.00699		10034.2	0.008	0.007
10058.6	0.009	0.00724		10058.6	0.00867	0.00745		10058.6	0.00567	0.00698		10058.6	0.005	0.00698
10083	0.00367	0.00722		10083	0.00833	0.00743		10083	0.00833	0.00696		10083	0.006	0.00697
10107.4	0.00733	0.0072		10107.4	0.006	0.00741		10107.4	0.00767	0.00694		10107.4	0.00667	0.00695
10131.8	0.00633	0.00719		10131.8	0.006	0.00739		10131.8	0.00467	0.00692		10131.8	0.00667	0.00693
10156.2	0.00667	0.00717		10156.2	0.00733	0.00738		10156.2	0.008	0.0069		10156.2	0.00633	0.00691
10180.7	0.00667	0.00715		10180.7	0.00733	0.00736		10180.7	0.00733	0.00689		10180.7	0.006	0.00689
10205.1	0.00633	0.00713		10205.1	0.005	0.00734		10205.1	0.00467	0.00687		10205.1	0.00567	0.00687
10229.5	0.00633	0.00711		10229.5	0.00967	0.00732		10229.5	0.00533	0.00685		10229.5	0.01	0.00686
10253.9	0.00767	0.00709		10253.9	0.00633	0.0073		10253.9	0.00567	0.00683		10253.9	0.00733	0.00684
10278.3	0.007	0.00708		10278.3	0.00933	0.00728		10278.3	0.009	0.00682		10278.3	0.00733	0.00682
10302.7	0.007	0.00706		10302.7	0.008	0.00726		10302.7	0.008	0.0068		10302.7	0.00667	0.0068
10327.1	0.00667	0.00704		10327.1	0.00867	0.00725		10327.1	0.007	0.00678		10327.1	0.00933	0.00678
10351.6	0.007	0.00702		10351.6	0.009	0.00723		10351.6	0.00467	0.00676		10351.6	0.00833	0.00677
10376	0.00733	0.007		10376	0.00733	0.00721		10376	0.005	0.00675		10376	0.00633	0.00675
10400.4	0.00467	0.00699		10400.4	0.00867	0.00719		10400.4	0.00433	0.00673		10400.4	0.00867	0.00673
10424.8	0.007	0.00697		10424.8	0.00567	0.00717		10424.8	0.007	0.00671		10424.8	0.00933	0.00671
10449.2	0.008	0.00695		10449.2	0.00567	0.00716		10449.2	0.006	0.0067		10449.2	0.00633	0.0067
10473.6	0.00533	0.00693		10473.6	0.006	0.00714		10473.6	0.00733	0.00668		10473.6	0.00467	0.00668
10498	0.00833	0.00691		10498	0.008	0.00712		10498	0.00633	0.00666		10498	0.00733	0.00666
10522.5	0.00667	0.0069		10522.5	0.008	0.0071		10522.5	0.008	0.00664		10522.5	0.008	0.00664
10546.9	0.00567	0.00688		10546.9	0.00933	0.00709		10546.9	0.00867	0.00663		10546.9	0.007	0.00663
10571.3	0.00467	0.00686		10571.3	0.00767	0.00707		10571.3	0.007	0.00661		10571.3	0.004	0.00661
10595.7	0.00567	0.00684		10595.7	0.00567	0.00705		10595.7	0.00833	0.00659		10595.7	0.00633	0.00659
10620.1	0.006	0.00683		10620.1	0.005	0.00703		10620.1	0.00667	0.00658		10620.1	0.00667	0.00658
10644.5	0.01133	0.00681		10644.5	0.01	0.00702		10644.5	0.007	0.00656		10644.5	0.00667	0.00656
10668.9	0.00567	0.00679		10668.9	0.00767	0.007		10668.9	0.00633	0.00654		10668.9	0.007	0.00654
10693.4	0.00833	0.00678		10693.4	0.00567	0.00698		10693.4	0.007	0.00653		10693.4	0.00733	0.00652
10717.8	0.00733	0.00676		10717.8	0.006	0.00696		10717.8	0.007	0.00651		10717.8	0.00567	0.00651
10742.2	0.004	0.00674		10742.2	0.005	0.00695		10742.2	0.00567	0.0065		10742.2	0.01033	0.00649
10766.6	0.00733	0.00673		10766.6	0.00567	0.00693		10766.6	0.006	0.00648		10766.6	0.00733	0.00647
10791	0.00633	0.00671		10791	0.00633	0.00691		10791	0.00767	0.00646		10791	0.00467	0.00646
10815.4	0.005	0.00669		10815.4	0.006	0.0069		10815.4	0.00833	0.00645		10815.4	0.008	0.00644
10839.8	0.00533	0.00667		10839.8	0.01067	0.00688		10839.8	0.007	0.00643		10839.8	0.00567	0.00643
10864.3	0.00833	0.00666		10864.3	0.00767	0.00686		10864.3	0.00633	0.00642		10864.3	0.006	0.00641
10888.7	0.00467	0.00664		10888.7	0.00767	0.00684		10888.7	0.00733	0.0064		10888.7	0.00567	0.00639
10913.1	0.00833	0.00663		10913.1	0.00733	0.00683		10913.1	0.00667	0.00638		10913.1	0.00933	0.00638
10937.5	0.01	0.00661		10937.5	0.007	0.00681		10937.5	0.00867	0.00637		10937.5	0.00433	0.00636
10961.9	0.00533	0.00659		10961.9	0.00833	0.0068		10961.9	0.008	0.00635		10961.9	0.00467	0.00634
10986.3	0.005	0.00658		10986.3	0.00767	0.00678		10986.3	0.00667	0.00634		10986.3	0.00933	0.00633
11010.7	0.00633	0.00656		11010.7	0.00567	0.00676		11010.7	0.009	0.00632		11010.7	0.00567	0.00631
11035.2	0.00533	0.00654		11035.2	0.00467	0.00675		11035.2	0.00533	0.00631		11035.2	0.009	0.0063
11059.6	0.00533	0.00653		11059.6	0.007	0.00673		11059.6	0.00533	0.00629		11059.6	0.00833	0.00628
11084	0.00733	0.00651		11084	0.00667	0.00671		11084	0.00767	0.00627		11084	0.00433	0.00626
11108.4	0.00767	0.0065		11108.4	0.00767	0.0067		11108.4	0.006	0.00626		11108.4	0.008	0.00625
11132.8	0.007	0.00648		11132.8	0.00467	0.00668		11132.8	0.006	0.00624		11132.8	0.00567	0.00623
11157.2	0.00567	0.00646		11157.2	0.009	0.00666		11157.2	0.00633	0.00623		11157.2	0.00567	0.00622
11181.6	0.00667	0.00645		11181.6	0.004	0.00665		11181.6	0.003	0.00621		11181.6	0.00633	0.0062
11206.1	0.00567	0.00643		11206.1	0.008	0.00663		11206.1	0.006	0.0062		11206.1	0.00567	0.00619
11230.5	0.007	0.00642		11230.5	0.00933	0.00662		11230.5	0.00633	0.00618		11230.5	0.005	0.00617
11254.9	0.007	0.0064		11254.9	0.00833	0.0066		11254.9	0.00467	0.00617		11254.9	0.00833	0.00615
11279.3	0.007	0.00639		11279.3	0.007	0.00659		11279.3	0.00633	0.00615		11279.3	0.005	0.00614
11303.7	0.00733	0.00637		11303.7	0.008	0.00657		11303.7	0.00467	0.00614		11303.7	0.00833	0.00612
11328.1	0.007	0.00635		11328.1	0.00633	0.00655		11328.1	0.00667	0.00612		11328.1	0.01	0.00611
11352.5	0.00733	0.00634		11352.5	0.00833	0.00654		11352.5	0.00367	0.00611		11352.5	0.00667	0.00609
11377	0.00567	0.00632		11377	0.007	0.00652		11377	0.00433	0.00609		11377	0.00533	0.00608
11401.4	0.008	0.00631		11401.4	0.008	0.00651		11401.4	0.00733	0.00608		11401.4	0.00467	0.00606
11425.8	0.00567	0.00629		11425.8	0.00833	0.00649		11425.8	0.00667	0.00606		11425.8	0.00467	0.00605
11450.2	0.00633	0.00628		11450.2	0.00633	0.00648		11450.2	0.00633	0.00605		11450.2	0.006	0.00603
11474.6	0.006	0.00626		11474.6	0.00667	0.00646		11474.6	0.007	0.00603		11474.6	0.007	0.00602
11499	0.00767	0.00625		11499	0.00533	0.00645		11499	0.00767	0.00602		11499	0.00633	0.006
11523.4	0.00633	0.00623		11523.4	0.00867	0.00643		11523.4	0.004	0.00601		11523.4	0.00867	0.00599
11547.9	0.009	0.00622		11547.9	0.007	0.00642		11547.9	0.00733	0.00599		11547.9	0.00433	0.00597
11572.3	0.00567	0.0062		11572.3	0.01	0.0064		11572.3	0.01033	0.00598		11572.3	0.007	0.00596
11596.7	0.00633	0.00619		11596.7	0.00767	0.00638		11596.7	0.00767	0.00596		11596.7	0.00633	0.00594
11621.1	0.00467	0.00617		11621.1	0.00467	0.00637		11621.1	0.00567	0.00595		11621.1	0.007	0.00593
11645.5	0.00533	0.00616		11645.5	0.00767	0.00635		11645.5	0.005	0.00593		11645.5	0.00533	0.00592
11669.9	0.00533	0.00614		11669.9	0.007	0.00634		11669.9	0.006	0.00592		11669.9	0.00933	0.0059
11694.3	0.007	0.00613		11694.3	0.00567	0.00633		11694.3	0.00567	0.00591		11694.3	0.008	0.00589
11718.8	0.00533	0.00611		11718.8	0.009	0.00631		11718.8	0.00433	0.00589		11718.8	0.00633	0.00587
11743.2	0.00733	0.0061		11743.2	0.006	0.0063		11743.2	0.00633	0.00588		11743.2	0.00433	0.00586
11767.6	0.00367	0.00609		11767.6	0.007	0.00628		11767.6	0.00833	0.00586		11767.6	0.00933	0.00584
11792	0.005	0.00607		11792	0.00433	0.00627		11792	0.00567	0.00585		11792	0.00933	0.00583
11816.4	0.006	0.00606		11816.4	0.00633	0.00625		11816.4	0.01033	0.00584		11816.4	0.005	0.00582
11840.8	0.00867	0.00604		11840.8	0.005	0.00624		11840.8	0.007	0.00582		11840.8	0.00667	0.0058
11865.2	0.00667	0.00603		11865.2	0.00767	0.00622		11865.2	0.00467	0.00581		11865.2	0.00467	0.00579
11889.6	0.006	0.00601		11889.6	0.008	0.00621		11889.6	0.00567	0.0058		11889.6	0.00567	0.00577
11914.1	0.002	0.006		11914.1	0.00667	0.00619		11914.1	0.006	0.00578		11914.1	0.00467	0.00576
11938.5	0.008	0.00599		11938.5	0.00833	0.00618		11938.5	0.009	0.00577		11938.5	0.008	0.00575
11962.9	0.00567	0.00597		11962.9	0.00967	0.00617		11962.9	0.00633	0.00576		11962.9	0.00567	0.00573
11987.3	0.00567	0.00596		11987.3	0.007	0.00615		11987.3	0.00733	0.00574		11987.3	0.00667	0.00572
12011.7	0.009	0.00594		12011.7	0.00633	0.00614		12011.7	0.00733	0.00573		12011.7	0.006	0.0057
12036.1	0.00467	0.00593		12036.1	0.00733	0.00612		12036.1	0.00667	0.00572		12036.1	0.00767	0.00569
12060.5	0.00633	0.00592		12060.5	0.005	0.00611		12060.5	0.00767	0.0057		12060.5	0.005	0.00568
12085	0.00433	0.0059		12085	0.00433	0.00609		12085	0.006	0.00569		12085	0.007	0.00566
12109.4	0.008	0.00589		12109.4	0.00633	0.00608		12109.4	0.006	0.00568		12109.4	0.005	0.00565
12133.8	0.00333	0.00588		12133.8	0.00867	0.00607		12133.8	0.00567	0.00566		12133.8	0.00767	0.00564
12158.2	0.00567	0.00586		12158.2	0.006	0.00605		12158.2	0.00467	0.00565		12158.2	0.00567	0.00562
12182.6	0.00533	0.00585		12182.6	0.005	0.00604		12182.6	0.00733	0.00564		12182.6	0.006	0.00561
12207	0.008	0.00583		12207	0.00533	0.00603		12207	0.005	0.00562		12207	0.006	0.0056
12231.4	0.003	0.00582		12231.4	0.00667	0.00601		12231.4	0.00733	0.00561		12231.4	0.00567	0.00558
12255.9	0.00833	0.00581		12255.9	0.00733	0.006		12255.9	0.00633	0.0056		12255.9	0.00433	0.00557
12280.3	0.00767	0.00579		12280.3	0.008	0.00598		12280.3	0.00567	0.00558		12280.3	0.00533	0.00556
12304.7	0.006	0.00578		12304.7	0.00533	0.00597		12304.7	0.004	0.00557		12304.7	0.00433	0.00554
12329.1	0.00433	0.00577		12329.1	0.00733	0.00596		12329.1	0.007	0.00556		12329.1	0.00567	0.00553
12353.5	0.00633	0.00575		12353.5	0.007	0.00594		12353.5	0.007	0.00555		12353.5	0.00667	0.00552
12377.9	0.00567	0.00574		12377.9	0.008	0.00593		12377.9	0.005	0.00553		12377.9	0.009	0.0055
12402.3	0.00533	0.00573		12402.3	0.00567	0.00592		12402.3	0.00667	0.00552		12402.3	0.00467	0.00549
12426.8	0.008	0.00572		12426.8	0.00667	0.0059		12426.8	0.004	0.00551		12426.8	0.005	0.00548
12451.2	0.00433	0.0057		12451.2	0.00867	0.00589		12451.2	0.00733	0.0055		12451.2	0.00567	0.00546
12475.6	0.00667	0.00569		12475.6	0.005	0.00588		12475.6	0.00333	0.00548		12475.6	0.00767	0.00545
12500	0.00733	0.00568		12500	0.00533	0.00586		12500	0.00433	0.00547		12500	0.00533	0.00544
12524.4	0.00567	0.00566		12524.4	0.006	0.00585		12524.4	0.008	0.00546		12524.4	0.006	0.00543
12548.8	0.00633	0.00565		12548.8	0.007	0.00584		12548.8	0.00733	0.00545		12548.8	0.00733	0.00541
12573.2	0.00633	0.00564		12573.2	0.00533	0.00583		12573.2	0.00767	0.00543		12573.2	0.00667	0.0054
12597.7	0.00733	0.00563		12597.7	0.00533	0.00581		12597.7	0.003	0.00542		12597.7	0.005	0.00539
12622.1	0.00533	0.00561		12622.1	0.00667	0.0058		12622.1	0.005	0.00541		12622.1	0.00567	0.00538
12646.5	0.007	0.0056		12646.5	0.00467	0.00579		12646.5	0.008	0.0054		12646.5	0.00667	0.00536
12670.9	0.00467	0.00559		12670.9	0.00567	0.00577		12670.9	0.00467	0.00539		12670.9	0.00533	0.00535
12695.3	0.00833	0.00558		12695.3	0.007	0.00576		12695.3	0.00367	0.00537		12695.3	0.00767	0.00534
12719.7	0.00567	0.00556		12719.7	0.006	0.00575		12719.7	0.005	0.00536		12719.7	0.00467	0.00533
12744.1	0.007	0.00555		12744.1	0.00767	0.00574		12744.1	0.00633	0.00535		12744.1	0.00667	0.00531
12768.6	0.008	0.00554		12768.6	0.00567	0.00572		12768.6	0.00467	0.00534		12768.6	0.00633	0.0053
12793	0.004	0.00553		12793	0.008	0.00571		12793	0.00533	0.00533		12793	0.00433	0.00529
12817.4	0.00667	0.00551		12817.4	0.00533	0.0057		12817.4	0.00667	0.00531		12817.4	0.005	0.00528
12841.8	0.009	0.0055		12841.8	0.00633	0.00569		12841.8	0.006	0.0053		12841.8	0.00567	0.00527
12866.2	0.00533	0.00549		12866.2	0.00533	0.00567		12866.2	0.00633	0.00529		12866.2	0.00433	0.00525
12890.6	0.00733	0.00548		12890.6	0.00867	0.00566		12890.6	0.00433	0.00528		12890.6	0.00367	0.00524
12915	0.00733	0.00547		12915	0.007	0.00565		12915	0.006	0.00527		12915	0.007	0.00523
12939.5	0.00733	0.00545		12939.5	0.00667	0.00564		12939.5	0.00567	0.00526		12939.5	0.00467	0.00522
12963.9	0.00633	0.00544		12963.9	0.006	0.00562		12963.9	0.00767	0.00524		12963.9	0.00467	0.00521
12988.3	0.00633	0.00543		12988.3	0.006	0.00561		12988.3	0.004	0.00523		12988.3	0.007	0.00519
13012.7	0.00467	0.00542		13012.7	0.009	0.0056		13012.7	0.005	0.00522		13012.7	0.00433	0.00518
13037.1	0.00533	0.00541		13037.1	0.00967	0.00559		13037.1	0.00833	0.00521		13037.1	0.00533	0.00517
13061.5	0.00467	0.00539		13061.5	0.00467	0.00558		13061.5	0.005	0.0052		13061.5	0.00433	0.00516
13085.9	0.00667	0.00538		13085.9	0.00667	0.00556		13085.9	0.005	0.00519		13085.9	0.00367	0.00515
13110.4	0.00633	0.00537		13110.4	0.007	0.00555		13110.4	0.006	0.00518		13110.4	0.00467	0.00514
13134.8	0.00333	0.00536		13134.8	0.00467	0.00554		13134.8	0.00633	0.00516		13134.8	0.007	0.00512
13159.2	0.00533	0.00535		13159.2	0.00733	0.00553		13159.2	0.00833	0.00515		13159.2	0.005	0.00511
13183.6	0.00767	0.00534		13183.6	0.008	0.00552		13183.6	0.00433	0.00514		13183.6	0.00467	0.0051
13208	0.00633	0.00532		13208	0.00367	0.0055		13208	0.00667	0.00513		13208	0.008	0.00509
13232.4	0.00767	0.00531		13232.4	0.00533	0.00549		13232.4	0.00667	0.00512		13232.4	0.00567	0.00508
13256.8	0.007	0.0053		13256.8	0.00567	0.00548		13256.8	0.00633	0.00511		13256.8	0.007	0.00507
13281.2	0.005	0.00529		13281.2	0.007	0.00547		13281.2	0.00533	0.0051		13281.2	0.00367	0.00506
13305.7	0.00767	0.00528		13305.7	0.00733	0.00546		13305.7	0.00667	0.00509		13305.7	0.00667	0.00504
13330.1	0.003	0.00527		13330.1	0.007	0.00545		13330.1	0.00667	0.00508		13330.1	0.006	0.00503
13354.5	0.00467	0.00526		13354.5	0.006	0.00543		13354.5	0.00633	0.00506		13354.5	0.00567	0.00502
13378.9	0.00433	0.00524		13378.9	0.005	0.00542		13378.9	0.005	0.00505		13378.9	0.007	0.00501
13403.3	0.00767	0.00523		13403.3	0.00633	0.00541		13403.3	0.00567	0.00504		13403.3	0.00367	0.005
13427.7	0.006	0.00522		13427.7	0.00433	0.0054		13427.7	0.006	0.00503		13427.7	0.00567	0.00499
13452.1	0.00667	0.00521		13452.1	0.00667	0.00539		13452.1	0.004	0.00502		13452.1	0.00467	0.00498
13476.6	0.00867	0.0052		13476.6	0.00633	0.00538		13476.6	0.00633	0.00501		13476.6	0.004	0.00497
13501	0.008	0.00519		13501	0.00667	0.00537		13501	0.005	0.005		13501	0.007	0.00496
13525.4	0.004	0.00518		13525.4	0.00733	0.00535		13525.4	0.00567	0.00499		13525.4	0.00567	0.00495
13549.8	0.006	0.00517		13549.8	0.006	0.00534		13549.8	0.00667	0.00498		13549.8	0.00567	0.00493
13574.2	0.00533	0.00516		13574.2	0.00767	0.00533		13574.2	0.00733	0.00497		13574.2	0.00567	0.00492
13598.6	0.005	0.00514		13598.6	0.00167	0.00532		13598.6	0.007	0.00496		13598.6	0.00433	0.00491
13623	0.00667	0.00513		13623	0.00433	0.00531		13623	0.005	0.00495		13623	0.00533	0.0049
13647.5	0.00467	0.00512		13647.5	0.00767	0.0053		13647.5	0.006	0.00494		13647.5	0.00367	0.00489
13671.9	0.006	0.00511		13671.9	0.003	0.00529		13671.9	0.00533	0.00493		13671.9	0.003	0.00488
13696.3	0.00467	0.0051		13696.3	0.00633	0.00528		13696.3	0.007	0.00492		13696.3	0.00333	0.00487
13720.7	0.006	0.00509		13720.7	0.00667	0.00527		13720.7	0.006	0.00491		13720.7	0.005	0.00486
13745.1	0.00467	0.00508		13745.1	0.00567	0.00525		13745.1	0.00467	0.0049		13745.1	0.00433	0.00485
13769.5	0.00433	0.00507		13769.5	0.00533	0.00524		13769.5	0.00533	0.00489		13769.5	0.00433	0.00484
13793.9	0.00733	0.00506		13793.9	0.00633	0.00523		13793.9	0.00433	0.00488		13793.9	0.00333	0.00483
13818.4	0.004	0.00505		13818.4	0.00467	0.00522		13818.4	0.00433	0.00487		13818.4	0.00467	0.00482
13842.8	0.006	0.00504		13842.8	0.005	0.00521		13842.8	0.006	0.00486		13842.8	0.00367	0.00481
13867.2	0.007	0.00503		13867.2	0.00633	0.0052		13867.2	0.009	0.00485		13867.2	0.00433	0.0048
13891.6	0.00533	0.00502		13891.6	0.00533	0.00519		13891.6	0.00533	0.00484		13891.6	0.00333	0.00479
13916	0.004	0.00501		13916	0.00267	0.00518		13916	0.00533	0.00483		13916	0.00667	0.00478
13940.4	0.00667	0.005		13940.4	0.00633	0.00517		13940.4	0.00567	0.00482		13940.4	0.00567	0.00477
13964.8	0.006	0.00499		13964.8	0.005	0.00516		13964.8	0.00633	0.00481		13964.8	0.00633	0.00476
13989.3	0.00567	0.00498		13989.3	0.008	0.00515		13989.3	0.00533	0.0048		13989.3	0.007	0.00475
14013.7	0.00533	0.00497		14013.7	0.006	0.00514		14013.7	0.00467	0.00479		14013.7	0.00533	0.00474
14038.1	0.005	0.00496		14038.1	0.00467	0.00513		14038.1	0.004	0.00478		14038.1	0.00533	0.00473
14062.5	0.007	0.00495		14062.5	0.00533	0.00512		14062.5	0.00467	0.00477		14062.5	0.005	0.00472
14086.9	0.005	0.00494		14086.9	0.00433	0.00511		14086.9	0.006	0.00476		14086.9	0.005	0.00471
14111.3	0.004	0.00493		14111.3	0.00733	0.0051		14111.3	0.00633	0.00475		14111.3	0.00433	0.0047
14135.7	0.00433	0.00492		14135.7	0.00667	0.00509		14135.7	0.00633	0.00474		14135.7	0.00567	0.00469
14160.2	0.00467	0.00491		14160.2	0.007	0.00507		14160.2	0.00433	0.00473		14160.2	0.00667	0.00468
14184.6	0.006	0.0049		14184.6	0.00567	0.00506		14184.6	0.00433	0.00472		14184.6	0.00467	0.00467
14209	0.007	0.00489		14209	0.00667	0.00505		14209	0.003	0.00471		14209	0.00733	0.00466
14233.4	0.008	0.00488		14233.4	0.00467	0.00504		14233.4	0.007	0.0047		14233.4	0.008	0.00465
14257.8	0.00733	0.00487		14257.8	0.008	0.00503		14257.8	0.004	0.00469		14257.8	0.005	0.00464
14282.2	0.007	0.00486		14282.2	0.005	0.00502		14282.2	0.00433	0.00468		14282.2	0.00467	0.00463
14306.6	0.00767	0.00485		14306.6	0.005	0.00501		14306.6	0.00467	0.00467		14306.6	0.006	0.00462
14331.1	0.00567	0.00484		14331.1	0.00733	0.005		14331.1	0.004	0.00466		14331.1	0.006	0.00461
14355.5	0.005	0.00483		14355.5	0.004	0.00499		14355.5	0.00433	0.00465		14355.5	0.008	0.0046
14379.9	0.00467	0.00482		14379.9	0.00467	0.00498		14379.9	0.00567	0.00464		14379.9	0.005	0.00459
14404.3	0.00533	0.00481		14404.3	0.00633	0.00497		14404.3	0.00567	0.00463		14404.3	0.00533	0.00458
14428.7	0.00467	0.0048		14428.7	0.004	0.00496		14428.7	0.00767	0.00462		14428.7	0.006	0.00457
14453.1	0.00433	0.00479		14453.1	0.00533	0.00495		14453.1	0.005	0.00462		14453.1	0.005	0.00456
14477.5	0.006	0.00478		14477.5	0.00733	0.00495		14477.5	0.00333	0.00461		14477.5	0.00633	0.00455
14502	0.005	0.00477		14502	0.00667	0.00494		14502	0.005	0.0046		14502	0.006	0.00454
14526.4	0.006	0.00476		14526.4	0.00333	0.00493		14526.4	0.004	0.00459		14526.4	0.007	0.00453
14550.8	0.00567	0.00475		14550.8	0.00933	0.00492		14550.8	0.00867	0.00458		14550.8	0.004	0.00452
14575.2	0.00467	0.00474		14575.2	0.00733	0.00491		14575.2	0.00867	0.00457		14575.2	0.00567	0.00451
14599.6	0.00633	0.00473		14599.6	0.00367	0.0049		14599.6	0.00733	0.00456		14599.6	0.006	0.0045
14624	0.004	0.00472		14624	0.00533	0.00489		14624	0.00433	0.00455		14624	0.00433	0.0045
14648.4	0.008	0.00472		14648.4	0.00633	0.00488		14648.4	0.004	0.00454		14648.4	0.00433	0.00449
14672.9	0.00433	0.00471		14672.9	0.00633	0.00487		14672.9	0.005	0.00453		14672.9	0.00367	0.00448
14697.3	0.005	0.0047		14697.3	0.00467	0.00486		14697.3	0.004	0.00453		14697.3	0.004	0.00447
14721.7	0.007	0.00469		14721.7	0.00767	0.00485		14721.7	0.00367	0.00452		14721.7	0.003	0.00446
14746.1	0.00533	0.00468		14746.1	0.00767	0.00484		14746.1	0.00367	0.00451		14746.1	0.005	0.00445
14770.5	0.00333	0.00467		14770.5	0.004	0.00483		14770.5	0.004	0.0045		14770.5	0.00467	0.00444
14794.9	0.006	0.00466		14794.9	0.005	0.00482		14794.9	0.00533	0.00449		14794.9	0.00367	0.00443
14819.3	0.00567	0.00465		14819.3	0.00567	0.00481		14819.3	0.006	0.00448		14819.3	0.00567	0.00442
14843.8	0.00267	0.00464		14843.8	0.006	0.0048		14843.8	0.00733	0.00447		14843.8	0.00467	0.00441
14868.2	0.00633	0.00463		14868.2	0.006	0.00479		14868.2	0.005	0.00446		14868.2	0.006	0.00441
14892.6	0.00467	0.00463		14892.6	0.00667	0.00478		14892.6	0.00633	0.00446		14892.6	0.006	0.0044
14917	0.005	0.00462		14917	0.00467	0.00478		14917	0.00567	0.00445		14917	0.004	0.00439
14941.4	0.006	0.00461		14941.4	0.004	0.00477		14941.4	0.00433	0.00444		14941.4	0.00367	0.00438
14965.8	0.005	0.0046		14965.8	0.00567	0.00476		14965.8	0.004	0.00443		14965.8	0.007	0.00437
14990.2	0.00467	0.00459		14990.2	0.006	0.00475		14990.2	0.00367	0.00442		14990.2	0.00633	0.00436
15014.6	0.006	0.00458		15014.6	0.007	0.00474		15014.6	0.00433	0.00441		15014.6	0.00367	0.00435
15039.1	0.00267	0.00457		15039.1	0.00533	0.00473		15039.1	0.007	0.00441		15039.1	0.003	0.00434
15063.5	0.005	0.00456		15063.5	0.00533	0.00472		15063.5	0.00633	0.0044		15063.5	0.00567	0.00434
15087.9	0.005	0.00456		15087.9	0.00567	0.00471		15087.9	0.006	0.00439		15087.9	0.00567	0.00433
15112.3	0.00433	0.00455		15112.3	0.00467	0.0047		15112.3	0.00467	0.00438		15112.3	0.00433	0.00432
15136.7	0.007	0.00454		15136.7	0.00567	0.00469		15136.7	0.005	0.00437		15136.7	0.00567	0.00431
15161.1	0.00767	0.00453		15161.1	0.00833	0.00469		15161.1	0.006	0.00436		15161.1	0.00567	0.0043
15185.5	0.00567	0.00452		15185.5	0.00767	0.00468		15185.5	0.00533	0.00436		15185.5	0.00633	0.00429
15210	0.005	0.00451		15210	0.00567	0.00467		15210	0.005	0.00435		15210	0.003	0.00428
15234.4	0.00567	0.0045		15234.4	0.00567	0.00466		15234.4	0.007	0.00434		15234.4	0.004	0.00428
15258.8	0.005	0.0045		15258.8	0.00567	0.00465		15258.8	0.003	0.00433		15258.8	0.00467	0.00427
15283.2	0.00767	0.00449		15283.2	0.00567	0.00464		15283.2	0.004	0.00432		15283.2	0.00767	0.00426
15307.6	0.00667	0.00448		15307.6	0.00367	0.00463		15307.6	0.00533	0.00432		15307.6	0.005	0.00425
15332	0.004	0.00447		15332	0.005	0.00462		15332	0.00467	0.00431		15332	0.00567	0.00424
15356.4	0.00867	0.00446		15356.4	0.005	0.00462		15356.4	0.00467	0.0043		15356.4	0.00633	0.00424
15380.9	0.00467	0.00445		15380.9	0.00367	0.00461		15380.9	0.00567	0.00429		15380.9	0.00467	0.00423
15405.3	0.00533	0.00445		15405.3	0.00767	0.0046		15405.3	0.006	0.00428		15405.3	0.00367	0.00422
15429.7	0.00633	0.00444		15429.7	0.00633	0.00459		15429.7	0.005	0.00428		15429.7	0.00433	0.00421
15454.1	0.006	0.00443		15454.1	0.00533	0.00458		15454.1	0.00433	0.00427		15454.1	0.00467	0.0042
15478.5	0.003	0.00442		15478.5	0.00633	0.00457		15478.5	0.00433	0.00426		15478.5	0.004	0.00419
15502.9	0.00467	0.00441		15502.9	0.004	0.00457		15502.9	0.00467	0.00425		15502.9	0.004	0.00419
15527.3	0.00733	0.00441		15527.3	0.007	0.00456		15527.3	0.00533	0.00424		15527.3	0.00133	0.00418
15551.8	0.00867	0.0044		15551.8	0.005	0.00455		15551.8	0.00367	0.00424		15551.8	0.00233	0.00417
15576.2	0.00233	0.00439		15576.2	0.00633	0.00454		15576.2	0.00567	0.00423		15576.2	0.00567	0.00416
15600.6	0.005	0.00438		15600.6	0.00533	0.00453		15600.6	0.00633	0.00422		15600.6	0.00533	0.00415
15625	0.00467	0.00437		15625	0.005	0.00452		15625	0.004	0.00421		15625	0.004	0.00415
15649.4	0.00467	0.00437		15649.4	0.008	0.00452		15649.4	0.006	0.00421		15649.4	0.00367	0.00414
15673.8	0.00733	0.00436		15673.8	0.00433	0.00451		15673.8	0.00467	0.0042		15673.8	0.00433	0.00413
15698.2	0.00567	0.00435		15698.2	0.00733	0.0045		15698.2	0.00367	0.00419		15698.2	0.003	0.00412
15722.7	0.00433	0.00434		15722.7	0.00333	0.00449		15722.7	0.00367	0.00418		15722.7	0.00367	0.00412
15747.1	0.006	0.00434		15747.1	0.005	0.00448		15747.1	0.00233	0.00418		15747.1	0.006	0.00411
15771.5	0.00467	0.00433		15771.5	0.00333	0.00448		15771.5	0.006	0.00417		15771.5	0.00467	0.0041
15795.9	0.00367	0.00432		15795.9	0.00767	0.00447		15795.9	0.00667	0.00416		15795.9	0.00333	0.00409
15820.3	0.00567	0.00431		15820.3	0.003	0.00446		15820.3	0.006	0.00415		15820.3	0.00567	0.00408
15844.7	0.00533	0.0043		15844.7	0.00433	0.00445		15844.7	0.00733	0.00415		15844.7	0.00467	0.00408
15869.1	0.00333	0.0043		15869.1	0.00433	0.00444		15869.1	0.00633	0.00414		15869.1	0.00533	0.00407
15893.6	0.004	0.00429		15893.6	0.00633	0.00444		15893.6	0.00467	0.00413		15893.6	0.00633	0.00406
15918	0.00367	0.00428		15918	0.00567	0.00443		15918	0.006	0.00412		15918	0.00533	0.00405
15942.4	0.00433	0.00427		15942.4	0.00533	0.00442		15942.4	0.00333	0.00412		15942.4	0.006	0.00405
15966.8	0.002	0.00427		15966.8	0.005	0.00441		15966.8	0.00467	0.00411		15966.8	0.003	0.00404
15991.2	0.00633	0.00426		15991.2	0.00567	0.0044		15991.2	0.00567	0.0041		15991.2	0.004	0.00403
16015.6	0.00667	0.00425		16015.6	0.00233	0.0044		16015.6	0.00433	0.00409		16015.6	0.00433	0.00402
16040	0.007	0.00424		16040	0.00433	0.00439		16040	0.006	0.00409		16040	0.00433	0.00402
16064.5	0.006	0.00424		16064.5	0.00567	0.00438		16064.5	0.00667	0.00408		16064.5	0.005	0.00401
16088.9	0.00467	0.00423		16088.9	0.00567	0.00437		16088.9	0.00467	0.00407		16088.9	0.00533	0.004
16113.3	0.00633	0.00422		16113.3	0.00533	0.00437		16113.3	0.00333	0.00407		16113.3	0.00433	0.004
16137.7	0.004	0.00421		16137.7	0.00433	0.00436		16137.7	0.003	0.00406		16137.7	0.00333	0.00399
16162.1	0.006	0.00421		16162.1	0.005	0.00435		16162.1	0.00367	0.00405		16162.1	0.00633	0.00398
16186.5	0.00467	0.0042		16186.5	0.00333	0.00434		16186.5	0.005	0.00404		16186.5	0.00533	0.00397
16210.9	0.005	0.00419		16210.9	0.00367	0.00434		16210.9	0.00533	0.00404		16210.9	0.00367	0.00397
16235.4	0.00367	0.00419		16235.4	0.00567	0.00433		16235.4	0.00533	0.00403		16235.4	0.00533	0.00396
16259.8	0.00467	0.00418		16259.8	0.00267	0.00432		16259.8	0.00467	0.00402		16259.8	0.00533	0.00395
16284.2	0.00667	0.00417		16284.2	0.007	0.00431		16284.2	0.004	0.00402		16284.2	0.006	0.00394
16308.6	0.00433	0.00416		16308.6	0.00467	0.00431		16308.6	0.00467	0.00401		16308.6	0.00667	0.00394
16333	0.00467	0.00416		16333	0.00567	0.0043		16333	0.00433	0.004		16333	0.00333	0.00393
16357.4	0.00733	0.00415		16357.4	0.006	0.00429		16357.4	0.00367	0.004		16357.4	0.00467	0.00392
16381.8	0.00533	0.00414		16381.8	0.00533	0.00428		16381.8	0.006	0.00399		16381.8	0.00633	0.00392
16406.2	0.004	0.00414		16406.2	0.00533	0.00428		16406.2	0.006	0.00398		16406.2	0.005	0.00391
16430.7	0.00333	0.00413		16430.7	0.00367	0.00427		16430.7	0.00633	0.00398		16430.7	0.00333	0.0039
16455.1	0.00567	0.00412		16455.1	0.00433	0.00426		16455.1	0.00433	0.00397		16455.1	0.00233	0.0039
16479.5	0.00567	0.00412		16479.5	0.00333	0.00425		16479.5	0.00467	0.00396		16479.5	0.003	0.00389
16503.9	0.00433	0.00411		16503.9	0.00433	0.00425		16503.9	0.00367	0.00396		16503.9	0.005	0.00388
16528.3	0.00433	0.0041		16528.3	0.00433	0.00424		16528.3	0.006	0.00395		16528.3	0.00367	0.00388
16552.7	0.00367	0.00409		16552.7	0.004	0.00423		16552.7	0.00333	0.00394		16552.7	0.00467	0.00387
16577.1	0.00233	0.00409		16577.1	0.00567	0.00423		16577.1	0.00367	0.00394		16577.1	0.00667	0.00386
16601.6	0.00467	0.00408		16601.6	0.005	0.00422		16601.6	0.005	0.00393		16601.6	0.00467	0.00385
16626	0.005	0.00407		16626	0.00267	0.00421		16626	0.003	0.00392		16626	0.00433	0.00385
16650.4	0.00467	0.00407		16650.4	0.00467	0.0042		16650.4	0.00233	0.00392		16650.4	0.005	0.00384
16674.8	0.00333	0.00406		16674.8	0.00333	0.0042		16674.8	0.005	0.00391		16674.8	0.00533	0.00383
16699.2	0.004	0.00405		16699.2	0.00367	0.00419		16699.2	0.00267	0.0039		16699.2	0.00367	0.00383
16723.6	0.00567	0.00405		16723.6	0.00367	0.00418		16723.6	0.00533	0.0039		16723.6	0.003	0.00382
16748	0.00367	0.00404		16748	0.00567	0.00418		16748	0.00433	0.00389		16748	0.006	0.00381
16772.5	0.004	0.00403		16772.5	0.00533	0.00417		16772.5	0.00267	0.00388		16772.5	0.00267	0.00381
16796.9	0.004	0.00403		16796.9	0.005	0.00416		16796.9	0.00467	0.00388		16796.9	0.004	0.0038
16821.3	0.00467	0.00402		16821.3	0.006	0.00416		16821.3	0.005	0.00387		16821.3	0.005	0.00379
16845.7	0.00467	0.00401		16845.7	0.00633	0.00415		16845.7	0.00667	0.00386		16845.7	0.00467	0.00379
16870.1	0.00367	0.00401		16870.1	0.00633	0.00414		16870.1	0.00433	0.00386		16870.1	0.00433	0.00378
16894.5	0.005	0.004		16894.5	0.00233	0.00414		16894.5	0.00467	0.00385		16894.5	0.00467	0.00378
16918.9	0.004	0.004		16918.9	0.007	0.00413		16918.9	0.00733	0.00385		16918.9	0.00467	0.00377
16943.4	0.00633	0.00399		16943.4	0.00433	0.00412		16943.4	0.00367	0.00384		16943.4	0.00433	0.00376
16967.8	0.005	0.00398		16967.8	0.00367	0.00412		16967.8	0.005	0.00383		16967.8	0.00633	0.00376
16992.2	0.00367	0.00398		16992.2	0.00533	0.00411		16992.2	0.00433	0.00383		16992.2	0.00667	0.00375
17016.6	0.00267	0.00397		17016.6	0.00533	0.0041		17016.6	0.00633	0.00382		17016.6	0.00467	0.00374
17041	0.00433	0.00396		17041	0.004	0.0041		17041	0.00367	0.00381		17041	0.00433	0.00374
17065.4	0.00267	0.00396		17065.4	0.00767	0.00409		17065.4	0.002	0.00381		17065.4	0.007	0.00373
17089.8	0.00533	0.00395		17089.8	0.00367	0.00408		17089.8	0.003	0.0038		17089.8	0.003	0.00372
17114.3	0.00467	0.00394		17114.3	0.00467	0.00408		17114.3	0.00533	0.0038		17114.3	0.00333	0.00372
17138.7	0.00433	0.00394		17138.7	0.00333	0.00407		17138.7	0.00433	0.00379		17138.7	0.00567	0.00371
17163.1	0.005	0.00393		17163.1	0.005	0.00406		17163.1	0.00467	0.00378		17163.1	0.00433	0.00371
17187.5	0.003	0.00393		17187.5	0.00333	0.00406		17187.5	0.00433	0.00378		17187.5	0.00633	0.0037
17211.9	0.00467	0.00392		17211.9	0.00367	0.00405		17211.9	0.00567	0.00377		17211.9	0.00267	0.00369
17236.3	0.00533	0.00391		17236.3	0.00467	0.00404		17236.3	0.00367	0.00377		17236.3	0.00467	0.00369
17260.7	0.00433	0.00391		17260.7	0.004	0.00404		17260.7	0.00567	0.00376		17260.7	0.005	0.00368
17285.2	0.00233	0.0039		17285.2	0.00433	0.00403		17285.2	0.004	0.00375		17285.2	0.00367	0.00367
17309.6	0.00367	0.0039		17309.6	0.00533	0.00402		17309.6	0.004	0.00375		17309.6	0.00467	0.00367
17334	0.007	0.00389		17334	0.00333	0.00402		17334	0.00633	0.00374		17334	0.00533	0.00366
17358.4	0.00433	0.00388		17358.4	0.00367	0.00401		17358.4	0.00533	0.00374		17358.4	0.006	0.00366
17382.8	0.00467	0.00388		17382.8	0.00433	0.00401		17382.8	0.00333	0.00373		17382.8	0.00333	0.00365
17407.2	0.00467	0.00387		17407.2	0.00567	0.004		17407.2	0.00233	0.00373		17407.2	0.00333	0.00364
17431.6	0.00633	0.00387		17431.6	0.00467	0.00399		17431.6	0.00533	0.00372		17431.6	0.00333	0.00364
17456.1	0.00333	0.00386		17456.1	0.00667	0.00399		17456.1	0.005	0.00371		17456.1	0.00367	0.00363
17480.5	0.00533	0.00385		17480.5	0.004	0.00398		17480.5	0.005	0.00371		17480.5	0.00667	0.00363
17504.9	0.00733	0.00385		17504.9	0.005	0.00397		17504.9	0.001	0.0037		17504.9	0.00433	0.00362
17529.3	0.00533	0.00384		17529.3	0.00467	0.00397		17529.3	0.00433	0.0037		17529.3	0.00367	0.00362
17553.7	0.006	0.00384		17553.7	0.00367	0.00396		17553.7	0.004	0.00369		17553.7	0.003	0.00361
17578.1	0.003	0.00383		17578.1	0.00833	0.00396		17578.1	0.00533	0.00369		17578.1	0.00367	0.0036
17602.5	0.00567	0.00382		17602.5	0.00633	0.00395		17602.5	0.00367	0.00368		17602.5	0.006	0.0036
17627	0.006	0.00382		17627	0.006	0.00394		17627	0.003	0.00367		17627	0.007	0.00359
17651.4	0.00567	0.00381		17651.4	0.00233	0.00394		17651.4	0.006	0.00367		17651.4	0.00667	0.00359
17675.8	0.007	0.00381		17675.8	0.00533	0.00393		17675.8	0.004	0.00366		17675.8	0.00567	0.00358
17700.2	0.00333	0.0038		17700.2	0.00433	0.00393		17700.2	0.00533	0.00366		17700.2	0.00267	0.00357
17724.6	0.005	0.0038		17724.6	0.00433	0.00392		17724.6	0.003	0.00365		17724.6	0.004	0.00357
17749	0.00333	0.00379		17749	0.00533	0.00391		17749	0.00533	0.00365		17749	0.006	0.00356
17773.4	0.007	0.00378		17773.4	0.00567	0.00391		17773.4	0.00233	0.00364		17773.4	0.005	0.00356
17797.9	0.00633	0.00378		17797.9	0.00533	0.0039		17797.9	0.00433	0.00364		17797.9	0.00467	0.00355
17822.3	0.00567	0.00377		17822.3	0.00567	0.0039		17822.3	0.00533	0.00363		17822.3	0.00467	0.00355
17846.7	0.00333	0.00377		17846.7	0.00767	0.00389		17846.7	0.00567	0.00362		17846.7	0.00433	0.00354
17871.1	0.00267	0.00376		17871.1	0.00467	0.00388		17871.1	0.00267	0.00362		17871.1	0.005	0.00354
17895.5	0.00633	0.00376		17895.5	0.003	0.00388		17895.5	0.00433	0.00361		17895.5	0.00433	0.00353
17919.9	0.00433	0.00375		17919.9	0.00533	0.00387		17919.9	0.006	0.00361		17919.9	0.004	0.00352
17944.3	0.004	0.00374		17944.3	0.004	0.00387		17944.3	0.00367	0.0036		17944.3	0.00267	0.00352
17968.8	0.00433	0.00374		17968.8	0.00733	0.00386		17968.8	0.005	0.0036		17968.8	0.00433	0.00351
17993.2	0.006	0.00373		17993.2	0.003	0.00385		17993.2	0.005	0.00359		17993.2	0.00467	0.00351
18017.6	0.006	0.00373		18017.6	0.007	0.00385		18017.6	0.00467	0.00359		18017.6	0.00667	0.0035
18042	0.00367	0.00372		18042	0.007	0.00384		18042	0.00533	0.00358		18042	0.00433	0.0035
18066.4	0.006	0.00372		18066.4	0.00433	0.00384		18066.4	0.00567	0.00358		18066.4	0.00467	0.00349
18090.8	0.006	0.00371		18090.8	0.00533	0.00383		18090.8	0.00267	0.00357		18090.8	0.00267	0.00349
18115.2	0.00833	0.00371		18115.2	0.00567	0.00383		18115.2	0.005	0.00357		18115.2	0.00433	0.00348
18139.6	0.004	0.0037		18139.6	0.00433	0.00382		18139.6	0.005	0.00356		18139.6	0.005	0.00348
18164.1	0.008	0.0037		18164.1	0.00567	0.00382		18164.1	0.00367	0.00356		18164.1	0.00333	0.00347
18188.5	0.003	0.00369		18188.5	0.00367	0.00381		18188.5	0.00333	0.00355		18188.5	0.00467	0.00346
18212.9	0.00333	0.00369		18212.9	0.00433	0.0038		18212.9	0.00333	0.00355		18212.9	0.00433	0.00346
18237.3	0.00667	0.00368		18237.3	0.000666667	0.0038		18237.3	0.00433	0.00354		18237.3	0.00267	0.00345
18261.7	0.00467	0.00368		18261.7	0.00367	0.00379		18261.7	0.005	0.00354		18261.7	0.00433	0.00345
18286.1	0.006	0.00367		18286.1	0.005	0.00379		18286.1	0.003	0.00353		18286.1	0.004	0.00344
18310.5	0.00267	0.00366		18310.5	0.004	0.00378		18310.5	0.004	0.00352		18310.5	0.00267	0.00344
18335	0.00433	0.00366		18335	0.00367	0.00378		18335	0.00567	0.00352		18335	0.002	0.00343
18359.4	0.005	0.00365		18359.4	0.00467	0.00377		18359.4	0.00233	0.00351		18359.4	0.005	0.00343
18383.8	0.00367	0.00365		18383.8	0.00367	0.00377		18383.8	0.00533	0.00351		18383.8	0.005	0.00342
18408.2	0.00667	0.00364		18408.2	0.00567	0.00376		18408.2	0.00633	0.0035		18408.2	0.004	0.00342
18432.6	0.006	0.00364		18432.6	0.003	0.00375		18432.6	0.00533	0.0035		18432.6	0.004	0.00341
18457	0.00433	0.00363		18457	0.00567	0.00375		18457	0.00333	0.00349		18457	0.00433	0.00341
18481.4	0.006	0.00363		18481.4	0.005	0.00374		18481.4	0.00533	0.00349		18481.4	0.00267	0.0034
18505.9	0.006	0.00362		18505.9	0.00467	0.00374		18505.9	0.00467	0.00349		18505.9	0.00633	0.0034
18530.3	0.00433	0.00362		18530.3	0.004	0.00373		18530.3	0.004	0.00348		18530.3	0.00433	0.00339
18554.7	0.00467	0.00361		18554.7	0.005	0.00373		18554.7	0.00233	0.00348		18554.7	0.003	0.00339
18579.1	0.00233	0.00361		18579.1	0.00633	0.00372		18579.1	0.00533	0.00347		18579.1	0.00467	0.00338
18603.5	0.002	0.0036		18603.5	0.00633	0.00372		18603.5	0.005	0.00347		18603.5	0.00533	0.00338
18627.9	0.00633	0.0036		18627.9	0.005	0.00371		18627.9	0.00333	0.00346		18627.9	0.00233	0.00337
18652.3	0.00533	0.00359		18652.3	0.006	0.00371		18652.3	0.00533	0.00346		18652.3	0.00467	0.00337
18676.8	0.006	0.00359		18676.8	0.00367	0.0037		18676.8	0.00467	0.00345		18676.8	0.00467	0.00336
18701.2	0.00367	0.00358		18701.2	0.006	0.0037		18701.2	0.00467	0.00345		18701.2	0.00367	0.00336
18725.6	0.00367	0.00358		18725.6	0.00567	0.00369		18725.6	0.00367	0.00344		18725.6	0.00433	0.00335
18750	0.00567	0.00357		18750	0.00633	0.00369		18750	0.00433	0.00344		18750	0.00367	0.00335
18774.4	0.00433	0.00357		18774.4	0.00367	0.00368		18774.4	0.00333	0.00343		18774.4	0.003	0.00334
18798.8	0.00467	0.00356		18798.8	0.00533	0.00368		18798.8	0.005	0.00343		18798.8	0.00267	0.00334
18823.2	0.005	0.00356		18823.2	0.00367	0.00367		18823.2	0.00167	0.00342		18823.2	0.00333	0.00333
18847.7	0.00367	0.00356		18847.7	0.00167	0.00367		18847.7	0.00433	0.00342		18847.7	0.00467	0.00333
18872.1	0.00533	0.00355		18872.1	0.00333	0.00366		18872.1	0.00433	0.00341		18872.1	0.003	0.00332
18896.5	0.002	0.00355		18896.5	0.00667	0.00366		18896.5	0.006	0.00341		18896.5	0.003	0.00332
18920.9	0.00367	0.00354		18920.9	0.00333	0.00365		18920.9	0.005	0.0034		18920.9	0.00333	0.00331
18945.3	0.005	0.00354		18945.3	0.00633	0.00365		18945.3	0.003	0.0034		18945.3	0.00233	0.00331
18969.7	0.00467	0.00353		18969.7	0.005	0.00364		18969.7	0.00533	0.0034		18969.7	0.00267	0.0033
18994.1	0.00633	0.00353		18994.1	0.005	0.00364		18994.1	0.00433	0.00339		18994.1	0.005	0.0033
19018.6	0.00533	0.00352		19018.6	0.005	0.00363		19018.6	0.00233	0.00339		19018.6	0.00567	0.0033
19043	0.00667	0.00352		19043	0.004	0.00363		19043	0.00367	0.00338		19043	0.004	0.00329
19067.4	0.00633	0.00351		19067.4	0.00567	0.00362		19067.4	0.005	0.00338		19067.4	0.00367	0.00329
19091.8	0.00233	0.00351		19091.8	0.004	0.00362		19091.8	0.00567	0.00337		19091.8	0.006	0.00328
19116.2	0.00367	0.0035		19116.2	0.00367	0.00361		19116.2	0.003	0.00337		19116.2	0.00567	0.00328
19140.6	0.00333	0.0035		19140.6	0.00367	0.00361		19140.6	0.00433	0.00336		19140.6	0.003	0.00327
19165	0.006	0.00349		19165	0.004	0.0036		19165	0.003	0.00336		19165	0.006	0.00327
19189.5	0.003	0.00349		19189.5	0.005	0.0036		19189.5	0.004	0.00335		19189.5	0.00233	0.00326
19213.9	0.00367	0.00349		19213.9	0.00433	0.00359		19213.9	0.00367	0.00335		19213.9	0.00433	0.00326
19238.3	0.007	0.00348		19238.3	0.00433	0.00359		19238.3	0.00367	0.00335		19238.3	0.00533	0.00325
19262.7	0.00667	0.00348		19262.7	0.00433	0.00358		19262.7	0.002	0.00334		19262.7	0.003	0.00325
19287.1	0.00533	0.00347		19287.1	0.004	0.00358		19287.1	0.003	0.00334		19287.1	0.00433	0.00325
19311.5	0.00367	0.00347		19311.5	0.00467	0.00357		19311.5	0.00567	0.00333		19311.5	0.00533	0.00324
19335.9	0.003	0.00346		19335.9	0.004	0.00357		19335.9	0.00567	0.00333		19335.9	0.00333	0.00324
19360.4	0.00533	0.00346		19360.4	0.004	0.00356		19360.4	0.00433	0.00332		19360.4	0.004	0.00323
19384.8	0.00367	0.00345		19384.8	0.005	0.00356		19384.8	0.003	0.00332		19384.8	0.00167	0.00323
19409.2	0.00533	0.00345		19409.2	0.00333	0.00355		19409.2	0.006	0.00332		19409.2	0.00233	0.00322
19433.6	0.004	0.00345		19433.6	0.00467	0.00355		19433.6	0.00467	0.00331		19433.6	0.00433	0.00322
19458	0.00467	0.00344		19458	0.004	0.00355		19458	0.00233	0.00331		19458	0.003	0.00321
19482.4	0.00367	0.00344		19482.4	0.00433	0.00354		19482.4	0.003	0.0033		19482.4	0.00533	0.00321
19506.8	0.007	0.00343		19506.8	0.00333	0.00354		19506.8	0.004	0.0033		19506.8	0.00433	0.00321
19531.2	0.00333	0.00343		19531.2	0.00367	0.00353		19531.2	0.007	0.00329		19531.2	0.00267	0.0032
19555.7	0.00467	0.00342		19555.7	0.00467	0.00353		19555.7	0.004	0.00329		19555.7	0.004	0.0032
19580.1	0.00567	0.00342		19580.1	0.00633	0.00352		19580.1	0.00367	0.00329		19580.1	0.005	0.00319
19604.5	0.00367	0.00342		19604.5	0.004	0.00352		19604.5	0.006	0.00328		19604.5	0.005	0.00319
19628.9	0.00533	0.00341		19628.9	0.005	0.00351		19628.9	0.00667	0.00328		19628.9	0.00567	0.00318
19653.3	0.00533	0.00341		19653.3	0.00467	0.00351		19653.3	0.00567	0.00327		19653.3	0.00367	0.00318
19677.7	0.004	0.0034		19677.7	0.00433	0.0035		19677.7	0.00433	0.00327		19677.7	0.004	0.00318
19702.1	0.003	0.0034		19702.1	0.00367	0.0035		19702.1	0.006	0.00327		19702.1	0.00633	0.00317
19726.6	0.00533	0.00339		19726.6	0.00333	0.0035		19726.6	0.00467	0.00326		19726.6	0.00467	0.00317
19751	0.00333	0.00339		19751	0.00733	0.00349		19751	0.00467	0.00326		19751	0.00367	0.00316
19775.4	0.00533	0.00339		19775.4	0.004	0.00349		19775.4	0.004	0.00325		19775.4	0.00567	0.00316
19799.8	0.004	0.00338		19799.8	0.00467	0.00348		19799.8	0.00567	0.00325		19799.8	0.00433	0.00315
19824.2	0.00367	0.00338		19824.2	0.001	0.00348		19824.2	0.00267	0.00325		19824.2	0.00367	0.00315
19848.6	0.006	0.00337		19848.6	0.004	0.00347		19848.6	0.005	0.00324		19848.6	0.003	0.00315
19873	0.00433	0.00337		19873	0.00367	0.00347		19873	0.002	0.00324		19873	0.004	0.00314
19897.5	0.004	0.00337		19897.5	0.00267	0.00347		19897.5	0.00467	0.00323		19897.5	0.00433	0.00314
19921.9	0.003	0.00336		19921.9	0.00367	0.00346		19921.9	0.00567	0.00323		19921.9	0.003	0.00313
19946.3	0.00433	0.00336		19946.3	0.00333	0.00346		19946.3	0.002	0.00323		19946.3	0.004	0.00313
19970.7	0.00367	0.00335		19970.7	0.00733	0.00345		19970.7	0.004	0.00322		19970.7	0.00467	0.00313
19995.1	0.00433	0.00335		19995.1	0.00533	0.00345		19995.1	0.00333	0.00322		19995.1	0.00533	0.00312
20019.5	0.00567	0.00335		20019.5	0.004	0.00344		20019.5	0.003	0.00321		20019.5	0.00133	0.00312
20043.9	0.00433	0.00334		20043.9	0.00333	0.00344		20043.9	0.00733	0.00321		20043.9	0.005	0.00311
20068.4	0.00333	0.00334		20068.4	0.00367	0.00344		20068.4	0.005	0.00321		20068.4	0.004	0.00311
20092.8	0.005	0.00333		20092.8	0.00467	0.00343		20092.8	0.00433	0.0032		20092.8	0.00333	0.00311
20117.2	0.007	0.00333		20117.2	0.006	0.00343		20117.2	0.004	0.0032		20117.2	0.00233	0.0031
20141.6	0.004	0.00333		20141.6	0.00567	0.00342		20141.6	0.00433	0.0032		20141.6	0.003	0.0031
20166	0.00433	0.00332		20166	0.004	0.00342		20166	0.004	0.00319		20166	0.00333	0.00309
20190.4	0.00267	0.00332		20190.4	0.00567	0.00341		20190.4	0.005	0.00319		20190.4	0.003	0.00309
20214.8	0.00467	0.00331		20214.8	0.00267	0.00341		20214.8	0.00467	0.00318		20214.8	0.00467	0.00309
20239.3	0.00367	0.00331		20239.3	0.00433	0.00341		20239.3	0.00533	0.00318		20239.3	0.00467	0.00308
20263.7	0.004	0.00331		20263.7	0.00367	0.0034		20263.7	0.00367	0.00318		20263.7	0.00333	0.00308
20288.1	0.00633	0.0033		20288.1	0.00267	0.0034		20288.1	0.004	0.00317		20288.1	0.004	0.00308
20312.5	0.005	0.0033		20312.5	0.00533	0.00339		20312.5	0.00367	0.00317		20312.5	0.005	0.00307
20336.9	0.00567	0.0033		20336.9	0.00433	0.00339		20336.9	0.004	0.00317		20336.9	0.003	0.00307
20361.3	0.004	0.00329		20361.3	0.00467	0.00339		20361.3	0.004	0.00316		20361.3	0.003	0.00306
20385.7	0.004	0.00329		20385.7	0.005	0.00338		20385.7	0.004	0.00316		20385.7	0.00367	0.00306
20410.2	0.00467	0.00328		20410.2	0.002	0.00338		20410.2	0.00333	0.00315		20410.2	0.003	0.00306
20434.6	0.00567	0.00328		20434.6	0.003	0.00337		20434.6	0.003	0.00315		20434.6	0.00367	0.00305
20459	0.00333	0.00328		20459	0.00467	0.00337		20459	0.00533	0.00315		20459	0.004	0.00305
20483.4	0.00267	0.00327		20483.4	0.002	0.00337		20483.4	0.003	0.00314		20483.4	0.00467	0.00305
20507.8	0.005	0.00327		20507.8	0.003	0.00336		20507.8	0.00533	0.00314		20507.8	0.00467	0.00304
20532.2	0.00267	0.00327		20532.2	0.00567	0.00336		20532.2	0.00367	0.00314		20532.2	0.00267	0.00304
20556.6	0.00433	0.00326		20556.6	0.003	0.00335		20556.6	0.00367	0.00313		20556.6	0.00333	0.00303
20581.1	0.00267	0.00326		20581.1	0.00467	0.00335		20581.1	0.006	0.00313		20581.1	0.00567	0.00303
20605.5	0.004	0.00325		20605.5	0.00367	0.00335		20605.5	0.004	0.00313		20605.5	0.00467	0.00303
20629.9	0.00367	0.00325		20629.9	0.00333	0.00334		20629.9	0.00333	0.00312		20629.9	0.00433	0.00302
20654.3	0.00367	0.00325		20654.3	0.00567	0.00334		20654.3	0.004	0.00312		20654.3	0.00333	0.00302
20678.7	0.00333	0.00324		20678.7	0.004	0.00334		20678.7	0.00233	0.00311		20678.7	0.00333	0.00302
20703.1	0.005	0.00324		20703.1	0.00367	0.00333		20703.1	0.004	0.00311		20703.1	0.00433	0.00301
20727.5	0.004	0.00324		20727.5	0.00333	0.00333		20727.5	0.003	0.00311		20727.5	0.00333	0.00301
20752	0.00467	0.00323		20752	0.003	0.00332		20752	0.00233	0.0031		20752	0.00267	0.003
20776.4	0.005	0.00323		20776.4	0.005	0.00332		20776.4	0.00367	0.0031		20776.4	0.00567	0.003
20800.8	0.00533	0.00323		20800.8	0.002	0.00332		20800.8	0.003	0.0031		20800.8	0.006	0.003
20825.2	0.00533	0.00322		20825.2	0.00533	0.00331		20825.2	0.00333	0.00309		20825.2	0.00333	0.00299
20849.6	0.00433	0.00322		20849.6	0.00533	0.00331		20849.6	0.00433	0.00309		20849.6	0.00333	0.00299
20874	0.00467	0.00322		20874	0.00333	0.0033		20874	0.004	0.00309		20874	0.00333	0.00299
20898.4	0.00567	0.00321		20898.4	0.004	0.0033		20898.4	0.00367	0.00308		20898.4	0.00633	0.00298
20922.9	0.004	0.00321		20922.9	0.00267	0.0033		20922.9	0.00533	0.00308		20922.9	0.003	0.00298
20947.3	0.00433	0.00321		20947.3	0.00333	0.00329		20947.3	0.00467	0.00308		20947.3	0.00467	0.00298
20971.7	0.00467	0.0032		20971.7	0.00467	0.00329		20971.7	0.00433	0.00307		20971.7	0.00367	0.00297
20996.1	0.003	0.0032		20996.1	0.00367	0.00329		20996.1	0.00333	0.00307		20996.1	0.00167	0.00297
21020.5	0.005	0.00319		21020.5	0.00333	0.00328		21020.5	0.00167	0.00307		21020.5	0.00367	0.00297
21044.9	0.00533	0.00319		21044.9	0.00233	0.00328		21044.9	0.00233	0.00306		21044.9	0.00333	0.00296
21069.3	0.00267	0.00319		21069.3	0.003	0.00328		21069.3	0.004	0.00306		21069.3	0.00433	0.00296
21093.8	0.005	0.00318		21093.8	0.00233	0.00327		21093.8	0.002	0.00306		21093.8	0.004	0.00296
21118.2	0.00267	0.00318		21118.2	0.00333	0.00327		21118.2	0.004	0.00305		21118.2	0.00367	0.00295
21142.6	0.00367	0.00318		21142.6	0.00233	0.00326		21142.6	0.005	0.00305		21142.6	0.004	0.00295
21167	0.00467	0.00317		21167	0.00433	0.00326		21167	0.00433	0.00305		21167	0.00333	0.00295
21191.4	0.00467	0.00317		21191.4	0.004	0.00326		21191.4	0.00433	0.00304		21191.4	0.005	0.00294
21215.8	0.00367	0.00317		21215.8	0.00333	0.00325		21215.8	0.00367	0.00304		21215.8	0.00433	0.00294
21240.2	0.00533	0.00316		21240.2	0.00533	0.00325		21240.2	0.004	0.00304		21240.2	0.004	0.00294
21264.6	0.00233	0.00316		21264.6	0.00367	0.00325		21264.6	0.00433	0.00303		21264.6	0.004	0.00293
21289.1	0.005	0.00316		21289.1	0.00533	0.00324		21289.1	0.00567	0.00303		21289.1	0.00167	0.00293
21313.5	0.00367	0.00316		21313.5	0.005	0.00324		21313.5	0.004	0.00303		21313.5	0.00367	0.00293
21337.9	0.00567	0.00315		21337.9	0.00367	0.00324		21337.9	0.00433	0.00302		21337.9	0.003	0.00292
21362.3	0.00533	0.00315		21362.3	0.005	0.00323		21362.3	0.00333	0.00302		21362.3	0.00433	0.00292
21386.7	0.00267	0.00315		21386.7	0.004	0.00323		21386.7	0.004	0.00302		21386.7	0.003	0.00292
21411.1	0.006	0.00314		21411.1	0.00233	0.00323		21411.1	0.002	0.00302		21411.1	0.004	0.00291
21435.5	0.006	0.00314		21435.5	0.00433	0.00322		21435.5	0.00267	0.00301		21435.5	0.00467	0.00291
21460	0.00567	0.00314		21460	0.00467	0.00322		21460	0.005	0.00301		21460	0.003	0.00291
21484.4	0.00333	0.00313		21484.4	0.00433	0.00322		21484.4	0.00333	0.00301		21484.4	0.004	0.0029
21508.8	0.004	0.00313		21508.8	0.003	0.00321		21508.8	0.00367	0.003		21508.8	0.00233	0.0029
21533.2	0.00267	0.00313		21533.2	0.00433	0.00321		21533.2	0.00433	0.003		21533.2	0.00567	0.0029
21557.6	0.003	0.00312		21557.6	0.006	0.00321		21557.6	0.00367	0.003		21557.6	0.00367	0.00289
21582	0.00333	0.00312		21582	0.00333	0.0032		21582	0.00367	0.00299		21582	0.004	0.00289
21606.4	0.005	0.00312		21606.4	0.00333	0.0032		21606.4	0.00367	0.00299		21606.4	0.00267	0.00289
21630.9	0.00633	0.00311		21630.9	0.007	0.0032		21630.9	0.00367	0.00299		21630.9	0.004	0.00288
21655.3	0.00267	0.00311		21655.3	0.003	0.00319		21655.3	0.003	0.00298		21655.3	0.004	0.00288
21679.7	0.00433	0.00311		21679.7	0.005	0.00319		21679.7	0.00433	0.00298		21679.7	0.00233	0.00288
21704.1	0.003	0.0031		21704.1	0.003	0.00319		21704.1	0.00233	0.00298		21704.1	0.005	0.00288
21728.5	0.00467	0.0031		21728.5	0.004	0.00318		21728.5	0.002	0.00298		21728.5	0.00433	0.00287
21752.9	0.006	0.0031		21752.9	0.006	0.00318		21752.9	0.00433	0.00297		21752.9	0.004	0.00287
21777.3	0.003	0.0031		21777.3	0.00633	0.00318		21777.3	0.003	0.00297		21777.3	0.00267	0.00287
21801.8	0.00567	0.00309		21801.8	0.006	0.00317		21801.8	0.00167	0.00297		21801.8	0.00467	0.00286
21826.2	0.00533	0.00309		21826.2	0.00467	0.00317		21826.2	0.004	0.00296		21826.2	0.00367	0.00286
21850.6	0.00367	0.00309		21850.6	0.001	0.00317		21850.6	0.00567	0.00296		21850.6	0.00367	0.00286
21875	0.00367	0.00308		21875	0.004	0.00316		21875	0.003	0.00296		21875	0.00267	0.00285
21899.4	0.00367	0.00308		21899.4	0.006	0.00316		21899.4	0.005	0.00296		21899.4	0.004	0.00285
21923.8	0.00233	0.00308		21923.8	0.00333	0.00316		21923.8	0.00467	0.00295		21923.8	0.00233	0.00285
21948.2	0.00233	0.00307		21948.2	0.004	0.00315		21948.2	0.005	0.00295		21948.2	0.004	0.00285
21972.7	0.00333	0.00307		21972.7	0.00233	0.00315		21972.7	0.002	0.00295		21972.7	0.00467	0.00284
21997.1	0.00567	0.00307		21997.1	0.004	0.00315		21997.1	0.004	0.00294		21997.1	0.00233	0.00284
22021.5	0.00267	0.00307		22021.5	0.00267	0.00314		22021.5	0.00533	0.00294		22021.5	0.002	0.00284
22045.9	0.006	0.00306		22045.9	0.00167	0.00314		22045.9	0.00233	0.00294		22045.9	0.00533	0.00283
22070.3	0.005	0.00306		22070.3	0.00333	0.00314		22070.3	0.003	0.00294		22070.3	0.005	0.00283
22094.7	0.00267	0.00306		22094.7	0.00367	0.00313		22094.7	0.00433	0.00293		22094.7	0.00233	0.00283
22119.1	0.00467	0.00305		22119.1	0.00567	0.00313		22119.1	0.00333	0.00293		22119.1	0.003	0.00282
22143.6	0.00367	0.00305		22143.6	0.00433	0.00313		22143.6	0.00267	0.00293		22143.6	0.00333	0.00282
22168	0.003	0.00305		22168	0.00533	0.00313		22168	0.00367	0.00292		22168	0.004	0.00282
22192.4	0.002	0.00305		22192.4	0.00467	0.00312		22192.4	0.00367	0.00292		22192.4	0.00433	0.00282
22216.8	0.00333	0.00304		22216.8	0.003	0.00312		22216.8	0.00233	0.00292		22216.8	0.00433	0.00281
22241.2	0.006	0.00304		22241.2	0.00233	0.00312		22241.2	0.00367	0.00292		22241.2	0.00467	0.00281
22265.6	0.00433	0.00304		22265.6	0.00433	0.00311		22265.6	0.004	0.00291		22265.6	0.004	0.00281
22290	0.00467	0.00303		22290	0.002	0.00311		22290	0.00467	0.00291		22290	0.004	0.0028
22314.5	0.00567	0.00303		22314.5	0.00367	0.00311		22314.5	0.004	0.00291		22314.5	0.00467	0.0028
22338.9	0.006	0.00303		22338.9	0.00333	0.0031		22338.9	0.00333	0.0029		22338.9	0.004	0.0028
22363.3	0.00167	0.00303		22363.3	0.00533	0.0031		22363.3	0.00467	0.0029		22363.3	0.00467	0.0028
22387.7	0.005	0.00302		22387.7	0.003	0.0031		22387.7	0.004	0.0029		22387.7	0.00467	0.00279
22412.1	0.00367	0.00302		22412.1	0.00333	0.0031		22412.1	0.00533	0.0029		22412.1	0.00367	0.00279
22436.5	0.004	0.00302		22436.5	0.00367	0.00309		22436.5	0.00533	0.00289		22436.5	0.005	0.00279
22460.9	0.00367	0.00302		22460.9	0.00433	0.00309		22460.9	0.00333	0.00289		22460.9	0.004	0.00279
22485.4	0.00333	0.00301		22485.4	0.00567	0.00309		22485.4	0.002	0.00289		22485.4	0.00333	0.00278
22509.8	0.006	0.00301		22509.8	0.003	0.00308		22509.8	0.004	0.00289		22509.8	0.003	0.00278
22534.2	0.00367	0.00301		22534.2	0.004	0.00308		22534.2	0.00267	0.00288		22534.2	0.00533	0.00278
22558.6	0.00367	0.003		22558.6	0.00367	0.00308		22558.6	0.004	0.00288		22558.6	0.002	0.00277
22583	0.003	0.003		22583	0.005	0.00308		22583	0.00433	0.00288		22583	0.003	0.00277
22607.4	0.004	0.003		22607.4	0.00333	0.00307		22607.4	0.00267	0.00288		22607.4	0.002	0.00277
22631.8	0.00233	0.003		22631.8	0.00367	0.00307		22631.8	0.00433	0.00287		22631.8	0.005	0.00277
22656.2	0.004	0.00299		22656.2	0.00267	0.00307		22656.2	0.00833	0.00287		22656.2	0.003	0.00276
22680.7	0.004	0.00299		22680.7	0.003	0.00306		22680.7	0.005	0.00287		22680.7	0.003	0.00276
22705.1	0.00333	0.00299		22705.1	0.00533	0.00306		22705.1	0.005	0.00287		22705.1	0.002	0.00276
22729.5	0.00167	0.00299		22729.5	0.00367	0.00306		22729.5	0.00533	0.00286		22729.5	0.00367	0.00276
22753.9	0.00433	0.00298		22753.9	0.00567	0.00306		22753.9	0.004	0.00286		22753.9	0.00433	0.00275
22778.3	0.00333	0.00298		22778.3	0.00367	0.00305		22778.3	0.004	0.00286		22778.3	0.00167	0.00275
22802.7	0.003	0.00298		22802.7	0.004	0.00305		22802.7	0.00467	0.00286		22802.7	0.004	0.00275
22827.1	0.00367	0.00298		22827.1	0.00367	0.00305		22827.1	0.00533	0.00285		22827.1	0.00567	0.00275
22851.6	0.00567	0.00297		22851.6	0.005	0.00304		22851.6	0.00233	0.00285		22851.6	0.00333	0.00274
22876	0.00433	0.00297		22876	0.00567	0.00304		22876	0.004	0.00285		22876	0.004	0.00274
22900.4	0.00433	0.00297		22900.4	0.00367	0.00304		22900.4	0.00467	0.00285		22900.4	0.00233	0.00274
22924.8	0.007	0.00297		22924.8	0.00333	0.00304		22924.8	0.00267	0.00284		22924.8	0.00333	0.00273
22949.2	0.00267	0.00296		22949.2	0.006	0.00303		22949.2	0.005	0.00284		22949.2	0.003	0.00273
22973.6	0.003	0.00296		22973.6	0.00233	0.00303		22973.6	0.00333	0.00284		22973.6	0.00433	0.00273
22998	0.00367	0.00296		22998	0.00467	0.00303		22998	0.00167	0.00284		22998	0.006	0.00273
23022.5	0.00467	0.00296		23022.5	0.003	0.00302		23022.5	0.00233	0.00283		23022.5	0.00133	0.00272
23046.9	0.003	0.00295		23046.9	0.00267	0.00302		23046.9	0.00233	0.00283		23046.9	0.003	0.00272
23071.3	0.00467	0.00295		23071.3	0.00433	0.00302		23071.3	0.003	0.00283		23071.3	0.00367	0.00272
23095.7	0.004	0.00295		23095.7	0.00233	0.00302		23095.7	0.004	0.00283		23095.7	0.00333	0.00272
23120.1	0.003	0.00295		23120.1	0.00433	0.00301		23120.1	0.00333	0.00282		23120.1	0.003	0.00271
23144.5	0.004	0.00294		23144.5	0.00733	0.00301		23144.5	0.00367	0.00282		23144.5	0.00167	0.00271
23168.9	0.003	0.00294		23168.9	0.006	0.00301		23168.9	0.00367	0.00282		23168.9	0.00233	0.00271
23193.4	0.003	0.00294		23193.4	0.00567	0.00301		23193.4	0.00267	0.00282		23193.4	0.00433	0.00271
23217.8	0.00567	0.00294		23217.8	0.00467	0.003		23217.8	0.004	0.00281		23217.8	0.00433	0.0027
23242.2	0.00533	0.00293		23242.2	0.004	0.003		23242.2	0.00433	0.00281		23242.2	0.004	0.0027
23266.6	0.004	0.00293		23266.6	0.00633	0.003		23266.6	0.004	0.00281		23266.6	0.00633	0.0027
23291	0.003	0.00293		23291	0.004	0.003		23291	0.00367	0.00281		23291	0.00433	0.0027
23315.4	0.005	0.00293		23315.4	0.003	0.00299		23315.4	0.00367	0.0028		23315.4	0.003	0.0027
23339.8	0.00267	0.00292		23339.8	0.00333	0.00299		23339.8	0.004	0.0028		23339.8	0.00433	0.00269
23364.3	0.00433	0.00292		23364.3	0.00367	0.00299		23364.3	0.00567	0.0028		23364.3	0.005	0.00269
23388.7	0.00433	0.00292		23388.7	0.003	0.00299		23388.7	0.00467	0.0028		23388.7	0.00267	0.00269
23413.1	0.00367	0.00292		23413.1	0.005	0.00298		23413.1	0.00267	0.00279		23413.1	0.00367	0.00269
23437.5	0.00667	0.00291		23437.5	0.00267	0.00298		23437.5	0.005	0.00279		23437.5	0.00567	0.00268
23461.9	0.005	0.00291		23461.9	0.005	0.00298		23461.9	0.00367	0.00279		23461.9	0.00367	0.00268
23486.3	0.00267	0.00291		23486.3	0.005	0.00298		23486.3	0.002	0.00279		23486.3	0.00367	0.00268
23510.7	0.00533	0.00291		23510.7	0.004	0.00297		23510.7	0.003	0.00279		23510.7	0.00267	0.00268
23535.2	0.00267	0.00291		23535.2	0.002	0.00297		23535.2	0.00367	0.00278		23535.2	0.00433	0.00267
23559.6	0.005	0.0029		23559.6	0.00167	0.00297		23559.6	0.00433	0.00278		23559.6	0.00333	0.00267
23584	0.003	0.0029		23584	0.00333	0.00297		23584	0.00367	0.00278		23584	0.004	0.00267
23608.4	0.003	0.0029		23608.4	0.003	0.00296		23608.4	0.00333	0.00278		23608.4	0.00233	0.00267
23632.8	0.00433	0.0029		23632.8	0.00633	0.00296		23632.8	0.00433	0.00277		23632.8	0.00433	0.00266
23657.2	0.002	0.00289		23657.2	0.00267	0.00296		23657.2	0.00133	0.00277		23657.2	0.004	0.00266
23681.6	0.00633	0.00289		23681.6	0.003	0.00296		23681.6	0.00467	0.00277		23681.6	0.002	0.00266
23706.1	0.00433	0.00289		23706.1	0.00467	0.00295		23706.1	0.00333	0.00277		23706.1	0.005	0.00266
23730.5	0.00467	0.00289		23730.5	0.00333	0.00295		23730.5	0.00267	0.00277		23730.5	0.004	0.00266
23754.9	0.004	0.00288		23754.9	0.00333	0.00295		23754.9	0.00667	0.00276		23754.9	0.00433	0.00265
23779.3	0.00367	0.00288		23779.3	0.005	0.00295		23779.3	0.00333	0.00276		23779.3	0.00167	0.00265
23803.7	0.003	0.00288		23803.7	0.004	0.00294		23803.7	0.004	0.00276		23803.7	0.00233	0.00265
23828.1	0.003	0.00288		23828.1	0.00433	0.00294		23828.1	0.00233	0.00276		23828.1	0.00333	0.00265
23852.5	0.00433	0.00288		23852.5	0.00333	0.00294		23852.5	0.00567	0.00275		23852.5	0.00533	0.00264
23877	0.005	0.00287		23877	0.005	0.00294		23877	0.00433	0.00275		23877	0.005	0.00264
23901.4	0.004	0.00287		23901.4	0.003	0.00293		23901.4	0.00333	0.00275		23901.4	0.00433	0.00264
23925.8	0.00333	0.00287		23925.8	0.005	0.00293		23925.8	0.00233	0.00275		23925.8	0.00167	0.00264
23950.2	0.00333	0.00287		23950.2	0.00367	0.00293		23950.2	0.003	0.00275		23950.2	0.003	0.00264
23974.6	0.00433	0.00287		23974.6	0.005	0.00293		23974.6	0.00533	0.00274		23974.6	0.005	0.00263
23999	0.003	0.00286		23999	0.00467	0.00292		23999	0.003	0.00274		23999	0.00433	0.00263
24023.4	0.003	0.00286		24023.4	0.005	0.00292		24023.4	0.005	0.00274		24023.4	0.003	0.00263
24047.9	0.00367	0.00286		24047.9	0.00367	0.00292		24047.9	0.00367	0.00274		24047.9	0.00433	0.00263
24072.3	0.00533	0.00286		24072.3	0.00467	0.00292		24072.3	0.00567	0.00274		24072.3	0.004	0.00262
24096.7	0.00267	0.00285		24096.7	0.00333	0.00292		24096.7	0.003	0.00273		24096.7	0.00433	0.00262
24121.1	0.002	0.00285		24121.1	0.00433	0.00291		24121.1	0.00467	0.00273		24121.1	0.005	0.00262
24145.5	0.00167	0.00285		24145.5	0.00467	0.00291		24145.5	0.00233	0.00273		24145.5	0.00333	0.00262
24169.9	0.00433	0.00285		24169.9	0.006	0.00291		24169.9	0.00333	0.00273		24169.9	0.00333	0.00262
24194.3	0.00333	0.00285		24194.3	0.00467	0.00291		24194.3	0.00433	0.00273		24194.3	0.00167	0.00261
24218.8	0.003	0.00284		24218.8	0.00467	0.0029		24218.8	0.00333	0.00272		24218.8	0.00233	0.00261
24243.2	0.004	0.00284		24243.2	0.00267	0.0029		24243.2	0.00433	0.00272		24243.2	0.00367	0.00261
24267.6	0.00267	0.00284		24267.6	0.005	0.0029		24267.6	0.00367	0.00272		24267.6	0.00267	0.00261
24292	0.004	0.00284		24292	0.00267	0.0029		24292	0.002	0.00272		24292	0.00333	0.00261
24316.4	0.00467	0.00284		24316.4	0.00633	0.0029		24316.4	0.006	0.00272		24316.4	0.003	0.0026
24340.8	0.007	0.00283		24340.8	0.00367	0.00289		24340.8	0.00267	0.00271		24340.8	0.00433	0.0026
24365.2	0.005	0.00283		24365.2	0.006	0.00289		24365.2	0.004	0.00271		24365.2	0.00333	0.0026
24389.6	0.005	0.00283		24389.6	0.003	0.00289		24389.6	0.00367	0.00271		24389.6	0.002	0.0026
24414.1	0.003	0.00283		24414.1	0.00267	0.00289		24414.1	0.00367	0.00271		24414.1	0.004	0.0026
24438.5	0.004	0.00283		24438.5	0.00333	0.00288		24438.5	0.00233	0.00271		24438.5	0.00433	0.00259
24462.9	0.00533	0.00282		24462.9	0.00433	0.00288		24462.9	0.00433	0.0027		24462.9	0.00333	0.00259
24487.3	0.00167	0.00282		24487.3	0.00333	0.00288		24487.3	0.005	0.0027		24487.3	0.00467	0.00259
24511.7	0.00367	0.00282		24511.7	0.00233	0.00288		24511.7	0.003	0.0027		24511.7	0.005	0.00259
24536.1	0.00533	0.00282		24536.1	0.00333	0.00288		24536.1	0.00233	0.0027		24536.1	0.00367	0.00259
24560.5	0.00267	0.00282		24560.5	0.00333	0.00287		24560.5	0.002	0.0027		24560.5	0.002	0.00258
24585	0.002	0.00281		24585	0.00533	0.00287		24585	0.00433	0.00269		24585	0.005	0.00258
24609.4	0.00167	0.00281		24609.4	0.003	0.00287		24609.4	0.00233	0.00269		24609.4	0.00333	0.00258
24633.8	0.00367	0.00281		24633.8	0.00367	0.00287		24633.8	0.004	0.00269		24633.8	0.00267	0.00258
24658.2	0.00533	0.00281		24658.2	0.00267	0.00286		24658.2	0.00533	0.00269		24658.2	0.00233	0.00258
24682.6	0.00533	0.00281		24682.6	0.00333	0.00286		24682.6	0.00333	0.00269		24682.6	0.00267	0.00257
24707	0.00567	0.0028		24707	0.00333	0.00286		24707	0.00367	0.00268		24707	0.00233	0.00257
24731.4	0.00333	0.0028		24731.4	0.00267	0.00286		24731.4	0.00467	0.00268		24731.4	0.00367	0.00257
24755.9	0.00633	0.0028		24755.9	0.004	0.00286		24755.9	0.00533	0.00268		24755.9	0.00167	0.00257
24780.3	0.002	0.0028		24780.3	0.00433	0.00285		24780.3	0.00333	0.00268		24780.3	0.00367	0.00257
24804.7	0.00367	0.0028		24804.7	0.003	0.00285		24804.7	0.00167	0.00268		24804.7	0.00133	0.00256
24829.1	0.00333	0.0028		24829.1	0.00333	0.00285		24829.1	0.00533	0.00268		24829.1	0.00267	0.00256
24853.5	0.00267	0.00279		24853.5	0.005	0.00285		24853.5	0.00233	0.00267		24853.5	0.00133	0.00256
24877.9	0.002	0.00279		24877.9	0.005	0.00285		24877.9	0.00367	0.00267		24877.9	0.00433	0.00256
24902.3	0.00467	0.00279		24902.3	0.00433	0.00284		24902.3	0.00433	0.00267		24902.3	0.00433	0.00256
24926.8	0.003	0.00279		24926.8	0.002	0.00284		24926.8	0.00433	0.00267		24926.8	0.00333	0.00255
24951.2	0.00233	0.00279		24951.2	0.004	0.00284		24951.2	0.00333	0.00267		24951.2	0.004	0.00255
24975.6	0.00467	0.00278		24975.6	0.00433	0.00284		24975.6	0.00233	0.00266		24975.6	0.00333	0.00255
25000	0.00367	0.00278		25000	0.00367	0.00284		25000	0.005	0.00266		25000	0.002	0.00255
25024.4	0.005	0.00278		25024.4	0.00333	0.00283		25024.4	0.003	0.00266		25024.4	0.00267	0.00255
25048.8	0.00567	0.00278		25048.8	0.003	0.00283		25048.8	0.00333	0.00266		25048.8	0.00367	0.00255
25073.2	0.004	0.00278		25073.2	0.003	0.00283		25073.2	0.00533	0.00266		25073.2	0.00267	0.00254
25097.7	0.00433	0.00277		25097.7	0.00467	0.00283		25097.7	0.00433	0.00266		25097.7	0.00467	0.00254
25122.1	0.004	0.00277		25122.1	0.00333	0.00283		25122.1	0.00233	0.00265		25122.1	0.001	0.00254
25146.5	0.00367	0.00277		25146.5	0.002	0.00282		25146.5	0.00367	0.00265		25146.5	0.00533	0.00254
25170.9	0.004	0.00277		25170.9	0.004	0.00282		25170.9	0.003	0.00265		25170.9	0.00367	0.00254
25195.3	0.00533	0.00277		25195.3	0.00233	0.00282		25195.3	0.00333	0.00265		25195.3	0.00233	0.00253
25219.7	0.00333	0.00277		25219.7	0.00467	0.00282		25219.7	0.005	0.00265		25219.7	0.00233	0.00253
25244.1	0.004	0.00276		25244.1	0.00367	0.00282		25244.1	0.00433	0.00264		25244.1	0.00333	0.00253
25268.6	0.004	0.00276		25268.6	0.00167	0.00281		25268.6	0.003	0.00264		25268.6	0.00533	0.00253
25293	0.00533	0.00276		25293	0.00333	0.00281		25293	0.006	0.00264		25293	0.003	0.00253
25317.4	0.00367	0.00276		25317.4	0.00433	0.00281		25317.4	0.00367	0.00264		25317.4	0.002	0.00253
25341.8	0.00467	0.00276		25341.8	0.00367	0.00281		25341.8	0.00267	0.00264		25341.8	0.00367	0.00252
25366.2	0.00467	0.00276		25366.2	0.00333	0.00281		25366.2	0.006	0.00264		25366.2	0.003	0.00252
25390.6	0.00267	0.00275		25390.6	0.003	0.0028		25390.6	0.005	0.00263		25390.6	0.003	0.00252
25415	0.00467	0.00275		25415	0.00533	0.0028		25415	0.00467	0.00263		25415	0.004	0.00252
25439.5	0.00433	0.00275		25439.5	0.00467	0.0028		25439.5	0.00267	0.00263		25439.5	0.005	0.00252
25463.9	0.004	0.00275		25463.9	0.002	0.0028		25463.9	0.00467	0.00263		25463.9	0.00333	0.00251
25488.3	0.003	0.00275		25488.3	0.00333	0.0028		25488.3	0.00367	0.00263		25488.3	0.00433	0.00251
25512.7	0.006	0.00275		25512.7	0.00367	0.0028		25512.7	0.002	0.00263		25512.7	0.00667	0.00251
25537.1	0.00333	0.00274		25537.1	0.003	0.00279		25537.1	0.00333	0.00262		25537.1	0.00367	0.00251
25561.5	0.00367	0.00274		25561.5	0.00333	0.00279		25561.5	0.00467	0.00262		25561.5	0.001	0.00251
25585.9	0.00467	0.00274		25585.9	0.00533	0.00279		25585.9	0.004	0.00262		25585.9	0.002	0.00251
25610.4	0.00333	0.00274		25610.4	0.00667	0.00279		25610.4	0.00433	0.00262		25610.4	0.004	0.0025
25634.8	0.00233	0.00274		25634.8	0.004	0.00279		25634.8	0.00633	0.00262		25634.8	0.00333	0.0025
25659.2	0.004	0.00274		25659.2	0.00233	0.00278		25659.2	0.003	0.00262		25659.2	0.00433	0.0025
25683.6	0.00333	0.00273		25683.6	0.00267	0.00278		25683.6	0.004	0.00261		25683.6	0.002	0.0025
25708	0.00267	0.00273		25708	0.005	0.00278		25708	0.00333	0.00261		25708	0.004	0.0025
25732.4	0.00367	0.00273		25732.4	0.003	0.00278		25732.4	0.00233	0.00261		25732.4	0.00367	0.0025
25756.8	0.006	0.00273		25756.8	0.003	0.00278		25756.8	0.004	0.00261		25756.8	0.004	0.00249
25781.2	0.00267	0.00273		25781.2	0.00333	0.00278		25781.2	0.00367	0.00261		25781.2	0.00333	0.00249
25805.7	0.00267	0.00273		25805.7	0.00367	0.00277		25805.7	0.00233	0.00261		25805.7	0.00233	0.00249
25830.1	0.00333	0.00272		25830.1	0.004	0.00277		25830.1	0.00267	0.00261		25830.1	0.00433	0.00249
25854.5	0.00467	0.00272		25854.5	0.005	0.00277		25854.5	0.00267	0.0026		25854.5	0.004	0.00249
25878.9	0.003	0.00272		25878.9	0.00467	0.00277		25878.9	0.00367	0.0026		25878.9	0.003	0.00249
25903.3	0.00233	0.00272		25903.3	0.00267	0.00277		25903.3	0.004	0.0026		25903.3	0.003	0.00248
25927.7	0.00433	0.00272		25927.7	0.00533	0.00277		25927.7	0.00333	0.0026		25927.7	0.00367	0.00248
25952.1	0.00367	0.00272		25952.1	0.00367	0.00276		25952.1	0.003	0.0026		25952.1	0.00333	0.00248
25976.6	0.00267	0.00271		25976.6	0.00567	0.00276		25976.6	0.00467	0.0026		25976.6	0.00333	0.00248
26001	0.002	0.00271		26001	0.00467	0.00276		26001	0.00433	0.00259		26001	0.00367	0.00248
26025.4	0.00267	0.00271		26025.4	0.00533	0.00276		26025.4	0.002	0.00259		26025.4	0.005	0.00248
26049.8	0.002	0.00271		26049.8	0.00267	0.00276		26049.8	0.00433	0.00259		26049.8	0.004	0.00248
26074.2	0.00533	0.00271		26074.2	0.00567	0.00275		26074.2	0.003	0.00259		26074.2	0.003	0.00247
26098.6	0.00433	0.00271		26098.6	0.002	0.00275		26098.6	0.00267	0.00259		26098.6	0.00367	0.00247
26123	0.000666667	0.00271		26123	0.00333	0.00275		26123	0.004	0.00259		26123	0.004	0.00247
26147.5	0.00467	0.0027		26147.5	0.002	0.00275		26147.5	0.00267	0.00259		26147.5	0.00267	0.00247
26171.9	0.00467	0.0027		26171.9	0.003	0.00275		26171.9	0.004	0.00258		26171.9	0.00467	0.00247
26196.3	0.003	0.0027		26196.3	0.00433	0.00275		26196.3	0.00267	0.00258		26196.3	0.00333	0.00247
26220.7	0.00333	0.0027		26220.7	0.004	0.00274		26220.7	0.00367	0.00258		26220.7	0.00367	0.00246
26245.1	0.00233	0.0027		26245.1	0.00333	0.00274		26245.1	0.00367	0.00258		26245.1	0.003	0.00246
26269.5	0.00267	0.0027		26269.5	0.00367	0.00274		26269.5	0.00133	0.00258		26269.5	0.00233	0.00246
26293.9	0.004	0.00269		26293.9	0.00333	0.00274		26293.9	0.00333	0.00258		26293.9	0.00233	0.00246
26318.4	0.00267	0.00269		26318.4	0.00467	0.00274		26318.4	0.00467	0.00257		26318.4	0.00267	0.00246
26342.8	0.00333	0.00269		26342.8	0.00367	0.00274		26342.8	0.00367	0.00257		26342.8	0.004	0.00246
26367.2	0.00367	0.00269		26367.2	0.005	0.00273		26367.2	0.00567	0.00257		26367.2	0.00233	0.00246
26391.6	0.00333	0.00269		26391.6	0.00367	0.00273		26391.6	0.00167	0.00257		26391.6	0.00367	0.00245
26416	0.00233	0.00269		26416	0.00267	0.00273		26416	0.004	0.00257		26416	0.00233	0.00245
26440.4	0.00233	0.00269		26440.4	0.00433	0.00273		26440.4	0.00567	0.00257		26440.4	0.00467	0.00245
26464.8	0.00267	0.00268		26464.8	0.003	0.00273		26464.8	0.003	0.00257		26464.8	0.00333	0.00245
26489.3	0.00267	0.00268		26489.3	0.005	0.00273		26489.3	0.003	0.00256		26489.3	0.00267	0.00245
26513.7	0.00533	0.00268		26513.7	0.003	0.00273		26513.7	0.003	0.00256		26513.7	0.00367	0.00245
26538.1	0.004	0.00268		26538.1	0.002	0.00272		26538.1	0.003	0.00256		26538.1	0.003	0.00244
26562.5	0.00267	0.00268		26562.5	0.00167	0.00272		26562.5	0.004	0.00256		26562.5	0.00333	0.00244
26586.9	0.003	0.00268		26586.9	0.00333	0.00272		26586.9	0.00167	0.00256		26586.9	0.00433	0.00244
26611.3	0.00367	0.00268		26611.3	0.004	0.00272		26611.3	0.002	0.00256		26611.3	0.00267	0.00244
26635.7	0.00233	0.00267		26635.7	0.00533	0.00272		26635.7	0.00367	0.00256		26635.7	0.003	0.00244
26660.2	0.005	0.00267		26660.2	0.00467	0.00272		26660.2	0.00433	0.00255		26660.2	0.00267	0.00244
26684.6	0.001	0.00267		26684.6	0.003	0.00271		26684.6	0.00433	0.00255		26684.6	0.00533	0.00244
26709	0.00333	0.00267		26709	0.004	0.00271		26709	0.00333	0.00255		26709	0.00367	0.00243
26733.4	0.004	0.00267		26733.4	0.00433	0.00271		26733.4	0.00633	0.00255		26733.4	0.00467	0.00243
26757.8	0.00367	0.00267		26757.8	0.00333	0.00271		26757.8	0.003	0.00255		26757.8	0.003	0.00243
26782.2	0.00333	0.00267		26782.2	0.00233	0.00271		26782.2	0.00367	0.00255		26782.2	0.00267	0.00243
26806.6	0.00133	0.00266		26806.6	0.00233	0.00271		26806.6	0.00267	0.00255		26806.6	0.00167	0.00243
26831.1	0.004	0.00266		26831.1	0.00333	0.0027		26831.1	0.004	0.00255		26831.1	0.00133	0.00243
26855.5	0.003	0.00266		26855.5	0.00367	0.0027		26855.5	0.00467	0.00254		26855.5	0.00267	0.00243
26879.9	0.00333	0.00266		26879.9	0.00333	0.0027		26879.9	0.00133	0.00254		26879.9	0.003	0.00242
26904.3	0.002	0.00266		26904.3	0.00333	0.0027		26904.3	0.003	0.00254		26904.3	0.00167	0.00242
26928.7	0.004	0.00266		26928.7	0.00267	0.0027		26928.7	0.003	0.00254		26928.7	0.00233	0.00242
26953.1	0.00267	0.00266		26953.1	0.00433	0.0027		26953.1	0.00367	0.00254		26953.1	0.00267	0.00242
26977.5	0.00433	0.00265		26977.5	0.00467	0.0027		26977.5	0.00333	0.00254		26977.5	0.00233	0.00242
27002	0.00633	0.00265		27002	0.00367	0.00269		27002	0.00167	0.00254		27002	0.004	0.00242
27026.4	0.00367	0.00265		27026.4	0.00233	0.00269		27026.4	0.00333	0.00253		27026.4	0.00367	0.00242
27050.8	0.004	0.00265		27050.8	0.003	0.00269		27050.8	0.004	0.00253		27050.8	0.00367	0.00242
27075.2	0.00267	0.00265		27075.2	0.002	0.00269		27075.2	0.00267	0.00253		27075.2	0.00533	0.00241
27099.6	0.005	0.00265		27099.6	0.00367	0.00269		27099.6	0.00367	0.00253		27099.6	0.00367	0.00241
27124	0.004	0.00265		27124	0.005	0.00269		27124	0.00267	0.00253		27124	0.00333	0.00241
27148.4	0.00167	0.00265		27148.4	0.00333	0.00269		27148.4	0.004	0.00253		27148.4	0.00467	0.00241
27172.9	0.00467	0.00264		27172.9	0.000666667	0.00268		27172.9	0.00333	0.00253		27172.9	0.00367	0.00241
27197.3	0.00333	0.00264		27197.3	0.00233	0.00268		27197.3	0.00367	0.00253		27197.3	0.00333	0.00241
27221.7	0.00333	0.00264		27221.7	0.00433	0.00268		27221.7	0.00433	0.00252		27221.7	0.004	0.00241
27246.1	0.002	0.00264		27246.1	0.00433	0.00268		27246.1	0.00267	0.00252		27246.1	0.00167	0.0024
27270.5	0.00367	0.00264		27270.5	0.00267	0.00268		27270.5	0.00533	0.00252		27270.5	0.004	0.0024
27294.9	0.00367	0.00264		27294.9	0.00433	0.00268		27294.9	0.005	0.00252		27294.9	0.002	0.0024
27319.3	0.00333	0.00264		27319.3	0.00467	0.00268		27319.3	0.00333	0.00252		27319.3	0.00433	0.0024
27343.8	0.002	0.00264		27343.8	0.004	0.00267		27343.8	0.003	0.00252		27343.8	0.00333	0.0024
27368.2	0.00267	0.00263		27368.2	0.003	0.00267		27368.2	0.00367	0.00252		27368.2	0.003	0.0024
27392.6	0.00333	0.00263		27392.6	0.00333	0.00267		27392.6	0.00233	0.00252		27392.6	0.003	0.0024
27417	0.00233	0.00263		27417	0.003	0.00267		27417	0.00233	0.00251		27417	0.00333	0.0024
27441.4	0.00633	0.00263		27441.4	0.00367	0.00267		27441.4	0.00433	0.00251		27441.4	0.003	0.00239
27465.8	0.004	0.00263		27465.8	0.00267	0.00267		27465.8	0.003	0.00251		27465.8	0.00333	0.00239
27490.2	0.00567	0.00263		27490.2	0.00433	0.00267		27490.2	0.00467	0.00251		27490.2	0.00533	0.00239
27514.6	0.00433	0.00263		27514.6	0.00367	0.00266		27514.6	0.00333	0.00251		27514.6	0.00133	0.00239
27539.1	0.00267	0.00263		27539.1	0.005	0.00266		27539.1	0.00167	0.00251		27539.1	0.00333	0.00239
27563.5	0.00467	0.00262		27563.5	0.005	0.00266		27563.5	0.004	0.00251		27563.5	0.00333	0.00239
27587.9	0.003	0.00262		27587.9	0.00333	0.00266		27587.9	0.00467	0.00251		27587.9	0.00267	0.00239
27612.3	0.00333	0.00262		27612.3	0.004	0.00266		27612.3	0.00433	0.0025		27612.3	0.003	0.00239
27636.7	0.00367	0.00262		27636.7	0.003	0.00266		27636.7	0.00433	0.0025		27636.7	0.003	0.00238
27661.1	0.00233	0.00262		27661.1	0.00433	0.00266		27661.1	0.00333	0.0025		27661.1	0.002	0.00238
27685.5	0.00467	0.00262		27685.5	0.003	0.00265		27685.5	0.003	0.0025		27685.5	0.004	0.00238
27710	0.00567	0.00262		27710	0.00467	0.00265		27710	0.00333	0.0025		27710	0.00367	0.00238
27734.4	0.00533	0.00262		27734.4	0.00333	0.00265		27734.4	0.000666667	0.0025		27734.4	0.00233	0.00238
27758.8	0.00133	0.00261		27758.8	0.005	0.00265		27758.8	0.00333	0.0025		27758.8	0.00267	0.00238
27783.2	0.00333	0.00261		27783.2	0.00567	0.00265		27783.2	0.004	0.0025		27783.2	0.00367	0.00238
27807.6	0.00533	0.00261		27807.6	0.005	0.00265		27807.6	0.00333	0.0025		27807.6	0.00233	0.00238
27832	0.002	0.00261		27832	0.005	0.00265		27832	0.00233	0.00249		27832	0.00333	0.00237
27856.4	0.003	0.00261		27856.4	0.00433	0.00265		27856.4	0.00367	0.00249		27856.4	0.00533	0.00237
27880.9	0.002	0.00261		27880.9	0.004	0.00264		27880.9	0.00333	0.00249		27880.9	0.00267	0.00237
27905.3	0.003	0.00261		27905.3	0.00433	0.00264		27905.3	0.002	0.00249		27905.3	0.002	0.00237
27929.7	0.00333	0.00261		27929.7	0.00267	0.00264		27929.7	0.007	0.00249		27929.7	0.00367	0.00237
27954.1	0.003	0.00261		27954.1	0.00333	0.00264		27954.1	0.00233	0.00249		27954.1	0.00467	0.00237
27978.5	0.00333	0.0026		27978.5	0.00233	0.00264		27978.5	0.00333	0.00249		27978.5	0.00367	0.00237
28002.9	0.00433	0.0026		28002.9	0.00267	0.00264		28002.9	0.00333	0.00249		28002.9	0.004	0.00237
28027.3	0.00267	0.0026		28027.3	0.00167	0.00264		28027.3	0.002	0.00248		28027.3	0.004	0.00237
28051.8	0.00233	0.0026		28051.8	0.00267	0.00264		28051.8	0.00267	0.00248		28051.8	0.00267	0.00236
28076.2	0.00333	0.0026		28076.2	0.00233	0.00263		28076.2	0.004	0.00248		28076.2	0.00267	0.00236
28100.6	0.00267	0.0026		28100.6	0.00367	0.00263		28100.6	0.00467	0.00248		28100.6	0.00433	0.00236
28125	0.00333	0.0026		28125	0.003	0.00263		28125	0.00467	0.00248		28125	0.00367	0.00236
28149.4	0.004	0.0026		28149.4	0.00333	0.00263		28149.4	0.00267	0.00248		28149.4	0.003	0.00236
28173.8	0.00267	0.00259		28173.8	0.00233	0.00263		28173.8	0.00333	0.00248		28173.8	0.001	0.00236
28198.2	0.00333	0.00259		28198.2	0.003	0.00263		28198.2	0.00233	0.00248		28198.2	0.00533	0.00236
28222.7	0.002	0.00259		28222.7	0.003	0.00263		28222.7	0.00333	0.00248		28222.7	0.00367	0.00236
28247.1	0.00567	0.00259		28247.1	0.00633	0.00263		28247.1	0.004	0.00247		28247.1	0.00333	0.00235
28271.5	0.00367	0.00259		28271.5	0.00333	0.00262		28271.5	0.004	0.00247		28271.5	0.00367	0.00235
28295.9	0.003	0.00259		28295.9	0.00267	0.00262		28295.9	0.004	0.00247		28295.9	0.00233	0.00235
28320.3	0.00533	0.00259		28320.3	0.00567	0.00262		28320.3	0.00267	0.00247		28320.3	0.00233	0.00235
28344.7	0.003	0.00259		28344.7	0.00133	0.00262		28344.7	0.00233	0.00247		28344.7	0.003	0.00235
28369.1	0.00333	0.00259		28369.1	0.00433	0.00262		28369.1	0.00267	0.00247		28369.1	0.00267	0.00235
28393.6	0.00367	0.00259		28393.6	0.00433	0.00262		28393.6	0.00367	0.00247		28393.6	0.00333	0.00235
28418	0.004	0.00258		28418	0.00233	0.00262		28418	0.00467	0.00247		28418	0.001	0.00235
28442.4	0.005	0.00258		28442.4	0.00233	0.00262		28442.4	0.00367	0.00247		28442.4	0.002	0.00235
28466.8	0.00367	0.00258		28466.8	0.00167	0.00261		28466.8	0.002	0.00247		28466.8	0.002	0.00234
28491.2	0.00233	0.00258		28491.2	0.00467	0.00261		28491.2	0.00267	0.00246		28491.2	0.00433	0.00234
28515.6	0.002	0.00258		28515.6	0.00333	0.00261		28515.6	0.004	0.00246		28515.6	0.003	0.00234
28540	0.003	0.00258		28540	0.00433	0.00261		28540	0.006	0.00246		28540	0.002	0.00234
28564.5	0.00233	0.00258		28564.5	0.00367	0.00261		28564.5	0.004	0.00246		28564.5	0.003	0.00234
28588.9	0.00367	0.00258		28588.9	0.004	0.00261		28588.9	0.00467	0.00246		28588.9	0.004	0.00234
28613.3	0.002	0.00258		28613.3	0.004	0.00261		28613.3	0.003	0.00246		28613.3	0.00267	0.00234
28637.7	0.00333	0.00257		28637.7	0.00533	0.00261		28637.7	0.004	0.00246		28637.7	0.00233	0.00234
28662.1	0.00333	0.00257		28662.1	0.00433	0.00261		28662.1	0.003	0.00246		28662.1	0.00333	0.00234
28686.5	0.00333	0.00257		28686.5	0.00533	0.0026		28686.5	0.00333	0.00246		28686.5	0.002	0.00234
28710.9	0.003	0.00257		28710.9	0.003	0.0026		28710.9	0.00467	0.00245		28710.9	0.005	0.00233
28735.4	0.005	0.00257		28735.4	0.00333	0.0026		28735.4	0.00333	0.00245		28735.4	0.00367	0.00233
28759.8	0.00533	0.00257		28759.8	0.00467	0.0026		28759.8	0.00167	0.00245		28759.8	0.00133	0.00233
28784.2	0.001	0.00257		28784.2	0.00267	0.0026		28784.2	0.003	0.00245		28784.2	0.00367	0.00233
28808.6	0.00133	0.00257		28808.6	0.003	0.0026		28808.6	0.004	0.00245		28808.6	0.003	0.00233
28833	0.00367	0.00257		28833	0.00333	0.0026		28833	0.00267	0.00245		28833	0.00467	0.00233
28857.4	0.00433	0.00257		28857.4	0.004	0.0026		28857.4	0.003	0.00245		28857.4	0.003	0.00233
28881.8	0.00433	0.00256		28881.8	0.004	0.00259		28881.8	0.00367	0.00245		28881.8	0.003	0.00233
28906.2	0.00333	0.00256		28906.2	0.003	0.00259		28906.2	0.003	0.00245		28906.2	0.00333	0.00233
28930.7	0.00267	0.00256		28930.7	0.00367	0.00259		28930.7	0.00367	0.00245		28930.7	0.00367	0.00232
28955.1	0.004	0.00256		28955.1	0.00433	0.00259		28955.1	0.00367	0.00244		28955.1	0.004	0.00232
28979.5	0.00267	0.00256		28979.5	0.005	0.00259		28979.5	0.00233	0.00244		28979.5	0.00167	0.00232
29003.9	0.00433	0.00256		29003.9	0.003	0.00259		29003.9	0.00367	0.00244		29003.9	0.00333	0.00232
29028.3	0.00367	0.00256		29028.3	0.003	0.00259		29028.3	0.00333	0.00244		29028.3	0.00267	0.00232
29052.7	0.00367	0.00256		29052.7	0.00433	0.00259		29052.7	0.00467	0.00244		29052.7	0.00333	0.00232
29077.1	0.002	0.00256		29077.1	0.00367	0.00259		29077.1	0.00267	0.00244		29077.1	0.003	0.00232
29101.6	0.002	0.00256		29101.6	0.003	0.00259		29101.6	0.003	0.00244		29101.6	0.003	0.00232
29126	0.00433	0.00255		29126	0.00333	0.00258		29126	0.00267	0.00244		29126	0.00233	0.00232
29150.4	0.00533	0.00255		29150.4	0.00267	0.00258		29150.4	0.00267	0.00244		29150.4	0.002	0.00232
29174.8	0.00233	0.00255		29174.8	0.00267	0.00258		29174.8	0.001	0.00244		29174.8	0.00233	0.00231
29199.2	0.00467	0.00255		29199.2	0.00467	0.00258		29199.2	0.00333	0.00244		29199.2	0.00433	0.00231
29223.6	0.004	0.00255		29223.6	0.003	0.00258		29223.6	0.00367	0.00243		29223.6	0.00367	0.00231
29248	0.003	0.00255		29248	0.00333	0.00258		29248	0.00167	0.00243		29248	0.00467	0.00231
29272.5	0.002	0.00255		29272.5	0.00333	0.00258		29272.5	0.002	0.00243		29272.5	0.00433	0.00231
29296.9	0.00433	0.00255		29296.9	0.004	0.00258		29296.9	0.00333	0.00243		29296.9	0.00467	0.00231
29321.3	0.00367	0.00255		29321.3	0.00433	0.00258		29321.3	0.00433	0.00243		29321.3	0.00367	0.00231
29345.7	0.00233	0.00255		29345.7	0.004	0.00257		29345.7	0.00133	0.00243		29345.7	0.00433	0.00231
29370.1	0.00367	0.00255		29370.1	0.00267	0.00257		29370.1	0.00467	0.00243		29370.1	0.00233	0.00231
29394.5	0.00267	0.00254		29394.5	0.002	0.00257		29394.5	0.00333	0.00243		29394.5	0.00467	0.00231
29418.9	0.005	0.00254		29418.9	0.00333	0.00257		29418.9	0.00167	0.00243		29418.9	0.000666667	0.00231
29443.4	0.00167	0.00254		29443.4	0.00433	0.00257		29443.4	0	0.00243		29443.4	0.00433	0.0023
29467.8	0.00367	0.00254		29467.8	0.00333	0.00257		29467.8	0.00167	0.00243		29467.8	0.005	0.0023
29492.2	0.00433	0.00254		29492.2	0.00333	0.00257		29492.2	0.00233	0.00242		29492.2	0.00233	0.0023
29516.6	0.003	0.00254		29516.6	0.00333	0.00257		29516.6	0.00233	0.00242		29516.6	0.002	0.0023
29541	0.00367	0.00254		29541	0.00433	0.00257		29541	0.00467	0.00242		29541	0.002	0.0023
29565.4	0.00267	0.00254		29565.4	0.00233	0.00257		29565.4	0.00167	0.00242		29565.4	0.003	0.0023
29589.8	0.00367	0.00254		29589.8	0.00167	0.00256		29589.8	0.00267	0.00242		29589.8	0.002	0.0023
29614.3	0.00467	0.00254		29614.3	0.00333	0.00256		29614.3	0.00333	0.00242		29614.3	0.00267	0.0023
29638.7	0.00333	0.00254		29638.7	0.00233	0.00256		29638.7	0.00267	0.00242		29638.7	0.00267	0.0023
29663.1	0.003	0.00253		29663.1	0.00433	0.00256		29663.1	0.002	0.00242		29663.1	0.004	0.0023
29687.5	0.00367	0.00253		29687.5	0.00167	0.00256		29687.5	0.00267	0.00242		29687.5	0.00467	0.0023
29711.9	0.00333	0.00253		29711.9	0.00433	0.00256		29711.9	0.003	0.00242		29711.9	0.00133	0.00229
29736.3	0.00267	0.00253		29736.3	0.00167	0.00256		29736.3	0.002	0.00242		29736.3	0.00267	0.00229
29760.7	0.004	0.00253		29760.7	0.00167	0.00256		29760.7	0.00233	0.00241		29760.7	0.00433	0.00229
29785.2	0.00267	0.00253		29785.2	0.00333	0.00256		29785.2	0.00267	0.00241		29785.2	0.00133	0.00229
29809.6	0.002	0.00253		29809.6	0.00367	0.00256		29809.6	0.00433	0.00241		29809.6	0.00233	0.00229
29834	0.00267	0.00253		29834	0.00233	0.00255		29834	0.00333	0.00241		29834	0.00367	0.00229
29858.4	0.004	0.00253		29858.4	0.00267	0.00255		29858.4	0.005	0.00241		29858.4	0.004	0.00229
29882.8	0.004	0.00253		29882.8	0.002	0.00255		29882.8	0.002	0.00241		29882.8	0.000666667	0.00229
29907.2	0.002	0.00253		29907.2	0.00333	0.00255		29907.2	0.003	0.00241		29907.2	0.00233	0.00229
29931.6	0.002	0.00252		29931.6	0.00433	0.00255		29931.6	0.00267	0.00241		29931.6	0.004	0.00229
29956.1	0.00533	0.00252		29956.1	0.00367	0.00255		29956.1	0.00167	0.00241		29956.1	0.00367	0.00229
29980.5	0.00233	0.00252		29980.5	0.003	0.00255		29980.5	0.004	0.00241		29980.5	0.002	0.00228
30004.9	0.005	0.00252		30004.9	0.00367	0.00255		30004.9	0.00367	0.00241		30004.9	0.001	0.00228
30029.3	0.003	0.00252		30029.3	0.001	0.00255		30029.3	0.00233	0.00241		30029.3	0.00333	0.00228
30053.7	0.002	0.00252		30053.7	0.00133	0.00255		30053.7	0.004	0.0024		30053.7	0.00233	0.00228
30078.1	0.00333	0.00252		30078.1	0.002	0.00254		30078.1	0.00533	0.0024		30078.1	0.00267	0.00228
30102.5	0.00467	0.00252		30102.5	0.00467	0.00254		30102.5	0.002	0.0024		30102.5	0.002	0.00228
30127	0.00233	0.00252		30127	0.00533	0.00254		30127	0.00267	0.0024		30127	0.00367	0.00228
30151.4	0.00133	0.00252		30151.4	0.00433	0.00254		30151.4	0.00233	0.0024		30151.4	0.002	0.00228
30175.8	0.003	0.00252		30175.8	0.00267	0.00254		30175.8	0.00233	0.0024		30175.8	0.00233	0.00228
30200.2	0.00333	0.00252		30200.2	0.00333	0.00254		30200.2	0.002	0.0024		30200.2	0.00333	0.00228
30224.6	0.00133	0.00251		30224.6	0.00233	0.00254		30224.6	0.00367	0.0024		30224.6	0.00233	0.00228
30249	0.00267	0.00251		30249	0.001	0.00254		30249	0.003	0.0024		30249	0.00267	0.00228
30273.4	0.00167	0.00251		30273.4	0.003	0.00254		30273.4	0.00267	0.0024		30273.4	0.00267	0.00227
30297.9	0.00367	0.00251		30297.9	0.003	0.00254		30297.9	0.00333	0.0024		30297.9	0.00433	0.00227
30322.3	0.005	0.00251		30322.3	0.00333	0.00254		30322.3	0.00433	0.0024		30322.3	0.004	0.00227
30346.7	0.002	0.00251		30346.7	0.00267	0.00253		30346.7	0.00233	0.00239		30346.7	0.00167	0.00227
30371.1	0.00133	0.00251		30371.1	0.00133	0.00253		30371.1	0.002	0.00239		30371.1	0.00233	0.00227
30395.5	0.00433	0.00251		30395.5	0.00233	0.00253		30395.5	0.00233	0.00239		30395.5	0.00367	0.00227
30419.9	0.00367	0.00251		30419.9	0.004	0.00253		30419.9	0.00167	0.00239		30419.9	0.00267	0.00227
30444.3	0.00333	0.00251		30444.3	0.00333	0.00253		30444.3	0.003	0.00239		30444.3	0.00367	0.00227
30468.8	0.00367	0.00251		30468.8	0.00267	0.00253		30468.8	0.00267	0.00239		30468.8	0.00133	0.00227
30493.2	0.00233	0.00251		30493.2	0.002	0.00253		30493.2	0.00167	0.00239		30493.2	0.00167	0.00227
30517.6	0.00533	0.00251		30517.6	0.00433	0.00253		30517.6	0.00233	0.00239		30517.6	0.002	0.00227
30542	0.00233	0.0025		30542	0.00467	0.00253		30542	0.002	0.00239		30542	0.00233	0.00227
30566.4	0.003	0.0025		30566.4	0.00367	0.00253		30566.4	0.00167	0.00239		30566.4	0.002	0.00226
30590.8	0.00433	0.0025		30590.8	0.003	0.00253		30590.8	0.00267	0.00239		30590.8	0.00433	0.00226
30615.2	0.00133	0.0025		30615.2	0.003	0.00253		30615.2	0.00433	0.00239		30615.2	0.00167	0.00226
30639.6	0.002	0.0025		30639.6	0.00333	0.00252		30639.6	0.00267	0.00239		30639.6	0.00167	0.00226
30664.1	0.00333	0.0025		30664.1	0.00367	0.00252		30664.1	0.002	0.00238		30664.1	0.003	0.00226
30688.5	0.00433	0.0025		30688.5	0.003	0.00252		30688.5	0.00233	0.00238		30688.5	0.004	0.00226
30712.9	0.00333	0.0025		30712.9	0.00267	0.00252		30712.9	0.00467	0.00238		30712.9	0.00133	0.00226
30737.3	0.00267	0.0025		30737.3	0.00467	0.00252		30737.3	0.00367	0.00238		30737.3	0.00267	0.00226
30761.7	0.00267	0.0025		30761.7	0.00367	0.00252		30761.7	0.003	0.00238		30761.7	0.00333	0.00226
30786.1	0.002	0.0025		30786.1	0.00267	0.00252		30786.1	0.00467	0.00238		30786.1	0.003	0.00226
30810.5	0.00333	0.0025		30810.5	0.001	0.00252		30810.5	0.00233	0.00238		30810.5	0.00467	0.00226
30835	0.00267	0.0025		30835	0.002	0.00252		30835	0.00267	0.00238		30835	0.003	0.00226
30859.4	0.002	0.00249		30859.4	0.00367	0.00252		30859.4	0.00433	0.00238		30859.4	0.002	0.00226
30883.8	0.004	0.00249		30883.8	0.00633	0.00252		30883.8	0.002	0.00238		30883.8	0.00233	0.00225
30908.2	0.00267	0.00249		30908.2	0.00333	0.00252		30908.2	0.00267	0.00238		30908.2	0.00233	0.00225
30932.6	0.00433	0.00249		30932.6	0.005	0.00251		30932.6	0.00333	0.00238		30932.6	0.00367	0.00225
30957	0.00333	0.00249		30957	0.004	0.00251		30957	0.005	0.00238		30957	0.004	0.00225
30981.4	0.00267	0.00249		30981.4	0.00267	0.00251		30981.4	0.005	0.00238		30981.4	0.00433	0.00225
31005.9	0.006	0.00249		31005.9	0.00333	0.00251		31005.9	0.00233	0.00237		31005.9	0.003	0.00225
31030.3	0.003	0.00249		31030.3	0.00233	0.00251		31030.3	0.00267	0.00237		31030.3	0.00367	0.00225
31054.7	0.00233	0.00249		31054.7	0.001	0.00251		31054.7	0.00233	0.00237		31054.7	0.00267	0.00225
31079.1	0.003	0.00249		31079.1	0.004	0.00251		31079.1	0.00433	0.00237		31079.1	0.00233	0.00225
31103.5	0.00233	0.00249		31103.5	0.00433	0.00251		31103.5	0.00533	0.00237		31103.5	0.003	0.00225
31127.9	0.00267	0.00249		31127.9	0.004	0.00251		31127.9	0.00267	0.00237		31127.9	0.00367	0.00225
31152.3	0.001	0.00249		31152.3	0.002	0.00251		31152.3	0.001	0.00237		31152.3	0.00333	0.00225
31176.8	0.002	0.00249		31176.8	0.004	0.00251		31176.8	0.00267	0.00237		31176.8	0.00167	0.00225
31201.2	0.00267	0.00248		31201.2	0.00267	0.00251		31201.2	0.00233	0.00237		31201.2	0.003	0.00225
31225.6	0.002	0.00248		31225.6	0.00367	0.0025		31225.6	0.00267	0.00237		31225.6	0.00267	0.00224
31250	0.001	0.00248		31250	0.00267	0.0025		31250	0.00267	0.00237		31250	0.00233	0.00224
31274.4	0.004	0.00248		31274.4	0.00267	0.0025		31274.4	0.00267	0.00237		31274.4	0.003	0.00224
31298.8	0.00133	0.00248		31298.8	0.00333	0.0025		31298.8	0.006	0.00237		31298.8	0.00567	0.00224
31323.2	0.00233	0.00248		31323.2	0.004	0.0025		31323.2	0.003	0.00237		31323.2	0.00267	0.00224
31347.7	0.00367	0.00248		31347.7	0.002	0.0025		31347.7	0.004	0.00237		31347.7	0.00433	0.00224
31372.1	0.00333	0.00248		31372.1	0.00267	0.0025		31372.1	0.00267	0.00236		31372.1	0.00233	0.00224
31396.5	0.00433	0.00248		31396.5	0.00367	0.0025		31396.5	0.003	0.00236		31396.5	0.00167	0.00224
31420.9	0.00267	0.00248		31420.9	0.00433	0.0025		31420.9	0.00267	0.00236		31420.9	0.00267	0.00224
31445.3	0.00467	0.00248		31445.3	0.002	0.0025		31445.3	0.005	0.00236		31445.3	0.002	0.00224
31469.7	0.003	0.00248		31469.7	0.00333	0.0025		31469.7	0.003	0.00236		31469.7	0.00433	0.00224
31494.1	0.002	0.00248		31494.1	0.00367	0.0025		31494.1	0.00367	0.00236		31494.1	0.00367	0.00224
31518.6	0.00233	0.00248		31518.6	0.00367	0.0025		31518.6	0.00167	0.00236		31518.6	0.00267	0.00224
31543	0.003	0.00248		31543	0.00333	0.00249		31543	0.005	0.00236		31543	0.00333	0.00224
31567.4	0.00233	0.00247		31567.4	0.004	0.00249		31567.4	0.00133	0.00236		31567.4	0.00267	0.00223
31591.8	0.00367	0.00247		31591.8	0.00233	0.00249		31591.8	0.00333	0.00236		31591.8	0.00167	0.00223
31616.2	0.00333	0.00247		31616.2	0.00233	0.00249		31616.2	0.00233	0.00236		31616.2	0.00367	0.00223
31640.6	0.00367	0.00247		31640.6	0.00267	0.00249		31640.6	0.002	0.00236		31640.6	0.00233	0.00223
31665	0.00333	0.00247		31665	0.001	0.00249		31665	0.003	0.00236		31665	0.00233	0.00223
31689.5	0.00167	0.00247		31689.5	0.004	0.00249		31689.5	0.00267	0.00236		31689.5	0.00333	0.00223
31713.9	0.002	0.00247		31713.9	0.00333	0.00249		31713.9	0.002	0.00236		31713.9	0.002	0.00223
31738.3	0.00233	0.00247		31738.3	0.002	0.00249		31738.3	0.00233	0.00235		31738.3	0.004	0.00223
31762.7	0.003	0.00247		31762.7	0.004	0.00249		31762.7	0.00333	0.00235		31762.7	0.00233	0.00223
31787.1	0.00233	0.00247		31787.1	0.004	0.00249		31787.1	0.004	0.00235		31787.1	0.00167	0.00223
31811.5	0.00467	0.00247		31811.5	0.00267	0.00249		31811.5	0.00333	0.00235		31811.5	0.004	0.00223
31835.9	0.003	0.00247		31835.9	0.00333	0.00249		31835.9	0.003	0.00235		31835.9	0.002	0.00223
31860.4	0.00233	0.00247		31860.4	0.00233	0.00249		31860.4	0.00133	0.00235		31860.4	0.000666667	0.00223
31884.8	0.002	0.00247		31884.8	0.00233	0.00248		31884.8	0.00433	0.00235		31884.8	0.00367	0.00223
31909.2	0.00233	0.00247		31909.2	0.00433	0.00248		31909.2	0.00167	0.00235		31909.2	0.004	0.00223
31933.6	0.004	0.00247		31933.6	0.00333	0.00248		31933.6	0.00167	0.00235		31933.6	0.00367	0.00223
31958	0.00233	0.00246		31958	0.00167	0.00248		31958	0.00233	0.00235		31958	0.00267	0.00222
31982.4	0.00167	0.00246		31982.4	0.00267	0.00248		31982.4	0.00267	0.00235		31982.4	0.002	0.00222
32006.8	0.00267	0.00246		32006.8	0.00433	0.00248		32006.8	0.004	0.00235		32006.8	0.003	0.00222
32031.2	0.003	0.00246		32031.2	0.002	0.00248		32031.2	0.00333	0.00235		32031.2	0.004	0.00222
32055.7	0.006	0.00246		32055.7	0.002	0.00248		32055.7	0.00367	0.00235		32055.7	0.004	0.00222
32080.1	0.00533	0.00246		32080.1	0.00267	0.00248		32080.1	0.004	0.00235		32080.1	0.002	0.00222
32104.5	0.00233	0.00246		32104.5	0.00233	0.00248		32104.5	0.00233	0.00235		32104.5	0.00167	0.00222
32128.9	0.00333	0.00246		32128.9	0.00333	0.00248		32128.9	0.00367	0.00234		32128.9	0.00367	0.00222
32153.3	0.004	0.00246		32153.3	0.002	0.00248		32153.3	0.00167	0.00234		32153.3	0.002	0.00222
32177.7	0.003	0.00246		32177.7	0.003	0.00248		32177.7	0.003	0.00234		32177.7	0.004	0.00222
32202.1	0.00367	0.00246		32202.1	0.00333	0.00248		32202.1	0.00333	0.00234		32202.1	0.00333	0.00222
32226.6	0.00267	0.00246		32226.6	0.00233	0.00247		32226.6	0.00233	0.00234		32226.6	0.00167	0.00222
32251	0.00233	0.00246		32251	0.00133	0.00247		32251	0.003	0.00234		32251	0.001	0.00222
32275.4	0.00367	0.00246		32275.4	0.001	0.00247		32275.4	0.004	0.00234		32275.4	0.003	0.00222
32299.8	0.00167	0.00246		32299.8	0.00267	0.00247		32299.8	0.005	0.00234		32299.8	0.002	0.00222
32324.2	0.004	0.00246		32324.2	0.00567	0.00247		32324.2	0.00333	0.00234		32324.2	0.004	0.00222
32348.6	0.00267	0.00246		32348.6	0.00267	0.00247		32348.6	0.00333	0.00234		32348.6	0.002	0.00221
32373	0.00133	0.00245		32373	0.00333	0.00247		32373	0.00333	0.00234		32373	0.00233	0.00221
32397.5	0.005	0.00245		32397.5	0.00333	0.00247		32397.5	0.00233	0.00234		32397.5	0.000666667	0.00221
32421.9	0.00333	0.00245		32421.9	0.00167	0.00247		32421.9	0.00367	0.00234		32421.9	0.00233	0.00221
32446.3	0.00367	0.00245		32446.3	0.00167	0.00247		32446.3	0.00333	0.00234		32446.3	0.004	0.00221
32470.7	0.004	0.00245		32470.7	0.00367	0.00247		32470.7	0.00333	0.00234		32470.7	0.00233	0.00221
32495.1	0.002	0.00245		32495.1	0.00467	0.00247		32495.1	0.003	0.00234		32495.1	0.005	0.00221
32519.5	0.00233	0.00245		32519.5	0.00333	0.00247		32519.5	0.004	0.00234		32519.5	0.002	0.00221
32543.9	0.00367	0.00245		32543.9	0.00367	0.00247		32543.9	0.00333	0.00233		32543.9	0.002	0.00221
32568.4	0.00267	0.00245		32568.4	0.003	0.00247		32568.4	0.00233	0.00233		32568.4	0.00233	0.00221
32592.8	0.003	0.00245		32592.8	0.00233	0.00246		32592.8	0.002	0.00233		32592.8	0.00367	0.00221
32617.2	0.00367	0.00245		32617.2	0.002	0.00246		32617.2	0.005	0.00233		32617.2	0.00333	0.00221
32641.6	0.00167	0.00245		32641.6	0.00267	0.00246		32641.6	0.00267	0.00233		32641.6	0.00133	0.00221
32666	0.00467	0.00245		32666	0.00467	0.00246		32666	0.00533	0.00233		32666	0.00233	0.00221
32690.4	0.00433	0.00245		32690.4	0.00267	0.00246		32690.4	0.00333	0.00233		32690.4	0.00333	0.00221
32714.8	0.004	0.00245		32714.8	0.001	0.00246		32714.8	0.00167	0.00233		32714.8	0.001	0.00221
32739.3	0.00233	0.00245		32739.3	0.00467	0.00246		32739.3	0.004	0.00233		32739.3	0.003	0.00221
32763.7	0.00267	0.00245		32763.7	0.003	0.00246		32763.7	0.00233	0.00233		32763.7	0.00233	0.0022
32788.1	0.00267	0.00244		32788.1	0.00333	0.00246		32788.1	0.00133	0.00233		32788.1	0.00433	0.0022
32812.5	0.00333	0.00244		32812.5	0.00433	0.00246		32812.5	0.00533	0.00233		32812.5	0.002	0.0022
32836.9	0.00233	0.00244		32836.9	0.00167	0.00246		32836.9	0.00267	0.00233		32836.9	0.00167	0.0022
32861.3	0.000666667	0.00244		32861.3	0.00367	0.00246		32861.3	0.003	0.00233		32861.3	0.00367	0.0022
32885.7	0.00333	0.00244		32885.7	0.00133	0.00246		32885.7	0.001	0.00233		32885.7	0.00367	0.0022
32910.2	0.00267	0.00244		32910.2	0.00267	0.00246		32910.2	0.00233	0.00233		32910.2	0.00467	0.0022
32934.6	0.00233	0.00244		32934.6	0.00333	0.00246		32934.6	0.006	0.00233		32934.6	0.002	0.0022
32959	0.003	0.00244		32959	0.00233	0.00246		32959	0.00467	0.00233		32959	0.00367	0.0022
32983.4	0.00333	0.00244		32983.4	0.00433	0.00246		32983.4	0.003	0.00233		32983.4	0.00233	0.0022
33007.8	0.003	0.00244		33007.8	0.00267	0.00245		33007.8	0.00367	0.00232		33007.8	0.004	0.0022
33032.2	0.00233	0.00244		33032.2	0.003	0.00245		33032.2	0.003	0.00232		33032.2	0.00333	0.0022
33056.6	0.00367	0.00244		33056.6	0.004	0.00245		33056.6	0.00333	0.00232		33056.6	0.00267	0.0022
33081.1	0.00333	0.00244		33081.1	0.00267	0.00245		33081.1	0.00367	0.00232		33081.1	0.00433	0.0022
33105.5	0.00467	0.00244		33105.5	0.004	0.00245		33105.5	0.00167	0.00232		33105.5	0.003	0.0022
33129.9	0.00367	0.00244		33129.9	0.00367	0.00245		33129.9	0.00133	0.00232		33129.9	0.00167	0.0022
33154.3	0.003	0.00244		33154.3	0.00367	0.00245		33154.3	0.00233	0.00232		33154.3	0.00233	0.0022
33178.7	0.00133	0.00244		33178.7	0.00267	0.00245		33178.7	0.003	0.00232		33178.7	0.001	0.0022
33203.1	0.00433	0.00244		33203.1	0.00233	0.00245		33203.1	0.00167	0.00232		33203.1	0.002	0.00219
33227.5	0.00367	0.00244		33227.5	0.00433	0.00245		33227.5	0.00167	0.00232		33227.5	0.003	0.00219
33252	0.00333	0.00244		33252	0.00433	0.00245		33252	0.003	0.00232		33252	0.00267	0.00219
33276.4	0.002	0.00243		33276.4	0.00367	0.00245		33276.4	0.00267	0.00232		33276.4	0.00267	0.00219
33300.8	0.00367	0.00243		33300.8	0.00233	0.00245		33300.8	0.00333	0.00232		33300.8	0.00133	0.00219
33325.2	0.004	0.00243		33325.2	0.00333	0.00245		33325.2	0.00233	0.00232		33325.2	0.00333	0.00219
33349.6	0.005	0.00243		33349.6	0.004	0.00245		33349.6	0.004	0.00232		33349.6	0.00267	0.00219
33374	0.00533	0.00243		33374	0.003	0.00245		33374	0.00367	0.00232		33374	0.00267	0.00219
33398.4	0.00267	0.00243		33398.4	0.002	0.00245		33398.4	0.00267	0.00232		33398.4	0.00533	0.00219
33422.9	0.00333	0.00243		33422.9	0.003	0.00244		33422.9	0.00233	0.00232		33422.9	0.003	0.00219
33447.3	0.00233	0.00243		33447.3	0.00267	0.00244		33447.3	0.00233	0.00232		33447.3	0.002	0.00219
33471.7	0.002	0.00243		33471.7	0.00467	0.00244		33471.7	0.00467	0.00232		33471.7	0.00233	0.00219
33496.1	0.00267	0.00243		33496.1	0.00267	0.00244		33496.1	0.00333	0.00231		33496.1	0.002	0.00219
33520.5	0.00333	0.00243		33520.5	0.00233	0.00244		33520.5	0.00267	0.00231		33520.5	0.00233	0.00219
33544.9	0.00333	0.00243		33544.9	0.003	0.00244		33544.9	0.00367	0.00231		33544.9	0.00233	0.00219
33569.3	0.003	0.00243		33569.3	0.00467	0.00244		33569.3	0.00267	0.00231		33569.3	0.00167	0.00219
33593.8	0.00167	0.00243		33593.8	0.00333	0.00244		33593.8	0.00267	0.00231		33593.8	0.00167	0.00219
33618.2	0.00233	0.00243		33618.2	0.002	0.00244		33618.2	0.00267	0.00231		33618.2	0.002	0.00219
33642.6	0.00267	0.00243		33642.6	0.00267	0.00244		33642.6	0.00333	0.00231		33642.6	0.00333	0.00219
33667	0.002	0.00243		33667	0.00467	0.00244		33667	0.00367	0.00231		33667	0.00167	0.00219
33691.4	0.003	0.00243		33691.4	0.00267	0.00244		33691.4	0.003	0.00231		33691.4	0.00133	0.00218
33715.8	0.00333	0.00243		33715.8	0.004	0.00244		33715.8	0.000666667	0.00231		33715.8	0.002	0.00218
33740.2	0.003	0.00243		33740.2	0.00467	0.00244		33740.2	0.00333	0.00231		33740.2	0.004	0.00218
33764.6	0.00367	0.00242		33764.6	0.00233	0.00244		33764.6	0.00267	0.00231		33764.6	0.004	0.00218
33789.1	0.004	0.00242		33789.1	0.00233	0.00244		33789.1	0.00133	0.00231		33789.1	0.00167	0.00218
33813.5	0.004	0.00242		33813.5	0.001	0.00244		33813.5	0.00333	0.00231		33813.5	0.00367	0.00218
33837.9	0.00367	0.00242		33837.9	0.003	0.00244		33837.9	0.00167	0.00231		33837.9	0.003	0.00218
33862.3	0.00333	0.00242		33862.3	0.00333	0.00243		33862.3	0.00367	0.00231		33862.3	0.001	0.00218
33886.7	0.00267	0.00242		33886.7	0.002	0.00243		33886.7	0.00233	0.00231		33886.7	0.002	0.00218
33911.1	0.00567	0.00242		33911.1	0.00567	0.00243		33911.1	0.00133	0.00231		33911.1	0.00267	0.00218
33935.5	0.00233	0.00242		33935.5	0.004	0.00243		33935.5	0.00233	0.00231		33935.5	0.00267	0.00218
33960	0.00333	0.00242		33960	0.003	0.00243		33960	0.00267	0.00231		33960	0.004	0.00218
33984.4	0.00133	0.00242		33984.4	0.001	0.00243		33984.4	0.003	0.00231		33984.4	0.00333	0.00218
34008.8	0.003	0.00242		34008.8	0.00233	0.00243		34008.8	0.00267	0.0023		34008.8	0.00433	0.00218
34033.2	0.00133	0.00242		34033.2	0.00367	0.00243		34033.2	0.002	0.0023		34033.2	0.00333	0.00218
34057.6	0.00333	0.00242		34057.6	0.004	0.00243		34057.6	0.00367	0.0023		34057.6	0.00567	0.00218
34082	0.00333	0.00242		34082	0.003	0.00243		34082	0.002	0.0023		34082	0.00267	0.00218
34106.4	0.00467	0.00242		34106.4	0.002	0.00243		34106.4	0.00167	0.0023		34106.4	0.000666667	0.00218
34130.9	0.00333	0.00242		34130.9	0.00233	0.00243		34130.9	0.00233	0.0023		34130.9	0.004	0.00218
34155.3	0.00333	0.00242		34155.3	0.003	0.00243		34155.3	0.00233	0.0023		34155.3	0.00233	0.00218
34179.7	0.00267	0.00242		34179.7	0.00233	0.00243		34179.7	0.00167	0.0023		34179.7	0.00333	0.00218
34204.1	0.00367	0.00242		34204.1	0.00233	0.00243		34204.1	0.00233	0.0023		34204.1	0.002	0.00217
34228.5	0.00167	0.00242		34228.5	0.00267	0.00243		34228.5	0.00333	0.0023		34228.5	0.00267	0.00217
34252.9	0.00433	0.00242		34252.9	0.003	0.00243		34252.9	0.00333	0.0023		34252.9	0.004	0.00217
34277.3	0.003	0.00242		34277.3	0.00233	0.00243		34277.3	0.00167	0.0023		34277.3	0.00133	0.00217
34301.8	0.00267	0.00242		34301.8	0.003	0.00243		34301.8	0.00367	0.0023		34301.8	0.00333	0.00217
34326.2	0.00333	0.00241		34326.2	0.003	0.00243		34326.2	0.003	0.0023		34326.2	0.00367	0.00217
34350.6	0.00133	0.00241		34350.6	0.00333	0.00242		34350.6	0.002	0.0023		34350.6	0.00167	0.00217
34375	0.003	0.00241		34375	0.005	0.00242		34375	0.00467	0.0023		34375	0.00333	0.00217
34399.4	0.00233	0.00241		34399.4	0.00467	0.00242		34399.4	0.00233	0.0023		34399.4	0.00267	0.00217
34423.8	0.002	0.00241		34423.8	0.00267	0.00242		34423.8	0.00267	0.0023		34423.8	0.00167	0.00217
34448.2	0.00167	0.00241		34448.2	0.00367	0.00242		34448.2	0.00267	0.0023		34448.2	0.00133	0.00217
34472.7	0.00167	0.00241		34472.7	0.004	0.00242		34472.7	0.00233	0.0023		34472.7	0.00167	0.00217
34497.1	0.00167	0.00241		34497.1	0.002	0.00242		34497.1	0.003	0.0023		34497.1	0.00467	0.00217
34521.5	0.00333	0.00241		34521.5	0.004	0.00242		34521.5	0.00333	0.0023		34521.5	0.00367	0.00217
34545.9	0.00233	0.00241		34545.9	0.004	0.00242		34545.9	0.00433	0.0023		34545.9	0.00233	0.00217
34570.3	0.00167	0.00241		34570.3	0.00233	0.00242		34570.3	0.00167	0.00229		34570.3	0.00133	0.00217
34594.7	0.00333	0.00241		34594.7	0.00133	0.00242		34594.7	0.00333	0.00229		34594.7	0.00333	0.00217
34619.1	0.00433	0.00241		34619.1	0.00333	0.00242		34619.1	0.00333	0.00229		34619.1	0.00233	0.00217
34643.6	0.004	0.00241		34643.6	0.00233	0.00242		34643.6	0.00333	0.00229		34643.6	0.003	0.00217
34668	0.00233	0.00241		34668	0.00233	0.00242		34668	0.003	0.00229		34668	0.00167	0.00217
34692.4	0.00267	0.00241		34692.4	0.00367	0.00242		34692.4	0.00333	0.00229		34692.4	0.00333	0.00217
34716.8	0.003	0.00241		34716.8	0.00233	0.00242		34716.8	0.00267	0.00229		34716.8	0.000666667	0.00217
34741.2	0.00367	0.00241		34741.2	0.00233	0.00242		34741.2	0.00433	0.00229		34741.2	0.002	0.00217
34765.6	0.00367	0.00241		34765.6	0.00167	0.00242		34765.6	0.00367	0.00229		34765.6	0.001	0.00217
34790	0.00233	0.00241		34790	0.00333	0.00242		34790	0.00167	0.00229		34790	0.00133	0.00216
34814.5	0.00267	0.00241		34814.5	0.001	0.00242		34814.5	0.00267	0.00229		34814.5	0.00233	0.00216
34838.9	0.00233	0.00241		34838.9	0.00433	0.00242		34838.9	0.003	0.00229		34838.9	0.004	0.00216
34863.3	0.00333	0.00241		34863.3	0.00367	0.00241		34863.3	0.00233	0.00229		34863.3	0.002	0.00216
34887.7	0.005	0.00241		34887.7	0.002	0.00241		34887.7	0.00333	0.00229		34887.7	0.00267	0.00216
34912.1	0.00167	0.0024		34912.1	0.00233	0.00241		34912.1	0.00267	0.00229		34912.1	0.002	0.00216
34936.5	0.00267	0.0024		34936.5	0.00333	0.00241		34936.5	0.00167	0.00229		34936.5	0.00267	0.00216
34960.9	0.00333	0.0024		34960.9	0.004	0.00241		34960.9	0.00133	0.00229		34960.9	0.00267	0.00216
34985.4	0.00233	0.0024		34985.4	0.00433	0.00241		34985.4	0.002	0.00229		34985.4	0.00167	0.00216
35009.8	0.002	0.0024		35009.8	0.00267	0.00241		35009.8	0.00267	0.00229		35009.8	0.00267	0.00216
35034.2	0.002	0.0024		35034.2	0.00333	0.00241		35034.2	0.00433	0.00229		35034.2	0.003	0.00216
35058.6	0.00233	0.0024		35058.6	0.00433	0.00241		35058.6	0.00367	0.00229		35058.6	0.002	0.00216
35083	0.00367	0.0024		35083	0.00233	0.00241		35083	0.00367	0.00229		35083	0.002	0.00216
35107.4	0.003	0.0024		35107.4	0.00433	0.00241		35107.4	0.00367	0.00229		35107.4	0.00267	0.00216
35131.8	0.00233	0.0024		35131.8	0.00367	0.00241		35131.8	0.00467	0.00229		35131.8	0.00233	0.00216
35156.2	0.003	0.0024		35156.2	0.003	0.00241		35156.2	0.00233	0.00229		35156.2	0.002	0.00216
35180.7	0.00267	0.0024		35180.7	0.002	0.00241		35180.7	0.004	0.00229		35180.7	0.00467	0.00216
35205.1	0.00267	0.0024		35205.1	0.00367	0.00241		35205.1	0.00333	0.00228		35205.1	0.001	0.00216
35229.5	0.00333	0.0024		35229.5	0.00233	0.00241		35229.5	0.00167	0.00228		35229.5	0.00267	0.00216
35253.9	0.00267	0.0024		35253.9	0.00233	0.00241		35253.9	0.003	0.00228		35253.9	0.00333	0.00216
35278.3	0.00367	0.0024		35278.3	0.003	0.00241		35278.3	0.003	0.00228		35278.3	0.003	0.00216
35302.7	0.00233	0.0024		35302.7	0.00267	0.00241		35302.7	0.004	0.00228		35302.7	0.002	0.00216
35327.1	0.002	0.0024		35327.1	0.00333	0.00241		35327.1	0.00233	0.00228		35327.1	0.00367	0.00216
35351.6	0.00333	0.0024		35351.6	0.00333	0.00241		35351.6	0.00167	0.00228		35351.6	0.00233	0.00216
35376	0.00167	0.0024		35376	0.00367	0.00241		35376	0.00367	0.00228		35376	0.00367	0.00216
35400.4	0.005	0.0024		35400.4	0.00333	0.00241		35400.4	0.00433	0.00228		35400.4	0.00167	0.00215
35424.8	0.003	0.0024		35424.8	0.00267	0.0024		35424.8	0.002	0.00228		35424.8	0.00233	0.00215
35449.2	0.002	0.0024		35449.2	0.00333	0.0024		35449.2	0.002	0.00228		35449.2	0.00367	0.00215
35473.6	0.00367	0.0024		35473.6	0.00367	0.0024		35473.6	0.002	0.00228		35473.6	0.003	0.00215
35498	0.002	0.0024		35498	0.004	0.0024		35498	0.00267	0.00228		35498	0.00233	0.00215
35522.5	0.00467	0.0024		35522.5	0.00367	0.0024		35522.5	0.003	0.00228		35522.5	0.00167	0.00215
35546.9	0.00233	0.0024		35546.9	0.003	0.0024		35546.9	0.00233	0.00228		35546.9	0.00433	0.00215
35571.3	0.00333	0.00239		35571.3	0.00167	0.0024		35571.3	0.00233	0.00228		35571.3	0.00333	0.00215
35595.7	0.00267	0.00239		35595.7	0.00367	0.0024		35595.7	0.00233	0.00228		35595.7	0.002	0.00215
35620.1	0.00267	0.00239		35620.1	0.00333	0.0024		35620.1	0.00267	0.00228		35620.1	0.003	0.00215
35644.5	0.00167	0.00239		35644.5	0.004	0.0024		35644.5	0.00233	0.00228		35644.5	0.000333333	0.00215
35668.9	0.00167	0.00239		35668.9	0.00367	0.0024		35668.9	0.003	0.00228		35668.9	0.00233	0.00215
35693.4	0.00233	0.00239		35693.4	0.00133	0.0024		35693.4	0.00267	0.00228		35693.4	0.002	0.00215
35717.8	0.004	0.00239		35717.8	0.00533	0.0024		35717.8	0.00467	0.00228		35717.8	0.00167	0.00215
35742.2	0.00467	0.00239		35742.2	0.002	0.0024		35742.2	0.00167	0.00228		35742.2	0.00233	0.00215
35766.6	0.00367	0.00239		35766.6	0.00367	0.0024		35766.6	0.00367	0.00228		35766.6	0.00333	0.00215
35791	0.00133	0.00239		35791	0.004	0.0024		35791	0.00167	0.00228		35791	0.00233	0.00215
35815.4	0.00167	0.00239		35815.4	0.004	0.0024		35815.4	0.00233	0.00228		35815.4	0.00233	0.00215
35839.8	0.00533	0.00239		35839.8	0.00233	0.0024		35839.8	0.005	0.00228		35839.8	0.000666667	0.00215
35864.3	0.00333	0.00239		35864.3	0.00367	0.0024		35864.3	0.000666667	0.00228		35864.3	0.002	0.00215
35888.7	0.00533	0.00239		35888.7	0.00367	0.0024		35888.7	0.00167	0.00227		35888.7	0.00267	0.00215
35913.1	0.00233	0.00239		35913.1	0.00467	0.0024		35913.1	0.002	0.00227		35913.1	0.002	0.00215
35937.5	0.00267	0.00239		35937.5	0.002	0.0024		35937.5	0.00167	0.00227		35937.5	0.00167	0.00215
35961.9	0.005	0.00239		35961.9	0.002	0.0024		35961.9	0.000333333	0.00227		35961.9	0.00167	0.00215
35986.3	0.000666667	0.00239		35986.3	0.00267	0.0024		35986.3	0.00233	0.00227		35986.3	0.00467	0.00215
36010.7	0.00267	0.00239		36010.7	0.00467	0.0024		36010.7	0.00267	0.00227		36010.7	0.00167	0.00215
36035.2	0.00333	0.00239		36035.2	0.002	0.00239		36035.2	0.003	0.00227		36035.2	0.002	0.00215
36059.6	0.00467	0.00239		36059.6	0.00333	0.00239		36059.6	0.00233	0.00227		36059.6	0.003	0.00215
36084	0.00433	0.00239		36084	0.003	0.00239		36084	0.001	0.00227		36084	0.00233	0.00214
36108.4	0.003	0.00239		36108.4	0.00233	0.00239		36108.4	0.00267	0.00227		36108.4	0.00233	0.00214
36132.8	0.002	0.00239		36132.8	0.00267	0.00239		36132.8	0.003	0.00227		36132.8	0.00367	0.00214
36157.2	0.00167	0.00239		36157.2	0.00467	0.00239		36157.2	0.00333	0.00227		36157.2	0.00267	0.00214
36181.6	0.001	0.00239		36181.6	0.00167	0.00239		36181.6	0.001	0.00227		36181.6	0.004	0.00214
36206.1	0.00467	0.00239		36206.1	0.00367	0.00239		36206.1	0.004	0.00227		36206.1	0.00367	0.00214
36230.5	0.00333	0.00239		36230.5	0.00267	0.00239		36230.5	0.002	0.00227		36230.5	0.00533	0.00214
36254.9	0.002	0.00239		36254.9	0.00367	0.00239		36254.9	0.00233	0.00227		36254.9	0.00233	0.00214
36279.3	0.00367	0.00239		36279.3	0.003	0.00239		36279.3	0.00367	0.00227		36279.3	0.00233	0.00214
36303.7	0.00133	0.00238		36303.7	0.003	0.00239		36303.7	0.00267	0.00227		36303.7	0.00167	0.00214
36328.1	0.003	0.00238		36328.1	0.00233	0.00239		36328.1	0.00333	0.00227		36328.1	0.00167	0.00214
36352.5	0.00233	0.00238		36352.5	0.001	0.00239		36352.5	0.00267	0.00227		36352.5	0.003	0.00214
36377	0.003	0.00238		36377	0.00267	0.00239		36377	0.002	0.00227		36377	0.002	0.00214
36401.4	0.003	0.00238		36401.4	0.00333	0.00239		36401.4	0.00433	0.00227		36401.4	0.00167	0.00214
36425.8	0.00167	0.00238		36425.8	0.00333	0.00239		36425.8	0.00167	0.00227		36425.8	0.00433	0.00214
36450.2	0.003	0.00238		36450.2	0.00167	0.00239		36450.2	0.005	0.00227		36450.2	0.002	0.00214
36474.6	0.004	0.00238		36474.6	0.002	0.00239		36474.6	0.00367	0.00227		36474.6	0.00367	0.00214
36499	0.00233	0.00238		36499	0.00267	0.00239		36499	0.003	0.00227		36499	0.00433	0.00214
36523.4	0.00267	0.00238		36523.4	0.003	0.00239		36523.4	0.00533	0.00227		36523.4	0.00167	0.00214
36547.9	0.00333	0.00238		36547.9	0.00267	0.00239		36547.9	0.002	0.00227		36547.9	0.00333	0.00214
36572.3	0.00133	0.00238		36572.3	0.002	0.00239		36572.3	0.00367	0.00227		36572.3	0.003	0.00214
36596.7	0.002	0.00238		36596.7	0.00267	0.00239		36596.7	0.00333	0.00227		36596.7	0.00133	0.00214
36621.1	0.004	0.00238		36621.1	0.00333	0.00239		36621.1	0.00233	0.00227		36621.1	0.00367	0.00214
36645.5	0.00333	0.00238		36645.5	0.003	0.00239		36645.5	0.00333	0.00227		36645.5	0.003	0.00214
36669.9	0.00433	0.00238		36669.9	0.003	0.00239		36669.9	0.00167	0.00226		36669.9	0.00133	0.00214
36694.3	0.00167	0.00238		36694.3	0.00367	0.00238		36694.3	0.002	0.00226		36694.3	0.000666667	0.00214
36718.8	0.004	0.00238		36718.8	0.00433	0.00238		36718.8	0.003	0.00226		36718.8	0.002	0.00214
36743.2	0.001	0.00238		36743.2	0.00367	0.00238		36743.2	0.004	0.00226		36743.2	0.002	0.00214
36767.6	0.00267	0.00238		36767.6	0.00133	0.00238		36767.6	0.003	0.00226		36767.6	0.00333	0.00214
36792	0.003	0.00238		36792	0.00367	0.00238		36792	0.00367	0.00226		36792	0.002	0.00214
36816.4	0.00233	0.00238		36816.4	0.00233	0.00238		36816.4	0.00167	0.00226		36816.4	0.00333	0.00214
36840.8	0.00233	0.00238		36840.8	0.003	0.00238		36840.8	0.002	0.00226		36840.8	0.002	0.00214
36865.2	0.002	0.00238		36865.2	0.00267	0.00238		36865.2	0.00233	0.00226		36865.2	0.00133	0.00213
36889.6	0.00133	0.00238		36889.6	0.00233	0.00238		36889.6	0.00333	0.00226		36889.6	0.003	0.00213
36914.1	0.00267	0.00238		36914.1	0.003	0.00238		36914.1	0.00267	0.00226		36914.1	0.00267	0.00213
36938.5	0.003	0.00238		36938.5	0.00333	0.00238		36938.5	0.00333	0.00226		36938.5	0.003	0.00213
36962.9	0.00267	0.00238		36962.9	0.00267	0.00238		36962.9	0.001	0.00226		36962.9	0.00233	0.00213
36987.3	0.00267	0.00238		36987.3	0.00333	0.00238		36987.3	0.00433	0.00226		36987.3	0.003	0.00213
37011.7	0.003	0.00238		37011.7	0.004	0.00238		37011.7	0.00133	0.00226		37011.7	0.00233	0.00213
37036.1	0.005	0.00238		37036.1	0.00333	0.00238		37036.1	0.00267	0.00226		37036.1	0.00267	0.00213
37060.5	0.00267	0.00238		37060.5	0.003	0.00238		37060.5	0.00467	0.00226		37060.5	0.00233	0.00213
37085	0.003	0.00238		37085	0.00333	0.00238		37085	0.00333	0.00226		37085	0.00333	0.00213
37109.4	0.00367	0.00238		37109.4	0.00367	0.00238		37109.4	0.00167	0.00226		37109.4	0.00433	0.00213
37133.8	0.00167	0.00238		37133.8	0.00267	0.00238		37133.8	0.004	0.00226		37133.8	0.00133	0.00213
37158.2	0.002	0.00237		37158.2	0.00233	0.00238		37158.2	0.00233	0.00226		37158.2	0.003	0.00213
37182.6	0.003	0.00237		37182.6	0.00433	0.00238		37182.6	0.00267	0.00226		37182.6	0.00133	0.00213
37207	0.002	0.00237		37207	0.00233	0.00238		37207	0.001	0.00226		37207	0.001	0.00213
37231.4	0.00167	0.00237		37231.4	0.00167	0.00238		37231.4	0.003	0.00226		37231.4	0.00133	0.00213
37255.9	0.00333	0.00237		37255.9	0.00467	0.00238		37255.9	0.00267	0.00226		37255.9	0.00233	0.00213
37280.3	0.00467	0.00237		37280.3	0.000666667	0.00238		37280.3	0.00333	0.00226		37280.3	0.003	0.00213
37304.7	0.002	0.00237		37304.7	0.00167	0.00238		37304.7	0.002	0.00226		37304.7	0.003	0.00213
37329.1	0.00233	0.00237		37329.1	0.002	0.00238		37329.1	0.003	0.00226		37329.1	0.00433	0.00213
37353.5	0.00233	0.00237		37353.5	0.00333	0.00238		37353.5	0.002	0.00226		37353.5	0.002	0.00213
37377.9	0.00367	0.00237		37377.9	0.00267	0.00238		37377.9	0.00533	0.00226		37377.9	0.00267	0.00213
37402.3	0.004	0.00237		37402.3	0.00133	0.00238		37402.3	0.003	0.00226		37402.3	0.00233	0.00213
37426.8	0.002	0.00237		37426.8	0.005	0.00238		37426.8	0.003	0.00226		37426.8	0.00433	0.00213
37451.2	0.002	0.00237		37451.2	0.00333	0.00237		37451.2	0.00133	0.00226		37451.2	0.00167	0.00213
37475.6	0.002	0.00237		37475.6	0.00233	0.00237		37475.6	0.00233	0.00226		37475.6	0.003	0.00213
37500	0.002	0.00237		37500	0.00367	0.00237		37500	0.00233	0.00226		37500	0.003	0.00213
37524.4	0.00167	0.00237		37524.4	0.00167	0.00237		37524.4	0.00233	0.00226		37524.4	0.00233	0.00213
37548.8	0.00267	0.00237		37548.8	0.00133	0.00237		37548.8	0.00333	0.00225		37548.8	0.003	0.00213
37573.2	0.00133	0.00237		37573.2	0.00267	0.00237		37573.2	0.00467	0.00225		37573.2	0.00267	0.00213
37597.7	0.004	0.00237		37597.7	0.00233	0.00237		37597.7	0.00233	0.00225		37597.7	0.00167	0.00213
37622.1	0.00133	0.00237		37622.1	0.003	0.00237		37622.1	0.002	0.00225		37622.1	0.00533	0.00213
37646.5	0.00267	0.00237		37646.5	0.00267	0.00237		37646.5	0.003	0.00225		37646.5	0.002	0.00213
37670.9	0.00233	0.00237		37670.9	0.00233	0.00237		37670.9	0.002	0.00225		37670.9	0.003	0.00213
37695.3	0.00267	0.00237		37695.3	0.003	0.00237		37695.3	0.003	0.00225		37695.3	0.00167	0.00213
37719.7	0.00167	0.00237		37719.7	0.00367	0.00237		37719.7	0.004	0.00225		37719.7	0.00267	0.00212
37744.1	0.00233	0.00237		37744.1	0.004	0.00237		37744.1	0.003	0.00225		37744.1	0.002	0.00212
37768.6	0.00333	0.00237		37768.6	0.002	0.00237		37768.6	0.002	0.00225		37768.6	0.002	0.00212
37793	0.001	0.00237		37793	0.00267	0.00237		37793	0.00233	0.00225		37793	0.00267	0.00212
37817.4	0.00167	0.00237		37817.4	0.00333	0.00237		37817.4	0.00433	0.00225		37817.4	0.003	0.00212
37841.8	0.00267	0.00237		37841.8	0.004	0.00237		37841.8	0.00233	0.00225		37841.8	0.00267	0.00212
37866.2	0.00233	0.00237		37866.2	0.002	0.00237		37866.2	0.002	0.00225		37866.2	0.00167	0.00212
37890.6	0.00333	0.00237		37890.6	0.00233	0.00237		37890.6	0.003	0.00225		37890.6	0.003	0.00212
37915	0.00267	0.00237		37915	0.00333	0.00237		37915	0.00233	0.00225		37915	0.002	0.00212
37939.5	0.00267	0.00237		37939.5	0.00333	0.00237		37939.5	0.00267	0.00225		37939.5	0.004	0.00212
37963.9	0.00167	0.00237		37963.9	0.00267	0.00237		37963.9	0.00233	0.00225		37963.9	0.003	0.00212
37988.3	0.00267	0.00237		37988.3	0.00233	0.00237		37988.3	0.002	0.00225		37988.3	0.002	0.00212
38012.7	0.00167	0.00237		38012.7	0.003	0.00237		38012.7	0.00167	0.00225		38012.7	0.00367	0.00212
38037.1	0.00467	0.00237		38037.1	0.004	0.00237		38037.1	0.00233	0.00225		38037.1	0.00467	0.00212
38061.5	0.00167	0.00237		38061.5	0.003	0.00237		38061.5	0.00367	0.00225		38061.5	0.002	0.00212
38085.9	0.002	0.00237		38085.9	0.00133	0.00237		38085.9	0.003	0.00225		38085.9	0.003	0.00212
38110.4	0.003	0.00236		38110.4	0.003	0.00237		38110.4	0.00233	0.00225		38110.4	0.001	0.00212
38134.8	0.00233	0.00236		38134.8	0.00167	0.00237		38134.8	0.00333	0.00225		38134.8	0.00133	0.00212
38159.2	0.003	0.00236		38159.2	0.004	0.00237		38159.2	0.00267	0.00225		38159.2	0.00333	0.00212
38183.6	0.00233	0.00236		38183.6	0.001	0.00237		38183.6	0.00133	0.00225		38183.6	0.003	0.00212
38208	0.00267	0.00236		38208	0.00233	0.00237		38208	0.00333	0.00225		38208	0.00333	0.00212
38232.4	0.00333	0.00236		38232.4	0.002	0.00237		38232.4	0.004	0.00225		38232.4	0.00233	0.00212
38256.8	0.002	0.00236		38256.8	0.003	0.00237		38256.8	0.004	0.00225		38256.8	0.00233	0.00212
38281.2	0.00367	0.00236		38281.2	0.00233	0.00236		38281.2	0.002	0.00225		38281.2	0.002	0.00212
38305.7	0.00367	0.00236		38305.7	0.004	0.00236		38305.7	0.00233	0.00225		38305.7	0.00333	0.00212
38330.1	0.00233	0.00236		38330.1	0.00233	0.00236		38330.1	0.00467	0.00225		38330.1	0.003	0.00212
38354.5	0.00167	0.00236		38354.5	0.00333	0.00236		38354.5	0.00367	0.00225		38354.5	0.004	0.00212
38378.9	0.00167	0.00236		38378.9	0.00367	0.00236		38378.9	0.005	0.00225		38378.9	0.00333	0.00212
38403.3	0.00233	0.00236		38403.3	0.002	0.00236		38403.3	0.001	0.00225		38403.3	0.000666667	0.00212
38427.7	0.00167	0.00236		38427.7	0.004	0.00236		38427.7	0.00233	0.00225		38427.7	0.00267	0.00212
38452.1	0.00233	0.00236		38452.1	0.00233	0.00236		38452.1	0.00367	0.00225		38452.1	0.003	0.00212
38476.6	0.00333	0.00236		38476.6	0.003	0.00236		38476.6	0.000333333	0.00225		38476.6	0.00333	0.00212
38501	0.00233	0.00236		38501	0.003	0.00236		38501	0.00167	0.00225		38501	0.00233	0.00212
38525.4	0.002	0.00236		38525.4	0.004	0.00236		38525.4	0.00367	0.00225		38525.4	0.002	0.00212
38549.8	0.002	0.00236		38549.8	0.002	0.00236		38549.8	0.00167	0.00225		38549.8	0.00133	0.00212
38574.2	0.000666667	0.00236		38574.2	0.00433	0.00236		38574.2	0.003	0.00224		38574.2	0.002	0.00212
38598.6	0.00267	0.00236		38598.6	0.00267	0.00236		38598.6	0.00333	0.00224		38598.6	0.004	0.00212
38623	0.002	0.00236		38623	0.00367	0.00236		38623	0.000666667	0.00224		38623	0.00267	0.00212
38647.5	0.00367	0.00236		38647.5	0.002	0.00236		38647.5	0.003	0.00224		38647.5	0.00167	0.00212
38671.9	0.00333	0.00236		38671.9	0.003	0.00236		38671.9	0.004	0.00224		38671.9	0.002	0.00212
38696.3	0.001	0.00236		38696.3	0.003	0.00236		38696.3	0.00333	0.00224		38696.3	0.005	0.00212
38720.7	0.00433	0.00236		38720.7	0.00133	0.00236		38720.7	0.00367	0.00224		38720.7	0.00233	0.00211
38745.1	0.005	0.00236		38745.1	0.003	0.00236		38745.1	0.00333	0.00224		38745.1	0.003	0.00211
38769.5	0.00267	0.00236		38769.5	0.00233	0.00236		38769.5	0.00333	0.00224		38769.5	0.00233	0.00211
38793.9	0.003	0.00236		38793.9	0.00233	0.00236		38793.9	0.00167	0.00224		38793.9	0.00233	0.00211
38818.4	0.00233	0.00236		38818.4	0.00267	0.00236		38818.4	0.00167	0.00224		38818.4	0.00267	0.00211
38842.8	0.00167	0.00236		38842.8	0.00333	0.00236		38842.8	0.002	0.00224		38842.8	0.00333	0.00211
38867.2	0.00467	0.00236		38867.2	0.00233	0.00236		38867.2	0.00567	0.00224		38867.2	0.00267	0.00211
38891.6	0.00267	0.00236		38891.6	0.003	0.00236		38891.6	0.00267	0.00224		38891.6	0.00233	0.00211
38916	0.00133	0.00236		38916	0.00167	0.00236		38916	0.00333	0.00224		38916	0.000666667	0.00211
38940.4	0.00267	0.00236		38940.4	0.003	0.00236		38940.4	0.00233	0.00224		38940.4	0.002	0.00211
38964.8	0.003	0.00236		38964.8	0.00167	0.00236		38964.8	0.00267	0.00224		38964.8	0.00267	0.00211
38989.3	0.004	0.00236		38989.3	0.00167	0.00236		38989.3	0.001	0.00224		38989.3	0.002	0.00211
39013.7	0.00133	0.00236		39013.7	0.003	0.00236		39013.7	0.003	0.00224		39013.7	0.002	0.00211
39038.1	0.003	0.00236		39038.1	0.00133	0.00236		39038.1	0.000666667	0.00224		39038.1	0.001	0.00211
39062.5	0.00133	0.00236		39062.5	0.001	0.00236		39062.5	0.00333	0.00224		39062.5	0.00167	0.00211
39086.9	0.003	0.00236		39086.9	0.004	0.00236		39086.9	0.003	0.00224		39086.9	0.00133	0.00211
39111.3	0.00133	0.00236		39111.3	0.002	0.00236		39111.3	0.00333	0.00224		39111.3	0.003	0.00211
39135.7	0.002	0.00236		39135.7	0.002	0.00236		39135.7	0.001	0.00224		39135.7	0.00167	0.00211
39160.2	0.00267	0.00236		39160.2	0.00167	0.00236		39160.2	0.00333	0.00224		39160.2	0.00267	0.00211
39184.6	0.00333	0.00236		39184.6	0.002	0.00236		39184.6	0.001	0.00224		39184.6	0.00233	0.00211
39209	0.00333	0.00236		39209	0.00267	0.00236		39209	0.00333	0.00224		39209	0.003	0.00211
39233.4	0.00333	0.00235		39233.4	0.00367	0.00236		39233.4	0.001	0.00224		39233.4	0.00233	0.00211
39257.8	0.00133	0.00235		39257.8	0.00267	0.00235		39257.8	0.00467	0.00224		39257.8	0.00367	0.00211
39282.2	0.00267	0.00235		39282.2	0.002	0.00235		39282.2	0.002	0.00224		39282.2	0.00533	0.00211
39306.6	0.00233	0.00235		39306.6	0.001	0.00235		39306.6	0.00267	0.00224		39306.6	0.00167	0.00211
39331.1	0.001	0.00235		39331.1	0.00233	0.00235		39331.1	0.003	0.00224		39331.1	0.001	0.00211
39355.5	0.00267	0.00235		39355.5	0.00267	0.00235		39355.5	0.004	0.00224		39355.5	0.00133	0.00211
39379.9	0.00133	0.00235		39379.9	0.00433	0.00235		39379.9	0.00167	0.00224		39379.9	0.004	0.00211
39404.3	0.00333	0.00235		39404.3	0.00167	0.00235		39404.3	0.00267	0.00224		39404.3	0.00233	0.00211
39428.7	0.00233	0.00235		39428.7	0.003	0.00235		39428.7	0.002	0.00224		39428.7	0.002	0.00211
39453.1	0.002	0.00235		39453.1	0.00233	0.00235		39453.1	0.003	0.00224		39453.1	0.003	0.00211
39477.5	0.00367	0.00235		39477.5	0.002	0.00235		39477.5	0.002	0.00224		39477.5	0.00333	0.00211
39502	0.00267	0.00235		39502	0.00167	0.00235		39502	0.003	0.00224		39502	0.002	0.00211
39526.4	0.00333	0.00235		39526.4	0.004	0.00235		39526.4	0.003	0.00224		39526.4	0.003	0.00211
39550.8	0.003	0.00235		39550.8	0.00267	0.00235		39550.8	0.00333	0.00224		39550.8	0.00333	0.00211
39575.2	0.004	0.00235		39575.2	0.00133	0.00235		39575.2	0.00233	0.00224		39575.2	0.00133	0.00211
39599.6	0.00233	0.00235		39599.6	0.002	0.00235		39599.6	0.00167	0.00224		39599.6	0.002	0.00211
39624	0.00267	0.00235		39624	0.003	0.00235		39624	0.002	0.00224		39624	0.004	0.00211
39648.4	0.002	0.00235		39648.4	0.00233	0.00235		39648.4	0.00133	0.00224		39648.4	0.00267	0.00211
39672.9	0.00233	0.00235		39672.9	0.00367	0.00235		39672.9	0.00267	0.00224		39672.9	0.00133	0.00211
39697.3	0.00333	0.00235		39697.3	0.003	0.00235		39697.3	0.00367	0.00224		39697.3	0.00133	0.00211
39721.7	0.002	0.00235		39721.7	0.000666667	0.00235		39721.7	0.00233	0.00224		39721.7	0.003	0.00211
39746.1	0.00367	0.00235		39746.1	0.00233	0.00235		39746.1	0.00167	0.00224		39746.1	0.002	0.00211
39770.5	0.00267	0.00235		39770.5	0.00133	0.00235		39770.5	0.002	0.00224		39770.5	0.00167	0.00211
39794.9	0.00233	0.00235		39794.9	0.000666667	0.00235		39794.9	0.00167	0.00223		39794.9	0.003	0.00211
39819.3	0.00167	0.00235		39819.3	0.00333	0.00235		39819.3	0.00333	0.00223		39819.3	0.00167	0.00211
39843.8	0.00233	0.00235		39843.8	0.003	0.00235		39843.8	0.004	0.00223		39843.8	0.00233	0.00211
39868.2	0.00333	0.00235		39868.2	0.00267	0.00235		39868.2	0.003	0.00223		39868.2	0.00233	0.00211
39892.6	0.00333	0.00235		39892.6	0.00333	0.00235		39892.6	0.00333	0.00223		39892.6	0.004	0.00211
39917	0.00267	0.00235		39917	0.00433	0.00235		39917	0.00367	0.00223		39917	0.00333	0.0021
39941.4	0.00233	0.00235		39941.4	0.00167	0.00235		39941.4	0.00267	0.00223		39941.4	0.00167	0.0021
39965.8	0.00367	0.00235		39965.8	0.00167	0.00235		39965.8	0.00167	0.00223		39965.8	0.00233	0.0021
39990.2	0.00233	0.00235		39990.2	0.00233	0.00235		39990.2	0.00167	0.00223		39990.2	0.00267	0.0021
40014.6	0.00267	0.00235		40014.6	0.00267	0.00235		40014.6	0.00333	0.00223		40014.6	0.00233	0.0021
40039.1	0.000666667	0.00235		40039.1	0.00233	0.00235		40039.1	0.00233	0.00223		40039.1	0.001	0.0021
40063.5	0.004	0.00235		40063.5	0.00267	0.00235		40063.5	0.00267	0.00223		40063.5	0.003	0.0021
40087.9	0.00133	0.00235		40087.9	0.00167	0.00235		40087.9	0.00167	0.00223		40087.9	0.00267	0.0021
40112.3	0.004	0.00235		40112.3	0.004	0.00235		40112.3	0.002	0.00223		40112.3	0.00133	0.0021
40136.7	0.00233	0.00235		40136.7	0.002	0.00235		40136.7	0.00167	0.00223		40136.7	0.00267	0.0021
40161.1	0.003	0.00235		40161.1	0.003	0.00235		40161.1	0.00233	0.00223		40161.1	0.004	0.0021
40185.5	0.00233	0.00235		40185.5	0.00333	0.00235		40185.5	0.002	0.00223		40185.5	0.004	0.0021
40210	0.00267	0.00235		40210	0.00267	0.00235		40210	0.00133	0.00223		40210	0.00167	0.0021
40234.4	0.00167	0.00235		40234.4	0.00233	0.00235		40234.4	0.00233	0.00223		40234.4	0.00133	0.0021
40258.8	0.005	0.00235		40258.8	0.003	0.00235		40258.8	0.00233	0.00223		40258.8	0.00367	0.0021
40283.2	0.00367	0.00235		40283.2	0.00267	0.00235		40283.2	0.00167	0.00223		40283.2	0.00267	0.0021
40307.6	0.00133	0.00235		40307.6	0.000666667	0.00235		40307.6	0.00367	0.00223		40307.6	0.00167	0.0021
40332	0.003	0.00235		40332	0.000666667	0.00235		40332	0.00267	0.00223		40332	0.00133	0.0021
40356.4	0.00167	0.00235		40356.4	0.003	0.00235		40356.4	0.00233	0.00223		40356.4	0.00167	0.0021
40380.9	0.00233	0.00235		40380.9	0.00233	0.00234		40380.9	0.003	0.00223		40380.9	0.00167	0.0021
40405.3	0.00267	0.00235		40405.3	0.00233	0.00234		40405.3	0.00133	0.00223		40405.3	0.00133	0.0021
40429.7	0.00267	0.00235		40429.7	0.00233	0.00234		40429.7	0.00433	0.00223		40429.7	0.00267	0.0021
40454.1	0.00233	0.00235		40454.1	0.00267	0.00234		40454.1	0.00233	0.00223		40454.1	0.00133	0.0021
40478.5	0.004	0.00235		40478.5	0.00333	0.00234		40478.5	0.00267	0.00223		40478.5	0.00333	0.0021
40502.9	0.00233	0.00235		40502.9	0.00467	0.00234		40502.9	0.00233	0.00223		40502.9	0.004	0.0021
40527.3	0.00333	0.00235		40527.3	0.00167	0.00234		40527.3	0.003	0.00223		40527.3	0.001	0.0021
40551.8	0.00233	0.00235		40551.8	0.00233	0.00234		40551.8	0.00267	0.00223		40551.8	0.00367	0.0021
40576.2	0.001	0.00235		40576.2	0.00167	0.00234		40576.2	0.00233	0.00223		40576.2	0.00233	0.0021
40600.6	0.00167	0.00234		40600.6	0.003	0.00234		40600.6	0.00233	0.00223		40600.6	0.003	0.0021
40625	0.00133	0.00234		40625	0.002	0.00234		40625	0.002	0.00223		40625	0.00167	0.0021
40649.4	0.00267	0.00234		40649.4	0.003	0.00234		40649.4	0.00367	0.00223		40649.4	0.002	0.0021
40673.8	0.00233	0.00234		40673.8	0.003	0.00234		40673.8	0.003	0.00223		40673.8	0.002	0.0021
40698.2	0.00267	0.00234		40698.2	0.002	0.00234		40698.2	0.00367	0.00223		40698.2	0.003	0.0021
40722.7	0.00167	0.00234		40722.7	0.003	0.00234		40722.7	0.00133	0.00223		40722.7	0.004	0.0021
40747.1	0.00133	0.00234		40747.1	0.00367	0.00234		40747.1	0.00167	0.00223		40747.1	0.001	0.0021
40771.5	0.00333	0.00234		40771.5	0.003	0.00234		40771.5	0.004	0.00223		40771.5	0.003	0.0021
40795.9	0.002	0.00234		40795.9	0.00367	0.00234		40795.9	0.001	0.00223		40795.9	0.00267	0.0021
40820.3	0.00167	0.00234		40820.3	0.00167	0.00234		40820.3	0.002	0.00223		40820.3	0.00333	0.0021
40844.7	0.00267	0.00234		40844.7	0.002	0.00234		40844.7	0.00233	0.00223		40844.7	0.00267	0.0021
40869.1	0.00167	0.00234		40869.1	0.003	0.00234		40869.1	0.00167	0.00223		40869.1	0.003	0.0021
40893.6	0.00133	0.00234		40893.6	0.005	0.00234		40893.6	0.002	0.00223		40893.6	0.00133	0.0021
40918	0.002	0.00234		40918	0.00367	0.00234		40918	0.00433	0.00223		40918	0.002	0.0021
40942.4	0.00333	0.00234		40942.4	0.00133	0.00234		40942.4	0.00333	0.00223		40942.4	0.002	0.0021
40966.8	0.003	0.00234		40966.8	0.003	0.00234		40966.8	0.00267	0.00223		40966.8	0.00167	0.0021
40991.2	0.00233	0.00234		40991.2	0.000333333	0.00234		40991.2	0.00467	0.00223		40991.2	0.004	0.0021
41015.6	0.00367	0.00234		41015.6	0.000666667	0.00234		41015.6	0.00333	0.00223		41015.6	0.00167	0.0021
41040	0.00233	0.00234		41040	0.00133	0.00234		41040	0.00233	0.00223		41040	0.004	0.0021
41064.5	0.00133	0.00234		41064.5	0.00267	0.00234		41064.5	0.003	0.00223		41064.5	0.003	0.0021
41088.9	0.00167	0.00234		41088.9	0.005	0.00234		41088.9	0.00167	0.00223		41088.9	0.00267	0.0021
41113.3	0.004	0.00234		41113.3	0.00167	0.00234		41113.3	0.002	0.00223		41113.3	0.00233	0.0021
41137.7	0.00133	0.00234		41137.7	0.002	0.00234		41137.7	0.00333	0.00223		41137.7	0.00367	0.0021
41162.1	0.00233	0.00234		41162.1	0.00333	0.00234		41162.1	0.003	0.00223		41162.1	0.001	0.0021
41186.5	0.003	0.00234		41186.5	0.003	0.00234		41186.5	0.00233	0.00223		41186.5	0.00167	0.0021
41210.9	0.00167	0.00234		41210.9	0.00233	0.00234		41210.9	0.002	0.00223		41210.9	0.003	0.0021
41235.4	0.002	0.00234		41235.4	0.002	0.00234		41235.4	0.00333	0.00223		41235.4	0.00167	0.0021
41259.8	0.003	0.00234		41259.8	0.00167	0.00234		41259.8	0.00267	0.00223		41259.8	0.003	0.0021
41284.2	0.00133	0.00234		41284.2	0.003	0.00234		41284.2	0.00167	0.00222		41284.2	0.00167	0.0021
41308.6	0.00167	0.00234		41308.6	0.002	0.00234		41308.6	0.00367	0.00222		41308.6	0.00267	0.0021
41333	0.00267	0.00234		41333	0.00333	0.00234		41333	0.00267	0.00222		41333	0.00267	0.0021
41357.4	0.002	0.00234		41357.4	0.00367	0.00234		41357.4	0.00333	0.00222		41357.4	0.001	0.0021
41381.8	0.00167	0.00234		41381.8	0.00233	0.00234		41381.8	0.003	0.00222		41381.8	0.00233	0.00209
41406.2	0.00567	0.00234		41406.2	0.00233	0.00234		41406.2	0.003	0.00222		41406.2	0.00233	0.00209
41430.7	0.002	0.00234		41430.7	0.00233	0.00234		41430.7	0.00333	0.00222		41430.7	0.003	0.00209
41455.1	0.001	0.00234		41455.1	0.00233	0.00234		41455.1	0.00267	0.00222		41455.1	0.002	0.00209
41479.5	0.00233	0.00234		41479.5	0.00233	0.00234		41479.5	0.00167	0.00222		41479.5	0.00367	0.00209
41503.9	0.00167	0.00234		41503.9	0.00267	0.00234		41503.9	0.00167	0.00222		41503.9	0.00167	0.00209
41528.3	0.00133	0.00234		41528.3	0.00167	0.00234		41528.3	0.001	0.00222		41528.3	0.00367	0.00209
41552.7	0.00167	0.00234		41552.7	0.00267	0.00234		41552.7	0.003	0.00222		41552.7	0.00133	0.00209
41577.1	0.003	0.00234		41577.1	0.00267	0.00234		41577.1	0.00233	0.00222		41577.1	0.00333	0.00209
41601.6	0.002	0.00234		41601.6	0.00133	0.00234		41601.6	0.00333	0.00222		41601.6	0.002	0.00209
41626	0.00367	0.00234		41626	0.002	0.00234		41626	0.00167	0.00222		41626	0.00133	0.00209
41650.4	0.00267	0.00234		41650.4	0.00267	0.00234		41650.4	0.00167	0.00222		41650.4	0.003	0.00209
41674.8	0.00233	0.00234		41674.8	0.001	0.00234		41674.8	0.003	0.00222		41674.8	0.00233	0.00209
41699.2	0.00467	0.00234		41699.2	0.00133	0.00234		41699.2	0.00233	0.00222		41699.2	0.001	0.00209
41723.6	0.00233	0.00234		41723.6	0.00333	0.00234		41723.6	0.00133	0.00222		41723.6	0.002	0.00209
41748	0.00167	0.00234		41748	0.00233	0.00233		41748	0.00167	0.00222		41748	0.002	0.00209
41772.5	0.001	0.00234		41772.5	0.00367	0.00233		41772.5	0.003	0.00222		41772.5	0.00233	0.00209
41796.9	0.00167	0.00234		41796.9	0.00167	0.00233		41796.9	0.002	0.00222		41796.9	0.003	0.00209
41821.3	0.004	0.00234		41821.3	0.00233	0.00233		41821.3	0.00233	0.00222		41821.3	0.00167	0.00209
41845.7	0.00433	0.00234		41845.7	0.00333	0.00233		41845.7	0.00167	0.00222		41845.7	0.004	0.00209
41870.1	0.00333	0.00234		41870.1	0.00267	0.00233		41870.1	0.002	0.00222		41870.1	0.002	0.00209
41894.5	0.003	0.00234		41894.5	0.00367	0.00233		41894.5	0.00267	0.00222		41894.5	0.001	0.00209
41918.9	0.002	0.00234		41918.9	0.003	0.00233		41918.9	0.002	0.00222		41918.9	0.00233	0.00209
41943.4	0.00367	0.00234		41943.4	0.004	0.00233		41943.4	0.001	0.00222		41943.4	0.00467	0.00209
41967.8	0.00133	0.00234		41967.8	0.00533	0.00233		41967.8	0.00233	0.00222		41967.8	0.00167	0.00209
41992.2	0.00133	0.00234		41992.2	0.00233	0.00233		41992.2	0.00267	0.00222		41992.2	0.002	0.00209
42016.6	0.00167	0.00234		42016.6	0.00233	0.00233		42016.6	0.003	0.00222		42016.6	0.00167	0.00209
42041	0.00267	0.00234		42041	0.002	0.00233		42041	0.00267	0.00222		42041	0.00333	0.00209
42065.4	0.002	0.00234		42065.4	0.00367	0.00233		42065.4	0.00367	0.00222		42065.4	0.00167	0.00209
42089.8	0.001	0.00234		42089.8	0.00333	0.00233		42089.8	0.002	0.00222		42089.8	0.00167	0.00209
42114.3	0.00167	0.00234		42114.3	0.001	0.00233		42114.3	0.003	0.00222		42114.3	0.00367	0.00209
42138.7	0.001	0.00234		42138.7	0.003	0.00233		42138.7	0.003	0.00222		42138.7	0.002	0.00209
42163.1	0.00233	0.00234		42163.1	0.004	0.00233		42163.1	0.00233	0.00222		42163.1	0.003	0.00209
42187.5	0.00267	0.00234		42187.5	0.001	0.00233		42187.5	0.003	0.00222		42187.5	0.003	0.00209
42211.9	0.002	0.00234		42211.9	0.00267	0.00233		42211.9	0.00267	0.00222		42211.9	0.003	0.00209
42236.3	0.001	0.00234		42236.3	0.00433	0.00233		42236.3	0.003	0.00222		42236.3	0.00333	0.00209
42260.7	0.00333	0.00234		42260.7	0.002	0.00233		42260.7	0.00133	0.00222		42260.7	0.00167	0.00209
42285.2	0.00233	0.00234		42285.2	0.00167	0.00233		42285.2	0.002	0.00222		42285.2	0.00167	0.00209
42309.6	0.00267	0.00234		42309.6	0.001	0.00233		42309.6	0.00167	0.00222		42309.6	0.00267	0.00209
42334	0.00333	0.00233		42334	0.00133	0.00233		42334	0.003	0.00222		42334	0.00267	0.00209
42358.4	0.00467	0.00233		42358.4	0.00433	0.00233		42358.4	0.00267	0.00222		42358.4	0.00433	0.00209
42382.8	0.00333	0.00233		42382.8	0.00433	0.00233		42382.8	0.00133	0.00222		42382.8	0.00167	0.00209
42407.2	0.004	0.00233		42407.2	0.00167	0.00233		42407.2	0.00267	0.00222		42407.2	0.004	0.00209
42431.6	0.00267	0.00233		42431.6	0.000666667	0.00233		42431.6	0.00267	0.00222		42431.6	0.00233	0.00209
42456.1	0.003	0.00233		42456.1	0.00133	0.00233		42456.1	0.003	0.00222		42456.1	0.003	0.00209
42480.5	0.00267	0.00233		42480.5	0.00167	0.00233		42480.5	0.002	0.00222		42480.5	0.00133	0.00209
42504.9	0.00133	0.00233		42504.9	0.00167	0.00233		42504.9	0.00267	0.00222		42504.9	0.002	0.00209
42529.3	0.001	0.00233		42529.3	0.005	0.00233		42529.3	0.000666667	0.00222		42529.3	0.00233	0.00209
42553.7	0.003	0.00233		42553.7	0.00267	0.00233		42553.7	0.002	0.00222		42553.7	0.000666667	0.00209
42578.1	0.00233	0.00233		42578.1	0.00333	0.00233		42578.1	0.001	0.00222		42578.1	0.001	0.00209
42602.5	0.00133	0.00233		42602.5	0.00367	0.00233		42602.5	0.00233	0.00222		42602.5	0.00267	0.00209
42627	0.002	0.00233		42627	0.00233	0.00233		42627	0.004	0.00222		42627	0.00167	0.00209
42651.4	0.003	0.00233		42651.4	0.00167	0.00233		42651.4	0.00233	0.00222		42651.4	0.003	0.00209
42675.8	0.00267	0.00233		42675.8	0.00233	0.00233		42675.8	0.003	0.00222		42675.8	0.00233	0.00209
42700.2	0.00267	0.00233		42700.2	0.00233	0.00233		42700.2	0.00333	0.00222		42700.2	0.00467	0.00209
42724.6	0.00233	0.00233		42724.6	0.00267	0.00233		42724.6	0.00267	0.00222		42724.6	0.00167	0.00209
42749	0.00333	0.00233		42749	0.00233	0.00233		42749	0.001	0.00222		42749	0.00333	0.00209
42773.4	0.00367	0.00233		42773.4	0.004	0.00233		42773.4	0.00167	0.00222		42773.4	0.00233	0.00209
42797.9	0.00267	0.00233		42797.9	0.002	0.00233		42797.9	0.00367	0.00222		42797.9	0.002	0.00209
42822.3	0.00367	0.00233		42822.3	0.00267	0.00233		42822.3	0.00167	0.00222		42822.3	0.002	0.00209
42846.7	0.003	0.00233		42846.7	0.00167	0.00233		42846.7	0.00133	0.00222		42846.7	0.000666667	0.00209
42871.1	0.00133	0.00233		42871.1	0.003	0.00233		42871.1	0.00367	0.00222		42871.1	0.003	0.00209
42895.5	0.00133	0.00233		42895.5	0.00367	0.00233		42895.5	0.00233	0.00222		42895.5	0.003	0.00209
42919.9	0.00267	0.00233		42919.9	0.00133	0.00233		42919.9	0.00333	0.00222		42919.9	0.00367	0.00209
42944.3	0.00367	0.00233		42944.3	0.00233	0.00233		42944.3	0.003	0.00222		42944.3	0.003	0.00209
42968.8	0.00167	0.00233		42968.8	0.00233	0.00233		42968.8	0.002	0.00222		42968.8	0.002	0.00209
42993.2	0.00167	0.00233		42993.2	0.003	0.00233		42993.2	0.00267	0.00222		42993.2	0.00267	0.00209
43017.6	0.00167	0.00233		43017.6	0.002	0.00233		43017.6	0.003	0.00222		43017.6	0.00267	0.00209
43042	0.001	0.00233		43042	0.00267	0.00233		43042	0.002	0.00222		43042	0.00167	0.00209
43066.4	0.00333	0.00233		43066.4	0.001	0.00233		43066.4	0.00333	0.00222		43066.4	0.000666667	0.00209
43090.8	0.001	0.00233		43090.8	0.00267	0.00233		43090.8	0.002	0.00222		43090.8	0.003	0.00209
43115.2	0.00233	0.00233		43115.2	0.00167	0.00233		43115.2	0.000333333	0.00222		43115.2	0.001	0.00209
43139.6	0.003	0.00233		43139.6	0.002	0.00233		43139.6	0.00267	0.00222		43139.6	0.00267	0.00209
43164.1	0.00167	0.00233		43164.1	0.00267	0.00233		43164.1	0.00267	0.00222		43164.1	0.002	0.00209
43188.5	0.002	0.00233		43188.5	0.004	0.00233		43188.5	0.00133	0.00222		43188.5	0.002	0.00209
43212.9	0.004	0.00233		43212.9	0.001	0.00233		43212.9	0.00267	0.00221		43212.9	0.00167	0.00209
43237.3	0.00367	0.00233		43237.3	0.004	0.00233		43237.3	0.00267	0.00221		43237.3	0.00167	0.00209
43261.7	0.002	0.00233		43261.7	0.00267	0.00233		43261.7	0.00233	0.00221		43261.7	0.002	0.00208
43286.1	0.003	0.00233		43286.1	0.003	0.00233		43286.1	0.003	0.00221		43286.1	0.004	0.00208
43310.5	0.002	0.00233		43310.5	0.00233	0.00233		43310.5	0.00233	0.00221		43310.5	0.003	0.00208
43335	0.00267	0.00233		43335	0.00133	0.00233		43335	0.00467	0.00221		43335	0.001	0.00208
43359.4	0.00133	0.00233		43359.4	0.00233	0.00233		43359.4	0.00267	0.00221		43359.4	0.002	0.00208
43383.8	0.00267	0.00233		43383.8	0.00267	0.00233		43383.8	0.00167	0.00221		43383.8	0.001	0.00208
43408.2	0.00233	0.00233		43408.2	0.00233	0.00233		43408.2	0.00233	0.00221		43408.2	0.001	0.00208
43432.6	0.00367	0.00233		43432.6	0.00133	0.00233		43432.6	0.00133	0.00221		43432.6	0.00233	0.00208
43457	0.00333	0.00233		43457	0.00133	0.00232		43457	0.00133	0.00221		43457	0.003	0.00208
43481.4	0.003	0.00233		43481.4	0.00167	0.00232		43481.4	0.00233	0.00221		43481.4	0.00233	0.00208
43505.9	0.003	0.00233		43505.9	0.00133	0.00232		43505.9	0.00267	0.00221		43505.9	0.00233	0.00208
43530.3	0.00267	0.00233		43530.3	0.00133	0.00232		43530.3	0.00167	0.00221		43530.3	0.002	0.00208
43554.7	0.00133	0.00233		43554.7	0.00167	0.00232		43554.7	0.004	0.00221		43554.7	0.000666667	0.00208
43579.1	0.00233	0.00233		43579.1	0.00267	0.00232		43579.1	0.00333	0.00221		43579.1	0.002	0.00208
43603.5	0.00267	0.00233		43603.5	0.00467	0.00232		43603.5	0.003	0.00221		43603.5	0.00233	0.00208
43627.9	0.00333	0.00233		43627.9	0.00267	0.00232		43627.9	0.004	0.00221		43627.9	0.00267	0.00208
43652.3	0.00133	0.00233		43652.3	0.00333	0.00232		43652.3	0.00233	0.00221		43652.3	0.00167	0.00208
43676.8	0.00267	0.00233		43676.8	0.003	0.00232		43676.8	0.00333	0.00221		43676.8	0.001	0.00208
43701.2	0.00333	0.00233		43701.2	0.00267	0.00232		43701.2	0.00233	0.00221		43701.2	0.00233	0.00208
43725.6	0.002	0.00233		43725.6	0.00233	0.00232		43725.6	0.001	0.00221		43725.6	0.000666667	0.00208
43750	0.00133	0.00233		43750	0.00433	0.00232		43750	0.004	0.00221		43750	0.00233	0.00208
43774.4	0.00333	0.00233		43774.4	0.00133	0.00232		43774.4	0.00233	0.00221		43774.4	0.002	0.00208
43798.8	0.00333	0.00233		43798.8	0.003	0.00232		43798.8	0.00133	0.00221		43798.8	0.00267	0.00208
43823.2	0.00133	0.00233		43823.2	0.00167	0.00232		43823.2	0.00333	0.00221		43823.2	0.002	0.00208
43847.7	0.002	0.00233		43847.7	0.003	0.00232		43847.7	0.00233	0.00221		43847.7	0.00267	0.00208
43872.1	0.002	0.00233		43872.1	0.002	0.00232		43872.1	0.000666667	0.00221		43872.1	0.00333	0.00208
43896.5	0.00267	0.00233		43896.5	0.00233	0.00232		43896.5	0.002	0.00221		43896.5	0.00267	0.00208
43920.9	0.00333	0.00233		43920.9	0.003	0.00232		43920.9	0.00267	0.00221		43920.9	0.00133	0.00208
43945.3	0.003	0.00233		43945.3	0.004	0.00232		43945.3	0.00167	0.00221		43945.3	0.003	0.00208
43969.7	0.002	0.00233		43969.7	0.00167	0.00232		43969.7	0.00133	0.00221		43969.7	0.00167	0.00208
43994.1	0.00333	0.00233		43994.1	0.003	0.00232		43994.1	0.001	0.00221		43994.1	0.00167	0.00208
44018.6	0.00367	0.00233		44018.6	0.00233	0.00232		44018.6	0.00333	0.00221		44018.6	0.00167	0.00208
44043	0.002	0.00233		44043	0.002	0.00232		44043	0.00367	0.00221		44043	0.003	0.00208
44067.4	0.002	0.00233		44067.4	0.00133	0.00232		44067.4	0.00267	0.00221		44067.4	0.00233	0.00208
44091.8	0.00133	0.00233		44091.8	0.00167	0.00232		44091.8	0.00267	0.00221		44091.8	0.001	0.00208
44116.2	0.00233	0.00233		44116.2	0.00267	0.00232		44116.2	0.00267	0.00221		44116.2	0.003	0.00208
44140.6	0.00267	0.00233		44140.6	0.00233	0.00232		44140.6	0.00133	0.00221		44140.6	0.00133	0.00208
44165	0.00467	0.00233		44165	0.00333	0.00232		44165	0.00467	0.00221		44165	0.00267	0.00208
44189.5	0.00267	0.00233		44189.5	0.003	0.00232		44189.5	0.00333	0.00221		44189.5	0.00133	0.00208
44213.9	0.00367	0.00233		44213.9	0.00333	0.00232		44213.9	0.002	0.00221		44213.9	0.003	0.00208
44238.3	0.002	0.00233		44238.3	0.00367	0.00232		44238.3	0.00167	0.00221		44238.3	0.00167	0.00208
44262.7	0.00167	0.00233		44262.7	0.003	0.00232		44262.7	0.002	0.00221		44262.7	0.00367	0.00208
44287.1	0.003	0.00233		44287.1	0.002	0.00232		44287.1	0.00267	0.00221		44287.1	0.00233	0.00208
44311.5	0.00233	0.00233		44311.5	0.00133	0.00232		44311.5	0.00267	0.00221		44311.5	0.003	0.00208
44335.9	0.001	0.00233		44335.9	0.00433	0.00232		44335.9	0.003	0.00221		44335.9	0.00267	0.00208
44360.4	0.00133	0.00233		44360.4	0.00233	0.00232		44360.4	0.00367	0.00221		44360.4	0.001	0.00208
44384.8	0.00267	0.00233		44384.8	0.00233	0.00232		44384.8	0.00233	0.00221		44384.8	0.004	0.00208
44409.2	0.00333	0.00233		44409.2	0.00233	0.00232		44409.2	0.002	0.00221		44409.2	0.00167	0.00208
44433.6	0.001	0.00233		44433.6	0.00367	0.00232		44433.6	0.00333	0.00221		44433.6	0.00333	0.00208
44458	0.00167	0.00233		44458	0.001	0.00232		44458	0.003	0.00221		44458	0.00233	0.00208
44482.4	0.001	0.00233		44482.4	0.002	0.00232		44482.4	0.00233	0.00221		44482.4	0.003	0.00208
44506.8	0.00233	0.00233		44506.8	0.002	0.00232		44506.8	0.00133	0.00221		44506.8	0.00267	0.00208
44531.2	0.00267	0.00233		44531.2	0.00333	0.00232		44531.2	0.00267	0.00221		44531.2	0.004	0.00208
44555.7	0.00233	0.00233		44555.7	0.005	0.00232		44555.7	0.00167	0.00221		44555.7	0.00233	0.00208
44580.1	0.002	0.00233		44580.1	0.00233	0.00232		44580.1	0.00233	0.00221		44580.1	0.000666667	0.00208
44604.5	0.003	0.00233		44604.5	0.00133	0.00232		44604.5	0.003	0.00221		44604.5	0.00333	0.00208
44628.9	0.00267	0.00233		44628.9	0.00167	0.00232		44628.9	0.00333	0.00221		44628.9	0.00333	0.00208
44653.3	0.00167	0.00233		44653.3	0.000666667	0.00232		44653.3	0.000333333	0.00221		44653.3	0.00167	0.00208
44677.7	0.002	0.00233		44677.7	0.001	0.00232		44677.7	0.00233	0.00221		44677.7	0.00433	0.00208
44702.1	0.003	0.00233		44702.1	0.00333	0.00232		44702.1	0.001	0.00221		44702.1	0.00233	0.00208
44726.6	0.002	0.00232		44726.6	0.000666667	0.00232		44726.6	0.00333	0.00221		44726.6	0.00233	0.00208
44751	0.003	0.00232		44751	0.002	0.00232		44751	0.002	0.00221		44751	0.000666667	0.00208
44775.4	0.00333	0.00232		44775.4	0.00167	0.00232		44775.4	0.00367	0.00221		44775.4	0.00333	0.00208
44799.8	0.00133	0.00232		44799.8	0.000666667	0.00232		44799.8	0.003	0.00221		44799.8	0.00133	0.00208
44824.2	0.00233	0.00232		44824.2	0.00267	0.00232		44824.2	0.00167	0.00221		44824.2	0.00233	0.00208
44848.6	0.00267	0.00232		44848.6	0.004	0.00232		44848.6	0.001	0.00221		44848.6	0.00267	0.00208
44873	0.003	0.00232		44873	0.00267	0.00232		44873	0.002	0.00221		44873	0.00133	0.00208
44897.5	0.005	0.00232		44897.5	0.003	0.00232		44897.5	0.002	0.00221		44897.5	0.00367	0.00208
44921.9	0.00267	0.00232		44921.9	0.00333	0.00232		44921.9	0.00367	0.00221		44921.9	0.00233	0.00208
44946.3	0.00167	0.00232		44946.3	0.00167	0.00232		44946.3	0.003	0.00221		44946.3	0.00267	0.00208
44970.7	0.00267	0.00232		44970.7	0.003	0.00232		44970.7	0.00433	0.00221		44970.7	0.002	0.00208
44995.1	0.00233	0.00232		44995.1	0.00233	0.00232		44995.1	0.00167	0.00221		44995.1	0.001	0.00208
45019.5	0.00267	0.00232		45019.5	0.00267	0.00232		45019.5	0.002	0.00221		45019.5	0.00233	0.00208
45043.9	0.00267	0.00232		45043.9	0.00233	0.00232		45043.9	0.00533	0.00221		45043.9	0.00133	0.00208
45068.4	0.002	0.00232		45068.4	0.00367	0.00232		45068.4	0.00233	0.00221		45068.4	0.00233	0.00208
45092.8	0.001	0.00232		45092.8	0.00233	0.00232		45092.8	0.004	0.00221		45092.8	0.00233	0.00208
45117.2	0.002	0.00232		45117.2	0.003	0.00232		45117.2	0.004	0.00221		45117.2	0.00333	0.00208
45141.6	0.000666667	0.00232		45141.6	0.002	0.00232		45141.6	0.00333	0.00221		45141.6	0.004	0.00208
45166	0.00333	0.00232		45166	0.003	0.00232		45166	0.00167	0.00221		45166	0.00267	0.00208
45190.4	0.000666667	0.00232		45190.4	0.00267	0.00232		45190.4	0.001	0.00221		45190.4	0.002	0.00208
45214.8	0.00133	0.00232		45214.8	0.00267	0.00232		45214.8	0.001	0.00221		45214.8	0.00267	0.00208
45239.3	0.00133	0.00232		45239.3	0.00233	0.00232		45239.3	0.00333	0.00221		45239.3	0.003	0.00208
45263.7	0.00233	0.00232		45263.7	0.00267	0.00232		45263.7	0.00167	0.00221		45263.7	0.00267	0.00208
45288.1	0.003	0.00232		45288.1	0.00133	0.00232		45288.1	0.00233	0.00221		45288.1	0.00233	0.00208
45312.5	0.00267	0.00232		45312.5	0.00333	0.00232		45312.5	0.002	0.00221		45312.5	0.00167	0.00208
45336.9	0.002	0.00232		45336.9	0.003	0.00232		45336.9	0.00333	0.00221		45336.9	0.000666667	0.00208
45361.3	0.002	0.00232		45361.3	0.00233	0.00232		45361.3	0.003	0.00221		45361.3	0.00267	0.00208
45385.7	0.00167	0.00232		45385.7	0.003	0.00232		45385.7	0.002	0.00221		45385.7	0.001	0.00208
45410.2	0.00267	0.00232		45410.2	0.002	0.00232		45410.2	0.00233	0.00221		45410.2	0.00367	0.00208
45434.6	0.004	0.00232		45434.6	0.00267	0.00232		45434.6	0.00133	0.00221		45434.6	0.001	0.00208
45459	0.000666667	0.00232		45459	0.00167	0.00232		45459	0.00133	0.00221		45459	0.001	0.00208
45483.4	0.00267	0.00232		45483.4	0.002	0.00232		45483.4	0.003	0.00221		45483.4	0.00333	0.00208
45507.8	0.00367	0.00232		45507.8	0.002	0.00232		45507.8	0.00267	0.00221		45507.8	0.00333	0.00208
45532.2	0.00233	0.00232		45532.2	0.002	0.00232		45532.2	0.00367	0.00221		45532.2	0.00333	0.00208
45556.6	0.00233	0.00232		45556.6	0.003	0.00232		45556.6	0.001	0.00221		45556.6	0.002	0.00208
45581.1	0.00267	0.00232		45581.1	0.002	0.00232		45581.1	0.00233	0.00221		45581.1	0.001	0.00208
45605.5	0.003	0.00232		45605.5	0.00267	0.00232		45605.5	0.00333	0.00221		45605.5	0.00267	0.00208
45629.9	0.00333	0.00232		45629.9	0.00267	0.00232		45629.9	0.00333	0.00221		45629.9	0.00167	0.00208
45654.3	0.00267	0.00232		45654.3	0.00233	0.00232		45654.3	0.00167	0.00221		45654.3	0.00133	0.00208
45678.7	0.00233	0.00232		45678.7	0.002	0.00232		45678.7	0.00333	0.00221		45678.7	0.00267	0.00208
45703.1	0.002	0.00232		45703.1	0.00167	0.00232		45703.1	0.00167	0.00221		45703.1	0.003	0.00208
45727.5	0.00367	0.00232		45727.5	0.00233	0.00232		45727.5	0.00267	0.00221		45727.5	0.00167	0.00208
45752	0.00133	0.00232		45752	0.000333333	0.00232		45752	0.000666667	0.00221		45752	0.002	0.00208
45776.4	0.00333	0.00232		45776.4	0.00233	0.00231		45776.4	0.00167	0.00221		45776.4	0.00433	0.00208
45800.8	0.00267	0.00232		45800.8	0.00167	0.00231		45800.8	0.00267	0.00221		45800.8	0.00267	0.00208
45825.2	0.00267	0.00232		45825.2	0.00133	0.00231		45825.2	0.00333	0.00221		45825.2	0.00333	0.00208
45849.6	0.00367	0.00232		45849.6	0.00167	0.00231		45849.6	0.00167	0.00221		45849.6	0.001	0.00208
45874	0.002	0.00232		45874	0.003	0.00231		45874	0.00267	0.00221		45874	0.00167	0.00208
45898.4	0.001	0.00232		45898.4	0.00333	0.00231		45898.4	0.002	0.00221		45898.4	0.00167	0.00208
45922.9	0.00333	0.00232		45922.9	0.00267	0.00231		45922.9	0.00333	0.00221		45922.9	0.00233	0.00207
45947.3	0.003	0.00232		45947.3	0.00167	0.00231		45947.3	0.00333	0.00221		45947.3	0.00233	0.00207
45971.7	0.00233	0.00232		45971.7	0.000666667	0.00231		45971.7	0.00233	0.00221		45971.7	0.004	0.00207
45996.1	0.003	0.00232		45996.1	0.00167	0.00231		45996.1	0.003	0.00221		45996.1	0.000333333	0.00207
46020.5	0.001	0.00232		46020.5	0.00167	0.00231		46020.5	0.00233	0.0022		46020.5	0.002	0.00207
46044.9	0.00267	0.00232		46044.9	0.00333	0.00231		46044.9	0.002	0.0022		46044.9	0.00267	0.00207
46069.3	0.001	0.00232		46069.3	0.00233	0.00231		46069.3	0.00333	0.0022		46069.3	0.001	0.00207
46093.8	0.00267	0.00232		46093.8	0.00333	0.00231		46093.8	0.001	0.0022		46093.8	0.00267	0.00207
46118.2	0.004	0.00232		46118.2	0.003	0.00231		46118.2	0.001	0.0022		46118.2	0.00333	0.00207
46142.6	0.00433	0.00232		46142.6	0.001	0.00231		46142.6	0.001	0.0022		46142.6	0.001	0.00207
46167	0.001	0.00232		46167	0.002	0.00231		46167	0.00167	0.0022		46167	0.00167	0.00207
46191.4	0.00133	0.00232		46191.4	0.001	0.00231		46191.4	0.00233	0.0022		46191.4	0.00333	0.00207
46215.8	0.004	0.00232		46215.8	0.00167	0.00231		46215.8	0.00233	0.0022		46215.8	0.002	0.00207
46240.2	0.00267	0.00232		46240.2	0.002	0.00231		46240.2	0.00167	0.0022		46240.2	0.002	0.00207
46264.6	0.00167	0.00232		46264.6	0.00167	0.00231		46264.6	0.00167	0.0022		46264.6	0.00233	0.00207
46289.1	0.00233	0.00232		46289.1	0.00167	0.00231		46289.1	0.003	0.0022		46289.1	0.00267	0.00207
46313.5	0.001	0.00232		46313.5	0.00233	0.00231		46313.5	0.002	0.0022		46313.5	0.00167	0.00207
46337.9	0.00167	0.00232		46337.9	0.00333	0.00231		46337.9	0.00333	0.0022		46337.9	0.00133	0.00207
46362.3	0.003	0.00232		46362.3	0.00333	0.00231		46362.3	0.00167	0.0022		46362.3	0.003	0.00207
46386.7	0.003	0.00232		46386.7	0.00167	0.00231		46386.7	0.00233	0.0022		46386.7	0.002	0.00207
46411.1	0.002	0.00232		46411.1	0.004	0.00231		46411.1	0.00367	0.0022		46411.1	0.000666667	0.00207
46435.5	0.003	0.00232		46435.5	0.00167	0.00231		46435.5	0.002	0.0022		46435.5	0.003	0.00207
46460	0.002	0.00232		46460	0.00233	0.00231		46460	0.002	0.0022		46460	0.00367	0.00207
46484.4	0.00233	0.00232		46484.4	0.002	0.00231		46484.4	0.002	0.0022		46484.4	0.00267	0.00207
46508.8	0.004	0.00232		46508.8	0.002	0.00231		46508.8	0.00367	0.0022		46508.8	0.00167	0.00207
46533.2	0.003	0.00232		46533.2	0.00333	0.00231		46533.2	0.00167	0.0022		46533.2	0.00133	0.00207
46557.6	0.002	0.00232		46557.6	0.00133	0.00231		46557.6	0.00167	0.0022		46557.6	0.00133	0.00207
46582	0.00333	0.00232		46582	0.00367	0.00231		46582	0.002	0.0022		46582	0.003	0.00207
46606.4	0.00233	0.00232		46606.4	0.00433	0.00231		46606.4	0.001	0.0022		46606.4	0.003	0.00207
46630.9	0.00167	0.00232		46630.9	0.00267	0.00231		46630.9	0.00167	0.0022		46630.9	0.00167	0.00207
46655.3	0.001	0.00232		46655.3	0.00167	0.00231		46655.3	0.00267	0.0022		46655.3	0.00367	0.00207
46679.7	0.00133	0.00232		46679.7	0.002	0.00231		46679.7	0.003	0.0022		46679.7	0.003	0.00207
46704.1	0.002	0.00232		46704.1	0.00233	0.00231		46704.1	0.002	0.0022		46704.1	0.000666667	0.00207
46728.5	0.002	0.00232		46728.5	0.00233	0.00231		46728.5	0.00133	0.0022		46728.5	0.00233	0.00207
46752.9	0.00233	0.00232		46752.9	0.00233	0.00231		46752.9	0.00133	0.0022		46752.9	0.003	0.00207
46777.3	0.001	0.00232		46777.3	0.00133	0.00231		46777.3	0.003	0.0022		46777.3	0.00167	0.00207
46801.8	0.00133	0.00232		46801.8	0.00233	0.00231		46801.8	0.002	0.0022		46801.8	0.00333	0.00207
46826.2	0.00233	0.00232		46826.2	0.00133	0.00231		46826.2	0.002	0.0022		46826.2	0.00233	0.00207
46850.6	0.00233	0.00232		46850.6	0.002	0.00231		46850.6	0.00133	0.0022		46850.6	0.00267	0.00207
46875	0.00267	0.00232		46875	0.00267	0.00231		46875	0.00233	0.0022		46875	0.00233	0.00207
46899.4	0.00267	0.00232		46899.4	0.002	0.00231		46899.4	0.00133	0.0022		46899.4	0.00133	0.00207
46923.8	0.001	0.00232		46923.8	0.00233	0.00231		46923.8	0.00167	0.0022		46923.8	0.002	0.00207
46948.2	0.002	0.00232		46948.2	0.002	0.00231		46948.2	0.00233	0.0022		46948.2	0.002	0.00207
46972.7	0.00133	0.00232		46972.7	0.00233	0.00231		46972.7	0.00167	0.0022		46972.7	0.00133	0.00207
46997.1	0.00233	0.00232		46997.1	0.00267	0.00231		46997.1	0.00233	0.0022		46997.1	0.00233	0.00207
47021.5	0.000666667	0.00232		47021.5	0.000333333	0.00231		47021.5	0.00267	0.0022		47021.5	0.002	0.00207
47045.9	0.00133	0.00232		47045.9	0.00267	0.00231		47045.9	0.001	0.0022		47045.9	0.00133	0.00207
47070.3	0.00233	0.00232		47070.3	0.001	0.00231		47070.3	0.00367	0.0022		47070.3	0.00233	0.00207
47094.7	0.00167	0.00232		47094.7	0.00233	0.00231		47094.7	0.00133	0.0022		47094.7	0.003	0.00207
47119.1	0.002	0.00232		47119.1	0.005	0.00231		47119.1	0.002	0.0022		47119.1	0.002	0.00207
47143.6	0.00267	0.00232		47143.6	0.00267	0.00231		47143.6	0.00267	0.0022		47143.6	0.003	0.00207
47168	0.002	0.00232		47168	0.00167	0.00231		47168	0.00233	0.0022		47168	0.00333	0.00207
47192.4	0.00267	0.00232		47192.4	0.00133	0.00231		47192.4	0.002	0.0022		47192.4	0.00133	0.00207
47216.8	0.002	0.00232		47216.8	0.001	0.00231		47216.8	0.000666667	0.0022		47216.8	0.002	0.00207
47241.2	0.001	0.00232		47241.2	0.00233	0.00231		47241.2	0.00267	0.0022		47241.2	0.00167	0.00207
47265.6	0.00133	0.00232		47265.6	0.00167	0.00231		47265.6	0.002	0.0022		47265.6	0.002	0.00207
47290	0.00167	0.00232		47290	0.00133	0.00231		47290	0.001	0.0022		47290	0.00233	0.00207
47314.5	0.002	0.00232		47314.5	0.00233	0.00231		47314.5	0.00333	0.0022		47314.5	0.00333	0.00207
47338.9	0.00367	0.00232		47338.9	0.00167	0.00231		47338.9	0.001	0.0022		47338.9	0.00233	0.00207
47363.3	0.00367	0.00232		47363.3	0.003	0.00231		47363.3	0.002	0.0022		47363.3	0.000666667	0.00207
47387.7	0.002	0.00232		47387.7	0.00267	0.00231		47387.7	0.00167	0.0022		47387.7	0.002	0.00207
47412.1	0.00367	0.00232		47412.1	0.003	0.00231		47412.1	0.00367	0.0022		47412.1	0.00267	0.00207
47436.5	0.001	0.00232		47436.5	0.003	0.00231		47436.5	0.003	0.0022		47436.5	0.00233	0.00207
47460.9	0.00233	0.00232		47460.9	0.00233	0.00231		47460.9	0.00167	0.0022		47460.9	0.002	0.00207
47485.4	0.00267	0.00232		47485.4	0.002	0.00231		47485.4	0.00267	0.0022		47485.4	0.002	0.00207
47509.8	0.00167	0.00232		47509.8	0.001	0.00231		47509.8	0.00167	0.0022		47509.8	0.002	0.00207
47534.2	0.00233	0.00232		47534.2	0.00267	0.00231		47534.2	0.00333	0.0022		47534.2	0.00133	0.00207
47558.6	0.000666667	0.00232		47558.6	0.00333	0.00231		47558.6	0.00167	0.0022		47558.6	0.00233	0.00207
47583	0.00267	0.00232		47583	0.00333	0.00231		47583	0.004	0.0022		47583	0.000333333	0.00207
47607.4	0.00167	0.00232		47607.4	0.00233	0.00231		47607.4	0.003	0.0022		47607.4	0.001	0.00207
47631.8	0.001	0.00232		47631.8	0.00233	0.00231		47631.8	0.002	0.0022		47631.8	0.00233	0.00207
47656.2	0.003	0.00232		47656.2	0.00367	0.00231		47656.2	0.003	0.0022		47656.2	0.00267	0.00207
47680.7	0.002	0.00232		47680.7	0.005	0.00231		47680.7	0.00267	0.0022		47680.7	0.00167	0.00207
47705.1	0.00167	0.00232		47705.1	0.002	0.00231		47705.1	0.000333333	0.0022		47705.1	0.002	0.00207
47729.5	0.00267	0.00232		47729.5	0.002	0.00231		47729.5	0.00233	0.0022		47729.5	0.00333	0.00207
47753.9	0.00333	0.00232		47753.9	0.004	0.00231		47753.9	0.002	0.0022		47753.9	0.002	0.00207
47778.3	0.00167	0.00232		47778.3	0.00233	0.00231		47778.3	0.003	0.0022		47778.3	0.00467	0.00207
47802.7	0.003	0.00232		47802.7	0.002	0.00231		47802.7	0.00367	0.0022		47802.7	0.002	0.00207
47827.1	0.00267	0.00232		47827.1	0.00233	0.00231		47827.1	0.002	0.0022		47827.1	0.001	0.00207
47851.6	0.00133	0.00232		47851.6	0.00133	0.00231		47851.6	0.00267	0.0022		47851.6	0.002	0.00207
47876	0.00333	0.00232		47876	0.00233	0.00231		47876	0.00333	0.0022		47876	0.00333	0.00207
47900.4	0.00233	0.00232		47900.4	0.001	0.00231		47900.4	0.00267	0.0022		47900.4	0.00167	0.00207
47924.8	0.00167	0.00232		47924.8	0.00367	0.00231		47924.8	0.00367	0.0022		47924.8	0.00167	0.00207
47949.2	0.004	0.00232		47949.2	0.00267	0.00231		47949.2	0.00133	0.0022		47949.2	0.00233	0.00207
47973.6	0.00567	0.00232		47973.6	0.003	0.00231		47973.6	0.00233	0.0022		47973.6	0.00167	0.00207
47998	0.00233	0.00232		47998	0.00167	0.00231		47998	0.002	0.0022		47998	0	0.00207
48022.5	0.00267	0.00232		48022.5	0.00167	0.00231		48022.5	0.001	0.0022		48022.5	0.003	0.00207
48046.9	0.003	0.00232		48046.9	0.00233	0.00231		48046.9	0.001	0.0022		48046.9	0.00167	0.00207
48071.3	0.004	0.00232		48071.3	0.001	0.00231		48071.3	0.001	0.0022		48071.3	0.00267	0.00207
48095.7	0.002	0.00232		48095.7	0.00133	0.00231		48095.7	0.00133	0.0022		48095.7	0.00133	0.00207
48120.1	0.00133	0.00232		48120.1	0.001	0.00231		48120.1	0.001	0.0022		48120.1	0.002	0.00207
48144.5	0.003	0.00232		48144.5	0.00267	0.00231		48144.5	0.00233	0.0022		48144.5	0.000666667	0.00207
48168.9	0.00267	0.00232		48168.9	0.00267	0.00231		48168.9	0.00167	0.0022		48168.9	0.00133	0.00207
48193.4	0.00233	0.00232		48193.4	0.00167	0.00231		48193.4	0.00267	0.0022		48193.4	0.00233	0.00207
48217.8	0.00267	0.00232		48217.8	0.003	0.00231		48217.8	0.001	0.0022		48217.8	0.00267	0.00207
48242.2	0.000333333	0.00232		48242.2	0.00333	0.00231		48242.2	0.002	0.0022		48242.2	0.00167	0.00207
48266.6	0.002	0.00232		48266.6	0.00133	0.00231		48266.6	0.00167	0.0022		48266.6	0.001	0.00207
48291	0.00467	0.00232		48291	0.002	0.00231		48291	0.00367	0.0022		48291	0.00233	0.00207
48315.4	0.002	0.00232		48315.4	0.00233	0.00231		48315.4	0.00267	0.0022		48315.4	0.003	0.00207
48339.8	0.00133	0.00232		48339.8	0.00133	0.00231		48339.8	0.00167	0.0022		48339.8	0.002	0.00207
48364.3	0.00133	0.00232		48364.3	0.000333333	0.00231		48364.3	0.001	0.0022		48364.3	0.00167	0.00207
48388.7	0.002	0.00232		48388.7	0.00167	0.00231		48388.7	0.00233	0.0022		48388.7	0.00367	0.00207
48413.1	0.001	0.00232		48413.1	0.001	0.00231		48413.1	0.00167	0.0022		48413.1	0.00167	0.00207
48437.5	0.00233	0.00232		48437.5	0.003	0.00231		48437.5	0.00267	0.0022		48437.5	0.00267	0.00207
48461.9	0.00167	0.00232		48461.9	0.00367	0.00231		48461.9	0.00233	0.0022		48461.9	0.00333	0.00207
48486.3	0.002	0.00232		48486.3	0.00467	0.00231		48486.3	0.002	0.0022		48486.3	0.00267	0.00207
48510.7	0.003	0.00232		48510.7	0.00167	0.00231		48510.7	0.00133	0.0022		48510.7	0.002	0.00207
48535.2	0.00267	0.00232		48535.2	0.002	0.00231		48535.2	0.002	0.0022		48535.2	0.00233	0.00207
48559.6	0.00233	0.00232		48559.6	0.001	0.00231		48559.6	0.00267	0.0022		48559.6	0.00333	0.00207
48584	0.003	0.00232		48584	0.001	0.00231		48584	0.001	0.0022		48584	0.003	0.00207
48608.4	0.00333	0.00231		48608.4	0.00133	0.00231		48608.4	0.002	0.0022		48608.4	0.00233	0.00207
48632.8	0.00267	0.00231		48632.8	0.002	0.00231		48632.8	0.002	0.0022		48632.8	0.00133	0.00207
48657.2	0.00233	0.00231		48657.2	0.00367	0.00231		48657.2	0.002	0.0022		48657.2	0.00167	0.00207
48681.6	0.00233	0.00231		48681.6	0.002	0.00231		48681.6	0.00233	0.0022		48681.6	0.00233	0.00207
48706.1	0.002	0.00231		48706.1	0.00267	0.00231		48706.1	0.00167	0.0022		48706.1	0.00233	0.00207
48730.5	0.00233	0.00231		48730.5	0.003	0.00231		48730.5	0.00133	0.0022		48730.5	0.003	0.00207
48754.9	0.00233	0.00231		48754.9	0.00267	0.00231		48754.9	0.00133	0.0022		48754.9	0.00167	0.00207
[truncated: 50 more rows]

## Sheet: Supp. Fig 59(b)
tBu-D-mCP				D-mCP				D-DMAc
Time(ns)	Normalized Photon Counts	Fitting line		Time(ns)	Normalized Photon Counts	Fitting line		Time(ns)	Normalized Photon Counts	Fitting line
0	0			0	0			0	0
24.4141	0			24.4141	0			24.4141	0
48.8281	0			48.8281	0			48.8281	0
73.2422	0			73.2422	0			73.2422	0
97.6562	0			97.6562	0			97.6562	0
122.07	0			122.07	0			122.07	0
146.484	0			146.484	0			146.484	0
170.898	0			170.898	0			170.898	0
195.312	0			195.312	0			195.312	0
219.727	0			219.727	0			219.727	0
244.141	0			244.141	0			244.141	0
268.555	0.000666667			268.555	0			268.555	0
292.969	0.04733			292.969	0.05233			292.969	0.055
317.383	1	1		317.383	1	1		317.383	1	1
341.797	0.549	0.52824		341.797	0.53467	0.51167		341.797	0.52	0.49935
366.211	0.177	0.20217		366.211	0.18567	0.21218		366.211	0.19033	0.2121
390.625	0.086	0.08799		390.625	0.09567	0.09663		390.625	0.09233	0.09848
415.039	0.05933	0.04797		415.039	0.056	0.052		415.039	0.059	0.05349
439.453	0.04633	0.0339		439.453	0.04433	0.03474		439.453	0.04533	0.03565
463.867	0.04233	0.02891		463.867	0.04167	0.02802		463.867	0.043	0.02853
488.281	0.03967	0.02709		488.281	0.04267	0.02537		488.281	0.03367	0.02566
512.695	0.03833	0.02638		512.695	0.033	0.02429		512.695	0.036	0.02446
537.109	0.041	0.02607		537.109	0.03433	0.02381		537.109	0.03433	0.02393
561.523	0.03967	0.02589		561.523	0.03033	0.02357		561.523	0.03067	0.02366
585.938	0.034	0.02576		585.938	0.03233	0.02342		585.938	0.03633	0.02349
610.352	0.03767	0.02565		610.352	0.03033	0.02331		610.352	0.03133	0.02337
634.766	0.03667	0.02554		634.766	0.03367	0.02321		634.766	0.02867	0.02326
659.18	0.03333	0.02544		659.18	0.034	0.02311		659.18	0.03167	0.02316
683.594	0.03267	0.02533		683.594	0.034	0.02302		683.594	0.03167	0.02306
708.008	0.039	0.02523		708.008	0.02967	0.02292		708.008	0.035	0.02296
732.422	0.03967	0.02513		732.422	0.03	0.02283		732.422	0.03933	0.02287
756.836	0.033	0.02503		756.836	0.02767	0.02274		756.836	0.02933	0.02277
781.25	0.04033	0.02492		781.25	0.03467	0.02265		781.25	0.03	0.02268
805.664	0.03	0.02482		805.664	0.03467	0.02256		805.664	0.02833	0.02258
830.078	0.02867	0.02472		830.078	0.02733	0.02247		830.078	0.034	0.02249
854.492	0.03067	0.02462		854.492	0.031	0.02238		854.492	0.02967	0.02239
878.906	0.03133	0.02452		878.906	0.02933	0.02229		878.906	0.02667	0.0223
903.32	0.03033	0.02443		903.32	0.027	0.0222		903.32	0.02433	0.02221
927.734	0.03267	0.02433		927.734	0.02633	0.02211		927.734	0.025	0.02212
952.148	0.029	0.02423		952.148	0.02833	0.02202		952.148	0.03133	0.02202
976.562	0.031	0.02413		976.562	0.02867	0.02194		976.562	0.02833	0.02193
1000.98	0.03067	0.02403		1000.98	0.03	0.02185		1000.98	0.026	0.02184
1025.39	0.03	0.02394		1025.39	0.03	0.02176		1025.39	0.02967	0.02175
1049.8	0.02967	0.02384		1049.8	0.02833	0.02167		1049.8	0.02833	0.02166
1074.22	0.03467	0.02375		1074.22	0.029	0.02159		1074.22	0.02867	0.02157
1098.63	0.03233	0.02365		1098.63	0.02667	0.0215		1098.63	0.02967	0.02148
1123.05	0.03033	0.02355		1123.05	0.02667	0.02142		1123.05	0.026	0.02139
1147.46	0.028	0.02346		1147.46	0.029	0.02133		1147.46	0.02433	0.0213
1171.88	0.02967	0.02337		1171.88	0.02667	0.02125		1171.88	0.02567	0.02121
1196.29	0.02967	0.02327		1196.29	0.02833	0.02116		1196.29	0.024	0.02112
1220.7	0.02633	0.02318		1220.7	0.02867	0.02108		1220.7	0.02433	0.02104
1245.12	0.02667	0.02309		1245.12	0.02733	0.02099		1245.12	0.027	0.02095
1269.53	0.028	0.02299		1269.53	0.025	0.02091		1269.53	0.022	0.02086
1293.95	0.02533	0.0229		1293.95	0.026	0.02083		1293.95	0.02433	0.02077
1318.36	0.03	0.02281		1318.36	0.02533	0.02074		1318.36	0.024	0.02069
1342.77	0.02033	0.02272		1342.77	0.025	0.02066		1342.77	0.02567	0.0206
1367.19	0.02467	0.02263		1367.19	0.02367	0.02058		1367.19	0.025	0.02052
1391.6	0.02567	0.02254		1391.6	0.02833	0.0205		1391.6	0.02	0.02043
1416.02	0.02367	0.02244		1416.02	0.02	0.02042		1416.02	0.02467	0.02035
1440.43	0.023	0.02235		1440.43	0.028	0.02033		1440.43	0.02467	0.02026
1464.84	0.03067	0.02227		1464.84	0.02967	0.02025		1464.84	0.01933	0.02018
1489.26	0.02	0.02218		1489.26	0.025	0.02017		1489.26	0.02267	0.02009
1513.67	0.01633	0.02209		1513.67	0.01633	0.02009		1513.67	0.022	0.02001
1538.09	0.02467	0.022		1538.09	0.032	0.02001		1538.09	0.02333	0.01993
1562.5	0.02433	0.02191		1562.5	0.02333	0.01993		1562.5	0.02133	0.01985
1586.91	0.024	0.02182		1586.91	0.02333	0.01985		1586.91	0.02767	0.01976
1611.33	0.02333	0.02174		1611.33	0.022	0.01978		1611.33	0.025	0.01968
1635.74	0.032	0.02165		1635.74	0.024	0.0197		1635.74	0.02367	0.0196
1660.16	0.02433	0.02156		1660.16	0.02533	0.01962		1660.16	0.02333	0.01952
1684.57	0.025	0.02148		1684.57	0.02	0.01954		1684.57	0.024	0.01944
1708.98	0.026	0.02139		1708.98	0.019	0.01946		1708.98	0.025	0.01936
1733.4	0.02767	0.02131		1733.4	0.02467	0.01939		1733.4	0.02267	0.01928
1757.81	0.02733	0.02122		1757.81	0.02267	0.01931		1757.81	0.01933	0.0192
1782.23	0.02033	0.02114		1782.23	0.022	0.01923		1782.23	0.01867	0.01912
1806.64	0.02233	0.02105		1806.64	0.01533	0.01916		1806.64	0.02567	0.01904
1831.05	0.023	0.02097		1831.05	0.02533	0.01908		1831.05	0.02167	0.01896
1855.47	0.02033	0.02089		1855.47	0.01633	0.01901		1855.47	0.02167	0.01888
1879.88	0.02133	0.0208		1879.88	0.02467	0.01893		1879.88	0.02433	0.0188
1904.3	0.01733	0.02072		1904.3	0.02167	0.01886		1904.3	0.02667	0.01873
1928.71	0.02333	0.02064		1928.71	0.02	0.01878		1928.71	0.017	0.01865
1953.12	0.02733	0.02056		1953.12	0.01933	0.01871		1953.12	0.01933	0.01857
1977.54	0.021	0.02047		1977.54	0.01933	0.01863		1977.54	0.02	0.01849
2001.95	0.02233	0.02039		2001.95	0.01867	0.01856		2001.95	0.01567	0.01842
2026.37	0.018	0.02031		2026.37	0.018	0.01849		2026.37	0.01467	0.01834
2050.78	0.01667	0.02023		2050.78	0.02367	0.01841		2050.78	0.02033	0.01827
2075.2	0.02067	0.02015		2075.2	0.02667	0.01834		2075.2	0.016	0.01819
2099.61	0.02233	0.02007		2099.61	0.019	0.01827		2099.61	0.02167	0.01812
2124.02	0.01933	0.01999		2124.02	0.017	0.0182		2124.02	0.01767	0.01804
2148.44	0.01933	0.01991		2148.44	0.01767	0.01812		2148.44	0.021	0.01797
2172.85	0.01867	0.01983		2172.85	0.018	0.01805		2172.85	0.02133	0.01789
2197.27	0.017	0.01975		2197.27	0.017	0.01798		2197.27	0.01667	0.01782
2221.68	0.02067	0.01968		2221.68	0.018	0.01791		2221.68	0.01633	0.01775
2246.09	0.01833	0.0196		2246.09	0.02167	0.01784		2246.09	0.014	0.01767
2270.51	0.017	0.01952		2270.51	0.02133	0.01777		2270.51	0.02133	0.0176
2294.92	0.01767	0.01944		2294.92	0.014	0.0177		2294.92	0.02267	0.01753
2319.34	0.014	0.01937		2319.34	0.01467	0.01763		2319.34	0.015	0.01746
2343.75	0.01667	0.01929		2343.75	0.01867	0.01756		2343.75	0.01567	0.01738
2368.16	0.015	0.01921		2368.16	0.01533	0.01749		2368.16	0.01867	0.01731
2392.58	0.023	0.01914		2392.58	0.022	0.01742		2392.58	0.01533	0.01724
2416.99	0.018	0.01906		2416.99	0.01467	0.01735		2416.99	0.01467	0.01717
2441.41	0.01733	0.01899		2441.41	0.01733	0.01729		2441.41	0.02133	0.0171
2465.82	0.01833	0.01891		2465.82	0.01567	0.01722		2465.82	0.019	0.01703
2490.23	0.02467	0.01884		2490.23	0.015	0.01715		2490.23	0.01733	0.01696
2514.65	0.01833	0.01876		2514.65	0.01533	0.01708		2514.65	0.01733	0.01689
2539.06	0.015	0.01869		2539.06	0.01567	0.01702		2539.06	0.01867	0.01682
2563.48	0.01833	0.01862		2563.48	0.01167	0.01695		2563.48	0.01833	0.01675
2587.89	0.015	0.01854		2587.89	0.01633	0.01688		2587.89	0.015	0.01668
2612.3	0.021	0.01847		2612.3	0.019	0.01682		2612.3	0.018	0.01661
2636.72	0.01833	0.0184		2636.72	0.017	0.01675		2636.72	0.017	0.01655
2661.13	0.01933	0.01833		2661.13	0.01233	0.01668		2661.13	0.01333	0.01648
2685.55	0.019	0.01825		2685.55	0.01733	0.01662		2685.55	0.01533	0.01641
2709.96	0.018	0.01818		2709.96	0.01933	0.01655		2709.96	0.01667	0.01634
2734.38	0.01933	0.01811		2734.38	0.014	0.01649		2734.38	0.01533	0.01628
2758.79	0.01533	0.01804		2758.79	0.01367	0.01642		2758.79	0.01567	0.01621
2783.2	0.017	0.01797		2783.2	0.01633	0.01636		2783.2	0.01167	0.01614
2807.62	0.01767	0.0179		2807.62	0.01233	0.0163		2807.62	0.017	0.01608
2832.03	0.01533	0.01783		2832.03	0.01533	0.01623		2832.03	0.01467	0.01601
2856.45	0.02033	0.01776		2856.45	0.01433	0.01617		2856.45	0.01567	0.01595
2880.86	0.01467	0.01769		2880.86	0.01867	0.01611		2880.86	0.014	0.01588
2905.27	0.013	0.01762		2905.27	0.01867	0.01604		2905.27	0.01467	0.01582
2929.69	0.01633	0.01755		2929.69	0.01533	0.01598		2929.69	0.01833	0.01575
2954.1	0.019	0.01748		2954.1	0.01533	0.01592		2954.1	0.01633	0.01569
2978.52	0.01433	0.01742		2978.52	0.01467	0.01586		2978.52	0.01333	0.01562
3002.93	0.015	0.01735		3002.93	0.015	0.01579		3002.93	0.01567	0.01556
3027.34	0.01867	0.01728		3027.34	0.016	0.01573		3027.34	0.01267	0.0155
3051.76	0.01333	0.01721		3051.76	0.013	0.01567		3051.76	0.016	0.01543
3076.17	0.011	0.01715		3076.17	0.01133	0.01561		3076.17	0.009	0.01537
3100.59	0.02033	0.01708		3100.59	0.01	0.01555		3100.59	0.01267	0.01531
3125	0.01333	0.01701		3125	0.015	0.01549		3125	0.00967	0.01525
3149.41	0.016	0.01695		3149.41	0.01633	0.01543		3149.41	0.01367	0.01518
3173.83	0.018	0.01688		3173.83	0.014	0.01537		3173.83	0.01733	0.01512
3198.24	0.01833	0.01681		3198.24	0.01233	0.01531		3198.24	0.01333	0.01506
3222.66	0.01767	0.01675		3222.66	0.01233	0.01525		3222.66	0.01367	0.015
3247.07	0.01167	0.01668		3247.07	0.01533	0.01519		3247.07	0.013	0.01494
3271.48	0.01433	0.01662		3271.48	0.01667	0.01513		3271.48	0.013	0.01488
3295.9	0.01667	0.01655		3295.9	0.016	0.01507		3295.9	0.013	0.01482
3320.31	0.011	0.01649		3320.31	0.01367	0.01501		3320.31	0.01633	0.01476
3344.73	0.01167	0.01643		3344.73	0.01333	0.01495		3344.73	0.00967	0.0147
3369.14	0.01733	0.01636		3369.14	0.01367	0.0149		3369.14	0.01267	0.01464
3393.55	0.01667	0.0163		3393.55	0.016	0.01484		3393.55	0.01467	0.01458
3417.97	0.01467	0.01624		3417.97	0.01667	0.01478		3417.97	0.01667	0.01452
3442.38	0.016	0.01617		3442.38	0.01533	0.01472		3442.38	0.01167	0.01446
3466.8	0.01433	0.01611		3466.8	0.01233	0.01467		3466.8	0.016	0.0144
3491.21	0.019	0.01605		3491.21	0.013	0.01461		3491.21	0.01767	0.01434
3515.62	0.01367	0.01599		3515.62	0.015	0.01455		3515.62	0.014	0.01428
3540.04	0.018	0.01593		3540.04	0.01133	0.01449		3540.04	0.01167	0.01423
3564.45	0.014	0.01586		3564.45	0.016	0.01444		3564.45	0.016	0.01417
3588.87	0.02033	0.0158		3588.87	0.013	0.01438		3588.87	0.01133	0.01411
3613.28	0.01033	0.01574		3613.28	0.01133	0.01433		3613.28	0.015	0.01405
3637.7	0.018	0.01568		3637.7	0.01733	0.01427		3637.7	0.012	0.014
3662.11	0.013	0.01562		3662.11	0.01333	0.01422		3662.11	0.009	0.01394
3686.52	0.01267	0.01556		3686.52	0.01467	0.01416		3686.52	0.011	0.01388
3710.94	0.01733	0.0155		3710.94	0.013	0.01411		3710.94	0.009	0.01383
3735.35	0.017	0.01544		3735.35	0.01533	0.01405		3735.35	0.014	0.01377
3759.77	0.01467	0.01538		3759.77	0.013	0.014		3759.77	0.011	0.01372
3784.18	0.013	0.01532		3784.18	0.01533	0.01394		3784.18	0.00867	0.01366
3808.59	0.01433	0.01526		3808.59	0.012	0.01389		3808.59	0.01133	0.0136
3833.01	0.01367	0.0152		3833.01	0.011	0.01384		3833.01	0.01333	0.01355
3857.42	0.013	0.01515		3857.42	0.00867	0.01378		3857.42	0.01067	0.0135
3881.84	0.01167	0.01509		3881.84	0.015	0.01373		3881.84	0.013	0.01344
3906.25	0.012	0.01503		3906.25	0.013	0.01368		3906.25	0.014	0.01339
3930.66	0.015	0.01497		3930.66	0.012	0.01362		3930.66	0.01233	0.01333
3955.08	0.013	0.01492		3955.08	0.01633	0.01357		3955.08	0.01133	0.01328
3979.49	0.01533	0.01486		3979.49	0.01133	0.01352		3979.49	0.01267	0.01323
4003.91	0.01333	0.0148		4003.91	0.00867	0.01347		4003.91	0.012	0.01317
4028.32	0.01633	0.01475		4028.32	0.01433	0.01341		4028.32	0.01333	0.01312
4052.73	0.011	0.01469		4052.73	0.012	0.01336		4052.73	0.014	0.01307
4077.15	0.01133	0.01463		4077.15	0.01067	0.01331		4077.15	0.01133	0.01301
4101.56	0.00933	0.01458		4101.56	0.012	0.01326		4101.56	0.00867	0.01296
4125.98	0.012	0.01452		4125.98	0.01133	0.01321		4125.98	0.011	0.01291
4150.39	0.01733	0.01447		4150.39	0.00933	0.01316		4150.39	0.012	0.01286
4174.8	0.01333	0.01441		4174.8	0.01367	0.01311		4174.8	0.00967	0.01281
4199.22	0.01567	0.01436		4199.22	0.012	0.01306		4199.22	0.014	0.01275
4223.63	0.012	0.0143		4223.63	0.01133	0.01301		4223.63	0.01267	0.0127
4248.05	0.01267	0.01425		4248.05	0.011	0.01296		4248.05	0.01367	0.01265
4272.46	0.01567	0.01419		4272.46	0.013	0.01291		4272.46	0.01333	0.0126
4296.88	0.01267	0.01414		4296.88	0.01367	0.01286		4296.88	0.00867	0.01255
4321.29	0.01633	0.01409		4321.29	0.01033	0.01281		4321.29	0.00767	0.0125
4345.7	0.012	0.01403		4345.7	0.01133	0.01276		4345.7	0.007	0.01245
4370.12	0.01133	0.01398		4370.12	0.01	0.01271		4370.12	0.012	0.0124
4394.53	0.00867	0.01393		4394.53	0.01167	0.01266		4394.53	0.013	0.01235
4418.95	0.01433	0.01387		4418.95	0.011	0.01261		4418.95	0.01133	0.0123
4443.36	0.01533	0.01382		4443.36	0.01367	0.01257		4443.36	0.014	0.01225
4467.77	0.012	0.01377		4467.77	0.011	0.01252		4467.77	0.01233	0.0122
4492.19	0.01233	0.01372		4492.19	0.01267	0.01247		4492.19	0.014	0.01215
4516.6	0.01033	0.01366		4516.6	0.01167	0.01242		4516.6	0.009	0.01211
4541.02	0.01467	0.01361		4541.02	0.016	0.01237		4541.02	0.00967	0.01206
4565.43	0.00967	0.01356		4565.43	0.01	0.01233		4565.43	0.009	0.01201
4589.84	0.01533	0.01351		4589.84	0.01033	0.01228		4589.84	0.014	0.01196
4614.26	0.01067	0.01346		4614.26	0.01333	0.01223		4614.26	0.01233	0.01191
4638.67	0.01167	0.01341		4638.67	0.00967	0.01219		4638.67	0.00867	0.01187
4663.09	0.012	0.01336		4663.09	0.01233	0.01214		4663.09	0.01067	0.01182
4687.5	0.01467	0.01331		4687.5	0.00933	0.01209		4687.5	0.016	0.01177
4711.91	0.01067	0.01326		4711.91	0.01033	0.01205		4711.91	0.01233	0.01172
4736.33	0.01167	0.01321		4736.33	0.01067	0.012		4736.33	0.00933	0.01168
4760.74	0.01167	0.01316		4760.74	0.00933	0.01196		4760.74	0.01067	0.01163
4785.16	0.01267	0.01311		4785.16	0.00533	0.01191		4785.16	0.01167	0.01158
4809.57	0.01433	0.01306		4809.57	0.01133	0.01186		4809.57	0.01267	0.01154
4833.98	0.01267	0.01301		4833.98	0.00833	0.01182		4833.98	0.01333	0.01149
4858.4	0.011	0.01296		4858.4	0.00833	0.01177		4858.4	0.00967	0.01145
4882.81	0.012	0.01291		4882.81	0.01067	0.01173		4882.81	0.01133	0.0114
4907.23	0.013	0.01286		4907.23	0.00967	0.01169		4907.23	0.01	0.01136
4931.64	0.01	0.01282		4931.64	0.00833	0.01164		4931.64	0.01	0.01131
4956.05	0.01133	0.01277		4956.05	0.012	0.0116		4956.05	0.01233	0.01127
4980.47	0.01033	0.01272		4980.47	0.01167	0.01155		4980.47	0.012	0.01122
5004.88	0.013	0.01267		5004.88	0.012	0.01151		5004.88	0.008	0.01118
5029.3	0.011	0.01263		5029.3	0.01	0.01147		5029.3	0.01033	0.01113
5053.71	0.01133	0.01258		5053.71	0.01133	0.01142		5053.71	0.01167	0.01109
5078.12	0.01333	0.01253		5078.12	0.01167	0.01138		5078.12	0.00967	0.01104
5102.54	0.01033	0.01249		5102.54	0.01133	0.01134		5102.54	0.00967	0.011
5126.95	0.01133	0.01244		5126.95	0.009	0.01129		5126.95	0.00667	0.01096
5151.37	0.012	0.01239		5151.37	0.01133	0.01125		5151.37	0.012	0.01091
5175.78	0.00933	0.01235		5175.78	0.009	0.01121		5175.78	0.01033	0.01087
5200.2	0.014	0.0123		5200.2	0.00933	0.01117		5200.2	0.01	0.01083
5224.61	0.01067	0.01226		5224.61	0.00967	0.01112		5224.61	0.01033	0.01079
5249.02	0.01033	0.01221		5249.02	0.009	0.01108		5249.02	0.011	0.01074
5273.44	0.012	0.01216		5273.44	0.00933	0.01104		5273.44	0.00867	0.0107
5297.85	0.00933	0.01212		5297.85	0.009	0.011		5297.85	0.01067	0.01066
5322.27	0.00833	0.01207		5322.27	0.011	0.01096		5322.27	0.009	0.01062
5346.68	0.012	0.01203		5346.68	0.008	0.01091		5346.68	0.01	0.01057
5371.09	0.01233	0.01199		5371.09	0.008	0.01087		5371.09	0.008	0.01053
5395.51	0.01067	0.01194		5395.51	0.01267	0.01083		5395.51	0.009	0.01049
5419.92	0.01433	0.0119		5419.92	0.00733	0.01079		5419.92	0.00933	0.01045
5444.34	0.01267	0.01185		5444.34	0.006	0.01075		5444.34	0.01333	0.01041
5468.75	0.00967	0.01181		5468.75	0.00933	0.01071		5468.75	0.00833	0.01037
5493.16	0.012	0.01177		5493.16	0.00833	0.01067		5493.16	0.008	0.01033
5517.58	0.00933	0.01172		5517.58	0.00967	0.01063		5517.58	0.011	0.01029
5541.99	0.009	0.01168		5541.99	0.009	0.01059		5541.99	0.008	0.01025
5566.41	0.00533	0.01164		5566.41	0.00933	0.01055		5566.41	0.00833	0.01021
5590.82	0.01067	0.01159		5590.82	0.01267	0.01051		5590.82	0.009	0.01017
5615.23	0.01	0.01155		5615.23	0.009	0.01047		5615.23	0.00833	0.01013
5639.65	0.008	0.01151		5639.65	0.01167	0.01043		5639.65	0.00867	0.01009
5664.06	0.009	0.01147		5664.06	0.00967	0.01039		5664.06	0.008	0.01005
5688.48	0.00933	0.01142		5688.48	0.00933	0.01035		5688.48	0.01067	0.01001
5712.89	0.01033	0.01138		5712.89	0.009	0.01032		5712.89	0.00733	0.00997
5737.3	0.011	0.01134		5737.3	0.00933	0.01028		5737.3	0.00733	0.00993
5761.72	0.01267	0.0113		5761.72	0.00833	0.01024		5761.72	0.008	0.00989
5786.13	0.00967	0.01126		5786.13	0.00933	0.0102		5786.13	0.00833	0.00985
5810.55	0.00767	0.01122		5810.55	0.01233	0.01016		5810.55	0.008	0.00981
5834.96	0.01267	0.01118		5834.96	0.00567	0.01012		5834.96	0.01	0.00977
5859.38	0.01267	0.01113		5859.38	0.00833	0.01009		5859.38	0.008	0.00974
5883.79	0.01467	0.01109		5883.79	0.00767	0.01005		5883.79	0.01067	0.0097
5908.2	0.011	0.01105		5908.2	0.007	0.01001		5908.2	0.01	0.00966
5932.62	0.011	0.01101		5932.62	0.00933	0.00997		5932.62	0.00833	0.00962
5957.03	0.008	0.01097		5957.03	0.01067	0.00994		5957.03	0.01133	0.00959
5981.45	0.013	0.01093		5981.45	0.01133	0.0099		5981.45	0.007	0.00955
6005.86	0.00833	0.01089		6005.86	0.00767	0.00986		6005.86	0.008	0.00951
6030.27	0.00733	0.01085		6030.27	0.009	0.00983		6030.27	0.00733	0.00947
6054.69	0.01033	0.01082		6054.69	0.00667	0.00979		6054.69	0.00933	0.00944
6079.1	0.009	0.01078		6079.1	0.00833	0.00975		6079.1	0.01133	0.0094
6103.52	0.01	0.01074		6103.52	0.008	0.00972		6103.52	0.005	0.00936
6127.93	0.01267	0.0107		6127.93	0.01	0.00968		6127.93	0.01167	0.00933
6152.34	0.00867	0.01066		6152.34	0.01	0.00964		6152.34	0.00867	0.00929
6176.76	0.00967	0.01062		6176.76	0.00767	0.00961		6176.76	0.00867	0.00925
6201.17	0.01167	0.01058		6201.17	0.01267	0.00957		6201.17	0.005	0.00922
6225.59	0.009	0.01054		6225.59	0.01233	0.00954		6225.59	0.00767	0.00918
6250	0.00733	0.01051		6250	0.00733	0.0095		6250	0.00767	0.00915
6274.41	0.01133	0.01047		6274.41	0.00933	0.00947		6274.41	0.00533	0.00911
6298.83	0.00733	0.01043		6298.83	0.00667	0.00943		6298.83	0.01033	0.00908
6323.24	0.00833	0.01039		6323.24	0.00867	0.0094		6323.24	0.00733	0.00904
6347.66	0.01	0.01036		6347.66	0.00833	0.00936		6347.66	0.00733	0.00901
6372.07	0.00733	0.01032		6372.07	0.00733	0.00933		6372.07	0.00833	0.00897
6396.48	0.01267	0.01028		6396.48	0.00667	0.00929		6396.48	0.01033	0.00894
6420.9	0.009	0.01024		6420.9	0.00767	0.00926		6420.9	0.00733	0.0089
6445.31	0.01067	0.01021		6445.31	0.00867	0.00922		6445.31	0.00567	0.00887
6469.73	0.00833	0.01017		6469.73	0.009	0.00919		6469.73	0.007	0.00883
6494.14	0.00967	0.01014		6494.14	0.00667	0.00916		6494.14	0.00933	0.0088
6518.55	0.01233	0.0101		6518.55	0.00767	0.00912		6518.55	0.00767	0.00877
6542.97	0.01	0.01006		6542.97	0.00833	0.00909		6542.97	0.00667	0.00873
6567.38	0.00867	0.01003		6567.38	0.00833	0.00906		6567.38	0.00733	0.0087
6591.8	0.00767	0.00999		6591.8	0.009	0.00902		6591.8	0.008	0.00867
6616.21	0.008	0.00996		6616.21	0.00767	0.00899		6616.21	0.006	0.00863
6640.62	0.01133	0.00992		6640.62	0.01	0.00896		6640.62	0.00767	0.0086
6665.04	0.00867	0.00988		6665.04	0.00667	0.00892		6665.04	0.008	0.00857
6689.45	0.011	0.00985		6689.45	0.00867	0.00889		6689.45	0.00667	0.00853
6713.87	0.00867	0.00981		6713.87	0.006	0.00886		6713.87	0.00867	0.0085
6738.28	0.01	0.00978		6738.28	0.00967	0.00883		6738.28	0.00533	0.00847
6762.7	0.008	0.00974		6762.7	0.00767	0.00879		6762.7	0.01067	0.00844
6787.11	0.011	0.00971		6787.11	0.00767	0.00876		6787.11	0.005	0.0084
6811.52	0.01033	0.00968		6811.52	0.00633	0.00873		6811.52	0.008	0.00837
6835.94	0.00933	0.00964		6835.94	0.00567	0.0087		6835.94	0.00967	0.00834
6860.35	0.00967	0.00961		6860.35	0.00567	0.00867		6860.35	0.00767	0.00831
6884.77	0.01	0.00957		6884.77	0.00667	0.00863		6884.77	0.00533	0.00827
6909.18	0.009	0.00954		6909.18	0.00933	0.0086		6909.18	0.00833	0.00824
6933.59	0.011	0.00951		6933.59	0.008	0.00857		6933.59	0.008	0.00821
6958.01	0.009	0.00947		6958.01	0.009	0.00854		6958.01	0.00667	0.00818
6982.42	0.00933	0.00944		6982.42	0.00733	0.00851		6982.42	0.01167	0.00815
7006.84	0.00933	0.00941		7006.84	0.00767	0.00848		7006.84	0.00867	0.00812
7031.25	0.00867	0.00937		7031.25	0.006	0.00845		7031.25	0.008	0.00809
7055.66	0.009	0.00934		7055.66	0.00633	0.00842		7055.66	0.00667	0.00806
7080.08	0.00967	0.00931		7080.08	0.00833	0.00839		7080.08	0.00767	0.00803
7104.49	0.00733	0.00927		7104.49	0.007	0.00835		7104.49	0.006	0.008
7128.91	0.00633	0.00924		7128.91	0.00633	0.00832		7128.91	0.00867	0.00797
7153.32	0.009	0.00921		7153.32	0.00767	0.00829		7153.32	0.00733	0.00793
7177.73	0.00867	0.00918		7177.73	0.007	0.00826		7177.73	0.009	0.0079
7202.15	0.00767	0.00915		7202.15	0.007	0.00823		7202.15	0.00767	0.00787
7226.56	0.01033	0.00911		7226.56	0.00633	0.0082		7226.56	0.007	0.00784
7250.98	0.007	0.00908		7250.98	0.00667	0.00817		7250.98	0.00833	0.00782
7275.39	0.00633	0.00905		7275.39	0.00867	0.00814		7275.39	0.004	0.00779
7299.8	0.007	0.00902		7299.8	0.00567	0.00812		7299.8	0.006	0.00776
7324.22	0.00733	0.00899		7324.22	0.00667	0.00809		7324.22	0.006	0.00773
7348.63	0.00967	0.00896		7348.63	0.008	0.00806		7348.63	0.00767	0.0077
7373.05	0.011	0.00893		7373.05	0.01067	0.00803		7373.05	0.00733	0.00767
7397.46	0.012	0.00889		7397.46	0.00733	0.008		7397.46	0.00867	0.00764
7421.88	0.00533	0.00886		7421.88	0.00767	0.00797		7421.88	0.01	0.00761
7446.29	0.00567	0.00883		7446.29	0.009	0.00794		7446.29	0.008	0.00758
7470.7	0.009	0.0088		7470.7	0.00833	0.00791		7470.7	0.009	0.00755
7495.12	0.00933	0.00877		7495.12	0.00633	0.00788		7495.12	0.005	0.00752
7519.53	0.00733	0.00874		7519.53	0.008	0.00786		7519.53	0.00567	0.0075
7543.95	0.00733	0.00871		7543.95	0.008	0.00783		7543.95	0.006	0.00747
7568.36	0.01	0.00868		7568.36	0.00633	0.0078		7568.36	0.01067	0.00744
7592.77	0.009	0.00865		7592.77	0.00667	0.00777		7592.77	0.00833	0.00741
7617.19	0.00767	0.00862		7617.19	0.00767	0.00774		7617.19	0.00667	0.00738
7641.6	0.00633	0.00859		7641.6	0.00633	0.00772		7641.6	0.00733	0.00736
7666.02	0.00833	0.00856		7666.02	0.00933	0.00769		7666.02	0.01	0.00733
7690.43	0.009	0.00853		7690.43	0.00967	0.00766		7690.43	0.00767	0.0073
7714.84	0.00833	0.0085		7714.84	0.008	0.00763		7714.84	0.007	0.00727
7739.26	0.008	0.00847		7739.26	0.00833	0.00761		7739.26	0.00667	0.00725
7763.67	0.007	0.00845		7763.67	0.004	0.00758		7763.67	0.005	0.00722
7788.09	0.00933	0.00842		7788.09	0.01033	0.00755		7788.09	0.005	0.00719
7812.5	0.00733	0.00839		7812.5	0.01	0.00752		7812.5	0.00533	0.00717
7836.91	0.00633	0.00836		7836.91	0.005	0.0075		7836.91	0.007	0.00714
7861.33	0.006	0.00833		7861.33	0.00667	0.00747		7861.33	0.00633	0.00711
7885.74	0.00433	0.0083		7885.74	0.00967	0.00744		7885.74	0.005	0.00709
7910.16	0.008	0.00827		7910.16	0.006	0.00742		7910.16	0.00567	0.00706
7934.57	0.008	0.00825		7934.57	0.008	0.00739		7934.57	0.00567	0.00703
7958.98	0.00867	0.00822		7958.98	0.006	0.00736		7958.98	0.00833	0.00701
7983.4	0.01067	0.00819		7983.4	0.00867	0.00734		7983.4	0.009	0.00698
8007.81	0.005	0.00816		8007.81	0.005	0.00731		8007.81	0.008	0.00696
8032.23	0.00667	0.00813		8032.23	0.006	0.00729		8032.23	0.005	0.00693
8056.64	0.00633	0.00811		8056.64	0.007	0.00726		8056.64	0.00567	0.0069
8081.05	0.00733	0.00808		8081.05	0.01	0.00723		8081.05	0.00967	0.00688
8105.47	0.00733	0.00805		8105.47	0.008	0.00721		8105.47	0.00733	0.00685
8129.88	0.012	0.00803		8129.88	0.00333	0.00718		8129.88	0.00467	0.00683
8154.3	0.00733	0.008		8154.3	0.00633	0.00716		8154.3	0.00633	0.0068
8178.71	0.00633	0.00797		8178.71	0.006	0.00713		8178.71	0.00633	0.00678
8203.12	0.011	0.00794		8203.12	0.008	0.00711		8203.12	0.006	0.00675
8227.54	0.00767	0.00792		8227.54	0.00867	0.00708		8227.54	0.00767	0.00673
8251.95	0.00867	0.00789		8251.95	0.00533	0.00706		8251.95	0.00467	0.0067
8276.37	0.01133	0.00786		8276.37	0.00533	0.00703		8276.37	0.004	0.00668
8300.78	0.00767	0.00784		8300.78	0.00667	0.00701		8300.78	0.008	0.00665
8325.2	0.008	0.00781		8325.2	0.00533	0.00698		8325.2	0.00567	0.00663
8349.61	0.00733	0.00779		8349.61	0.00533	0.00696		8349.61	0.00867	0.0066
8374.02	0.00633	0.00776		8374.02	0.009	0.00693		8374.02	0.00533	0.00658
8398.44	0.008	0.00773		8398.44	0.00567	0.00691		8398.44	0.007	0.00656
8422.85	0.009	0.00771		8422.85	0.00733	0.00689		8422.85	0.00933	0.00653
8447.27	0.00733	0.00768		8447.27	0.005	0.00686		8447.27	0.00367	0.00651
8471.68	0.00733	0.00766		8471.68	0.007	0.00684		8471.68	0.00633	0.00648
8496.09	0.007	0.00763		8496.09	0.008	0.00681		8496.09	0.00433	0.00646
8520.51	0.00833	0.00761		8520.51	0.008	0.00679		8520.51	0.00733	0.00644
8544.92	0.00467	0.00758		8544.92	0.00633	0.00677		8544.92	0.00533	0.00641
8569.34	0.007	0.00756		8569.34	0.00667	0.00674		8569.34	0.004	0.00639
8593.75	0.01	0.00753		8593.75	0.00333	0.00672		8593.75	0.00667	0.00637
8618.16	0.005	0.00751		8618.16	0.00633	0.00669		8618.16	0.00533	0.00634
8642.58	0.00867	0.00748		8642.58	0.00733	0.00667		8642.58	0.00733	0.00632
8666.99	0.008	0.00746		8666.99	0.00533	0.00665		8666.99	0.00867	0.0063
8691.41	0.006	0.00743		8691.41	0.00633	0.00662		8691.41	0.004	0.00627
8715.82	0.01033	0.00741		8715.82	0.005	0.0066		8715.82	0.008	0.00625
8740.23	0.00767	0.00738		8740.23	0.00733	0.00658		8740.23	0.006	0.00623
8764.65	0.00633	0.00736		8764.65	0.004	0.00656		8764.65	0.00767	0.0062
8789.06	0.00667	0.00734		8789.06	0.005	0.00653		8789.06	0.003	0.00618
8813.48	0.00633	0.00731		8813.48	0.004	0.00651		8813.48	0.00633	0.00616
8837.89	0.01033	0.00729		8837.89	0.00733	0.00649		8837.89	0.00433	0.00614
8862.3	0.005	0.00726		8862.3	0.00567	0.00647		8862.3	0.00567	0.00612
8886.72	0.00667	0.00724		8886.72	0.00667	0.00644		8886.72	0.00533	0.00609
8911.13	0.00567	0.00722		8911.13	0.00833	0.00642		8911.13	0.00467	0.00607
8935.55	0.005	0.00719		8935.55	0.00667	0.0064		8935.55	0.00533	0.00605
8959.96	0.00767	0.00717		8959.96	0.00533	0.00638		8959.96	0.00667	0.00603
8984.38	0.006	0.00715		8984.38	0.009	0.00635		8984.38	0.006	0.00601
9008.79	0.00433	0.00712		9008.79	0.00767	0.00633		9008.79	0.00633	0.00598
9033.2	0.004	0.0071		9033.2	0.00733	0.00631		9033.2	0.01033	0.00596
9057.62	0.00633	0.00708		9057.62	0.006	0.00629		9057.62	0.009	0.00594
9082.03	0.006	0.00705		9082.03	0.00667	0.00627		9082.03	0.00533	0.00592
9106.45	0.00567	0.00703		9106.45	0.00467	0.00625		9106.45	0.00567	0.0059
9130.86	0.00733	0.00701		9130.86	0.00633	0.00622		9130.86	0.00367	0.00588
9155.27	0.00533	0.00699		9155.27	0.00333	0.0062		9155.27	0.00367	0.00586
9179.69	0.00633	0.00696		9179.69	0.00733	0.00618		9179.69	0.00767	0.00583
9204.1	0.011	0.00694		9204.1	0.00567	0.00616		9204.1	0.00467	0.00581
9228.52	0.00667	0.00692		9228.52	0.006	0.00614		9228.52	0.00633	0.00579
9252.93	0.007	0.0069		9252.93	0.00467	0.00612		9252.93	0.004	0.00577
9277.34	0.007	0.00687		9277.34	0.00433	0.0061		9277.34	0.00667	0.00575
9301.76	0.00667	0.00685		9301.76	0.005	0.00608		9301.76	0.003	0.00573
9326.17	0.00533	0.00683		9326.17	0.004	0.00606		9326.17	0.00633	0.00571
9350.59	0.00767	0.00681		9350.59	0.00333	0.00603		9350.59	0.006	0.00569
9375	0.006	0.00679		9375	0.00367	0.00601		9375	0.00367	0.00567
9399.41	0.00667	0.00676		9399.41	0.00533	0.00599		9399.41	0.00433	0.00565
9423.83	0.00633	0.00674		9423.83	0.007	0.00597		9423.83	0.00633	0.00563
9448.24	0.00733	0.00672		9448.24	0.005	0.00595		9448.24	0.00367	0.00561
9472.66	0.00567	0.0067		9472.66	0.006	0.00593		9472.66	0.006	0.00559
9497.07	0.00733	0.00668		9497.07	0.004	0.00591		9497.07	0.00533	0.00557
9521.48	0.005	0.00666		9521.48	0.00767	0.00589		9521.48	0.00533	0.00555
9545.9	0.005	0.00664		9545.9	0.005	0.00587		9545.9	0.007	0.00553
9570.31	0.009	0.00662		9570.31	0.006	0.00585		9570.31	0.00367	0.00551
9594.73	0.00733	0.00659		9594.73	0.008	0.00583		9594.73	0.008	0.00549
9619.14	0.00733	0.00657		9619.14	0.006	0.00581		9619.14	0.00667	0.00547
9643.55	0.00833	0.00655		9643.55	0.003	0.00579		9643.55	0.007	0.00545
9667.97	0.00733	0.00653		9667.97	0.005	0.00577		9667.97	0.00533	0.00543
9692.38	0.005	0.00651		9692.38	0.00667	0.00575		9692.38	0.006	0.00541
9716.8	0.00567	0.00649		9716.8	0.007	0.00573		9716.8	0.007	0.00539
9741.21	0.00633	0.00647		9741.21	0.006	0.00572		9741.21	0.00733	0.00538
9765.62	0.00733	0.00645		9765.62	0.00567	0.0057		9765.62	0.00367	0.00536
9790.04	0.00567	0.00643		9790.04	0.007	0.00568		9790.04	0.00667	0.00534
9814.45	0.007	0.00641		9814.45	0.00533	0.00566		9814.45	0.00467	0.00532
9838.87	0.005	0.00639		9838.87	0.00867	0.00564		9838.87	0.006	0.0053
9863.28	0.00367	0.00637		9863.28	0.007	0.00562		9863.28	0.00633	0.00528
9887.7	0.006	0.00635		9887.7	0.00733	0.0056		9887.7	0.002	0.00526
9912.11	0.00533	0.00633		9912.11	0.004	0.00558		9912.11	0.00567	0.00524
9936.52	0.00533	0.00631		9936.52	0.00533	0.00556		9936.52	0.00367	0.00523
9960.94	0.00533	0.00629		9960.94	0.004	0.00554		9960.94	0.005	0.00521
9985.35	0.00667	0.00627		9985.35	0.00533	0.00553		9985.35	0.00467	0.00519
10009.8	0.006	0.00625		10009.8	0.00733	0.00551		10009.8	0.00467	0.00517
10034.2	0.00567	0.00623		10034.2	0.005	0.00549		10034.2	0.00667	0.00515
10058.6	0.004	0.00621		10058.6	0.006	0.00547		10058.6	0.00467	0.00514
10083	0.00433	0.0062		10083	0.00533	0.00545		10083	0.00467	0.00512
10107.4	0.00667	0.00618		10107.4	0.00667	0.00543		10107.4	0.00367	0.0051
10131.8	0.005	0.00616		10131.8	0.00367	0.00542		10131.8	0.00633	0.00508
10156.2	0.00533	0.00614		10156.2	0.00433	0.0054		10156.2	0.00467	0.00506
10180.7	0.006	0.00612		10180.7	0.00667	0.00538		10180.7	0.00667	0.00505
10205.1	0.00533	0.0061		10205.1	0.00533	0.00536		10205.1	0.005	0.00503
10229.5	0.00567	0.00608		10229.5	0.004	0.00535		10229.5	0.00567	0.00501
10253.9	0.00767	0.00606		10253.9	0.005	0.00533		10253.9	0.00567	0.005
10278.3	0.007	0.00605		10278.3	0.00567	0.00531		10278.3	0.00433	0.00498
10302.7	0.00533	0.00603		10302.7	0.00433	0.00529		10302.7	0.005	0.00496
10327.1	0.00667	0.00601		10327.1	0.00533	0.00527		10327.1	0.005	0.00494
10351.6	0.006	0.00599		10351.6	0.00433	0.00526		10351.6	0.005	0.00493
10376	0.00767	0.00597		10376	0.00467	0.00524		10376	0.00433	0.00491
10400.4	0.00633	0.00595		10400.4	0.00533	0.00522		10400.4	0.00467	0.00489
10424.8	0.00533	0.00594		10424.8	0.00467	0.00521		10424.8	0.00833	0.00488
10449.2	0.00767	0.00592		10449.2	0.007	0.00519		10449.2	0.00633	0.00486
10473.6	0.00767	0.0059		10473.6	0.00533	0.00517		10473.6	0.00633	0.00484
10498	0.007	0.00588		10498	0.00533	0.00515		10498	0.00533	0.00483
10522.5	0.00767	0.00586		10522.5	0.00367	0.00514		10522.5	0.00333	0.00481
10546.9	0.00533	0.00585		10546.9	0.009	0.00512		10546.9	0.00633	0.00479
10571.3	0.007	0.00583		10571.3	0.006	0.0051		10571.3	0.00467	0.00478
10595.7	0.00433	0.00581		10595.7	0.005	0.00509		10595.7	0.006	0.00476
10620.1	0.00433	0.00579		10620.1	0.003	0.00507		10620.1	0.005	0.00474
10644.5	0.00533	0.00578		10644.5	0.006	0.00505		10644.5	0.00433	0.00473
10668.9	0.00567	0.00576		10668.9	0.00533	0.00504		10668.9	0.00633	0.00471
10693.4	0.00733	0.00574		10693.4	0.00367	0.00502		10693.4	0.00267	0.0047
10717.8	0.00533	0.00573		10717.8	0.00667	0.00501		10717.8	0.00467	0.00468
10742.2	0.004	0.00571		10742.2	0.00633	0.00499		10742.2	0.00433	0.00466
10766.6	0.00667	0.00569		10766.6	0.00633	0.00497		10766.6	0.004	0.00465
10791	0.00467	0.00567		10791	0.004	0.00496		10791	0.00567	0.00463
10815.4	0.00567	0.00566		10815.4	0.00367	0.00494		10815.4	0.00433	0.00462
10839.8	0.00467	0.00564		10839.8	0.006	0.00492		10839.8	0.00667	0.0046
10864.3	0.00567	0.00562		10864.3	0.00367	0.00491		10864.3	0.00667	0.00459
10888.7	0.006	0.00561		10888.7	0.006	0.00489		10888.7	0.00367	0.00457
10913.1	0.006	0.00559		10913.1	0.005	0.00488		10913.1	0.00433	0.00455
10937.5	0.006	0.00558		10937.5	0.00733	0.00486		10937.5	0.00533	0.00454
10961.9	0.00567	0.00556		10961.9	0.00567	0.00485		10961.9	0.00533	0.00452
10986.3	0.00333	0.00554		10986.3	0.00567	0.00483		10986.3	0.00367	0.00451
11010.7	0.005	0.00553		11010.7	0.00567	0.00481		11010.7	0.00433	0.00449
11035.2	0.00633	0.00551		11035.2	0.00433	0.0048		11035.2	0.00467	0.00448
11059.6	0.00467	0.00549		11059.6	0.006	0.00478		11059.6	0.00667	0.00446
11084	0.00667	0.00548		11084	0.00533	0.00477		11084	0.00467	0.00445
11108.4	0.007	0.00546		11108.4	0.00533	0.00475		11108.4	0.003	0.00443
11132.8	0.007	0.00545		11132.8	0.007	0.00474		11132.8	0.005	0.00442
11157.2	0.007	0.00543		11157.2	0.00467	0.00472		11157.2	0.00433	0.0044
11181.6	0.00567	0.00541		11181.6	0.00567	0.00471		11181.6	0.00533	0.00439
11206.1	0.006	0.0054		11206.1	0.00333	0.00469		11206.1	0.00267	0.00438
11230.5	0.006	0.00538		11230.5	0.00667	0.00468		11230.5	0.00233	0.00436
11254.9	0.00267	0.00537		11254.9	0.007	0.00466		11254.9	0.00733	0.00435
11279.3	0.00567	0.00535		11279.3	0.00567	0.00465		11279.3	0.005	0.00433
11303.7	0.003	0.00534		11303.7	0.004	0.00463		11303.7	0.00367	0.00432
11328.1	0.006	0.00532		11328.1	0.00433	0.00462		11328.1	0.00367	0.0043
11352.5	0.008	0.00531		11352.5	0.005	0.0046		11352.5	0.00333	0.00429
11377	0.00333	0.00529		11377	0.00267	0.00459		11377	0.004	0.00427
11401.4	0.006	0.00528		11401.4	0.00567	0.00457		11401.4	0.005	0.00426
11425.8	0.00433	0.00526		11425.8	0.00667	0.00456		11425.8	0.004	0.00425
11450.2	0.00433	0.00525		11450.2	0.00467	0.00455		11450.2	0.00333	0.00423
11474.6	0.00567	0.00523		11474.6	0.00433	0.00453		11474.6	0.004	0.00422
11499	0.00533	0.00522		11499	0.00533	0.00452		11499	0.004	0.0042
11523.4	0.004	0.0052		11523.4	0.00433	0.0045		11523.4	0.004	0.00419
11547.9	0.00633	0.00519		11547.9	0.006	0.00449		11547.9	0.00467	0.00418
11572.3	0.005	0.00517		11572.3	0.00367	0.00447		11572.3	0.003	0.00416
11596.7	0.004	0.00516		11596.7	0.00467	0.00446		11596.7	0.00333	0.00415
11621.1	0.005	0.00514		11621.1	0.00633	0.00445		11621.1	0.00567	0.00414
11645.5	0.00533	0.00513		11645.5	0.00533	0.00443		11645.5	0.005	0.00412
11669.9	0.00667	0.00511		11669.9	0.00233	0.00442		11669.9	0.00433	0.00411
11694.3	0.004	0.0051		11694.3	0.00367	0.00441		11694.3	0.00333	0.0041
11718.8	0.007	0.00509		11718.8	0.007	0.00439		11718.8	0.00467	0.00408
11743.2	0.00667	0.00507		11743.2	0.00467	0.00438		11743.2	0.004	0.00407
11767.6	0.00667	0.00506		11767.6	0.00633	0.00436		11767.6	0.00467	0.00406
11792	0.00533	0.00504		11792	0.00433	0.00435		11792	0.005	0.00404
11816.4	0.00667	0.00503		11816.4	0.00267	0.00434		11816.4	0.00733	0.00403
11840.8	0.00467	0.00501		11840.8	0.00533	0.00432		11840.8	0.00333	0.00402
11865.2	0.00633	0.005		11865.2	0.00467	0.00431		11865.2	0.00433	0.004
11889.6	0.005	0.00499		11889.6	0.00433	0.0043		11889.6	0.00933	0.00399
11914.1	0.00533	0.00497		11914.1	0.00567	0.00428		11914.1	0.00833	0.00398
11938.5	0.007	0.00496		11938.5	0.00567	0.00427		11938.5	0.003	0.00397
11962.9	0.00667	0.00495		11962.9	0.00567	0.00426		11962.9	0.00333	0.00395
11987.3	0.006	0.00493		11987.3	0.00433	0.00424		11987.3	0.005	0.00394
12011.7	0.00567	0.00492		12011.7	0.00167	0.00423		12011.7	0.00433	0.00393
12036.1	0.00667	0.00491		12036.1	0.00367	0.00422		12036.1	0.00333	0.00391
12060.5	0.004	0.00489		12060.5	0.002	0.00421		12060.5	0.00367	0.0039
12085	0.003	0.00488		12085	0.00433	0.00419		12085	0.004	0.00389
12109.4	0.00733	0.00486		12109.4	0.00467	0.00418		12109.4	0.00633	0.00388
12133.8	0.00333	0.00485		12133.8	0.004	0.00417		12133.8	0.00367	0.00386
12158.2	0.00733	0.00484		12158.2	0.00467	0.00415		12158.2	0.00267	0.00385
12182.6	0.00433	0.00483		12182.6	0.00433	0.00414		12182.6	0.00533	0.00384
12207	0.007	0.00481		12207	0.00333	0.00413		12207	0.00433	0.00383
12231.4	0.00533	0.0048		12231.4	0.00467	0.00412		12231.4	0.006	0.00382
12255.9	0.00533	0.00479		12255.9	0.005	0.0041		12255.9	0.00367	0.0038
12280.3	0.005	0.00477		12280.3	0.00333	0.00409		12280.3	0.00633	0.00379
12304.7	0.00433	0.00476		12304.7	0.00533	0.00408		12304.7	0.00233	0.00378
12329.1	0.006	0.00475		12329.1	0.00633	0.00407		12329.1	0.00667	0.00377
12353.5	0.01033	0.00473		12353.5	0.00533	0.00405		12353.5	0.00367	0.00376
12377.9	0.006	0.00472		12377.9	0.00533	0.00404		12377.9	0.00333	0.00374
12402.3	0.005	0.00471		12402.3	0.00333	0.00403		12402.3	0.00533	0.00373
12426.8	0.00467	0.0047		12426.8	0.00433	0.00402		12426.8	0.00333	0.00372
12451.2	0.004	0.00468		12451.2	0.00433	0.00401		12451.2	0.00333	0.00371
12475.6	0.005	0.00467		12475.6	0.00467	0.00399		12475.6	0.00467	0.0037
12500	0.008	0.00466		12500	0.005	0.00398		12500	0.003	0.00369
12524.4	0.00333	0.00465		12524.4	0.00233	0.00397		12524.4	0.00333	0.00367
12548.8	0.00733	0.00463		12548.8	0.00433	0.00396		12548.8	0.005	0.00366
12573.2	0.00467	0.00462		12573.2	0.00567	0.00395		12573.2	0.00633	0.00365
12597.7	0.005	0.00461		12597.7	0.00667	0.00393		12597.7	0.00233	0.00364
12622.1	0.00667	0.0046		12622.1	0.004	0.00392		12622.1	0.004	0.00363
12646.5	0.006	0.00459		12646.5	0.006	0.00391		12646.5	0.00567	0.00362
12670.9	0.00333	0.00457		12670.9	0.00533	0.0039		12670.9	0.004	0.00361
12695.3	0.004	0.00456		12695.3	0.003	0.00389		12695.3	0.00433	0.00359
12719.7	0.006	0.00455		12719.7	0.00367	0.00388		12719.7	0.00467	0.00358
12744.1	0.00633	0.00454		12744.1	0.006	0.00386		12744.1	0.004	0.00357
12768.6	0.00367	0.00453		12768.6	0.00467	0.00385		12768.6	0.003	0.00356
12793	0.00333	0.00451		12793	0.00433	0.00384		12793	0.004	0.00355
12817.4	0.00767	0.0045		12817.4	0.005	0.00383		12817.4	0.00433	0.00354
12841.8	0.00733	0.00449		12841.8	0.00467	0.00382		12841.8	0.00433	0.00353
12866.2	0.00367	0.00448		12866.2	0.00367	0.00381		12866.2	0.00433	0.00352
12890.6	0.00433	0.00447		12890.6	0.00433	0.0038		12890.6	0.00567	0.00351
12915	0.005	0.00446		12915	0.00533	0.00378		12915	0.00433	0.0035
12939.5	0.004	0.00444		12939.5	0.005	0.00377		12939.5	0.005	0.00349
12963.9	0.00433	0.00443		12963.9	0.00633	0.00376		12963.9	0.008	0.00348
12988.3	0.006	0.00442		12988.3	0.00367	0.00375		12988.3	0.00333	0.00346
13012.7	0.004	0.00441		13012.7	0.00467	0.00374		13012.7	0.00367	0.00345
13037.1	0.00533	0.0044		13037.1	0.00567	0.00373		13037.1	0.006	0.00344
13061.5	0.00667	0.00439		13061.5	0.00467	0.00372		13061.5	0.003	0.00343
13085.9	0.00733	0.00438		13085.9	0.00367	0.00371		13085.9	0.005	0.00342
13110.4	0.00433	0.00437		13110.4	0.00367	0.0037		13110.4	0.00233	0.00341
13134.8	0.00467	0.00435		13134.8	0.00433	0.00369		13134.8	0.00433	0.0034
13159.2	0.00567	0.00434		13159.2	0.00167	0.00368		13159.2	0.00233	0.00339
13183.6	0.005	0.00433		13183.6	0.003	0.00366		13183.6	0.00267	0.00338
13208	0.00533	0.00432		13208	0.00333	0.00365		13208	0.00267	0.00337
13232.4	0.00567	0.00431		13232.4	0.006	0.00364		13232.4	0.00467	0.00336
13256.8	0.004	0.0043		13256.8	0.004	0.00363		13256.8	0.00433	0.00335
13281.2	0.00733	0.00429		13281.2	0.00533	0.00362		13281.2	0.00433	0.00334
13305.7	0.00633	0.00428		13305.7	0.00333	0.00361		13305.7	0.004	0.00333
13330.1	0.00467	0.00427		13330.1	0.00467	0.0036		13330.1	0.00367	0.00332
13354.5	0.00467	0.00426		13354.5	0.006	0.00359		13354.5	0.00267	0.00331
13378.9	0.00433	0.00425		13378.9	0.004	0.00358		13378.9	0.00367	0.0033
13403.3	0.00633	0.00424		13403.3	0.00433	0.00357		13403.3	0.003	0.00329
13427.7	0.00533	0.00423		13427.7	0.00433	0.00356		13427.7	0.00433	0.00328
13452.1	0.00567	0.00421		13452.1	0.00233	0.00355		13452.1	0.00333	0.00327
13476.6	0.00433	0.0042		13476.6	0.00433	0.00354		13476.6	0.004	0.00326
13501	0.00667	0.00419		13501	0.00333	0.00353		13501	0.00433	0.00325
13525.4	0.00367	0.00418		13525.4	0.00433	0.00352		13525.4	0.003	0.00324
13549.8	0.007	0.00417		13549.8	0.004	0.00351		13549.8	0.00533	0.00323
13574.2	0.004	0.00416		13574.2	0.00467	0.0035		13574.2	0.00367	0.00322
13598.6	0.00433	0.00415		13598.6	0.002	0.00349		13598.6	0.004	0.00321
13623	0.00667	0.00414		13623	0.00467	0.00348		13623	0.00367	0.0032
13647.5	0.00467	0.00413		13647.5	0.00433	0.00347		13647.5	0.00433	0.0032
13671.9	0.00367	0.00412		13671.9	0.004	0.00346		13671.9	0.00333	0.00319
13696.3	0.00567	0.00411		13696.3	0.005	0.00345		13696.3	0.00467	0.00318
13720.7	0.00433	0.0041		13720.7	0.00333	0.00344		13720.7	0.00433	0.00317
13745.1	0.00733	0.00409		13745.1	0.003	0.00343		13745.1	0.00333	0.00316
13769.5	0.00567	0.00408		13769.5	0.00467	0.00342		13769.5	0.00467	0.00315
13793.9	0.004	0.00407		13793.9	0.00367	0.00341		13793.9	0.00333	0.00314
13818.4	0.006	0.00406		13818.4	0.00333	0.0034		13818.4	0.00333	0.00313
13842.8	0.004	0.00405		13842.8	0.00433	0.00339		13842.8	0.00467	0.00312
13867.2	0.00467	0.00404		13867.2	0.00333	0.00338		13867.2	0.006	0.00311
13891.6	0.004	0.00403		13891.6	0.00367	0.00337		13891.6	0.00467	0.0031
13916	0.00367	0.00402		13916	0.004	0.00336		13916	0.00367	0.00309
13940.4	0.00333	0.00401		13940.4	0.004	0.00336		13940.4	0.00333	0.00309
13964.8	0.00467	0.004		13964.8	0.003	0.00335		13964.8	0.00167	0.00308
13989.3	0.00433	0.004		13989.3	0.00333	0.00334		13989.3	0.003	0.00307
14013.7	0.00633	0.00399		14013.7	0.00133	0.00333		14013.7	0.00233	0.00306
14038.1	0.00333	0.00398		14038.1	0.003	0.00332		14038.1	0.003	0.00305
14062.5	0.005	0.00397		14062.5	0.003	0.00331		14062.5	0.005	0.00304
14086.9	0.005	0.00396		14086.9	0.003	0.0033		14086.9	0.004	0.00303
14111.3	0.00333	0.00395		14111.3	0.00333	0.00329		14111.3	0.00333	0.00302
14135.7	0.006	0.00394		14135.7	0.00133	0.00328		14135.7	0.00233	0.00302
14160.2	0.005	0.00393		14160.2	0.00267	0.00327		14160.2	0.002	0.00301
14184.6	0.004	0.00392		14184.6	0.004	0.00326		14184.6	0.005	0.003
14209	0.00333	0.00391		14209	0.00567	0.00326		14209	0.00267	0.00299
14233.4	0.00533	0.0039		14233.4	0.004	0.00325		14233.4	0.00333	0.00298
14257.8	0.006	0.00389		14257.8	0.004	0.00324		14257.8	0.00133	0.00297
14282.2	0.00467	0.00388		14282.2	0.00533	0.00323		14282.2	0.004	0.00296
14306.6	0.00533	0.00388		14306.6	0.00233	0.00322		14306.6	0.00367	0.00296
14331.1	0.00367	0.00387		14331.1	0.00367	0.00321		14331.1	0.003	0.00295
14355.5	0.004	0.00386		14355.5	0.00367	0.0032		14355.5	0.004	0.00294
14379.9	0.005	0.00385		14379.9	0.00567	0.00319		14379.9	0.00533	0.00293
14404.3	0.00567	0.00384		14404.3	0.004	0.00319		14404.3	0.003	0.00292
14428.7	0.003	0.00383		14428.7	0.00433	0.00318		14428.7	0.00267	0.00291
14453.1	0.006	0.00382		14453.1	0.00567	0.00317		14453.1	0.00333	0.00291
14477.5	0.00333	0.00381		14477.5	0.004	0.00316		14477.5	0.005	0.0029
14502	0.003	0.0038		14502	0.00333	0.00315		14502	0.002	0.00289
14526.4	0.00567	0.0038		14526.4	0.00333	0.00314		14526.4	0.004	0.00288
14550.8	0.005	0.00379		14550.8	0.00367	0.00313		14550.8	0.00333	0.00287
14575.2	0.00533	0.00378		14575.2	0.003	0.00313		14575.2	0.004	0.00287
14599.6	0.00367	0.00377		14599.6	0.00233	0.00312		14599.6	0.00267	0.00286
14624	0.00367	0.00376		14624	0.003	0.00311		14624	0.00267	0.00285
14648.4	0.00333	0.00375		14648.4	0.005	0.0031		14648.4	0.00333	0.00284
14672.9	0.003	0.00374		14672.9	0.00333	0.00309		14672.9	0.00333	0.00283
14697.3	0.006	0.00374		14697.3	0.00433	0.00308		14697.3	0.00233	0.00283
14721.7	0.00333	0.00373		14721.7	0.00233	0.00308		14721.7	0.00367	0.00282
14746.1	0.00533	0.00372		14746.1	0.00333	0.00307		14746.1	0.003	0.00281
14770.5	0.003	0.00371		14770.5	0.00333	0.00306		14770.5	0.00267	0.0028
14794.9	0.00467	0.0037		14794.9	0.005	0.00305		14794.9	0.00533	0.0028
14819.3	0.003	0.00369		14819.3	0.00233	0.00304		14819.3	0.00367	0.00279
14843.8	0.00467	0.00369		14843.8	0.00433	0.00304		14843.8	0.002	0.00278
14868.2	0.00267	0.00368		14868.2	0.00467	0.00303		14868.2	0.00367	0.00277
14892.6	0.00633	0.00367		14892.6	0.005	0.00302		14892.6	0.00433	0.00277
14917	0.00567	0.00366		14917	0.00267	0.00301		14917	0.005	0.00276
14941.4	0.003	0.00365		14941.4	0.00433	0.003		14941.4	0.00467	0.00275
14965.8	0.002	0.00365		14965.8	0.00333	0.003		14965.8	0.00367	0.00274
14990.2	0.004	0.00364		14990.2	0.004	0.00299		14990.2	0.00167	0.00274
15014.6	0.005	0.00363		15014.6	0.003	0.00298		15014.6	0.00367	0.00273
15039.1	0.005	0.00362		15039.1	0.002	0.00297		15039.1	0.00267	0.00272
15063.5	0.00533	0.00361		15063.5	0.00467	0.00297		15063.5	0.00433	0.00271
15087.9	0.00333	0.00361		15087.9	0.00267	0.00296		15087.9	0.00333	0.00271
15112.3	0.00533	0.0036		15112.3	0.00267	0.00295		15112.3	0.00267	0.0027
15136.7	0.00467	0.00359		15136.7	0.003	0.00294		15136.7	0.003	0.00269
15161.1	0.00633	0.00358		15161.1	0.005	0.00293		15161.1	0.003	0.00268
15185.5	0.00533	0.00358		15185.5	0.005	0.00293		15185.5	0.005	0.00268
15210	0.00267	0.00357		15210	0.00167	0.00292		15210	0.00367	0.00267
15234.4	0.00433	0.00356		15234.4	0.004	0.00291		15234.4	0.005	0.00266
15258.8	0.006	0.00355		15258.8	0.00533	0.0029		15258.8	0.003	0.00266
15283.2	0.00333	0.00355		15283.2	0.004	0.0029		15283.2	0.00133	0.00265
15307.6	0.003	0.00354		15307.6	0.00333	0.00289		15307.6	0.00433	0.00264
15332	0.00333	0.00353		15332	0.00433	0.00288		15332	0.00267	0.00264
15356.4	0.006	0.00352		15356.4	0.00233	0.00288		15356.4	0.00533	0.00263
15380.9	0.00367	0.00352		15380.9	0.00467	0.00287		15380.9	0.00467	0.00262
15405.3	0.00333	0.00351		15405.3	0.00567	0.00286		15405.3	0.00133	0.00261
15429.7	0.00567	0.0035		15429.7	0.004	0.00285		15429.7	0.00433	0.00261
15454.1	0.005	0.00349		15454.1	0.002	0.00285		15454.1	0.003	0.0026
15478.5	0.00333	0.00349		15478.5	0.005	0.00284		15478.5	0.00367	0.00259
15502.9	0.00367	0.00348		15502.9	0.00567	0.00283		15502.9	0.00467	0.00259
15527.3	0.00467	0.00347		15527.3	0.003	0.00282		15527.3	0.00433	0.00258
15551.8	0.003	0.00346		15551.8	0.004	0.00282		15551.8	0.00433	0.00257
15576.2	0.00433	0.00346		15576.2	0.003	0.00281		15576.2	0.004	0.00257
15600.6	0.00333	0.00345		15600.6	0.00267	0.0028		15600.6	0.00333	0.00256
15625	0.003	0.00344		15625	0.00333	0.0028		15625	0.00433	0.00255
15649.4	0.00267	0.00344		15649.4	0.00267	0.00279		15649.4	0.002	0.00255
15673.8	0.00433	0.00343		15673.8	0.00333	0.00278		15673.8	0.003	0.00254
15698.2	0.00367	0.00342		15698.2	0.00367	0.00278		15698.2	0.00433	0.00253
15722.7	0.004	0.00342		15722.7	0.00333	0.00277		15722.7	0.00167	0.00253
15747.1	0.00633	0.00341		15747.1	0.003	0.00276		15747.1	0.002	0.00252
15771.5	0.007	0.0034		15771.5	0.00567	0.00276		15771.5	0.002	0.00252
15795.9	0.00267	0.00339		15795.9	0.00267	0.00275		15795.9	0.002	0.00251
15820.3	0.003	0.00339		15820.3	0.00333	0.00274		15820.3	0.00233	0.0025
15844.7	0.004	0.00338		15844.7	0.00367	0.00273		15844.7	0.002	0.0025
15869.1	0.00467	0.00337		15869.1	0.00333	0.00273		15869.1	0.00267	0.00249
15893.6	0.004	0.00337		15893.6	0.00467	0.00272		15893.6	0.003	0.00248
15918	0.003	0.00336		15918	0.00233	0.00271		15918	0.00333	0.00248
15942.4	0.00233	0.00335		15942.4	0.00133	0.00271		15942.4	0.004	0.00247
15966.8	0.005	0.00335		15966.8	0.00333	0.0027		15966.8	0.002	0.00246
15991.2	0.00433	0.00334		15991.2	0.00267	0.00269		15991.2	0.005	0.00246
16015.6	0.00467	0.00333		16015.6	0.00267	0.00269		16015.6	0.00267	0.00245
16040	0.003	0.00333		16040	0.005	0.00268		16040	0.00233	0.00245
16064.5	0.00367	0.00332		16064.5	0.00367	0.00268		16064.5	0.00333	0.00244
16088.9	0.00333	0.00331		16088.9	0.00267	0.00267		16088.9	0.003	0.00243
16113.3	0.00533	0.00331		16113.3	0.00367	0.00266		16113.3	0.00233	0.00243
16137.7	0.00233	0.0033		16137.7	0.005	0.00266		16137.7	0.00333	0.00242
16162.1	0.00367	0.00329		16162.1	0.00567	0.00265		16162.1	0.00267	0.00242
16186.5	0.00467	0.00329		16186.5	0.006	0.00264		16186.5	0.00233	0.00241
16210.9	0.005	0.00328		16210.9	0.005	0.00264		16210.9	0.002	0.0024
16235.4	0.00267	0.00328		16235.4	0.00267	0.00263		16235.4	0.003	0.0024
16259.8	0.00533	0.00327		16259.8	0.00267	0.00262		16259.8	0.00367	0.00239
16284.2	0.003	0.00326		16284.2	0.00167	0.00262		16284.2	0.00267	0.00239
16308.6	0.006	0.00326		16308.6	0.005	0.00261		16308.6	0.003	0.00238
16333	0.004	0.00325		16333	0.00333	0.00261		16333	0.005	0.00237
16357.4	0.00433	0.00324		16357.4	0.00333	0.0026		16357.4	0.00267	0.00237
16381.8	0.00367	0.00324		16381.8	0.004	0.00259		16381.8	0.004	0.00236
16406.2	0.00333	0.00323		16406.2	0.00367	0.00259		16406.2	0.002	0.00236
16430.7	0.00433	0.00323		16430.7	0.00167	0.00258		16430.7	0.00167	0.00235
16455.1	0.00633	0.00322		16455.1	0.00367	0.00258		16455.1	0.00433	0.00235
16479.5	0.00433	0.00321		16479.5	0.00333	0.00257		16479.5	0.00533	0.00234
16503.9	0.003	0.00321		16503.9	0.002	0.00256		16503.9	0.00233	0.00233
16528.3	0.004	0.0032		16528.3	0.007	0.00256		16528.3	0.003	0.00233
16552.7	0.00367	0.00319		16552.7	0.00433	0.00255		16552.7	0.004	0.00232
16577.1	0.00467	0.00319		16577.1	0.00433	0.00255		16577.1	0.003	0.00232
16601.6	0.00167	0.00318		16601.6	0.00233	0.00254		16601.6	0.00233	0.00231
16626	0.00433	0.00318		16626	0.00367	0.00253		16626	0.00333	0.00231
16650.4	0.00533	0.00317		16650.4	0.003	0.00253		16650.4	0.00233	0.0023
16674.8	0.002	0.00317		16674.8	0.00333	0.00252		16674.8	0.002	0.0023
16699.2	0.00533	0.00316		16699.2	0.00267	0.00252		16699.2	0.003	0.00229
16723.6	0.00433	0.00315		16723.6	0.00467	0.00251		16723.6	0.00467	0.00229
16748	0.00367	0.00315		16748	0.00267	0.0025		16748	0.00367	0.00228
16772.5	0.00433	0.00314		16772.5	0.00233	0.0025		16772.5	0.00233	0.00227
16796.9	0.00233	0.00314		16796.9	0.00633	0.00249		16796.9	0.00367	0.00227
16821.3	0.004	0.00313		16821.3	0.00333	0.00249		16821.3	0.00233	0.00226
16845.7	0.00333	0.00312		16845.7	0.004	0.00248		16845.7	0.003	0.00226
16870.1	0.004	0.00312		16870.1	0.00267	0.00248		16870.1	0.00267	0.00225
16894.5	0.003	0.00311		16894.5	0.00367	0.00247		16894.5	0.00367	0.00225
16918.9	0.00433	0.00311		16918.9	0.00367	0.00246		16918.9	0.00267	0.00224
16943.4	0.00367	0.0031		16943.4	0.00333	0.00246		16943.4	0.00433	0.00224
16967.8	0.00467	0.0031		16967.8	0.00467	0.00245		16967.8	0.00267	0.00223
16992.2	0.003	0.00309		16992.2	0.00333	0.00245		16992.2	0.00467	0.00223
17016.6	0.005	0.00309		17016.6	0.004	0.00244		17016.6	0.00233	0.00222
17041	0.003	0.00308		17041	0.00233	0.00244		17041	0.00333	0.00222
17065.4	0.00367	0.00307		17065.4	0.00167	0.00243		17065.4	0.003	0.00221
17089.8	0.00333	0.00307		17089.8	0.00233	0.00243		17089.8	0.003	0.00221
17114.3	0.00533	0.00306		17114.3	0.00333	0.00242		17114.3	0.004	0.0022
17138.7	0.00533	0.00306		17138.7	0.00267	0.00242		17138.7	0.00467	0.0022
17163.1	0.00333	0.00305		17163.1	0.004	0.00241		17163.1	0.00433	0.00219
17187.5	0.00533	0.00305		17187.5	0.00333	0.0024		17187.5	0.00267	0.00219
17211.9	0.00467	0.00304		17211.9	0.003	0.0024		17211.9	0.00167	0.00218
17236.3	0.00367	0.00304		17236.3	0.00167	0.00239		17236.3	0.00267	0.00218
17260.7	0.005	0.00303		17260.7	0.00367	0.00239		17260.7	0.00233	0.00217
17285.2	0.00133	0.00303		17285.2	0.00433	0.00238		17285.2	0.002	0.00217
17309.6	0.00367	0.00302		17309.6	0.00333	0.00238		17309.6	0.00133	0.00216
17334	0.003	0.00302		17334	0.004	0.00237		17334	0.00267	0.00216
17358.4	0.004	0.00301		17358.4	0.004	0.00237		17358.4	0.00267	0.00215
17382.8	0.005	0.00301		17382.8	0.00367	0.00236		17382.8	0.00233	0.00215
17407.2	0.00367	0.003		17407.2	0.003	0.00236		17407.2	0.002	0.00214
17431.6	0.007	0.00299		17431.6	0.00233	0.00235		17431.6	0.003	0.00214
17456.1	0.00467	0.00299		17456.1	0.00267	0.00235		17456.1	0.00367	0.00213
17480.5	0.00233	0.00298		17480.5	0.005	0.00234		17480.5	0.00333	0.00213
17504.9	0.00333	0.00298		17504.9	0.002	0.00234		17504.9	0.000666667	0.00212
17529.3	0.005	0.00297		17529.3	0.004	0.00233		17529.3	0.00267	0.00212
17553.7	0.005	0.00297		17553.7	0.00533	0.00233		17553.7	0.00333	0.00211
17578.1	0.00433	0.00296		17578.1	0.00233	0.00232		17578.1	0.00233	0.00211
17602.5	0.002	0.00296		17602.5	0.003	0.00232		17602.5	0.00233	0.0021
17627	0.004	0.00295		17627	0.00233	0.00231		17627	0.00167	0.0021
17651.4	0.00367	0.00295		17651.4	0.00333	0.00231		17651.4	0.001	0.0021
17675.8	0.00467	0.00294		17675.8	0.00333	0.0023		17675.8	0.00167	0.00209
17700.2	0.004	0.00294		17700.2	0.00267	0.0023		17700.2	0.002	0.00209
17724.6	0.003	0.00293		17724.6	0.00167	0.00229		17724.6	0.00233	0.00208
17749	0.00233	0.00293		17749	0.00267	0.00229		17749	0.00533	0.00208
17773.4	0.00367	0.00293		17773.4	0.003	0.00228		17773.4	0.00433	0.00207
17797.9	0.00333	0.00292		17797.9	0.003	0.00228		17797.9	0.003	0.00207
17822.3	0.00367	0.00292		17822.3	0.00467	0.00227		17822.3	0.00133	0.00206
17846.7	0.00367	0.00291		17846.7	0.00367	0.00227		17846.7	0.00333	0.00206
17871.1	0.00233	0.00291		17871.1	0.00333	0.00226		17871.1	0.00367	0.00206
17895.5	0.005	0.0029		17895.5	0.00233	0.00226		17895.5	0.00333	0.00205
17919.9	0.00167	0.0029		17919.9	0.002	0.00225		17919.9	0.003	0.00205
17944.3	0.00567	0.00289		17944.3	0.004	0.00225		17944.3	0.00433	0.00204
17968.8	0.00367	0.00289		17968.8	0.00267	0.00225		17968.8	0.00167	0.00204
17993.2	0.00267	0.00288		17993.2	0.002	0.00224		17993.2	0.00233	0.00203
18017.6	0.004	0.00288		18017.6	0.00433	0.00224		18017.6	0.00333	0.00203
18042	0.004	0.00287		18042	0.005	0.00223		18042	0.003	0.00202
18066.4	0.007	0.00287		18066.4	0.004	0.00223		18066.4	0.00533	0.00202
18090.8	0.00333	0.00286		18090.8	0.00233	0.00222		18090.8	0.00367	0.00202
18115.2	0.00433	0.00286		18115.2	0.003	0.00222		18115.2	0.00267	0.00201
18139.6	0.00333	0.00285		18139.6	0.00467	0.00221		18139.6	0.00233	0.00201
18164.1	0.003	0.00285		18164.1	0.003	0.00221		18164.1	0.00267	0.002
18188.5	0.003	0.00285		18188.5	0.00233	0.0022		18188.5	0.00333	0.002
18212.9	0.00167	0.00284		18212.9	0.00367	0.0022		18212.9	0.00333	0.002
18237.3	0.00367	0.00284		18237.3	0.00133	0.0022		18237.3	0.00333	0.00199
18261.7	0.003	0.00283		18261.7	0.00367	0.00219		18261.7	0.00167	0.00199
18286.1	0.00367	0.00283		18286.1	0.00233	0.00219		18286.1	0.00333	0.00198
18310.5	0.00433	0.00282		18310.5	0.00233	0.00218		18310.5	0.00233	0.00198
18335	0.003	0.00282		18335	0.00433	0.00218		18335	0.002	0.00198
18359.4	0.00533	0.00282		18359.4	0.002	0.00217		18359.4	0.00433	0.00197
18383.8	0.00633	0.00281		18383.8	0.003	0.00217		18383.8	0.003	0.00197
18408.2	0.00267	0.00281		18408.2	0.00233	0.00216		18408.2	0.003	0.00196
18432.6	0.00333	0.0028		18432.6	0.00333	0.00216		18432.6	0.00567	0.00196
18457	0.004	0.0028		18457	0.00433	0.00216		18457	0.00267	0.00196
18481.4	0.00267	0.00279		18481.4	0.002	0.00215		18481.4	0.001	0.00195
18505.9	0.00467	0.00279		18505.9	0.00533	0.00215		18505.9	0.00167	0.00195
18530.3	0.00333	0.00279		18530.3	0.00267	0.00214		18530.3	0.00233	0.00194
18554.7	0.00367	0.00278		18554.7	0.003	0.00214		18554.7	0.003	0.00194
18579.1	0.00467	0.00278		18579.1	0.00333	0.00213		18579.1	0.004	0.00194
18603.5	0.00367	0.00277		18603.5	0.00333	0.00213		18603.5	0.00333	0.00193
18627.9	0.004	0.00277		18627.9	0.00333	0.00213		18627.9	0.00367	0.00193
18652.3	0.00433	0.00276		18652.3	0.00367	0.00212		18652.3	0.00367	0.00192
18676.8	0.004	0.00276		18676.8	0.00433	0.00212		18676.8	0.00233	0.00192
18701.2	0.00367	0.00276		18701.2	0.005	0.00211		18701.2	0.00333	0.00192
18725.6	0.00333	0.00275		18725.6	0.00167	0.00211		18725.6	0.00233	0.00191
18750	0.00467	0.00275		18750	0.00467	0.00211		18750	0.00267	0.00191
18774.4	0.00267	0.00274		18774.4	0.004	0.0021		18774.4	0.00133	0.0019
18798.8	0.00433	0.00274		18798.8	0.003	0.0021		18798.8	0.00267	0.0019
18823.2	0.00367	0.00274		18823.2	0.003	0.00209		18823.2	0.00267	0.0019
18847.7	0.00433	0.00273		18847.7	0.00333	0.00209		18847.7	0.00267	0.00189
18872.1	0.00533	0.00273		18872.1	0.00233	0.00209		18872.1	0.00167	0.00189
18896.5	0.005	0.00272		18896.5	0.00367	0.00208		18896.5	0.00233	0.00189
18920.9	0.00467	0.00272		18920.9	0.001	0.00208		18920.9	0.00167	0.00188
18945.3	0.005	0.00272		18945.3	0.00133	0.00207		18945.3	0.00333	0.00188
18969.7	0.00333	0.00271		18969.7	0.00133	0.00207		18969.7	0.00233	0.00188
18994.1	0.00433	0.00271		18994.1	0.00433	0.00207		18994.1	0.003	0.00187
19018.6	0.00533	0.0027		19018.6	0.00367	0.00206		19018.6	0.002	0.00187
19043	0.00433	0.0027		19043	0.00167	0.00206		19043	0.003	0.00186
19067.4	0.005	0.0027		19067.4	0.002	0.00205		19067.4	0.003	0.00186
19091.8	0.00233	0.00269		19091.8	0.003	0.00205		19091.8	0.004	0.00186
19116.2	0.004	0.00269		19116.2	0.00233	0.00205		19116.2	0.00267	0.00185
19140.6	0.004	0.00269		19140.6	0.00267	0.00204		19140.6	0.00367	0.00185
19165	0.002	0.00268		19165	0.002	0.00204		19165	0.00267	0.00185
19189.5	0.00267	0.00268		19189.5	0.00267	0.00204		19189.5	0.00233	0.00184
19213.9	0.00333	0.00267		19213.9	0.00433	0.00203		19213.9	0.00267	0.00184
19238.3	0.00267	0.00267		19238.3	0.003	0.00203		19238.3	0.00433	0.00184
19262.7	0.003	0.00267		19262.7	0.00167	0.00202		19262.7	0.003	0.00183
19287.1	0.00467	0.00266		19287.1	0.005	0.00202		19287.1	0.00267	0.00183
19311.5	0.00333	0.00266		19311.5	0.00267	0.00202		19311.5	0.005	0.00183
19335.9	0.00233	0.00266		19335.9	0.001	0.00201		19335.9	0.00267	0.00182
19360.4	0.005	0.00265		19360.4	0.005	0.00201		19360.4	0.00333	0.00182
19384.8	0.00267	0.00265		19384.8	0.00167	0.00201		19384.8	0.004	0.00182
19409.2	0.00467	0.00264		19409.2	0.00433	0.002		19409.2	0.001	0.00181
19433.6	0.00367	0.00264		19433.6	0.00333	0.002		19433.6	0.002	0.00181
19458	0.003	0.00264		19458	0.00267	0.00199		19458	0.00267	0.00181
19482.4	0.00367	0.00263		19482.4	0.00167	0.00199		19482.4	0.00367	0.0018
19506.8	0.003	0.00263		19506.8	0.00433	0.00199		19506.8	0.003	0.0018
19531.2	0.005	0.00263		19531.2	0.003	0.00198		19531.2	0.00233	0.0018
19555.7	0.00433	0.00262		19555.7	0.001	0.00198		19555.7	0.00167	0.00179
19580.1	0.00267	0.00262		19580.1	0.00267	0.00198		19580.1	0.00267	0.00179
19604.5	0.00433	0.00262		19604.5	0.004	0.00197		19604.5	0.00467	0.00179
19628.9	0.00333	0.00261		19628.9	0.00233	0.00197		19628.9	0.00233	0.00178
19653.3	0.002	0.00261		19653.3	0.00233	0.00197		19653.3	0.00333	0.00178
19677.7	0.003	0.00261		19677.7	0.00267	0.00196		19677.7	0.00233	0.00178
19702.1	0.00167	0.0026		19702.1	0.00233	0.00196		19702.1	0.004	0.00177
19726.6	0.00367	0.0026		19726.6	0.00233	0.00196		19726.6	0.003	0.00177
19751	0.00367	0.0026		19751	0.00267	0.00195		19751	0.004	0.00177
19775.4	0.00367	0.00259		19775.4	0.000333333	0.00195		19775.4	0.000333333	0.00176
19799.8	0.00333	0.00259		19799.8	0.00267	0.00195		19799.8	0.00233	0.00176
19824.2	0.00367	0.00259		19824.2	0.00233	0.00194		19824.2	0.002	0.00176
19848.6	0.002	0.00258		19848.6	0.00333	0.00194		19848.6	0.00333	0.00176
19873	0.00367	0.00258		19873	0.00167	0.00194		19873	0.00267	0.00175
19897.5	0.00333	0.00258		19897.5	0.003	0.00193		19897.5	0.002	0.00175
19921.9	0.00433	0.00257		19921.9	0.003	0.00193		19921.9	0.00167	0.00175
19946.3	0.005	0.00257		19946.3	0.00267	0.00193		19946.3	0.00333	0.00174
19970.7	0.00433	0.00257		19970.7	0.00267	0.00192		19970.7	0.00333	0.00174
19995.1	0.006	0.00256		19995.1	0.00433	0.00192		19995.1	0.003	0.00174
20019.5	0.00333	0.00256		20019.5	0.003	0.00192		20019.5	0.002	0.00173
20043.9	0.00367	0.00256		20043.9	0.001	0.00191		20043.9	0.00167	0.00173
20068.4	0.00533	0.00255		20068.4	0.004	0.00191		20068.4	0.002	0.00173
20092.8	0.00433	0.00255		20092.8	0.00267	0.00191		20092.8	0.000666667	0.00173
20117.2	0.00267	0.00255		20117.2	0.00267	0.0019		20117.2	0.002	0.00172
20141.6	0.00267	0.00254		20141.6	0.00333	0.0019		20141.6	0.001	0.00172
20166	0.00267	0.00254		20166	0.00333	0.0019		20166	0.00233	0.00172
20190.4	0.00333	0.00254		20190.4	0.003	0.00189		20190.4	0.00267	0.00171
20214.8	0.003	0.00253		20214.8	0.00467	0.00189		20214.8	0.00267	0.00171
20239.3	0.00367	0.00253		20239.3	0.00267	0.00189		20239.3	0.00233	0.00171
20263.7	0.00333	0.00253		20263.7	0.00233	0.00188		20263.7	0.002	0.0017
20288.1	0.00333	0.00252		20288.1	0.00333	0.00188		20288.1	0.003	0.0017
20312.5	0.00567	0.00252		20312.5	0.00133	0.00188		20312.5	0.00267	0.0017
20336.9	0.004	0.00252		20336.9	0.002	0.00187		20336.9	0.001	0.0017
20361.3	0.00267	0.00252		20361.3	0.003	0.00187		20361.3	0.003	0.00169
20385.7	0.00367	0.00251		20385.7	0.003	0.00187		20385.7	0.00433	0.00169
20410.2	0.00267	0.00251		20410.2	0.003	0.00187		20410.2	0.002	0.00169
20434.6	0.00333	0.00251		20434.6	0.002	0.00186		20434.6	0.00233	0.00168
20459	0.004	0.0025		20459	0.00333	0.00186		20459	0.00433	0.00168
20483.4	0.00267	0.0025		20483.4	0.00233	0.00186		20483.4	0.003	0.00168
20507.8	0.00433	0.0025		20507.8	0.00367	0.00185		20507.8	0.00367	0.00168
20532.2	0.00433	0.00249		20532.2	0.00433	0.00185		20532.2	0.00267	0.00167
20556.6	0.00267	0.00249		20556.6	0.00467	0.00185		20556.6	0.003	0.00167
20581.1	0.000666667	0.00249		20581.1	0.00267	0.00184		20581.1	0.00333	0.00167
20605.5	0.00367	0.00249		20605.5	0.00367	0.00184		20605.5	0.00133	0.00167
20629.9	0.00267	0.00248		20629.9	0.00233	0.00184		20629.9	0.002	0.00166
20654.3	0.005	0.00248		20654.3	0.00267	0.00184		20654.3	0.00167	0.00166
20678.7	0.004	0.00248		20678.7	0.00233	0.00183		20678.7	0.004	0.00166
20703.1	0.00167	0.00247		20703.1	0.00333	0.00183		20703.1	0.000666667	0.00166
20727.5	0.00333	0.00247		20727.5	0.00233	0.00183		20727.5	0.00133	0.00165
20752	0.003	0.00247		20752	0.002	0.00182		20752	0.00233	0.00165
20776.4	0.004	0.00247		20776.4	0.00133	0.00182		20776.4	0.00233	0.00165
20800.8	0.00267	0.00246		20800.8	0.003	0.00182		20800.8	0.00267	0.00164
20825.2	0.00267	0.00246		20825.2	0.004	0.00182		20825.2	0.00133	0.00164
20849.6	0.003	0.00246		20849.6	0.004	0.00181		20849.6	0.002	0.00164
20874	0.00233	0.00245		20874	0.00167	0.00181		20874	0.00367	0.00164
20898.4	0.00233	0.00245		20898.4	0.004	0.00181		20898.4	0.004	0.00163
20922.9	0.00433	0.00245		20922.9	0.002	0.0018		20922.9	0.00233	0.00163
20947.3	0.005	0.00245		20947.3	0.00567	0.0018		20947.3	0.00433	0.00163
20971.7	0.00367	0.00244		20971.7	0.00233	0.0018		20971.7	0.003	0.00163
20996.1	0.00467	0.00244		20996.1	0.00367	0.0018		20996.1	0.002	0.00162
21020.5	0.00233	0.00244		21020.5	0.00367	0.00179		21020.5	0.00333	0.00162
21044.9	0.003	0.00244		21044.9	0.003	0.00179		21044.9	0.002	0.00162
21069.3	0.00333	0.00243		21069.3	0.002	0.00179		21069.3	0.00167	0.00162
21093.8	0.00333	0.00243		21093.8	0.00267	0.00178		21093.8	0.004	0.00161
21118.2	0.00467	0.00243		21118.2	0.001	0.00178		21118.2	0.00233	0.00161
21142.6	0.00233	0.00242		21142.6	0.00267	0.00178		21142.6	0.000666667	0.00161
21167	0.00267	0.00242		21167	0.00267	0.00178		21167	0.00267	0.00161
21191.4	0.00333	0.00242		21191.4	0.002	0.00177		21191.4	0.00233	0.0016
21215.8	0.003	0.00242		21215.8	0.00233	0.00177		21215.8	0.00233	0.0016
21240.2	0.004	0.00241		21240.2	0.00267	0.00177		21240.2	0.001	0.0016
21264.6	0.004	0.00241		21264.6	0.00267	0.00177		21264.6	0.00133	0.0016
21289.1	0.004	0.00241		21289.1	0.00267	0.00176		21289.1	0.00433	0.00159
21313.5	0.00333	0.00241		21313.5	0.00467	0.00176		21313.5	0.00333	0.00159
21337.9	0.003	0.0024		21337.9	0.00267	0.00176		21337.9	0.00333	0.00159
21362.3	0.00333	0.0024		21362.3	0.002	0.00176		21362.3	0.00233	0.00159
21386.7	0.00233	0.0024		21386.7	0.004	0.00175		21386.7	0.003	0.00159
21411.1	0.003	0.0024		21411.1	0.004	0.00175		21411.1	0.004	0.00158
21435.5	0.00167	0.00239		21435.5	0.001	0.00175		21435.5	0.00167	0.00158
21460	0.004	0.00239		21460	0.00267	0.00175		21460	0.00233	0.00158
21484.4	0.00333	0.00239		21484.4	0.00133	0.00174		21484.4	0.00167	0.00158
21508.8	0.00233	0.00239		21508.8	0.00167	0.00174		21508.8	0.00333	0.00157
21533.2	0.004	0.00238		21533.2	0.00267	0.00174		21533.2	0.003	0.00157
21557.6	0.00333	0.00238		21557.6	0.003	0.00174		21557.6	0.00133	0.00157
21582	0.003	0.00238		21582	0.00333	0.00173		21582	0.000666667	0.00157
21606.4	0.00233	0.00238		21606.4	0.00233	0.00173		21606.4	0.00333	0.00156
21630.9	0.001	0.00237		21630.9	0.004	0.00173		21630.9	0.00233	0.00156
21655.3	0.002	0.00237		21655.3	0.00267	0.00173		21655.3	0.00167	0.00156
21679.7	0.00267	0.00237		21679.7	0.00133	0.00172		21679.7	0.005	0.00156
21704.1	0.003	0.00237		21704.1	0.004	0.00172		21704.1	0.003	0.00156
21728.5	0.00367	0.00236		21728.5	0.000666667	0.00172		21728.5	0.002	0.00155
21752.9	0.00267	0.00236		21752.9	0.00233	0.00172		21752.9	0.00367	0.00155
21777.3	0.00233	0.00236		21777.3	0.002	0.00171		21777.3	0.002	0.00155
21801.8	0.00467	0.00236		21801.8	0.00267	0.00171		21801.8	0.00133	0.00155
21826.2	0.00167	0.00235		21826.2	0.00333	0.00171		21826.2	0.00233	0.00154
21850.6	0.00333	0.00235		21850.6	0.00167	0.00171		21850.6	0.004	0.00154
21875	0.00333	0.00235		21875	0.00333	0.0017		21875	0.003	0.00154
21899.4	0.005	0.00235		21899.4	0.00367	0.0017		21899.4	0.00433	0.00154
21923.8	0.00367	0.00235		21923.8	0.002	0.0017		21923.8	0.004	0.00154
21948.2	0.00333	0.00234		21948.2	0.00333	0.0017		21948.2	0.00267	0.00153
21972.7	0.003	0.00234		21972.7	0.00233	0.00169		21972.7	0.00333	0.00153
21997.1	0.004	0.00234		21997.1	0.00333	0.00169		21997.1	0.003	0.00153
22021.5	0.00333	0.00234		22021.5	0.00333	0.00169		22021.5	0.000666667	0.00153
22045.9	0.003	0.00233		22045.9	0.003	0.00169		22045.9	0.00233	0.00153
22070.3	0.00167	0.00233		22070.3	0.00167	0.00168		22070.3	0.00333	0.00152
22094.7	0.00133	0.00233		22094.7	0.003	0.00168		22094.7	0.00467	0.00152
22119.1	0.00767	0.00233		22119.1	0.00233	0.00168		22119.1	0.00167	0.00152
22143.6	0.00233	0.00233		22143.6	0.004	0.00168		22143.6	0.002	0.00152
22168	0.00433	0.00232		22168	0.00233	0.00168		22168	0.002	0.00152
22192.4	0.00267	0.00232		22192.4	0.00333	0.00167		22192.4	0.00233	0.00151
22216.8	0.004	0.00232		22216.8	0.003	0.00167		22216.8	0.003	0.00151
22241.2	0.00333	0.00232		22241.2	0.003	0.00167		22241.2	0.000666667	0.00151
22265.6	0.003	0.00231		22265.6	0.003	0.00167		22265.6	0.00233	0.00151
22290	0.003	0.00231		22290	0.003	0.00166		22290	0.00267	0.00151
22314.5	0.003	0.00231		22314.5	0.00367	0.00166		22314.5	0.004	0.0015
22338.9	0.00367	0.00231		22338.9	0.00233	0.00166		22338.9	0.00533	0.0015
22363.3	0.00167	0.00231		22363.3	0.00167	0.00166		22363.3	0.00367	0.0015
22387.7	0.00167	0.0023		22387.7	0.00267	0.00166		22387.7	0.00167	0.0015
22412.1	0.00133	0.0023		22412.1	0.00267	0.00165		22412.1	0.002	0.0015
22436.5	0.00167	0.0023		22436.5	0.00267	0.00165		22436.5	0.003	0.00149
22460.9	0.00467	0.0023		22460.9	0.00133	0.00165		22460.9	0.003	0.00149
22485.4	0.00267	0.0023		22485.4	0.00167	0.00165		22485.4	0.00333	0.00149
22509.8	0.00233	0.00229		22509.8	0.002	0.00165		22509.8	0.001	0.00149
22534.2	0.005	0.00229		22534.2	0.00267	0.00164		22534.2	0.00167	0.00149
22558.6	0.00233	0.00229		22558.6	0.002	0.00164		22558.6	0.00133	0.00148
22583	0.003	0.00229		22583	0.002	0.00164		22583	0.00133	0.00148
22607.4	0.00367	0.00229		22607.4	0.002	0.00164		22607.4	0.00233	0.00148
22631.8	0.00233	0.00228		22631.8	0.00433	0.00163		22631.8	0.004	0.00148
22656.2	0.00367	0.00228		22656.2	0.003	0.00163		22656.2	0.00233	0.00148
22680.7	0.003	0.00228		22680.7	0.00167	0.00163		22680.7	0.00367	0.00147
22705.1	0.00367	0.00228		22705.1	0.003	0.00163		22705.1	0.002	0.00147
22729.5	0.00467	0.00227		22729.5	0.00167	0.00163		22729.5	0.00167	0.00147
22753.9	0.00267	0.00227		22753.9	0.002	0.00162		22753.9	0.00267	0.00147
22778.3	0.00167	0.00227		22778.3	0.00333	0.00162		22778.3	0.001	0.00147
22802.7	0.00233	0.00227		22802.7	0.00267	0.00162		22802.7	0.001	0.00147
22827.1	0.00167	0.00227		22827.1	0.000666667	0.00162		22827.1	0.004	0.00146
22851.6	0.00233	0.00227		22851.6	0.00167	0.00162		22851.6	0.00267	0.00146
22876	0.00467	0.00226		22876	0.00367	0.00161		22876	0.00367	0.00146
22900.4	0.00433	0.00226		22900.4	0.003	0.00161		22900.4	0.004	0.00146
22924.8	0.003	0.00226		22924.8	0.001	0.00161		22924.8	0.00233	0.00146
22949.2	0.00333	0.00226		22949.2	0.00167	0.00161		22949.2	0.00267	0.00145
22973.6	0.00233	0.00226		22973.6	0.00267	0.00161		22973.6	0.001	0.00145
22998	0.004	0.00225		22998	0.00267	0.0016		22998	0.00267	0.00145
23022.5	0.00233	0.00225		23022.5	0.00167	0.0016		23022.5	0.00367	0.00145
23046.9	0.002	0.00225		23046.9	0.00233	0.0016		23046.9	0.002	0.00145
23071.3	0.00267	0.00225		23071.3	0.002	0.0016		23071.3	0.002	0.00145
23095.7	0.00333	0.00225		23095.7	0.00133	0.0016		23095.7	0.00267	0.00144
23120.1	0.00433	0.00224		23120.1	0.00167	0.00159		23120.1	0.00233	0.00144
23144.5	0.00367	0.00224		23144.5	0.006	0.00159		23144.5	0.00133	0.00144
23168.9	0.00267	0.00224		23168.9	0.002	0.00159		23168.9	0.00267	0.00144
23193.4	0.00433	0.00224		23193.4	0.002	0.00159		23193.4	0.00167	0.00144
23217.8	0.00333	0.00224		23217.8	0.004	0.00159		23217.8	0.00233	0.00144
23242.2	0.003	0.00224		23242.2	0.003	0.00159		23242.2	0.00233	0.00143
23266.6	0.00333	0.00223		23266.6	0.002	0.00158		23266.6	0.00333	0.00143
23291	0.00467	0.00223		23291	0.004	0.00158		23291	0.001	0.00143
23315.4	0.00433	0.00223		23315.4	0.00233	0.00158		23315.4	0.002	0.00143
23339.8	0.004	0.00223		23339.8	0.003	0.00158		23339.8	0.00233	0.00143
23364.3	0.00333	0.00223		23364.3	0.00333	0.00158		23364.3	0.00133	0.00143
23388.7	0.00267	0.00222		23388.7	0.002	0.00157		23388.7	0.00133	0.00142
23413.1	0.003	0.00222		23413.1	0.002	0.00157		23413.1	0.00267	0.00142
23437.5	0.00333	0.00222		23437.5	0.00367	0.00157		23437.5	0.00333	0.00142
23461.9	0.003	0.00222		23461.9	0.00167	0.00157		23461.9	0.00133	0.00142
23486.3	0.00333	0.00222		23486.3	0.004	0.00157		23486.3	0.00233	0.00142
23510.7	0.00267	0.00222		23510.7	0.00233	0.00157		23510.7	0.00233	0.00142
23535.2	0.00433	0.00221		23535.2	0.00167	0.00156		23535.2	0.00133	0.00141
23559.6	0.00433	0.00221		23559.6	0.004	0.00156		23559.6	0.002	0.00141
23584	0.00333	0.00221		23584	0.003	0.00156		23584	0.00267	0.00141
23608.4	0.00167	0.00221		23608.4	0.00467	0.00156		23608.4	0.00233	0.00141
23632.8	0.00333	0.00221		23632.8	0.00233	0.00156		23632.8	0.00167	0.00141
23657.2	0.00167	0.00221		23657.2	0.002	0.00155		23657.2	0.002	0.00141
23681.6	0.004	0.0022		23681.6	0.00433	0.00155		23681.6	0.00233	0.00141
23706.1	0.00167	0.0022		23706.1	0.00433	0.00155		23706.1	0.002	0.0014
23730.5	0.00267	0.0022		23730.5	0.002	0.00155		23730.5	0.00233	0.0014
23754.9	0.00433	0.0022		23754.9	0.00167	0.00155		23754.9	0.00167	0.0014
23779.3	0.004	0.0022		23779.3	0.00433	0.00155		23779.3	0.00233	0.0014
23803.7	0.00167	0.0022		23803.7	0.00233	0.00154		23803.7	0.002	0.0014
23828.1	0.00333	0.00219		23828.1	0.00367	0.00154		23828.1	0.00333	0.0014
23852.5	0.00333	0.00219		23852.5	0.00167	0.00154		23852.5	0.00167	0.00139
23877	0.00367	0.00219		23877	0.00133	0.00154		23877	0.00233	0.00139
23901.4	0.003	0.00219		23901.4	0.001	0.00154		23901.4	0.002	0.00139
23925.8	0.00133	0.00219		23925.8	0.00433	0.00154		23925.8	0.00167	0.00139
23950.2	0.00167	0.00219		23950.2	0.005	0.00153		23950.2	0.00167	0.00139
23974.6	0.00433	0.00218		23974.6	0.00267	0.00153		23974.6	0.002	0.00139
23999	0.00267	0.00218		23999	0.00267	0.00153		23999	0.002	0.00139
24023.4	0.003	0.00218		24023.4	0.002	0.00153		24023.4	0.002	0.00138
24047.9	0.003	0.00218		24047.9	0.002	0.00153		24047.9	0.00233	0.00138
24072.3	0.00167	0.00218		24072.3	0.00133	0.00153		24072.3	0.00167	0.00138
24096.7	0.00267	0.00218		24096.7	0.00233	0.00152		24096.7	0.001	0.00138
24121.1	0.00333	0.00217		24121.1	0.00433	0.00152		24121.1	0.002	0.00138
24145.5	0.003	0.00217		24145.5	0.000333333	0.00152		24145.5	0.002	0.00138
24169.9	0.00267	0.00217		24169.9	0.002	0.00152		24169.9	0.000666667	0.00138
24194.3	0.003	0.00217		24194.3	0.003	0.00152		24194.3	0.001	0.00137
24218.8	0.004	0.00217		24218.8	0.00267	0.00152		24218.8	0.00267	0.00137
24243.2	0.00167	0.00217		24243.2	0.00133	0.00151		24243.2	0.00267	0.00137
24267.6	0.003	0.00217		24267.6	0.001	0.00151		24267.6	0.00133	0.00137
24292	0.00233	0.00216		24292	0.00167	0.00151		24292	0.002	0.00137
24316.4	0.004	0.00216		24316.4	0.00133	0.00151		24316.4	0.004	0.00137
24340.8	0.00467	0.00216		24340.8	0.003	0.00151		24340.8	0.003	0.00137
24365.2	0.00133	0.00216		24365.2	0.00267	0.00151		24365.2	0.00167	0.00136
24389.6	0.003	0.00216		24389.6	0.00267	0.00151		24389.6	0.00233	0.00136
24414.1	0.002	0.00216		24414.1	0.00233	0.0015		24414.1	0.00133	0.00136
24438.5	0.00333	0.00215		24438.5	0.00167	0.0015		24438.5	0.00233	0.00136
24462.9	0.00267	0.00215		24462.9	0.00167	0.0015		24462.9	0.00167	0.00136
24487.3	0.00267	0.00215		24487.3	0.00233	0.0015		24487.3	0.00167	0.00136
24511.7	0.00167	0.00215		24511.7	0.00233	0.0015		24511.7	0.00233	0.00136
24536.1	0.003	0.00215		24536.1	0.00133	0.0015		24536.1	0.00367	0.00135
24560.5	0.00433	0.00215		24560.5	0.00233	0.00149		24560.5	0.00267	0.00135
24585	0.006	0.00215		24585	0.00233	0.00149		24585	0.003	0.00135
24609.4	0.003	0.00214		24609.4	0.00233	0.00149		24609.4	0.00267	0.00135
24633.8	0.002	0.00214		24633.8	0.00233	0.00149		24633.8	0.00133	0.00135
24658.2	0.00433	0.00214		24658.2	0.00267	0.00149		24658.2	0.001	0.00135
24682.6	0.00233	0.00214		24682.6	0.002	0.00149		24682.6	0.00233	0.00135
24707	0.00267	0.00214		24707	0.002	0.00149		24707	0.00167	0.00135
24731.4	0.003	0.00214		24731.4	0.00267	0.00148		24731.4	0.00267	0.00134
24755.9	0.000666667	0.00214		24755.9	0.002	0.00148		24755.9	0.001	0.00134
24780.3	0.00233	0.00214		24780.3	0.004	0.00148		24780.3	0.00333	0.00134
24804.7	0.00267	0.00213		24804.7	0.001	0.00148		24804.7	0.000666667	0.00134
24829.1	0.003	0.00213		24829.1	0.00333	0.00148		24829.1	0.00333	0.00134
24853.5	0.00233	0.00213		24853.5	0.00233	0.00148		24853.5	0.00333	0.00134
24877.9	0.00367	0.00213		24877.9	0.00267	0.00148		24877.9	0.00267	0.00134
24902.3	0.00167	0.00213		24902.3	0.00367	0.00147		24902.3	0.000666667	0.00134
24926.8	0.00167	0.00213		24926.8	0.00233	0.00147		24926.8	0.003	0.00133
24951.2	0.00233	0.00213		24951.2	0.004	0.00147		24951.2	0.00267	0.00133
24975.6	0.001	0.00212		24975.6	0.00333	0.00147		24975.6	0.001	0.00133
25000	0.003	0.00212		25000	0.004	0.00147		25000	0.000666667	0.00133
25024.4	0.00567	0.00212		25024.4	0.003	0.00147		25024.4	0.00167	0.00133
25048.8	0.00267	0.00212		25048.8	0.002	0.00147		25048.8	0.00267	0.00133
25073.2	0.00433	0.00212		25073.2	0.00133	0.00147		25073.2	0.00133	0.00133
25097.7	0.002	0.00212		25097.7	0.00167	0.00146		25097.7	0.001	0.00133
25122.1	0.004	0.00212		25122.1	0.00333	0.00146		25122.1	0.00133	0.00132
25146.5	0.003	0.00212		25146.5	0.00233	0.00146		25146.5	0.000333333	0.00132
25170.9	0.003	0.00211		25170.9	0.002	0.00146		25170.9	0.002	0.00132
25195.3	0.00433	0.00211		25195.3	0.00167	0.00146		25195.3	0.00133	0.00132
25219.7	0.003	0.00211		25219.7	0.00267	0.00146		25219.7	0.00167	0.00132
25244.1	0.003	0.00211		25244.1	0.001	0.00146		25244.1	0.002	0.00132
25268.6	0.004	0.00211		25268.6	0.00133	0.00145		25268.6	0.002	0.00132
25293	0.00333	0.00211		25293	0.002	0.00145		25293	0.00267	0.00132
25317.4	0.00367	0.00211		25317.4	0.00133	0.00145		25317.4	0.00267	0.00132
25341.8	0.00267	0.0021		25341.8	0.000666667	0.00145		25341.8	0.001	0.00131
25366.2	0.003	0.0021		25366.2	0.00267	0.00145		25366.2	0.002	0.00131
25390.6	0.00233	0.0021		25390.6	0.00233	0.00145		25390.6	0.00167	0.00131
25415	0.00233	0.0021		25415	0.002	0.00145		25415	0.003	0.00131
25439.5	0.00367	0.0021		25439.5	0.001	0.00145		25439.5	0.00167	0.00131
25463.9	0.00333	0.0021		25463.9	0.00333	0.00144		25463.9	0.00233	0.00131
25488.3	0.00533	0.0021		25488.3	0.001	0.00144		25488.3	0.00267	0.00131
25512.7	0.00367	0.0021		25512.7	0.002	0.00144		25512.7	0.00167	0.00131
25537.1	0.00333	0.0021		25537.1	0.00133	0.00144		25537.1	0.00133	0.0013
25561.5	0.00233	0.00209		25561.5	0.00267	0.00144		25561.5	0.00167	0.0013
25585.9	0.00133	0.00209		25585.9	0.00167	0.00144		25585.9	0.00233	0.0013
25610.4	0.00233	0.00209		25610.4	0.00133	0.00144		25610.4	0.00233	0.0013
25634.8	0.00267	0.00209		25634.8	0.00333	0.00144		25634.8	0.002	0.0013
25659.2	0.00167	0.00209		25659.2	0.00233	0.00143		25659.2	0.00167	0.0013
25683.6	0.004	0.00209		25683.6	0.00133	0.00143		25683.6	0.00267	0.0013
25708	0.00367	0.00209		25708	0.004	0.00143		25708	0.00267	0.0013
25732.4	0.00267	0.00209		25732.4	0.002	0.00143		25732.4	0.001	0.0013
25756.8	0.003	0.00208		25756.8	0.000666667	0.00143		25756.8	0.002	0.0013
25781.2	0.00267	0.00208		25781.2	0.003	0.00143		25781.2	0.00333	0.00129
25805.7	0.003	0.00208		25805.7	0.00233	0.00143		25805.7	0.002	0.00129
25830.1	0.00233	0.00208		25830.1	0.002	0.00143		25830.1	0.002	0.00129
25854.5	0.00133	0.00208		25854.5	0.00233	0.00142		25854.5	0.003	0.00129
25878.9	0.00233	0.00208		25878.9	0.00133	0.00142		25878.9	0.003	0.00129
25903.3	0.00233	0.00208		25903.3	0.00233	0.00142		25903.3	0.002	0.00129
25927.7	0.003	0.00208		25927.7	0.00233	0.00142		25927.7	0.003	0.00129
25952.1	0.00233	0.00208		25952.1	0.002	0.00142		25952.1	0.00133	0.00129
25976.6	0.00233	0.00207		25976.6	0.00167	0.00142		25976.6	0.002	0.00129
26001	0.00433	0.00207		26001	0.00133	0.00142		26001	0.00233	0.00128
26025.4	0.00233	0.00207		26025.4	0.00133	0.00142		26025.4	0.00133	0.00128
26049.8	0.00367	0.00207		26049.8	0.00167	0.00141		26049.8	0.00133	0.00128
26074.2	0.00467	0.00207		26074.2	0.002	0.00141		26074.2	0.00267	0.00128
26098.6	0.00333	0.00207		26098.6	0.00267	0.00141		26098.6	0.00133	0.00128
26123	0.00333	0.00207		26123	0.00333	0.00141		26123	0.002	0.00128
26147.5	0.003	0.00207		26147.5	0.00333	0.00141		26147.5	0.00233	0.00128
26171.9	0.00267	0.00207		26171.9	0.00167	0.00141		26171.9	0.00167	0.00128
26196.3	0.00233	0.00206		26196.3	0.002	0.00141		26196.3	0.00233	0.00128
26220.7	0.00433	0.00206		26220.7	0.00133	0.00141		26220.7	0.00233	0.00128
26245.1	0.00233	0.00206		26245.1	0.000333333	0.00141		26245.1	0.00333	0.00127
26269.5	0.00267	0.00206		26269.5	0.001	0.0014		26269.5	0.00267	0.00127
26293.9	0.003	0.00206		26293.9	0.00333	0.0014		26293.9	0.00133	0.00127
26318.4	0.00167	0.00206		26318.4	0.00167	0.0014		26318.4	0.00133	0.00127
26342.8	0.002	0.00206		26342.8	0.00433	0.0014		26342.8	0.00233	0.00127
26367.2	0.00333	0.00206		26367.2	0.002	0.0014		26367.2	0.00133	0.00127
26391.6	0.005	0.00206		26391.6	0.00267	0.0014		26391.6	0.00167	0.00127
26416	0.00367	0.00205		26416	0.002	0.0014		26416	0.002	0.00127
26440.4	0.003	0.00205		26440.4	0.00267	0.0014		26440.4	0.00167	0.00127
26464.8	0.00367	0.00205		26464.8	0.003	0.0014		26464.8	0.00167	0.00127
26489.3	0.00233	0.00205		26489.3	0.003	0.00139		26489.3	0.00233	0.00127
26513.7	0.00267	0.00205		26513.7	0.00233	0.00139		26513.7	0.00167	0.00126
26538.1	0.00267	0.00205		26538.1	0.00233	0.00139		26538.1	0.00133	0.00126
26562.5	0.00167	0.00205		26562.5	0.004	0.00139		26562.5	0.00267	0.00126
26586.9	0.002	0.00205		26586.9	0.00333	0.00139		26586.9	0.00167	0.00126
26611.3	0.002	0.00205		26611.3	0.003	0.00139		26611.3	0.00167	0.00126
26635.7	0.00167	0.00205		26635.7	0.002	0.00139		26635.7	0.000666667	0.00126
26660.2	0.003	0.00204		26660.2	0.00167	0.00139		26660.2	0.001	0.00126
26684.6	0.003	0.00204		26684.6	0.002	0.00139		26684.6	0.003	0.00126
26709	0.003	0.00204		26709	0.000333333	0.00139		26709	0.002	0.00126
26733.4	0.00267	0.00204		26733.4	0.00267	0.00138		26733.4	0.00167	0.00126
26757.8	0.00467	0.00204		26757.8	0.00267	0.00138		26757.8	0.00133	0.00126
26782.2	0.004	0.00204		26782.2	0.00167	0.00138		26782.2	0.00167	0.00125
26806.6	0.00233	0.00204		26806.6	0.00133	0.00138		26806.6	0.002	0.00125
26831.1	0.004	0.00204		26831.1	0.00133	0.00138		26831.1	0.00133	0.00125
26855.5	0.00333	0.00204		26855.5	0.00133	0.00138		26855.5	0.00133	0.00125
26879.9	0.004	0.00204		26879.9	0.00167	0.00138		26879.9	0.00267	0.00125
26904.3	0.004	0.00204		26904.3	0.00167	0.00138		26904.3	0.00267	0.00125
26928.7	0.000666667	0.00203		26928.7	0.00167	0.00138		26928.7	0.003	0.00125
26953.1	0.003	0.00203		26953.1	0.00367	0.00138		26953.1	0.00133	0.00125
26977.5	0.00367	0.00203		26977.5	0.00167	0.00137		26977.5	0.00233	0.00125
27002	0.004	0.00203		27002	0.00133	0.00137		27002	0.00167	0.00125
27026.4	0.00333	0.00203		27026.4	0.00267	0.00137		27026.4	0.002	0.00125
27050.8	0.00133	0.00203		27050.8	0.00133	0.00137		27050.8	0.00233	0.00124
27075.2	0.003	0.00203		27075.2	0.00133	0.00137		27075.2	0.00267	0.00124
27099.6	0.003	0.00203		27099.6	0.00333	0.00137		27099.6	0.00133	0.00124
27124	0.00333	0.00203		27124	0.00267	0.00137		27124	0.00167	0.00124
27148.4	0.002	0.00203		27148.4	0.00167	0.00137		27148.4	0.00133	0.00124
27172.9	0.002	0.00203		27172.9	0.003	0.00137		27172.9	0.00233	0.00124
27197.3	0.002	0.00202		27197.3	0.00267	0.00137		27197.3	0.002	0.00124
27221.7	0.002	0.00202		27221.7	0.00267	0.00136		27221.7	0.00133	0.00124
27246.1	0.00233	0.00202		27246.1	0.00167	0.00136		27246.1	0.00333	0.00124
27270.5	0.00267	0.00202		27270.5	0.00233	0.00136		27270.5	0.00333	0.00124
27294.9	0.002	0.00202		27294.9	0.000666667	0.00136		27294.9	0.00233	0.00124
27319.3	0.004	0.00202		27319.3	0.002	0.00136		27319.3	0.00367	0.00124
27343.8	0.00433	0.00202		27343.8	0.00233	0.00136		27343.8	0.001	0.00123
27368.2	0.00267	0.00202		27368.2	0.00267	0.00136		27368.2	0.00233	0.00123
27392.6	0.003	0.00202		27392.6	0.003	0.00136		27392.6	0.00133	0.00123
27417	0.003	0.00202		27417	0.00267	0.00136		27417	0.002	0.00123
27441.4	0.00167	0.00202		27441.4	0.00133	0.00136		27441.4	0.003	0.00123
27465.8	0.00333	0.00201		27465.8	0.00267	0.00136		27465.8	0.00233	0.00123
27490.2	0.00233	0.00201		27490.2	0.005	0.00135		27490.2	0.00267	0.00123
27514.6	0.00467	0.00201		27514.6	0.00133	0.00135		27514.6	0.001	0.00123
27539.1	0.00433	0.00201		27539.1	0.002	0.00135		27539.1	0.001	0.00123
27563.5	0.00433	0.00201		27563.5	0.003	0.00135		27563.5	0.00167	0.00123
27587.9	0.002	0.00201		27587.9	0.00167	0.00135		27587.9	0.000666667	0.00123
27612.3	0.002	0.00201		27612.3	0.002	0.00135		27612.3	0.00333	0.00123
27636.7	0.00233	0.00201		27636.7	0.00233	0.00135		27636.7	0.00133	0.00123
27661.1	0.000666667	0.00201		27661.1	0.00133	0.00135		27661.1	0.00267	0.00122
27685.5	0.003	0.00201		27685.5	0.001	0.00135		27685.5	0.00133	0.00122
27710	0.00467	0.00201		27710	0.00233	0.00135		27710	0.00233	0.00122
27734.4	0.00167	0.00201		27734.4	0.00133	0.00135		27734.4	0.003	0.00122
27758.8	0.00333	0.002		27758.8	0.00467	0.00134		27758.8	0.001	0.00122
27783.2	0.00133	0.002		27783.2	0.003	0.00134		27783.2	0.00133	0.00122
27807.6	0.00167	0.002		27807.6	0.00267	0.00134		27807.6	0.002	0.00122
27832	0.00167	0.002		27832	0.003	0.00134		27832	0.00333	0.00122
27856.4	0.00333	0.002		27856.4	0.00233	0.00134		27856.4	0.00133	0.00122
27880.9	0.00333	0.002		27880.9	0.00367	0.00134		27880.9	0.00133	0.00122
27905.3	0.00267	0.002		27905.3	0.000666667	0.00134		27905.3	0.00233	0.00122
27929.7	0.00367	0.002		27929.7	0.002	0.00134		27929.7	0.00367	0.00122
27954.1	0.005	0.002		27954.1	0.00267	0.00134		27954.1	0.00167	0.00122
27978.5	0.003	0.002		27978.5	0.00233	0.00134		27978.5	0.00233	0.00122
28002.9	0.00267	0.002		28002.9	0.003	0.00134		28002.9	0.00167	0.00121
28027.3	0.00433	0.002		28027.3	0.00133	0.00134		28027.3	0.00167	0.00121
28051.8	0.003	0.002		28051.8	0.000666667	0.00133		28051.8	0.001	0.00121
28076.2	0.00367	0.00199		28076.2	0.00233	0.00133		28076.2	0.00267	0.00121
28100.6	0.00233	0.00199		28100.6	0.00167	0.00133		28100.6	0.00267	0.00121
28125	0.004	0.00199		28125	0.001	0.00133		28125	0.00133	0.00121
28149.4	0.00167	0.00199		28149.4	0.00267	0.00133		28149.4	0.00367	0.00121
28173.8	0.00267	0.00199		28173.8	0.00233	0.00133		28173.8	0.00133	0.00121
28198.2	0.00333	0.00199		28198.2	0.00267	0.00133		28198.2	0.00233	0.00121
28222.7	0.003	0.00199		28222.7	0.00167	0.00133		28222.7	0.00133	0.00121
28247.1	0.00267	0.00199		28247.1	0.001	0.00133		28247.1	0.000666667	0.00121
28271.5	0.000333333	0.00199		28271.5	0.00233	0.00133		28271.5	0.001	0.00121
28295.9	0.003	0.00199		28295.9	0.00267	0.00133		28295.9	0.003	0.00121
28320.3	0.00367	0.00199		28320.3	0.00133	0.00133		28320.3	0.00267	0.00121
28344.7	0.00167	0.00199		28344.7	0.00133	0.00133		28344.7	0.00167	0.0012
28369.1	0.00233	0.00199		28369.1	0.003	0.00132		28369.1	0.001	0.0012
28393.6	0.00233	0.00198		28393.6	0.000666667	0.00132		28393.6	0.003	0.0012
28418	0.002	0.00198		28418	0.00233	0.00132		28418	0.00167	0.0012
28442.4	0.001	0.00198		28442.4	0.00267	0.00132		28442.4	0.00233	0.0012
28466.8	0.005	0.00198		28466.8	0.00233	0.00132		28466.8	0.00333	0.0012
28491.2	0.003	0.00198		28491.2	0.000666667	0.00132		28491.2	0.003	0.0012
28515.6	0.00267	0.00198		28515.6	0.00167	0.00132		28515.6	0.00233	0.0012
28540	0.00367	0.00198		28540	0.001	0.00132		28540	0.00233	0.0012
28564.5	0.00233	0.00198		28564.5	0.002	0.00132		28564.5	0.003	0.0012
28588.9	0.00333	0.00198		28588.9	0.003	0.00132		28588.9	0.003	0.0012
28613.3	0.00133	0.00198		28613.3	0.00333	0.00132		28613.3	0.000666667	0.0012
28637.7	0.00167	0.00198		28637.7	0.00167	0.00132		28637.7	0.00167	0.0012
28662.1	0.00133	0.00198		28662.1	0.00267	0.00132		28662.1	0.00233	0.0012
28686.5	0.00267	0.00198		28686.5	0.001	0.00131		28686.5	0.001	0.0012
28710.9	0.00133	0.00198		28710.9	0.000333333	0.00131		28710.9	0.00167	0.00119
28735.4	0.004	0.00197		28735.4	0.002	0.00131		28735.4	0.00167	0.00119
28759.8	0.00267	0.00197		28759.8	0.00233	0.00131		28759.8	0.000666667	0.00119
28784.2	0.00333	0.00197		28784.2	0.002	0.00131		28784.2	0.001	0.00119
28808.6	0.004	0.00197		28808.6	0.00233	0.00131		28808.6	0.001	0.00119
28833	0.00233	0.00197		28833	0.00167	0.00131		28833	0.001	0.00119
28857.4	0.004	0.00197		28857.4	0.00133	0.00131		28857.4	0.002	0.00119
28881.8	0.00333	0.00197		28881.8	0.00133	0.00131		28881.8	0.000666667	0.00119
28906.2	0.002	0.00197		28906.2	0.001	0.00131		28906.2	0.002	0.00119
28930.7	0.00333	0.00197		28930.7	0.00133	0.00131		28930.7	0.00167	0.00119
28955.1	0.00233	0.00197		28955.1	0.00233	0.00131		28955.1	0.00233	0.00119
28979.5	0.00333	0.00197		28979.5	0.003	0.00131		28979.5	0.000333333	0.00119
29003.9	0.00167	0.00197		29003.9	0.00167	0.00131		29003.9	0.00167	0.00119
29028.3	0.00267	0.00197		29028.3	0.00233	0.0013		29028.3	0.000666667	0.00119
29052.7	0.003	0.00197		29052.7	0.00233	0.0013		29052.7	0.00167	0.00119
29077.1	0.00167	0.00197		29077.1	0.00167	0.0013		29077.1	0.002	0.00119
29101.6	0.00267	0.00197		29101.6	0.002	0.0013		29101.6	0.000666667	0.00119
29126	0.004	0.00196		29126	0.00167	0.0013		29126	0.00233	0.00118
29150.4	0.00267	0.00196		29150.4	0.00333	0.0013		29150.4	0.00133	0.00118
29174.8	0.00267	0.00196		29174.8	0.002	0.0013		29174.8	0.002	0.00118
29199.2	0.00267	0.00196		29199.2	0.00133	0.0013		29199.2	0.00167	0.00118
29223.6	0.002	0.00196		29223.6	0.00333	0.0013		29223.6	0.00133	0.00118
29248	0.00367	0.00196		29248	0.001	0.0013		29248	0.00133	0.00118
29272.5	0.00133	0.00196		29272.5	0.00167	0.0013		29272.5	0.00167	0.00118
29296.9	0.002	0.00196		29296.9	0.002	0.0013		29296.9	0.00133	0.00118
29321.3	0.00267	0.00196		29321.3	0.002	0.0013		29321.3	0.00233	0.00118
29345.7	0.003	0.00196		29345.7	0.00133	0.0013		29345.7	0.001	0.00118
29370.1	0.00233	0.00196		29370.1	0.002	0.0013		29370.1	0.00133	0.00118
29394.5	0.00333	0.00196		29394.5	0.00333	0.00129		29394.5	0.001	0.00118
29418.9	0.00267	0.00196		29418.9	0.00167	0.00129		29418.9	0.00167	0.00118
29443.4	0.00333	0.00196		29443.4	0.00133	0.00129		29443.4	0.00167	0.00118
29467.8	0.003	0.00196		29467.8	0.000333333	0.00129		29467.8	0.00133	0.00118
29492.2	0.00233	0.00196		29492.2	0.00133	0.00129		29492.2	0.00233	0.00118
29516.6	0.002	0.00195		29516.6	0.00233	0.00129		29516.6	0.00167	0.00118
29541	0.00267	0.00195		29541	0.000333333	0.00129		29541	0.00133	0.00118
29565.4	0.00233	0.00195		29565.4	0.00267	0.00129		29565.4	0.001	0.00117
29589.8	0.00167	0.00195		29589.8	0.00233	0.00129		29589.8	0.002	0.00117
29614.3	0.00167	0.00195		29614.3	0.00133	0.00129		29614.3	0.00267	0.00117
29638.7	0.00167	0.00195		29638.7	0.00167	0.00129		29638.7	0.00167	0.00117
29663.1	0.00233	0.00195		29663.1	0.00133	0.00129		29663.1	0.00367	0.00117
29687.5	0.000666667	0.00195		29687.5	0.000666667	0.00129		29687.5	0.000666667	0.00117
29711.9	0.00267	0.00195		29711.9	0.00167	0.00129		29711.9	0.002	0.00117
29736.3	0.00233	0.00195		29736.3	0.00333	0.00129		29736.3	0.00267	0.00117
29760.7	0.00267	0.00195		29760.7	0.00233	0.00129		29760.7	0.002	0.00117
29785.2	0.00267	0.00195		29785.2	0.00133	0.00128		29785.2	0.003	0.00117
29809.6	0.00267	0.00195		29809.6	0.00133	0.00128		29809.6	0.00133	0.00117
29834	0.00333	0.00195		29834	0.002	0.00128		29834	0.00267	0.00117
29858.4	0.00233	0.00195		29858.4	0.00167	0.00128		29858.4	0.001	0.00117
29882.8	0.00267	0.00195		29882.8	0.002	0.00128		29882.8	0.002	0.00117
29907.2	0.003	0.00195		29907.2	0.00233	0.00128		29907.2	0.00167	0.00117
29931.6	0.003	0.00194		29931.6	0.00233	0.00128		29931.6	0.00133	0.00117
29956.1	0.00133	0.00194		29956.1	0.003	0.00128		29956.1	0.000666667	0.00117
29980.5	0.00267	0.00194		29980.5	0.001	0.00128		29980.5	0.00167	0.00117
30004.9	0.00333	0.00194		30004.9	0.00167	0.00128		30004.9	0.000333333	0.00117
30029.3	0.004	0.00194		30029.3	0.00167	0.00128		30029.3	0.001	0.00116
30053.7	0.00133	0.00194		30053.7	0.002	0.00128		30053.7	0.002	0.00116
30078.1	0.003	0.00194		30078.1	0.00233	0.00128		30078.1	0.00333	0.00116
30102.5	0.003	0.00194		30102.5	0.00267	0.00128		30102.5	0.00167	0.00116
30127	0.003	0.00194		30127	0.00133	0.00128		30127	0.00167	0.00116
30151.4	0.00233	0.00194		30151.4	0.002	0.00128		30151.4	0.001	0.00116
30175.8	0.003	0.00194		30175.8	0.00167	0.00128		30175.8	0.00167	0.00116
30200.2	0.00167	0.00194		30200.2	0.00233	0.00127		30200.2	0.00167	0.00116
30224.6	0.00267	0.00194		30224.6	0.001	0.00127		30224.6	0.00133	0.00116
30249	0.003	0.00194		30249	0.003	0.00127		30249	0.001	0.00116
30273.4	0.00133	0.00194		30273.4	0.001	0.00127		30273.4	0.00133	0.00116
30297.9	0.002	0.00194		30297.9	0.00267	0.00127		30297.9	0.00267	0.00116
30322.3	0.00267	0.00194		30322.3	0.00333	0.00127		30322.3	0.002	0.00116
30346.7	0.00233	0.00194		30346.7	0.003	0.00127		30346.7	0.00133	0.00116
30371.1	0.004	0.00194		30371.1	0.00167	0.00127		30371.1	0.00267	0.00116
30395.5	0.002	0.00193		30395.5	0.000666667	0.00127		30395.5	0.00167	0.00116
30419.9	0.00233	0.00193		30419.9	0.002	0.00127		30419.9	0.001	0.00116
30444.3	0.00233	0.00193		30444.3	0.000666667	0.00127		30444.3	0.002	0.00116
30468.8	0.00167	0.00193		30468.8	0.00267	0.00127		30468.8	0.002	0.00116
30493.2	0.00233	0.00193		30493.2	0.00167	0.00127		30493.2	0.000333333	0.00116
30517.6	0.002	0.00193		30517.6	0.001	0.00127		30517.6	0.00133	0.00116
30542	0.00367	0.00193		30542	0.00133	0.00127		30542	0.001	0.00115
30566.4	0.002	0.00193		30566.4	0.00333	0.00127		30566.4	0.00167	0.00115
30590.8	0.002	0.00193		30590.8	0.000666667	0.00127		30590.8	0.00133	0.00115
30615.2	0.00267	0.00193		30615.2	0.00267	0.00127		30615.2	0.00233	0.00115
30639.6	0.002	0.00193		30639.6	0.00367	0.00127		30639.6	0.00133	0.00115
30664.1	0.003	0.00193		30664.1	0.00167	0.00126		30664.1	0.001	0.00115
30688.5	0.002	0.00193		30688.5	0.00133	0.00126		30688.5	0.00133	0.00115
30712.9	0.00133	0.00193		30712.9	0.00133	0.00126		30712.9	0.003	0.00115
30737.3	0.00233	0.00193		30737.3	0.00233	0.00126		30737.3	0.00133	0.00115
30761.7	0.002	0.00193		30761.7	0.000666667	0.00126		30761.7	0.00133	0.00115
30786.1	0.002	0.00193		30786.1	0.00167	0.00126		30786.1	0.002	0.00115
30810.5	0.002	0.00193		30810.5	0.003	0.00126		30810.5	0.00233	0.00115
30835	0.00233	0.00193		30835	0.00267	0.00126		30835	0.003	0.00115
30859.4	0.00167	0.00193		30859.4	0.00167	0.00126		30859.4	0.00133	0.00115
30883.8	0.002	0.00193		30883.8	0.003	0.00126		30883.8	0.00167	0.00115
30908.2	0.00133	0.00192		30908.2	0.00233	0.00126		30908.2	0.00233	0.00115
30932.6	0.003	0.00192		30932.6	0.00267	0.00126		30932.6	0.00133	0.00115
30957	0.00233	0.00192		30957	0.00233	0.00126		30957	0.00267	0.00115
30981.4	0.00367	0.00192		30981.4	0.001	0.00126		30981.4	0.001	0.00115
31005.9	0.002	0.00192		31005.9	0.00167	0.00126		31005.9	0.00233	0.00115
31030.3	0.00167	0.00192		31030.3	0.00267	0.00126		31030.3	0.002	0.00115
31054.7	0.00133	0.00192		31054.7	0.001	0.00126		31054.7	0.000333333	0.00115
31079.1	0.003	0.00192		31079.1	0.00133	0.00126		31079.1	0.001	0.00115
31103.5	0.000666667	0.00192		31103.5	0.000666667	0.00126		31103.5	0.00267	0.00114
31127.9	0.00267	0.00192		31127.9	0.003	0.00126		31127.9	0.00167	0.00114
31152.3	0.00233	0.00192		31152.3	0.000666667	0.00125		31152.3	0.00333	0.00114
31176.8	0.004	0.00192		31176.8	0.000666667	0.00125		31176.8	0.002	0.00114
31201.2	0.00233	0.00192		31201.2	0.002	0.00125		31201.2	0.002	0.00114
31225.6	0.003	0.00192		31225.6	0.00167	0.00125		31225.6	0.00167	0.00114
31250	0.00333	0.00192		31250	0.00167	0.00125		31250	0.00167	0.00114
31274.4	0.000333333	0.00192		31274.4	0.000666667	0.00125		31274.4	0.002	0.00114
31298.8	0.002	0.00192		31298.8	0.002	0.00125		31298.8	0.00167	0.00114
31323.2	0.00133	0.00192		31323.2	0.000666667	0.00125		31323.2	0.000333333	0.00114
31347.7	0.00333	0.00192		31347.7	0.00233	0.00125		31347.7	0.00167	0.00114
31372.1	0.00233	0.00192		31372.1	0.001	0.00125		31372.1	0.001	0.00114
31396.5	0.00167	0.00192		31396.5	0.00167	0.00125		31396.5	0.002	0.00114
31420.9	0.00167	0.00192		31420.9	0.00167	0.00125		31420.9	0.00233	0.00114
31445.3	0.002	0.00192		31445.3	0.00367	0.00125		31445.3	0.00167	0.00114
31469.7	0.00333	0.00191		31469.7	0.00133	0.00125		31469.7	0.00167	0.00114
31494.1	0.00133	0.00191		31494.1	0.001	0.00125		31494.1	0.004	0.00114
31518.6	0.00233	0.00191		31518.6	0.001	0.00125		31518.6	0.003	0.00114
31543	0.00167	0.00191		31543	0.00267	0.00125		31543	0.00267	0.00114
31567.4	0.002	0.00191		31567.4	0.00233	0.00125		31567.4	0.00133	0.00114
31591.8	0.002	0.00191		31591.8	0.002	0.00125		31591.8	0.002	0.00114
31616.2	0.00167	0.00191		31616.2	0.00233	0.00125		31616.2	0.00133	0.00114
31640.6	0.00233	0.00191		31640.6	0.00233	0.00125		31640.6	0.001	0.00114
31665	0.00267	0.00191		31665	0.00167	0.00125		31665	0.00167	0.00114
31689.5	0.00267	0.00191		31689.5	0.00133	0.00124		31689.5	0.00133	0.00114
31713.9	0.00233	0.00191		31713.9	0.002	0.00124		31713.9	0.00133	0.00114
31738.3	0.003	0.00191		31738.3	0.00233	0.00124		31738.3	0.00167	0.00113
31762.7	0.00167	0.00191		31762.7	0.00333	0.00124		31762.7	0.002	0.00113
31787.1	0.00233	0.00191		31787.1	0.000666667	0.00124		31787.1	0.002	0.00113
31811.5	0.00233	0.00191		31811.5	0.002	0.00124		31811.5	0.00133	0.00113
31835.9	0.002	0.00191		31835.9	0.00433	0.00124		31835.9	0.001	0.00113
31860.4	0.00267	0.00191		31860.4	0.00333	0.00124		31860.4	0.002	0.00113
31884.8	0.00267	0.00191		31884.8	0.00167	0.00124		31884.8	0.000333333	0.00113
31909.2	0.002	0.00191		31909.2	0.000666667	0.00124		31909.2	0.002	0.00113
31933.6	0.00267	0.00191		31933.6	0.000333333	0.00124		31933.6	0.00233	0.00113
31958	0.00233	0.00191		31958	0.00133	0.00124		31958	0.00167	0.00113
31982.4	0.00267	0.00191		31982.4	0.00233	0.00124		31982.4	0.001	0.00113
32006.8	0.001	0.00191		32006.8	0.00133	0.00124		32006.8	0.00233	0.00113
32031.2	0.005	0.00191		32031.2	0.00267	0.00124		32031.2	0.003	0.00113
32055.7	0.00333	0.00191		32055.7	0.00167	0.00124		32055.7	0.00167	0.00113
32080.1	0.001	0.0019		32080.1	0.00133	0.00124		32080.1	0.00167	0.00113
32104.5	0.004	0.0019		32104.5	0.001	0.00124		32104.5	0.001	0.00113
32128.9	0.00267	0.0019		32128.9	0.004	0.00124		32128.9	0.00133	0.00113
32153.3	0.00133	0.0019		32153.3	0.002	0.00124		32153.3	0.00233	0.00113
32177.7	0.001	0.0019		32177.7	0.002	0.00124		32177.7	0.00133	0.00113
32202.1	0.003	0.0019		32202.1	0.002	0.00124		32202.1	0.00133	0.00113
32226.6	0.00133	0.0019		32226.6	0.00267	0.00124		32226.6	0.000666667	0.00113
32251	0.00367	0.0019		32251	0.00267	0.00124		32251	0.000666667	0.00113
32275.4	0.00467	0.0019		32275.4	0.00333	0.00123		32275.4	0.00133	0.00113
32299.8	0.002	0.0019		32299.8	0.00133	0.00123		32299.8	0.000666667	0.00113
32324.2	0.00267	0.0019		32324.2	0.00167	0.00123		32324.2	0.00233	0.00113
32348.6	0.001	0.0019		32348.6	0.00233	0.00123		32348.6	0.00133	0.00113
32373	0.00433	0.0019		32373	0.00333	0.00123		32373	0.00133	0.00113
32397.5	0.00433	0.0019		32397.5	0.002	0.00123		32397.5	0.001	0.00113
32421.9	0.00167	0.0019		32421.9	0.00133	0.00123		32421.9	0.000666667	0.00113
32446.3	0.00267	0.0019		32446.3	0.002	0.00123		32446.3	0.000666667	0.00112
32470.7	0.00267	0.0019		32470.7	0.00133	0.00123		32470.7	0.00133	0.00112
32495.1	0.003	0.0019		32495.1	0.001	0.00123		32495.1	0.00133	0.00112
32519.5	0.001	0.0019		32519.5	0.00233	0.00123		32519.5	0.00233	0.00112
32543.9	0.00333	0.0019		32543.9	0.000666667	0.00123		32543.9	0.00233	0.00112
32568.4	0.00267	0.0019		32568.4	0.00167	0.00123		32568.4	0.00167	0.00112
32592.8	0.002	0.0019		32592.8	0.002	0.00123		32592.8	0.002	0.00112
32617.2	0.004	0.0019		32617.2	0.002	0.00123		32617.2	0.002	0.00112
32641.6	0.004	0.0019		32641.6	0.00133	0.00123		32641.6	0.000666667	0.00112
32666	0.00233	0.0019		32666	0.00133	0.00123		32666	0.000333333	0.00112
32690.4	0.004	0.0019		32690.4	0.00167	0.00123		32690.4	0.002	0.00112
32714.8	0.00367	0.0019		32714.8	0.00133	0.00123		32714.8	0.003	0.00112
32739.3	0.003	0.0019		32739.3	0.00133	0.00123		32739.3	0.00133	0.00112
32763.7	0.004	0.0019		32763.7	0.00267	0.00123		32763.7	0.000666667	0.00112
32788.1	0.00433	0.00189		32788.1	0.00167	0.00123		32788.1	0.00133	0.00112
32812.5	0.00233	0.00189		32812.5	0.00267	0.00123		32812.5	0.00133	0.00112
32836.9	0.00333	0.00189		32836.9	0.002	0.00123		32836.9	0.00233	0.00112
32861.3	0.00267	0.00189		32861.3	0.000666667	0.00123		32861.3	0.00133	0.00112
32885.7	0.00233	0.00189		32885.7	0.002	0.00123		32885.7	0.002	0.00112
32910.2	0.00333	0.00189		32910.2	0.001	0.00123		32910.2	0.00267	0.00112
32934.6	0.00167	0.00189		32934.6	0.001	0.00122		32934.6	0.00133	0.00112
32959	0.00267	0.00189		32959	0.002	0.00122		32959	0.00167	0.00112
32983.4	0.002	0.00189		32983.4	0.00233	0.00122		32983.4	0.002	0.00112
33007.8	0.00267	0.00189		33007.8	0.00233	0.00122		33007.8	0.002	0.00112
33032.2	0.002	0.00189		33032.2	0.002	0.00122		33032.2	0.00167	0.00112
33056.6	0.003	0.00189		33056.6	0.00133	0.00122		33056.6	0.000666667	0.00112
33081.1	0.00133	0.00189		33081.1	0.000666667	0.00122		33081.1	0.00267	0.00112
33105.5	0.00233	0.00189		33105.5	0.00267	0.00122		33105.5	0.00167	0.00112
33129.9	0.003	0.00189		33129.9	0.002	0.00122		33129.9	0.000666667	0.00112
33154.3	0.00133	0.00189		33154.3	0.001	0.00122		33154.3	0.00167	0.00112
33178.7	0.002	0.00189		33178.7	0.002	0.00122		33178.7	0.00333	0.00112
33203.1	0.002	0.00189		33203.1	0.00433	0.00122		33203.1	0.00133	0.00112
33227.5	0.002	0.00189		33227.5	0.001	0.00122		33227.5	0.00167	0.00112
33252	0.00233	0.00189		33252	0.00167	0.00122		33252	0.00133	0.00112
33276.4	0.00233	0.00189		33276.4	0.001	0.00122		33276.4	0.00133	0.00111
33300.8	0.00167	0.00189		33300.8	0.00167	0.00122		33300.8	0.001	0.00111
33325.2	0.004	0.00189		33325.2	0.00167	0.00122		33325.2	0.00233	0.00111
33349.6	0.003	0.00189		33349.6	0.00133	0.00122		33349.6	0.00167	0.00111
33374	0.00567	0.00189		33374	0.000333333	0.00122		33374	0.000666667	0.00111
33398.4	0.002	0.00189		33398.4	0.00167	0.00122		33398.4	0.000666667	0.00111
33422.9	0.003	0.00189		33422.9	0.000333333	0.00122		33422.9	0.001	0.00111
33447.3	0.00433	0.00189		33447.3	0.00167	0.00122		33447.3	0.00133	0.00111
33471.7	0.002	0.00189		33471.7	0.00267	0.00122		33471.7	0.000333333	0.00111
33496.1	0.001	0.00189		33496.1	0.00167	0.00122		33496.1	0.000333333	0.00111
33520.5	0.00267	0.00189		33520.5	0.002	0.00122		33520.5	0.00167	0.00111
33544.9	0.00233	0.00189		33544.9	0.00167	0.00122		33544.9	0.00133	0.00111
33569.3	0.00167	0.00188		33569.3	0.00233	0.00122		33569.3	0.002	0.00111
33593.8	0.000333333	0.00188		33593.8	0.003	0.00122		33593.8	0.00233	0.00111
33618.2	0.00333	0.00188		33618.2	0.003	0.00122		33618.2	0.000666667	0.00111
33642.6	0.00333	0.00188		33642.6	0.00167	0.00122		33642.6	0.001	0.00111
33667	0.00233	0.00188		33667	0.00167	0.00121		33667	0.00167	0.00111
33691.4	0.002	0.00188		33691.4	0.00167	0.00121		33691.4	0.00133	0.00111
33715.8	0.003	0.00188		33715.8	0.001	0.00121		33715.8	0.00133	0.00111
33740.2	0.001	0.00188		33740.2	0.00133	0.00121		33740.2	0.003	0.00111
33764.6	0.00167	0.00188		33764.6	0.00333	0.00121		33764.6	0.00167	0.00111
33789.1	0.002	0.00188		33789.1	0.00167	0.00121		33789.1	0.00133	0.00111
33813.5	0.00133	0.00188		33813.5	0.00167	0.00121		33813.5	0.00167	0.00111
33837.9	0.00333	0.00188		33837.9	0.002	0.00121		33837.9	0.001	0.00111
33862.3	0.00233	0.00188		33862.3	0.00133	0.00121		33862.3	0.002	0.00111
33886.7	0.00133	0.00188		33886.7	0.00133	0.00121		33886.7	0.001	0.00111
33911.1	0.00267	0.00188		33911.1	0.00233	0.00121		33911.1	0.000666667	0.00111
33935.5	0.002	0.00188		33935.5	0.00267	0.00121		33935.5	0	0.00111
33960	0.002	0.00188		33960	0.00167	0.00121		33960	0.002	0.00111
33984.4	0.00133	0.00188		33984.4	0.00167	0.00121		33984.4	0.00267	0.00111
34008.8	0.00367	0.00188		34008.8	0.000333333	0.00121		34008.8	0.00133	0.00111
34033.2	0.00267	0.00188		34033.2	0.000666667	0.00121		34033.2	0.00167	0.00111
34057.6	0.00333	0.00188		34057.6	0.00133	0.00121		34057.6	0.00167	0.00111
34082	0.00233	0.00188		34082	0.002	0.00121		34082	0.00233	0.00111
34106.4	0.002	0.00188		34106.4	0.00133	0.00121		34106.4	0.000666667	0.00111
34130.9	0.00167	0.00188		34130.9	0.00267	0.00121		34130.9	0.002	0.00111
34155.3	0.00233	0.00188		34155.3	0.001	0.00121		34155.3	0.001	0.00111
34179.7	0.00367	0.00188		34179.7	0.000666667	0.00121		34179.7	0.002	0.00111
34204.1	0.002	0.00188		34204.1	0.00233	0.00121		34204.1	0.000666667	0.00111
34228.5	0.003	0.00188		34228.5	0.001	0.00121		34228.5	0.002	0.0011
34252.9	0.00233	0.00188		34252.9	0.00167	0.00121		34252.9	0.00167	0.0011
34277.3	0.00133	0.00188		34277.3	0.00167	0.00121		34277.3	0.002	0.0011
34301.8	0.00233	0.00188		34301.8	0.001	0.00121		34301.8	0.001	0.0011
34326.2	0.00167	0.00188		34326.2	0.002	0.00121		34326.2	0	0.0011
34350.6	0.00167	0.00188		34350.6	0.003	0.00121		34350.6	0.00167	0.0011
34375	0.00133	0.00188		34375	0.002	0.00121		34375	0.00233	0.0011
34399.4	0.00167	0.00188		34399.4	0.00367	0.00121		34399.4	0.002	0.0011
34423.8	0.001	0.00188		34423.8	0.002	0.00121		34423.8	0.00233	0.0011
34448.2	0.00133	0.00188		34448.2	0.002	0.00121		34448.2	0.003	0.0011
34472.7	0.001	0.00188		34472.7	0.00167	0.00121		34472.7	0.00167	0.0011
34497.1	0.003	0.00187		34497.1	0.00267	0.00121		34497.1	0.000666667	0.0011
34521.5	0.00333	0.00187		34521.5	0.000333333	0.0012		34521.5	0.001	0.0011
34545.9	0.00267	0.00187		34545.9	0.000333333	0.0012		34545.9	0.00133	0.0011
34570.3	0.00233	0.00187		34570.3	0.00133	0.0012		34570.3	0.003	0.0011
34594.7	0.00233	0.00187		34594.7	0.004	0.0012		34594.7	0.00233	0.0011
34619.1	0.00167	0.00187		34619.1	0.002	0.0012		34619.1	0.00233	0.0011
34643.6	0.002	0.00187		34643.6	0.00267	0.0012		34643.6	0.00367	0.0011
34668	0.00167	0.00187		34668	0.001	0.0012		34668	0.00133	0.0011
34692.4	0.00233	0.00187		34692.4	0.00133	0.0012		34692.4	0.002	0.0011
34716.8	0.00233	0.00187		34716.8	0.00167	0.0012		34716.8	0.000666667	0.0011
34741.2	0.00433	0.00187		34741.2	0.001	0.0012		34741.2	0.001	0.0011
34765.6	0.00133	0.00187		34765.6	0.000666667	0.0012		34765.6	0.003	0.0011
34790	0.003	0.00187		34790	0.00133	0.0012		34790	0.00133	0.0011
34814.5	0.00233	0.00187		34814.5	0.002	0.0012		34814.5	0.001	0.0011
34838.9	0.00167	0.00187		34838.9	0.00133	0.0012		34838.9	0.002	0.0011
34863.3	0.00333	0.00187		34863.3	0.00267	0.0012		34863.3	0.00167	0.0011
34887.7	0.00467	0.00187		34887.7	0.001	0.0012		34887.7	0.00133	0.0011
34912.1	0.00267	0.00187		34912.1	0.002	0.0012		34912.1	0.00167	0.0011
34936.5	0.00167	0.00187		34936.5	0.00267	0.0012		34936.5	0.00167	0.0011
34960.9	0.00167	0.00187		34960.9	0.00167	0.0012		34960.9	0.00267	0.0011
34985.4	0.00367	0.00187		34985.4	0.002	0.0012		34985.4	0.002	0.0011
35009.8	0.001	0.00187		35009.8	0.00233	0.0012		35009.8	0.002	0.0011
35034.2	0.00233	0.00187		35034.2	0.00367	0.0012		35034.2	0.002	0.0011
35058.6	0.001	0.00187		35058.6	0.00133	0.0012		35058.6	0.001	0.0011
35083	0.00133	0.00187		35083	0.00167	0.0012		35083	0.003	0.0011
35107.4	0.00167	0.00187		35107.4	0.000333333	0.0012		35107.4	0.000666667	0.0011
35131.8	0.003	0.00187		35131.8	0.00133	0.0012		35131.8	0.001	0.0011
35156.2	0.00133	0.00187		35156.2	0.00167	0.0012		35156.2	0.00233	0.0011
35180.7	0.004	0.00187		35180.7	0.002	0.0012		35180.7	0.000666667	0.0011
35205.1	0.00167	0.00187		35205.1	0	0.0012		35205.1	0.002	0.0011
35229.5	0.00333	0.00187		35229.5	0.00267	0.0012		35229.5	0.00167	0.0011
35253.9	0.003	0.00187		35253.9	0.00133	0.0012		35253.9	0.00267	0.0011
35278.3	0.00267	0.00187		35278.3	0.002	0.0012		35278.3	0.00133	0.0011
35302.7	0.00267	0.00187		35302.7	0.002	0.0012		35302.7	0.00167	0.0011
35327.1	0.00167	0.00187		35327.1	0.002	0.0012		35327.1	0.00167	0.0011
35351.6	0.00133	0.00187		35351.6	0.002	0.0012		35351.6	0.000666667	0.0011
35376	0.00267	0.00187		35376	0.00167	0.0012		35376	0.000666667	0.0011
35400.4	0.00167	0.00187		35400.4	0.002	0.0012		35400.4	0.00133	0.00109
35424.8	0.001	0.00187		35424.8	0.002	0.0012		35424.8	0.00167	0.00109
35449.2	0.00233	0.00187		35449.2	0.00233	0.0012		35449.2	0	0.00109
35473.6	0.00333	0.00187		35473.6	0.00133	0.0012		35473.6	0.002	0.00109
35498	0.00133	0.00187		35498	0.00167	0.00119		35498	0.00167	0.00109
35522.5	0.00167	0.00187		35522.5	0.00133	0.00119		35522.5	0.000666667	0.00109
35546.9	0.00133	0.00187		35546.9	0.00167	0.00119		35546.9	0.001	0.00109
35571.3	0.00133	0.00187		35571.3	0.00167	0.00119		35571.3	0.00167	0.00109
35595.7	0.00267	0.00186		35595.7	0.00267	0.00119		35595.7	0.00133	0.00109
35620.1	0.00167	0.00186		35620.1	0.00233	0.00119		35620.1	0.00133	0.00109
35644.5	0.000666667	0.00186		35644.5	0.001	0.00119		35644.5	0.00167	0.00109
35668.9	0.00133	0.00186		35668.9	0.00133	0.00119		35668.9	0.00133	0.00109
35693.4	0.00233	0.00186		35693.4	0.00133	0.00119		35693.4	0.00233	0.00109
35717.8	0.003	0.00186		35717.8	0.00133	0.00119		35717.8	0.000333333	0.00109
35742.2	0.00233	0.00186		35742.2	0.00133	0.00119		35742.2	0.00133	0.00109
35766.6	0.002	0.00186		35766.6	0.001	0.00119		35766.6	0.00167	0.00109
35791	0.00233	0.00186		35791	0.001	0.00119		35791	0.002	0.00109
35815.4	0.00167	0.00186		35815.4	0.00133	0.00119		35815.4	0.00167	0.00109
35839.8	0.00167	0.00186		35839.8	0.00233	0.00119		35839.8	0.00233	0.00109
35864.3	0.001	0.00186		35864.3	0.000666667	0.00119		35864.3	0.00133	0.00109
35888.7	0.00333	0.00186		35888.7	0.00167	0.00119		35888.7	0.000333333	0.00109
35913.1	0.001	0.00186		35913.1	0.000333333	0.00119		35913.1	0.00167	0.00109
35937.5	0.002	0.00186		35937.5	0.00167	0.00119		35937.5	0.00133	0.00109
35961.9	0.00167	0.00186		35961.9	0.003	0.00119		35961.9	0.00233	0.00109
35986.3	0.00233	0.00186		35986.3	0.002	0.00119		35986.3	0.002	0.00109
36010.7	0.003	0.00186		36010.7	0.00233	0.00119		36010.7	0.002	0.00109
36035.2	0.002	0.00186		36035.2	0.00167	0.00119		36035.2	0.00233	0.00109
36059.6	0.001	0.00186		36059.6	0.00167	0.00119		36059.6	0.002	0.00109
36084	0.00133	0.00186		36084	0.00133	0.00119		36084	0.00133	0.00109
36108.4	0.00133	0.00186		36108.4	0.00233	0.00119		36108.4	0.000666667	0.00109
36132.8	0.00333	0.00186		36132.8	0.00167	0.00119		36132.8	0.001	0.00109
36157.2	0.002	0.00186		36157.2	0.00133	0.00119		36157.2	0.002	0.00109
36181.6	0.00333	0.00186		36181.6	0	0.00119		36181.6	0.00133	0.00109
36206.1	0.004	0.00186		36206.1	0	0.00119		36206.1	0.001	0.00109
36230.5	0.00233	0.00186		36230.5	0.002	0.00119		36230.5	0.00167	0.00109
36254.9	0.00133	0.00186		36254.9	0.00133	0.00119		36254.9	0.00367	0.00109
36279.3	0.00433	0.00186		36279.3	0.001	0.00119		36279.3	0.000333333	0.00109
36303.7	0.00267	0.00186		36303.7	0.00167	0.00119		36303.7	0.001	0.00109
36328.1	0.00333	0.00186		36328.1	0.00233	0.00119		36328.1	0.00167	0.00109
36352.5	0.00233	0.00186		36352.5	0.001	0.00119		36352.5	0.002	0.00109
36377	0.00167	0.00186		36377	0.002	0.00119		36377	0.002	0.00109
36401.4	0.00267	0.00186		36401.4	0.003	0.00119		36401.4	0.002	0.00109
36425.8	0.00133	0.00186		36425.8	0.00133	0.00119		36425.8	0.003	0.00109
36450.2	0.00167	0.00186		36450.2	0.001	0.00119		36450.2	0.00133	0.00109
36474.6	0.00333	0.00186		36474.6	0.00133	0.00119		36474.6	0.000333333	0.00109
36499	0.00233	0.00186		36499	0.001	0.00119		36499	0.00233	0.00109
36523.4	0.002	0.00186		36523.4	0.000666667	0.00119		36523.4	0.00233	0.00109
36547.9	0.001	0.00186		36547.9	0.000666667	0.00119		36547.9	0.002	0.00109
36572.3	0.00233	0.00186		36572.3	0.000666667	0.00119		36572.3	0.000666667	0.00109
36596.7	0.000666667	0.00186		36596.7	0.00133	0.00119		36596.7	0.001	0.00109
36621.1	0.00133	0.00186		36621.1	0.002	0.00119		36621.1	0.00133	0.00109
36645.5	0.004	0.00186		36645.5	0.00167	0.00119		36645.5	0.00167	0.00109
36669.9	0.004	0.00186		36669.9	0.001	0.00119		36669.9	0.000666667	0.00109
36694.3	0.00133	0.00186		36694.3	0.000666667	0.00119		36694.3	0.00133	0.00109
36718.8	0.00267	0.00186		36718.8	0.001	0.00118		36718.8	0.00233	0.00109
36743.2	0.002	0.00186		36743.2	0.00167	0.00118		36743.2	0.00233	0.00109
36767.6	0.00167	0.00186		36767.6	0.00167	0.00118		36767.6	0.002	0.00109
36792	0.00167	0.00186		36792	0.00233	0.00118		36792	0.001	0.00109
36816.4	0.00167	0.00186		36816.4	0.00167	0.00118		36816.4	0.000666667	0.00109
36840.8	0.00367	0.00186		36840.8	0.00333	0.00118		36840.8	0.001	0.00109
36865.2	0.003	0.00186		36865.2	0.00167	0.00118		36865.2	0.00133	0.00108
36889.6	0.00333	0.00186		36889.6	0.001	0.00118		36889.6	0	0.00108
36914.1	0.003	0.00186		36914.1	0.002	0.00118		36914.1	0.00167	0.00108
36938.5	0.00233	0.00186		36938.5	0.001	0.00118		36938.5	0.002	0.00108
36962.9	0.002	0.00186		36962.9	0.00267	0.00118		36962.9	0.002	0.00108
36987.3	0.002	0.00185		36987.3	0.000666667	0.00118		36987.3	0.00133	0.00108
37011.7	0.002	0.00185		37011.7	0.001	0.00118		37011.7	0.001	0.00108
37036.1	0.001	0.00185		37036.1	0.00133	0.00118		37036.1	0.00167	0.00108
37060.5	0.00233	0.00185		37060.5	0.002	0.00118		37060.5	0.000666667	0.00108
37085	0.001	0.00185		37085	0.00267	0.00118		37085	0.00167	0.00108
37109.4	0.002	0.00185		37109.4	0.00167	0.00118		37109.4	0.00133	0.00108
37133.8	0.00167	0.00185		37133.8	0.000666667	0.00118		37133.8	0.00233	0.00108
37158.2	0.00133	0.00185		37158.2	0.000666667	0.00118		37158.2	0.002	0.00108
37182.6	0.00233	0.00185		37182.6	0.002	0.00118		37182.6	0.00233	0.00108
37207	0.00233	0.00185		37207	0.00167	0.00118		37207	0.00233	0.00108
37231.4	0.002	0.00185		37231.4	0.00167	0.00118		37231.4	0.001	0.00108
37255.9	0.00233	0.00185		37255.9	0.002	0.00118		37255.9	0.000333333	0.00108
37280.3	0.002	0.00185		37280.3	0.00133	0.00118		37280.3	0.001	0.00108
37304.7	0.002	0.00185		37304.7	0.00233	0.00118		37304.7	0.00167	0.00108
37329.1	0.00333	0.00185		37329.1	0.00267	0.00118		37329.1	0.00133	0.00108
37353.5	0.002	0.00185		37353.5	0.00167	0.00118		37353.5	0.00133	0.00108
37377.9	0.00133	0.00185		37377.9	0.00167	0.00118		37377.9	0.00133	0.00108
37402.3	0.00167	0.00185		37402.3	0.00233	0.00118		37402.3	0.003	0.00108
37426.8	0.003	0.00185		37426.8	0.00167	0.00118		37426.8	0.000666667	0.00108
37451.2	0.00267	0.00185		37451.2	0.00167	0.00118		37451.2	0.002	0.00108
37475.6	0.00267	0.00185		37475.6	0.00233	0.00118		37475.6	0.000666667	0.00108
37500	0.00133	0.00185		37500	0.002	0.00118		37500	0.00133	0.00108
37524.4	0.00167	0.00185		37524.4	0.00167	0.00118		37524.4	0.002	0.00108
37548.8	0.00167	0.00185		37548.8	0.00167	0.00118		37548.8	0.00233	0.00108
37573.2	0.002	0.00185		37573.2	0.001	0.00118		37573.2	0.001	0.00108
37597.7	0.00267	0.00185		37597.7	0.00133	0.00118		37597.7	0.001	0.00108
37622.1	0.00333	0.00185		37622.1	0.001	0.00118		37622.1	0.00133	0.00108
37646.5	0.00267	0.00185		37646.5	0.002	0.00118		37646.5	0.002	0.00108
37670.9	0.00233	0.00185		37670.9	0.003	0.00118		37670.9	0.00233	0.00108
37695.3	0.00433	0.00185		37695.3	0.000666667	0.00118		37695.3	0.002	0.00108
37719.7	0.00233	0.00185		37719.7	0.000333333	0.00118		37719.7	0.002	0.00108
37744.1	0.00267	0.00185		37744.1	0.00133	0.00118		37744.1	0.001	0.00108
37768.6	0.00267	0.00185		37768.6	0	0.00118		37768.6	0.00167	0.00108
37793	0.00233	0.00185		37793	0.00133	0.00118		37793	0.002	0.00108
37817.4	0.00167	0.00185		37817.4	0.003	0.00118		37817.4	0.00167	0.00108
37841.8	0.002	0.00185		37841.8	0.00233	0.00118		37841.8	0.000666667	0.00108
37866.2	0.00333	0.00185		37866.2	0.002	0.00118		37866.2	0.00133	0.00108
37890.6	0.00133	0.00185		37890.6	0.00233	0.00118		37890.6	0.00233	0.00108
37915	0.00233	0.00185		37915	0.000666667	0.00118		37915	0.000666667	0.00108
37939.5	0.00167	0.00185		37939.5	0.003	0.00118		37939.5	0.00167	0.00108
37963.9	0.00233	0.00185		37963.9	0.00233	0.00118		37963.9	0.00167	0.00108
37988.3	0.00333	0.00185		37988.3	0.00233	0.00118		37988.3	0.002	0.00108
38012.7	0.00267	0.00185		38012.7	0.001	0.00118		38012.7	0.00233	0.00108
38037.1	0.00233	0.00185		38037.1	0.002	0.00118		38037.1	0.000666667	0.00108
38061.5	0.00267	0.00185		38061.5	0.000666667	0.00118		38061.5	0.00167	0.00108
38085.9	0.002	0.00185		38085.9	0.003	0.00118		38085.9	0.00133	0.00108
38110.4	0.00267	0.00185		38110.4	0.002	0.00118		38110.4	0.00133	0.00108
38134.8	0.000666667	0.00185		38134.8	0.00133	0.00118		38134.8	0.000333333	0.00108
38159.2	0.001	0.00185		38159.2	0.00167	0.00118		38159.2	0.000333333	0.00108
38183.6	0.002	0.00185		38183.6	0.00167	0.00118		38183.6	0.002	0.00108
38208	0.000666667	0.00185		38208	0.00233	0.00118		38208	0.000666667	0.00108
38232.4	0.00267	0.00185		38232.4	0.00267	0.00117		38232.4	0.002	0.00108
38256.8	0.001	0.00185		38256.8	0.000333333	0.00117		38256.8	0.000333333	0.00108
38281.2	0.00267	0.00185		38281.2	0.00133	0.00117		38281.2	0.002	0.00108
38305.7	0.00367	0.00185		38305.7	0.000666667	0.00117		38305.7	0.000333333	0.00108
38330.1	0.001	0.00185		38330.1	0.00133	0.00117		38330.1	0.002	0.00108
38354.5	0.00333	0.00185		38354.5	0.001	0.00117		38354.5	0.000333333	0.00108
38378.9	0.00367	0.00185		38378.9	0.00133	0.00117		38378.9	0.00167	0.00108
38403.3	0.00367	0.00185		38403.3	0.001	0.00117		38403.3	0.00133	0.00108
38427.7	0.002	0.00185		38427.7	0.001	0.00117		38427.7	0.000666667	0.00108
38452.1	0.001	0.00185		38452.1	0.00133	0.00117		38452.1	0.001	0.00108
38476.6	0.00333	0.00185		38476.6	0.00133	0.00117		38476.6	0.001	0.00108
38501	0.00267	0.00185		38501	0.00167	0.00117		38501	0.001	0.00108
38525.4	0.001	0.00185		38525.4	0.000666667	0.00117		38525.4	0.001	0.00108
38549.8	0.00333	0.00185		38549.8	0.001	0.00117		38549.8	0.00133	0.00108
38574.2	0.00233	0.00185		38574.2	0.001	0.00117		38574.2	0.00133	0.00108
38598.6	0.00167	0.00185		38598.6	0.00233	0.00117		38598.6	0.00133	0.00108
38623	0.00267	0.00185		38623	0.00133	0.00117		38623	0.00133	0.00108
38647.5	0.000666667	0.00185		38647.5	0.00233	0.00117		38647.5	0.001	0.00108
38671.9	0.00167	0.00185		38671.9	0	0.00117		38671.9	0.000666667	0.00108
38696.3	0.00167	0.00185		38696.3	0.002	0.00117		38696.3	0.000666667	0.00108
38720.7	0.00267	0.00185		38720.7	0.000666667	0.00117		38720.7	0.00133	0.00108
38745.1	0.00133	0.00185		38745.1	0.00133	0.00117		38745.1	0.001	0.00108
38769.5	0.00133	0.00185		38769.5	0.00133	0.00117		38769.5	0.000666667	0.00108
38793.9	0.001	0.00185		38793.9	0.002	0.00117		38793.9	0.00167	0.00108
38818.4	0.003	0.00184		38818.4	0.001	0.00117		38818.4	0.002	0.00108
38842.8	0.000333333	0.00184		38842.8	0.00133	0.00117		38842.8	0.000333333	0.00107
38867.2	0.00267	0.00184		38867.2	0.002	0.00117		38867.2	0.00233	0.00107
38891.6	0.00133	0.00184		38891.6	0.001	0.00117		38891.6	0.000666667	0.00107
38916	0.000666667	0.00184		38916	0.00133	0.00117		38916	0.00167	0.00107
38940.4	0.00367	0.00184		38940.4	0.002	0.00117		38940.4	0.002	0.00107
38964.8	0.002	0.00184		38964.8	0.00133	0.00117		38964.8	0.000666667	0.00107
38989.3	0.002	0.00184		38989.3	0.00133	0.00117		38989.3	0.00133	0.00107
39013.7	0.002	0.00184		39013.7	0.001	0.00117		39013.7	0.001	0.00107
39038.1	0.00233	0.00184		39038.1	0.001	0.00117		39038.1	0.001	0.00107
39062.5	0.001	0.00184		39062.5	0.00267	0.00117		39062.5	0.00167	0.00107
39086.9	0.00133	0.00184		39086.9	0.00133	0.00117		39086.9	0.000666667	0.00107
39111.3	0.003	0.00184		39111.3	0.00133	0.00117		39111.3	0.00133	0.00107
39135.7	0.00267	0.00184		39135.7	0.000666667	0.00117		39135.7	0.000666667	0.00107
39160.2	0.001	0.00184		39160.2	0.002	0.00117		39160.2	0.001	0.00107
39184.6	0.00233	0.00184		39184.6	0.00133	0.00117		39184.6	0.00133	0.00107
39209	0.00233	0.00184		39209	0.00233	0.00117		39209	0.000666667	0.00107
39233.4	0.00133	0.00184		39233.4	0.002	0.00117		39233.4	0.00133	0.00107
39257.8	0.000666667	0.00184		39257.8	0.00167	0.00117		39257.8	0.001	0.00107
39282.2	0.00167	0.00184		39282.2	0.00167	0.00117		39282.2	0.000666667	0.00107
39306.6	0.00133	0.00184		39306.6	0.00133	0.00117		39306.6	0.00233	0.00107
39331.1	0.00233	0.00184		39331.1	0.002	0.00117		39331.1	0.001	0.00107
39355.5	0.003	0.00184		39355.5	0.002	0.00117		39355.5	0.00167	0.00107
39379.9	0.00267	0.00184		39379.9	0.00167	0.00117		39379.9	0.003	0.00107
39404.3	0.00267	0.00184		39404.3	0.001	0.00117		39404.3	0.00133	0.00107
39428.7	0.002	0.00184		39428.7	0.000666667	0.00117		39428.7	0.000666667	0.00107
39453.1	0.002	0.00184		39453.1	0.00167	0.00117		39453.1	0.001	0.00107
39477.5	0.00367	0.00184		39477.5	0.00167	0.00117		39477.5	0.000666667	0.00107
39502	0.002	0.00184		39502	0.000666667	0.00117		39502	0.000666667	0.00107
39526.4	0.003	0.00184		39526.4	0.00267	0.00117		39526.4	0.00233	0.00107
39550.8	0.00133	0.00184		39550.8	0.001	0.00117		39550.8	0.001	0.00107
39575.2	0.00167	0.00184		39575.2	0.00133	0.00117		39575.2	0.001	0.00107
39599.6	0.00267	0.00184		39599.6	0.002	0.00117		39599.6	0.001	0.00107
39624	0.002	0.00184		39624	0.00133	0.00117		39624	0.000333333	0.00107
39648.4	0.00233	0.00184		39648.4	0.000333333	0.00117		39648.4	0.00133	0.00107
39672.9	0.00167	0.00184		39672.9	0.00167	0.00117		39672.9	0.001	0.00107
39697.3	0.002	0.00184		39697.3	0.000666667	0.00117		39697.3	0.001	0.00107
39721.7	0.003	0.00184		39721.7	0.00133	0.00117		39721.7	0.00167	0.00107
39746.1	0.00133	0.00184		39746.1	0.002	0.00117		39746.1	0.00133	0.00107
39770.5	0.001	0.00184		39770.5	0.002	0.00117		39770.5	0.00167	0.00107
39794.9	0.00167	0.00184		39794.9	0.000666667	0.00117		39794.9	0.001	0.00107
39819.3	0.001	0.00184		39819.3	0.00133	0.00117		39819.3	0.00133	0.00107
39843.8	0.00467	0.00184		39843.8	0.00133	0.00117		39843.8	0.001	0.00107
39868.2	0.00167	0.00184		39868.2	0.00133	0.00117		39868.2	0.000666667	0.00107
39892.6	0.00233	0.00184		39892.6	0.001	0.00117		39892.6	0.002	0.00107
39917	0.00267	0.00184		39917	0.002	0.00117		39917	0.001	0.00107
39941.4	0.00167	0.00184		39941.4	0.001	0.00117		39941.4	0.00233	0.00107
39965.8	0.001	0.00184		39965.8	0.001	0.00117		39965.8	0.000666667	0.00107
39990.2	0.000666667	0.00184		39990.2	0.00167	0.00117		39990.2	0.00167	0.00107
40014.6	0.00167	0.00184		40014.6	0.002	0.00117		40014.6	0.002	0.00107
40039.1	0.002	0.00184		40039.1	0.000333333	0.00117		40039.1	0.001	0.00107
40063.5	0.00167	0.00184		40063.5	0.002	0.00117		40063.5	0.001	0.00107
40087.9	0.002	0.00184		40087.9	0.00233	0.00117		40087.9	0.00167	0.00107
40112.3	0.00167	0.00184		40112.3	0.000666667	0.00117		40112.3	0.002	0.00107
40136.7	0.00167	0.00184		40136.7	0.001	0.00117		40136.7	0.000333333	0.00107
40161.1	0.001	0.00184		40161.1	0.00233	0.00117		40161.1	0.001	0.00107
40185.5	0.00333	0.00184		40185.5	0.00233	0.00117		40185.5	0.000666667	0.00107
40210	0.00133	0.00184		40210	0.00267	0.00117		40210	0.00133	0.00107
40234.4	0.00167	0.00184		40234.4	0.00233	0.00117		40234.4	0.000333333	0.00107
40258.8	0.002	0.00184		40258.8	0.00267	0.00117		40258.8	0.00233	0.00107
40283.2	0.00167	0.00184		40283.2	0.000333333	0.00116		40283.2	0.002	0.00107
40307.6	0.00267	0.00184		40307.6	0.00133	0.00116		40307.6	0.001	0.00107
40332	0.00133	0.00184		40332	0.00133	0.00116		40332	0.00133	0.00107
40356.4	0.00233	0.00184		40356.4	0.001	0.00116		40356.4	0.001	0.00107
40380.9	0.00367	0.00184		40380.9	0.00167	0.00116		40380.9	0.001	0.00107
40405.3	0.003	0.00184		40405.3	0.00133	0.00116		40405.3	0.001	0.00107
40429.7	0.00167	0.00184		40429.7	0.000333333	0.00116		40429.7	0.000333333	0.00107
40454.1	0.00167	0.00184		40454.1	0.00133	0.00116		40454.1	0.000666667	0.00107
40478.5	0.00233	0.00184		40478.5	0.00167	0.00116		40478.5	0.001	0.00107
40502.9	0.00133	0.00184		40502.9	0.00133	0.00116		40502.9	0.00233	0.00107
40527.3	0.002	0.00184		40527.3	0.00233	0.00116		40527.3	0.002	0.00107
40551.8	0.00133	0.00184		40551.8	0.00133	0.00116		40551.8	0.000333333	0.00107
40576.2	0.001	0.00184		40576.2	0.00167	0.00116		40576.2	0.001	0.00107
40600.6	0.00233	0.00184		40600.6	0.001	0.00116		40600.6	0.00133	0.00107
40625	0.00233	0.00184		40625	0.00167	0.00116		40625	0.002	0.00107
40649.4	0.001	0.00184		40649.4	0.000666667	0.00116		40649.4	0.001	0.00107
40673.8	0.00133	0.00184		40673.8	0.00167	0.00116		40673.8	0.000666667	0.00107
40698.2	0.00333	0.00184		40698.2	0.00133	0.00116		40698.2	0	0.00107
40722.7	0.001	0.00184		40722.7	0.001	0.00116		40722.7	0.000333333	0.00107
40747.1	0.003	0.00184		40747.1	0.002	0.00116		40747.1	0.000666667	0.00107
40771.5	0.00133	0.00184		40771.5	0.001	0.00116		40771.5	0.001	0.00107
40795.9	0.000666667	0.00184		40795.9	0.00167	0.00116		40795.9	0.000666667	0.00107
40820.3	0.002	0.00184		40820.3	0.002	0.00116		40820.3	0.00133	0.00107
40844.7	0.002	0.00184		40844.7	0.002	0.00116		40844.7	0.000666667	0.00107
40869.1	0.00267	0.00184		40869.1	0.003	0.00116		40869.1	0.00167	0.00107
40893.6	0.003	0.00184		40893.6	0.001	0.00116		40893.6	0.00233	0.00107
40918	0.003	0.00184		40918	0.000333333	0.00116		40918	0.001	0.00107
40942.4	0.003	0.00184		40942.4	0.00267	0.00116		40942.4	0.001	0.00107
40966.8	0.00133	0.00184		40966.8	0.00167	0.00116		40966.8	0.00167	0.00107
40991.2	0.00133	0.00184		40991.2	0.002	0.00116		40991.2	0.00133	0.00107
41015.6	0.00233	0.00184		41015.6	0.000666667	0.00116		41015.6	0.000333333	0.00107
41040	0.00167	0.00184		41040	0.003	0.00116		41040	0.000666667	0.00107
41064.5	0.002	0.00184		41064.5	0.00133	0.00116		41064.5	0.000666667	0.00107
41088.9	0.003	0.00184		41088.9	0.000333333	0.00116		41088.9	0.002	0.00107
41113.3	0.000666667	0.00184		41113.3	0.000333333	0.00116		41113.3	0.000333333	0.00107
41137.7	0.00233	0.00184		41137.7	0.00167	0.00116		41137.7	0.00267	0.00107
41162.1	0.004	0.00184		41162.1	0.001	0.00116		41162.1	0.002	0.00107
41186.5	0.002	0.00184		41186.5	0.00333	0.00116		41186.5	0.003	0.00107
41210.9	0.00267	0.00184		41210.9	0.001	0.00116		41210.9	0.00167	0.00107
41235.4	0.00167	0.00184		41235.4	0.000666667	0.00116		41235.4	0.002	0.00107
41259.8	0.001	0.00184		41259.8	0.000666667	0.00116		41259.8	0.00267	0.00107
41284.2	0.00167	0.00184		41284.2	0.00167	0.00116		41284.2	0.00167	0.00107
41308.6	0.00333	0.00184		41308.6	0.002	0.00116		41308.6	0.000333333	0.00107
41333	0.00267	0.00184		41333	0.00233	0.00116		41333	0.00133	0.00107
41357.4	0.00167	0.00184		41357.4	0.00167	0.00116		41357.4	0.00133	0.00107
41381.8	0.000666667	0.00184		41381.8	0.000333333	0.00116		41381.8	0.00133	0.00107
41406.2	0.003	0.00184		41406.2	0.001	0.00116		41406.2	0.002	0.00107
41430.7	0.001	0.00184		41430.7	0.002	0.00116		41430.7	0.00167	0.00107
41455.1	0.003	0.00184		41455.1	0.00133	0.00116		41455.1	0.00133	0.00107
41479.5	0.00167	0.00184		41479.5	0.002	0.00116		41479.5	0.000666667	0.00107
41503.9	0.00333	0.00184		41503.9	0.000666667	0.00116		41503.9	0.001	0.00107
41528.3	0.00233	0.00184		41528.3	0.000666667	0.00116		41528.3	0.00133	0.00107
41552.7	0.00167	0.00184		41552.7	0.002	0.00116		41552.7	0.002	0.00107
41577.1	0.00233	0.00183		41577.1	0.00133	0.00116		41577.1	0.00167	0.00107
41601.6	0.003	0.00183		41601.6	0.000666667	0.00116		41601.6	0	0.00107
41626	0.002	0.00183		41626	0.001	0.00116		41626	0.001	0.00107
41650.4	0.00167	0.00183		41650.4	0.002	0.00116		41650.4	0.000333333	0.00107
41674.8	0.002	0.00183		41674.8	0.001	0.00116		41674.8	0.00233	0.00107
41699.2	0.00233	0.00183		41699.2	0.001	0.00116		41699.2	0.001	0.00107
41723.6	0.00333	0.00183		41723.6	0.001	0.00116		41723.6	0.001	0.00107
41748	0.00267	0.00183		41748	0.00167	0.00116		41748	0.000666667	0.00107
41772.5	0.001	0.00183		41772.5	0.000666667	0.00116		41772.5	0.000333333	0.00107
41796.9	0.00233	0.00183		41796.9	0.00167	0.00116		41796.9	0.001	0.00107
41821.3	0.003	0.00183		41821.3	0.00133	0.00116		41821.3	0.00233	0.00107
41845.7	0.00133	0.00183		41845.7	0.000333333	0.00116		41845.7	0.002	0.00107
41870.1	0.00133	0.00183		41870.1	0.00167	0.00116		41870.1	0.000666667	0.00107
41894.5	0.00133	0.00183		41894.5	0.00133	0.00116		41894.5	0.00133	0.00107
41918.9	0.002	0.00183		41918.9	0.000333333	0.00116		41918.9	0.00167	0.00107
41943.4	0.001	0.00183		41943.4	0.001	0.00116		41943.4	0.001	0.00107
41967.8	0.00167	0.00183		41967.8	0.002	0.00116		41967.8	0.00233	0.00107
41992.2	0.00167	0.00183		41992.2	0.00133	0.00116		41992.2	0.000666667	0.00106
42016.6	0.00167	0.00183		42016.6	0.001	0.00116		42016.6	0.000666667	0.00106
42041	0.002	0.00183		42041	0.000666667	0.00116		42041	0.00167	0.00106
42065.4	0.001	0.00183		42065.4	0.002	0.00116		42065.4	0.000666667	0.00106
42089.8	0.00167	0.00183		42089.8	0.000333333	0.00116		42089.8	0.001	0.00106
42114.3	0.003	0.00183		42114.3	0.000333333	0.00116		42114.3	0.001	0.00106
42138.7	0.00233	0.00183		42138.7	0	0.00116		42138.7	0.000666667	0.00106
42163.1	0.003	0.00183		42163.1	0.00133	0.00116		42163.1	0.000333333	0.00106
42187.5	0.00233	0.00183		42187.5	0.001	0.00116		42187.5	0.000333333	0.00106
42211.9	0.001	0.00183		42211.9	0.00133	0.00116		42211.9	0.001	0.00106
42236.3	0.00133	0.00183		42236.3	0.002	0.00116		42236.3	0.000666667	0.00106
42260.7	0.002	0.00183		42260.7	0.00133	0.00116		42260.7	0.002	0.00106
42285.2	0.001	0.00183		42285.2	0.002	0.00116		42285.2	0.00133	0.00106
42309.6	0.00233	0.00183		42309.6	0.00233	0.00116		42309.6	0.00133	0.00106
42334	0.001	0.00183		42334	0.000666667	0.00116		42334	0.000333333	0.00106
42358.4	0.001	0.00183		42358.4	0.003	0.00116		42358.4	0.000666667	0.00106
42382.8	0.00233	0.00183		42382.8	0.00333	0.00116		42382.8	0.001	0.00106
42407.2	0.00267	0.00183		42407.2	0.000666667	0.00116		42407.2	0.001	0.00106
42431.6	0.00167	0.00183		42431.6	0.000666667	0.00116		42431.6	0.00133	0.00106
42456.1	0.00367	0.00183		42456.1	0.000666667	0.00116		42456.1	0.001	0.00106
42480.5	0.001	0.00183		42480.5	0.00133	0.00116		42480.5	0.000666667	0.00106
42504.9	0.00333	0.00183		42504.9	0.00133	0.00116		42504.9	0.000333333	0.00106
42529.3	0.00267	0.00183		42529.3	0.00133	0.00116		42529.3	0.001	0.00106
42553.7	0.002	0.00183		42553.7	0	0.00116		42553.7	0.00267	0.00106
42578.1	0.000333333	0.00183		42578.1	0.00133	0.00116		42578.1	0.000666667	0.00106
42602.5	0.00333	0.00183		42602.5	0.002	0.00116		42602.5	0.00167	0.00106
42627	0.00233	0.00183		42627	0.000666667	0.00116		42627	0.000333333	0.00106
42651.4	0.00467	0.00183		42651.4	0.000666667	0.00116		42651.4	0.00233	0.00106
42675.8	0.00233	0.00183		42675.8	0.00233	0.00116		42675.8	0.00167	0.00106
42700.2	0.002	0.00183		42700.2	0.00133	0.00116		42700.2	0.000333333	0.00106
42724.6	0.00167	0.00183		42724.6	0.000666667	0.00116		42724.6	0.00167	0.00106
42749	0.00167	0.00183		42749	0.001	0.00116		42749	0.00167	0.00106
42773.4	0.00267	0.00183		42773.4	0.000666667	0.00116		42773.4	0.000333333	0.00106
42797.9	0.003	0.00183		42797.9	0.00267	0.00116		42797.9	0.002	0.00106
42822.3	0.00167	0.00183		42822.3	0.00133	0.00116		42822.3	0.002	0.00106
42846.7	0.00167	0.00183		42846.7	0.000333333	0.00116		42846.7	0.000333333	0.00106
42871.1	0.001	0.00183		42871.1	0.002	0.00116		42871.1	0.00167	0.00106
42895.5	0.00333	0.00183		42895.5	0.001	0.00116		42895.5	0.000666667	0.00106
42919.9	0.00167	0.00183		42919.9	0.00133	0.00116		42919.9	0.000333333	0.00106
42944.3	0.002	0.00183		42944.3	0.00167	0.00116		42944.3	0.001	0.00106
42968.8	0.002	0.00183		42968.8	0.00167	0.00116		42968.8	0.001	0.00106
42993.2	0.00333	0.00183		42993.2	0.000666667	0.00116		42993.2	0.00233	0.00106
43017.6	0.00233	0.00183		43017.6	0.001	0.00116		43017.6	0.000666667	0.00106
43042	0.00133	0.00183		43042	0.00233	0.00116		43042	0.00167	0.00106
43066.4	0.000666667	0.00183		43066.4	0.002	0.00116		43066.4	0.000666667	0.00106
43090.8	0.002	0.00183		43090.8	0.001	0.00116		43090.8	0.00133	0.00106
43115.2	0.000666667	0.00183		43115.2	0.00167	0.00116		43115.2	0.00133	0.00106
43139.6	0.000666667	0.00183		43139.6	0.000333333	0.00116		43139.6	0.00167	0.00106
43164.1	0.00333	0.00183		43164.1	0.000666667	0.00116		43164.1	0.00167	0.00106
43188.5	0.00233	0.00183		43188.5	0.00133	0.00116		43188.5	0.00167	0.00106
43212.9	0.00133	0.00183		43212.9	0.000333333	0.00116		43212.9	0.000666667	0.00106
43237.3	0.000666667	0.00183		43237.3	0.00133	0.00116		43237.3	0.000333333	0.00106
43261.7	0.00267	0.00183		43261.7	0.00133	0.00116		43261.7	0.000666667	0.00106
43286.1	0.001	0.00183		43286.1	0.000666667	0.00116		43286.1	0.001	0.00106
43310.5	0.002	0.00183		43310.5	0.002	0.00116		43310.5	0.001	0.00106
43335	0.00167	0.00183		43335	0.001	0.00116		43335	0.002	0.00106
43359.4	0.00233	0.00183		43359.4	0.00233	0.00116		43359.4	0.00167	0.00106
43383.8	0.00167	0.00183		43383.8	0.00133	0.00116		43383.8	0.001	0.00106
43408.2	0.00167	0.00183		43408.2	0.000666667	0.00116		43408.2	0.000666667	0.00106
43432.6	0.002	0.00183		43432.6	0.00233	0.00116		43432.6	0.00167	0.00106
43457	0.001	0.00183		43457	0.001	0.00116		43457	0.000666667	0.00106
43481.4	0.00167	0.00183		43481.4	0.00133	0.00116		43481.4	0.00133	0.00106
43505.9	0.00133	0.00183		43505.9	0.000666667	0.00115		43505.9	0.00233	0.00106
43530.3	0.00167	0.00183		43530.3	0.002	0.00115		43530.3	0.000333333	0.00106
43554.7	0.00167	0.00183		43554.7	0.00167	0.00115		43554.7	0.001	0.00106
43579.1	0.002	0.00183		43579.1	0.00233	0.00115		43579.1	0.00167	0.00106
43603.5	0.00233	0.00183		43603.5	0.000333333	0.00115		43603.5	0.001	0.00106
43627.9	0.00267	0.00183		43627.9	0.000666667	0.00115		43627.9	0.001	0.00106
43652.3	0.002	0.00183		43652.3	0.00267	0.00115		43652.3	0.00133	0.00106
43676.8	0.00233	0.00183		43676.8	0.001	0.00115		43676.8	0.00133	0.00106
43701.2	0.00233	0.00183		43701.2	0	0.00115		43701.2	0.001	0.00106
43725.6	0.002	0.00183		43725.6	0	0.00115		43725.6	0.00333	0.00106
43750	0.00133	0.00183		43750	0.001	0.00115		43750	0.00133	0.00106
43774.4	0.00333	0.00183		43774.4	0.001	0.00115		43774.4	0.000666667	0.00106
43798.8	0.00233	0.00183		43798.8	0.000333333	0.00115		43798.8	0.00133	0.00106
43823.2	0.00133	0.00183		43823.2	0.002	0.00115		43823.2	0.001	0.00106
43847.7	0.00233	0.00183		43847.7	0.000333333	0.00115		43847.7	0.00233	0.00106
43872.1	0.00167	0.00183		43872.1	0.00167	0.00115		43872.1	0.002	0.00106
43896.5	0.00167	0.00183		43896.5	0.00133	0.00115		43896.5	0.00133	0.00106
43920.9	0.002	0.00183		43920.9	0.001	0.00115		43920.9	0.002	0.00106
43945.3	0.00167	0.00183		43945.3	0.00167	0.00115		43945.3	0.000333333	0.00106
43969.7	0.003	0.00183		43969.7	0.000666667	0.00115		43969.7	0.000333333	0.00106
43994.1	0.00233	0.00183		43994.1	0.003	0.00115		43994.1	0.00133	0.00106
44018.6	0.00133	0.00183		44018.6	0.00133	0.00115		44018.6	0.00167	0.00106
44043	0.002	0.00183		44043	0.000333333	0.00115		44043	0.00133	0.00106
44067.4	0.00167	0.00183		44067.4	0.002	0.00115		44067.4	0.00167	0.00106
44091.8	0.00367	0.00183		44091.8	0.002	0.00115		44091.8	0.000666667	0.00106
44116.2	0.00167	0.00183		44116.2	0.00133	0.00115		44116.2	0.001	0.00106
44140.6	0.00233	0.00183		44140.6	0.001	0.00115		44140.6	0.001	0.00106
44165	0.000333333	0.00183		44165	0.001	0.00115		44165	0.001	0.00106
44189.5	0.00133	0.00183		44189.5	0.00167	0.00115		44189.5	0.001	0.00106
44213.9	0.003	0.00183		44213.9	0.001	0.00115		44213.9	0.001	0.00106
44238.3	0.00233	0.00183		44238.3	0.000333333	0.00115		44238.3	0.001	0.00106
44262.7	0.002	0.00183		44262.7	0.00167	0.00115		44262.7	0.00167	0.00106
44287.1	0.00167	0.00183		44287.1	0.00133	0.00115		44287.1	0.00167	0.00106
44311.5	0.00233	0.00183		44311.5	0.00167	0.00115		44311.5	0.002	0.00106
44335.9	0.001	0.00183		44335.9	0.00133	0.00115		44335.9	0.00167	0.00106
44360.4	0.00233	0.00183		44360.4	0.002	0.00115		44360.4	0.000666667	0.00106
44384.8	0.00233	0.00183		44384.8	0.001	0.00115		44384.8	0.000333333	0.00106
44409.2	0.00167	0.00183		44409.2	0.00267	0.00115		44409.2	0.000666667	0.00106
44433.6	0.000666667	0.00183		44433.6	0.00167	0.00115		44433.6	0.00167	0.00106
44458	0.002	0.00183		44458	0.000666667	0.00115		44458	0.00133	0.00106
44482.4	0.001	0.00183		44482.4	0.000666667	0.00115		44482.4	0.00167	0.00106
44506.8	0.00267	0.00183		44506.8	0.000666667	0.00115		44506.8	0.00233	0.00106
44531.2	0.00167	0.00183		44531.2	0.000666667	0.00115		44531.2	0.000666667	0.00106
44555.7	0.00267	0.00183		44555.7	0.00167	0.00115		44555.7	0.00167	0.00106
44580.1	0.00233	0.00183		44580.1	0.00167	0.00115		44580.1	0.00133	0.00106
44604.5	0.00233	0.00183		44604.5	0.00133	0.00115		44604.5	0.001	0.00106
44628.9	0.002	0.00183		44628.9	0.001	0.00115		44628.9	0.000666667	0.00106
44653.3	0.00133	0.00183		44653.3	0.00167	0.00115		44653.3	0.002	0.00106
44677.7	0.003	0.00183		44677.7	0.000666667	0.00115		44677.7	0.003	0.00106
44702.1	0.00233	0.00183		44702.1	0.004	0.00115		44702.1	0.001	0.00106
44726.6	0.002	0.00183		44726.6	0.002	0.00115		44726.6	0.000666667	0.00106
44751	0.00267	0.00183		44751	0.00133	0.00115		44751	0.00233	0.00106
44775.4	0.002	0.00183		44775.4	0.00167	0.00115		44775.4	0.00267	0.00106
44799.8	0.002	0.00183		44799.8	0.001	0.00115		44799.8	0.000666667	0.00106
44824.2	0.00233	0.00183		44824.2	0.000666667	0.00115		44824.2	0.00133	0.00106
44848.6	0.00133	0.00183		44848.6	0.00167	0.00115		44848.6	0.000666667	0.00106
44873	0.001	0.00183		44873	0.000666667	0.00115		44873	0.002	0.00106
44897.5	0.000333333	0.00183		44897.5	0.000333333	0.00115		44897.5	0.00133	0.00106
44921.9	0.002	0.00183		44921.9	0.000666667	0.00115		44921.9	0.002	0.00106
44946.3	0.003	0.00183		44946.3	0.002	0.00115		44946.3	0.00167	0.00106
44970.7	0.00267	0.00183		44970.7	0.000333333	0.00115		44970.7	0.001	0.00106
44995.1	0.001	0.00183		44995.1	0.00133	0.00115		44995.1	0.000333333	0.00106
45019.5	0.00133	0.00183		45019.5	0.00133	0.00115		45019.5	0.00133	0.00106
45043.9	0.00233	0.00183		45043.9	0.002	0.00115		45043.9	0.000666667	0.00106
45068.4	0.00167	0.00183		45068.4	0.00133	0.00115		45068.4	0.000666667	0.00106
45092.8	0.000666667	0.00183		45092.8	0.001	0.00115		45092.8	0.002	0.00106
45117.2	0.00367	0.00183		45117.2	0	0.00115		45117.2	0.000333333	0.00106
45141.6	0.00167	0.00183		45141.6	0.00167	0.00115		45141.6	0.001	0.00106
45166	0.00167	0.00183		45166	0.002	0.00115		45166	0.000666667	0.00106
45190.4	0.00233	0.00183		45190.4	0.001	0.00115		45190.4	0.00167	0.00106
45214.8	0.00233	0.00183		45214.8	0.002	0.00115		45214.8	0.000666667	0.00106
45239.3	0.00167	0.00183		45239.3	0.000333333	0.00115		45239.3	0.001	0.00106
45263.7	0.004	0.00183		45263.7	0.000333333	0.00115		45263.7	0.000666667	0.00106
45288.1	0.002	0.00183		45288.1	0.00167	0.00115		45288.1	0.00133	0.00106
45312.5	0.00167	0.00183		45312.5	0.00233	0.00115		45312.5	0.001	0.00106
45336.9	0.00267	0.00183		45336.9	0.00167	0.00115		45336.9	0.000333333	0.00106
45361.3	0.00233	0.00183		45361.3	0.000666667	0.00115		45361.3	0.00167	0.00106
45385.7	0.00167	0.00183		45385.7	0.000333333	0.00115		45385.7	0.00133	0.00106
45410.2	0.00167	0.00183		45410.2	0.00267	0.00115		45410.2	0.00167	0.00106
45434.6	0.00133	0.00183		45434.6	0.002	0.00115		45434.6	0.001	0.00106
45459	0.00133	0.00183		45459	0.001	0.00115		45459	0.00133	0.00106
45483.4	0.001	0.00183		45483.4	0.000666667	0.00115		45483.4	0.00267	0.00106
45507.8	0.00133	0.00183		45507.8	0.000666667	0.00115		45507.8	0.001	0.00106
45532.2	0.00167	0.00183		45532.2	0.00133	0.00115		45532.2	0.00133	0.00106
45556.6	0.00267	0.00183		45556.6	0.000666667	0.00115		45556.6	0.001	0.00106
45581.1	0.00167	0.00183		45581.1	0.00233	0.00115		45581.1	0.001	0.00106
45605.5	0.004	0.00183		45605.5	0.00133	0.00115		45605.5	0.000666667	0.00106
45629.9	0.000333333	0.00183		45629.9	0.00333	0.00115		45629.9	0.001	0.00106
45654.3	0.003	0.00183		45654.3	0.000666667	0.00115		45654.3	0.000666667	0.00106
45678.7	0.002	0.00183		45678.7	0.000333333	0.00115		45678.7	0.00267	0.00106
45703.1	0.002	0.00183		45703.1	0.000333333	0.00115		45703.1	0.000333333	0.00106
45727.5	0.00167	0.00183		45727.5	0.00167	0.00115		45727.5	0.00167	0.00106
45752	0.000666667	0.00183		45752	0.001	0.00115		45752	0.000666667	0.00106
45776.4	0.00133	0.00183		45776.4	0	0.00115		45776.4	0.000666667	0.00106
45800.8	0.003	0.00183		45800.8	0.002	0.00115		45800.8	0.00167	0.00106
45825.2	0.00133	0.00183		45825.2	0.001	0.00115		45825.2	0.00133	0.00106
45849.6	0.00133	0.00183		45849.6	0.001	0.00115		45849.6	0.00133	0.00106
45874	0.00167	0.00183		45874	0.000333333	0.00115		45874	0.00133	0.00106
45898.4	0.001	0.00183		45898.4	0.000333333	0.00115		45898.4	0.00167	0.00106
45922.9	0.00133	0.00183		45922.9	0.001	0.00115		45922.9	0.001	0.00106
45947.3	0.000333333	0.00183		45947.3	0.00167	0.00115		45947.3	0.001	0.00106
45971.7	0.001	0.00183		45971.7	0.00133	0.00115		45971.7	0.00133	0.00106
45996.1	0.00267	0.00183		45996.1	0.00133	0.00115		45996.1	0.000333333	0.00106
46020.5	0.00233	0.00183		46020.5	0.00267	0.00115		46020.5	0.000666667	0.00106
46044.9	0.00167	0.00183		46044.9	0.00267	0.00115		46044.9	0.001	0.00106
46069.3	0.001	0.00183		46069.3	0.000666667	0.00115		46069.3	0.00133	0.00106
46093.8	0.00267	0.00183		46093.8	0.000666667	0.00115		46093.8	0.00133	0.00106
46118.2	0.00167	0.00183		46118.2	0.00233	0.00115		46118.2	0.00133	0.00106
46142.6	0.00233	0.00183		46142.6	0.00167	0.00115		46142.6	0.00167	0.00106
46167	0.00167	0.00183		46167	0.00133	0.00115		46167	0.002	0.00106
46191.4	0.00333	0.00183		46191.4	0	0.00115		46191.4	0.00133	0.00106
46215.8	0.00167	0.00183		46215.8	0.00167	0.00115		46215.8	0.000333333	0.00106
46240.2	0.00167	0.00183		46240.2	0.000666667	0.00115		46240.2	0.00133	0.00106
46264.6	0.000333333	0.00183		46264.6	0.002	0.00115		46264.6	0.000666667	0.00106
46289.1	0.001	0.00183		46289.1	0.00233	0.00115		46289.1	0.000666667	0.00106
46313.5	0.00167	0.00183		46313.5	0.002	0.00115		46313.5	0.00133	0.00106
46337.9	0.00133	0.00183		46337.9	0.002	0.00115		46337.9	0.00233	0.00106
46362.3	0.00133	0.00183		46362.3	0.00233	0.00115		46362.3	0.000666667	0.00106
46386.7	0.00133	0.00183		46386.7	0.000666667	0.00115		46386.7	0.001	0.00106
46411.1	0.00167	0.00183		46411.1	0.00133	0.00115		46411.1	0.002	0.00106
46435.5	0.00133	0.00183		46435.5	0.00167	0.00115		46435.5	0.00133	0.00106
46460	0.001	0.00183		46460	0.000333333	0.00115		46460	0.00133	0.00106
46484.4	0.002	0.00183		46484.4	0.000333333	0.00115		46484.4	0.000333333	0.00106
46508.8	0.00233	0.00183		46508.8	0.00133	0.00115		46508.8	0.001	0.00106
46533.2	0.00167	0.00183		46533.2	0.001	0.00115		46533.2	0.000333333	0.00106
46557.6	0.00167	0.00183		46557.6	0.000333333	0.00115		46557.6	0.00133	0.00106
46582	0.00133	0.00183		46582	0.00167	0.00115		46582	0	0.00106
46606.4	0.002	0.00183		46606.4	0.000666667	0.00115		46606.4	0.002	0.00106
46630.9	0.00167	0.00183		46630.9	0.00133	0.00115		46630.9	0.001	0.00106
46655.3	0.002	0.00183		46655.3	0.000666667	0.00115		46655.3	0.00133	0.00106
46679.7	0.002	0.00183		46679.7	0.002	0.00115		46679.7	0.000666667	0.00106
46704.1	0.00167	0.00183		46704.1	0.00233	0.00115		46704.1	0.000333333	0.00106
46728.5	0.00167	0.00183		46728.5	0.00133	0.00115		46728.5	0.001	0.00106
46752.9	0.00233	0.00183		46752.9	0.000333333	0.00115		46752.9	0.00167	0.00106
46777.3	0.000333333	0.00183		46777.3	0	0.00115		46777.3	0.002	0.00106
46801.8	0.00233	0.00183		46801.8	0.00133	0.00115		46801.8	0.000666667	0.00106
46826.2	0.002	0.00183		46826.2	0.00167	0.00115		46826.2	0.00133	0.00106
46850.6	0.002	0.00183		46850.6	0.001	0.00115		46850.6	0.000666667	0.00106
46875	0.00233	0.00183		46875	0.002	0.00115		46875	0.000666667	0.00106
46899.4	0.00167	0.00183		46899.4	0.00133	0.00115		46899.4	0.00167	0.00106
46923.8	0.002	0.00183		46923.8	0.00133	0.00115		46923.8	0.001	0.00106
46948.2	0.00467	0.00183		46948.2	0.000666667	0.00115		46948.2	0.00167	0.00106
46972.7	0.00133	0.00183		46972.7	0.00233	0.00115		46972.7	0.000333333	0.00106
46997.1	0.002	0.00183		46997.1	0.001	0.00115		46997.1	0.00133	0.00106
47021.5	0.00367	0.00183		47021.5	0.001	0.00115		47021.5	0.001	0.00106
47045.9	0.002	0.00183		47045.9	0.000333333	0.00115		47045.9	0.00267	0.00106
47070.3	0.00367	0.00183		47070.3	0.002	0.00115		47070.3	0.00167	0.00106
47094.7	0.00267	0.00183		47094.7	0.00133	0.00115		47094.7	0.001	0.00106
47119.1	0.00267	0.00183		47119.1	0.000666667	0.00115		47119.1	0.001	0.00106
47143.6	0.00233	0.00183		47143.6	0.00167	0.00115		47143.6	0.00167	0.00106
47168	0.00233	0.00183		47168	0.00233	0.00115		47168	0.000333333	0.00106
47192.4	0.00267	0.00183		47192.4	0.002	0.00115		47192.4	0.001	0.00106
47216.8	0.00133	0.00183		47216.8	0.00133	0.00115		47216.8	0.001	0.00106
47241.2	0.00367	0.00182		47241.2	0.002	0.00115		47241.2	0.000666667	0.00106
47265.6	0.00133	0.00182		47265.6	0.00167	0.00115		47265.6	0.001	0.00106
47290	0.00267	0.00182		47290	0.002	0.00115		47290	0.00167	0.00106
47314.5	0.00133	0.00182		47314.5	0.000666667	0.00115		47314.5	0.002	0.00106
47338.9	0.00267	0.00182		47338.9	0.00133	0.00115		47338.9	0.000666667	0.00106
47363.3	0.00167	0.00182		47363.3	0.00133	0.00115		47363.3	0.001	0.00106
47387.7	0.003	0.00182		47387.7	0.00167	0.00115		47387.7	0.00133	0.00106
47412.1	0.00233	0.00182		47412.1	0.000333333	0.00115		47412.1	0.000333333	0.00106
47436.5	0.003	0.00182		47436.5	0.00167	0.00115		47436.5	0.001	0.00106
47460.9	0.003	0.00182		47460.9	0.001	0.00115		47460.9	0.001	0.00106
47485.4	0.00233	0.00182		47485.4	0.000333333	0.00115		47485.4	0.001	0.00106
47509.8	0.00133	0.00182		47509.8	0.000333333	0.00115		47509.8	0.00133	0.00106
47534.2	0.00167	0.00182		47534.2	0.001	0.00115		47534.2	0.001	0.00106
47558.6	0.00167	0.00182		47558.6	0.000333333	0.00115		47558.6	0.00133	0.00106
47583	0.00167	0.00182		47583	0.00167	0.00115		47583	0.000666667	0.00106
47607.4	0.00133	0.00182		47607.4	0.00133	0.00115		47607.4	0.00133	0.00106
47631.8	0.00133	0.00182		47631.8	0.00133	0.00115		47631.8	0.000666667	0.00106
47656.2	0.001	0.00182		47656.2	0.001	0.00115		47656.2	0.000666667	0.00106
47680.7	0.002	0.00182		47680.7	0.00167	0.00115		47680.7	0.00167	0.00106
47705.1	0.00167	0.00182		47705.1	0.00267	0.00115		47705.1	0.000666667	0.00106
47729.5	0.00167	0.00182		47729.5	0.000333333	0.00115		47729.5	0.001	0.00106
47753.9	0.00233	0.00182		47753.9	0.00133	0.00115		47753.9	0.001	0.00106
47778.3	0.00167	0.00182		47778.3	0.00167	0.00115		47778.3	0.000666667	0.00106
47802.7	0.00133	0.00182		47802.7	0.00167	0.00115		47802.7	0.00133	0.00106
47827.1	0.003	0.00182		47827.1	0.002	0.00115		47827.1	0.00167	0.00106
47851.6	0.00167	0.00182		47851.6	0.000333333	0.00115		47851.6	0.001	0.00106
47876	0.000666667	0.00182		47876	0.00167	0.00115		47876	0.00133	0.00106
47900.4	0.00133	0.00182		47900.4	0.00133	0.00115		47900.4	0	0.00106
47924.8	0.00267	0.00182		47924.8	0.001	0.00115		47924.8	0.00267	0.00106
47949.2	0.00167	0.00182		47949.2	0.00133	0.00115		47949.2	0.002	0.00106
47973.6	0.00167	0.00182		47973.6	0.002	0.00115		47973.6	0.00167	0.00106
47998	0.00267	0.00182		47998	0.002	0.00115		47998	0.000666667	0.00106
48022.5	0.00133	0.00182		48022.5	0.000333333	0.00115		48022.5	0.00133	0.00106
48046.9	0.000333333	0.00182		48046.9	0.00167	0.00115		48046.9	0.00167	0.00106
48071.3	0.00167	0.00182		48071.3	0.000333333	0.00115		48071.3	0.000333333	0.00106
48095.7	0.001	0.00182		48095.7	0.002	0.00115		48095.7	0.000333333	0.00106
48120.1	0.002	0.00182		48120.1	0.00133	0.00115		48120.1	0.002	0.00106
48144.5	0.001	0.00182		48144.5	0.00133	0.00115		48144.5	0.001	0.00106
48168.9	0.00167	0.00182		48168.9	0.00167	0.00115		48168.9	0.000333333	0.00106
48193.4	0.00267	0.00182		48193.4	0.001	0.00115		48193.4	0.00133	0.00106
48217.8	0.00133	0.00182		48217.8	0.000666667	0.00115		48217.8	0.00133	0.00106
48242.2	0.002	0.00182		48242.2	0.001	0.00115		48242.2	0.000333333	0.00106
48266.6	0.00133	0.00182		48266.6	0.000666667	0.00115		48266.6	0	0.00106
48291	0.001	0.00182		48291	0.00167	0.00115		48291	0.000666667	0.00106
48315.4	0.00167	0.00182		48315.4	0.001	0.00115		48315.4	0.00133	0.00106
48339.8	0	0.00182		48339.8	0.00167	0.00115		48339.8	0.00133	0.00106
48364.3	0.001	0.00182		48364.3	0.002	0.00115		48364.3	0.001	0.00106
48388.7	0.000666667	0.00182		48388.7	0.000666667	0.00115		48388.7	0.000333333	0.00106
48413.1	0.00133	0.00182		48413.1	0.00233	0.00115		48413.1	0.00167	0.00106
48437.5	0.001	0.00182		48437.5	0.000666667	0.00115		48437.5	0.00167	0.00106
48461.9	0.00167	0.00182		48461.9	0.00167	0.00115		48461.9	0.002	0.00106
48486.3	0.00133	0.00182		48486.3	0.00133	0.00115		48486.3	0.001	0.00106
48510.7	0.00233	0.00182		48510.7	0.000333333	0.00115		48510.7	0.000666667	0.00106
48535.2	0.00267	0.00182		48535.2	0.00167	0.00115		48535.2	0.000666667	0.00106
48559.6	0.00233	0.00182		48559.6	0.002	0.00115		48559.6	0.001	0.00106
48584	0.00367	0.00182		48584	0.001	0.00115		48584	0.000666667	0.00106
48608.4	0.002	0.00182		48608.4	0.000666667	0.00115		48608.4	0.001	0.00106
48632.8	0.00267	0.00182		48632.8	0.00167	0.00115		48632.8	0.00267	0.00106
48657.2	0.00167	0.00182		48657.2	0.00267	0.00115		48657.2	0.001	0.00106
48681.6	0.00267	0.00182		48681.6	0.00167	0.00115		48681.6	0.001	0.00106
48706.1	0.00133	0.00182		48706.1	0.00167	0.00115		48706.1	0.002	0.00106
48730.5	0.00133	0.00182		48730.5	0.000666667	0.00115		48730.5	0.000333333	0.00106
48754.9	0.00133	0.00182		48754.9	0.000666667	0.00115		48754.9	0.00233	0.00106
[truncated: 50 more rows]

## Sheet: Supp. Fig 59(c)
T-TNP				tBu-T-TNP
Time(ns)	Normalized Photon Counts	Fitting line		Time(ns)	Normalized Photon Counts	Fitting line
0	0			0	0
24.4141	0			24.4141	0
48.8281	0			48.8281	0
73.2422	0			73.2422	0
97.6562	0			97.6562	0
122.07	0			122.07	0
146.484	0			146.484	0
170.898	0			170.898	0
195.312	0			195.312	0
219.727	0			219.727	0
244.141	0.000333333			244.141	0
268.555	0			268.555	0.000666667
292.969	0.03467			292.969	0.03733
317.383	1	1		317.383	1	1
341.797	0.58067	0.55762		341.797	0.569	0.54564
366.211	0.18233	0.21222		366.211	0.20167	0.22863
390.625	0.09667	0.0906		390.625	0.103	0.10506
415.039	0.05167	0.04773		415.039	0.063	0.05685
439.453	0.044	0.03257		439.453	0.046	0.038
463.867	0.044	0.02715		463.867	0.04167	0.03058
488.281	0.036	0.02517		488.281	0.042	0.02763
512.695	0.03267	0.02439		512.695	0.037	0.0264
537.109	0.03633	0.02404		537.109	0.04233	0.02586
561.523	0.03433	0.02384		561.523	0.03533	0.02558
585.938	0.03767	0.02369		585.938	0.037	0.0254
610.352	0.037	0.02356		610.352	0.04333	0.02526
634.766	0.03367	0.02344		634.766	0.038	0.02514
659.18	0.036	0.02332		659.18	0.03767	0.02503
683.594	0.03067	0.0232		683.594	0.038	0.02491
708.008	0.02733	0.02308		708.008	0.033	0.0248
732.422	0.02667	0.02297		732.422	0.03067	0.02469
756.836	0.026	0.02285		756.836	0.02833	0.02458
781.25	0.02867	0.02273		781.25	0.03067	0.02447
805.664	0.02333	0.02262		805.664	0.03567	0.02437
830.078	0.025	0.02251		830.078	0.02933	0.02426
854.492	0.02567	0.02239		854.492	0.034	0.02415
878.906	0.028	0.02228		878.906	0.028	0.02405
903.32	0.03	0.02217		903.32	0.02733	0.02394
927.734	0.027	0.02205		927.734	0.03067	0.02383
952.148	0.026	0.02194		952.148	0.03067	0.02373
976.562	0.02867	0.02183		976.562	0.033	0.02362
1000.98	0.02733	0.02172		1000.98	0.036	0.02352
1025.39	0.025	0.02161		1025.39	0.023	0.02342
1049.8	0.02633	0.0215		1049.8	0.02767	0.02331
1074.22	0.02633	0.0214		1074.22	0.029	0.02321
1098.63	0.03033	0.02129		1098.63	0.02767	0.02311
1123.05	0.02533	0.02118		1123.05	0.02767	0.02301
1147.46	0.02367	0.02107		1147.46	0.032	0.0229
1171.88	0.027	0.02097		1171.88	0.02733	0.0228
1196.29	0.02033	0.02086		1196.29	0.02767	0.0227
1220.7	0.029	0.02076		1220.7	0.03067	0.0226
1245.12	0.02567	0.02065		1245.12	0.02733	0.0225
1269.53	0.02633	0.02055		1269.53	0.02767	0.0224
1293.95	0.01967	0.02044		1293.95	0.02467	0.0223
1318.36	0.027	0.02034		1318.36	0.03133	0.02221
1342.77	0.02567	0.02024		1342.77	0.03	0.02211
1367.19	0.021	0.02014		1367.19	0.028	0.02201
1391.6	0.023	0.02004		1391.6	0.02433	0.02191
1416.02	0.026	0.01994		1416.02	0.02633	0.02182
1440.43	0.02333	0.01983		1440.43	0.02233	0.02172
1464.84	0.02033	0.01974		1464.84	0.02867	0.02163
1489.26	0.01967	0.01964		1489.26	0.02267	0.02153
1513.67	0.02133	0.01954		1513.67	0.02667	0.02144
1538.09	0.021	0.01944		1538.09	0.02267	0.02134
1562.5	0.025	0.01934		1562.5	0.02833	0.02125
1586.91	0.01767	0.01924		1586.91	0.02667	0.02116
1611.33	0.02133	0.01915		1611.33	0.026	0.02106
1635.74	0.019	0.01905		1635.74	0.02233	0.02097
1660.16	0.024	0.01896		1660.16	0.02467	0.02088
1684.57	0.02067	0.01886		1684.57	0.02533	0.02079
1708.98	0.02367	0.01877		1708.98	0.01733	0.02069
1733.4	0.02033	0.01867		1733.4	0.02467	0.0206
1757.81	0.02133	0.01858		1757.81	0.01967	0.02051
1782.23	0.01967	0.01848		1782.23	0.02733	0.02042
1806.64	0.017	0.01839		1806.64	0.02367	0.02033
1831.05	0.021	0.0183		1831.05	0.027	0.02024
1855.47	0.02033	0.01821		1855.47	0.02067	0.02016
1879.88	0.022	0.01812		1879.88	0.02333	0.02007
1904.3	0.02033	0.01803		1904.3	0.01867	0.01998
1928.71	0.01733	0.01794		1928.71	0.01967	0.01989
1953.12	0.019	0.01785		1953.12	0.021	0.0198
1977.54	0.02167	0.01776		1977.54	0.02167	0.01972
2001.95	0.01633	0.01767		2001.95	0.01933	0.01963
2026.37	0.02033	0.01758		2026.37	0.021	0.01955
2050.78	0.016	0.01749		2050.78	0.01867	0.01946
2075.2	0.02	0.0174		2075.2	0.01833	0.01937
2099.61	0.021	0.01732		2099.61	0.015	0.01929
2124.02	0.015	0.01723		2124.02	0.02067	0.01921
2148.44	0.01567	0.01714		2148.44	0.017	0.01912
2172.85	0.01967	0.01706		2172.85	0.023	0.01904
2197.27	0.01433	0.01697		2197.27	0.02133	0.01895
2221.68	0.01933	0.01689		2221.68	0.02167	0.01887
2246.09	0.01367	0.0168		2246.09	0.02067	0.01879
2270.51	0.016	0.01672		2270.51	0.01967	0.01871
2294.92	0.02067	0.01663		2294.92	0.01433	0.01863
2319.34	0.01867	0.01655		2319.34	0.01867	0.01854
2343.75	0.01733	0.01647		2343.75	0.016	0.01846
2368.16	0.018	0.01639		2368.16	0.01367	0.01838
2392.58	0.01767	0.0163		2392.58	0.016	0.0183
2416.99	0.01867	0.01622		2416.99	0.02	0.01822
2441.41	0.01267	0.01614		2441.41	0.01767	0.01814
2465.82	0.01333	0.01606		2465.82	0.021	0.01806
2490.23	0.01267	0.01598		2490.23	0.01767	0.01798
2514.65	0.01467	0.0159		2514.65	0.01433	0.01791
2539.06	0.012	0.01582		2539.06	0.01733	0.01783
2563.48	0.01833	0.01574		2563.48	0.02267	0.01775
2587.89	0.01533	0.01567		2587.89	0.014	0.01767
2612.3	0.014	0.01559		2612.3	0.02	0.0176
2636.72	0.015	0.01551		2636.72	0.02067	0.01752
2661.13	0.01467	0.01543		2661.13	0.016	0.01744
2685.55	0.01533	0.01536		2685.55	0.01333	0.01737
2709.96	0.01333	0.01528		2709.96	0.017	0.01729
2734.38	0.01	0.0152		2734.38	0.02033	0.01722
2758.79	0.01367	0.01513		2758.79	0.014	0.01714
2783.2	0.016	0.01505		2783.2	0.01433	0.01707
2807.62	0.01367	0.01498		2807.62	0.02	0.01699
2832.03	0.014	0.0149		2832.03	0.015	0.01692
2856.45	0.01367	0.01483		2856.45	0.01633	0.01684
2880.86	0.01367	0.01475		2880.86	0.014	0.01677
2905.27	0.018	0.01468		2905.27	0.01367	0.0167
2929.69	0.01567	0.01461		2929.69	0.014	0.01663
2954.1	0.01433	0.01454		2954.1	0.01433	0.01655
2978.52	0.01467	0.01446		2978.52	0.01433	0.01648
3002.93	0.01333	0.01439		3002.93	0.013	0.01641
3027.34	0.012	0.01432		3027.34	0.01467	0.01634
3051.76	0.01233	0.01425		3051.76	0.01033	0.01627
3076.17	0.00967	0.01418		3076.17	0.01533	0.0162
3100.59	0.013	0.01411		3100.59	0.01333	0.01613
3125	0.01233	0.01404		3125	0.01567	0.01606
3149.41	0.011	0.01397		3149.41	0.016	0.01599
3173.83	0.01567	0.0139		3173.83	0.017	0.01592
3198.24	0.01667	0.01383		3198.24	0.01533	0.01585
3222.66	0.01033	0.01376		3222.66	0.01467	0.01578
3247.07	0.013	0.01369		3247.07	0.01667	0.01571
3271.48	0.01333	0.01362		3271.48	0.012	0.01564
3295.9	0.01233	0.01356		3295.9	0.01633	0.01558
3320.31	0.01533	0.01349		3320.31	0.01633	0.01551
3344.73	0.01267	0.01342		3344.73	0.016	0.01544
3369.14	0.01533	0.01336		3369.14	0.014	0.01537
3393.55	0.01367	0.01329		3393.55	0.014	0.01531
3417.97	0.013	0.01323		3417.97	0.016	0.01524
3442.38	0.01333	0.01316		3442.38	0.01233	0.01518
3466.8	0.011	0.01309		3466.8	0.016	0.01511
3491.21	0.012	0.01303		3491.21	0.01733	0.01505
3515.62	0.01367	0.01297		3515.62	0.01267	0.01498
3540.04	0.00933	0.0129		3540.04	0.01267	0.01492
3564.45	0.013	0.01284		3564.45	0.01533	0.01485
3588.87	0.011	0.01277		3588.87	0.01667	0.01479
3613.28	0.01167	0.01271		3613.28	0.01567	0.01472
3637.7	0.00767	0.01265		3637.7	0.01333	0.01466
3662.11	0.01033	0.01259		3662.11	0.012	0.0146
3686.52	0.01067	0.01252		3686.52	0.01533	0.01453
3710.94	0.01033	0.01246		3710.94	0.013	0.01447
3735.35	0.012	0.0124		3735.35	0.012	0.01441
3759.77	0.011	0.01234		3759.77	0.014	0.01435
3784.18	0.00933	0.01228		3784.18	0.00933	0.01428
3808.59	0.01267	0.01222		3808.59	0.01267	0.01422
3833.01	0.01233	0.01216		3833.01	0.01333	0.01416
3857.42	0.01067	0.0121		3857.42	0.01433	0.0141
3881.84	0.01233	0.01204		3881.84	0.015	0.01404
3906.25	0.012	0.01198		3906.25	0.00967	0.01398
3930.66	0.01	0.01192		3930.66	0.012	0.01392
3955.08	0.011	0.01186		3955.08	0.01067	0.01386
3979.49	0.012	0.0118		3979.49	0.012	0.0138
4003.91	0.009	0.01175		4003.91	0.01167	0.01374
4028.32	0.00867	0.01169		4028.32	0.01333	0.01368
4052.73	0.011	0.01163		4052.73	0.01033	0.01362
4077.15	0.009	0.01157		4077.15	0.01733	0.01356
4101.56	0.01	0.01152		4101.56	0.014	0.01351
4125.98	0.01167	0.01146		4125.98	0.01367	0.01345
4150.39	0.00933	0.0114		4150.39	0.01267	0.01339
4174.8	0.00933	0.01135		4174.8	0.012	0.01333
4199.22	0.01	0.01129		4199.22	0.01033	0.01328
4223.63	0.01	0.01124		4223.63	0.01233	0.01322
4248.05	0.01133	0.01118		4248.05	0.011	0.01316
4272.46	0.01067	0.01113		4272.46	0.01367	0.01311
4296.88	0.00967	0.01107		4296.88	0.009	0.01305
4321.29	0.013	0.01102		4321.29	0.01233	0.01299
4345.7	0.01	0.01096		4345.7	0.00933	0.01294
4370.12	0.01167	0.01091		4370.12	0.009	0.01288
4394.53	0.00767	0.01086		4394.53	0.01033	0.01283
4418.95	0.012	0.0108		4418.95	0.01333	0.01277
4443.36	0.01	0.01075		4443.36	0.01	0.01272
4467.77	0.01	0.0107		4467.77	0.015	0.01266
4492.19	0.01	0.01065		4492.19	0.01033	0.01261
4516.6	0.01133	0.01059		4516.6	0.01167	0.01256
4541.02	0.008	0.01054		4541.02	0.011	0.0125
4565.43	0.00833	0.01049		4565.43	0.012	0.01245
4589.84	0.012	0.01044		4589.84	0.01133	0.0124
4614.26	0.00867	0.01039		4614.26	0.013	0.01234
4638.67	0.00933	0.01034		4638.67	0.012	0.01229
4663.09	0.007	0.01029		4663.09	0.013	0.01224
4687.5	0.00933	0.01024		4687.5	0.00867	0.01219
4711.91	0.008	0.01019		4711.91	0.013	0.01213
4736.33	0.00967	0.01014		4736.33	0.01033	0.01208
4760.74	0.006	0.01009		4760.74	0.00833	0.01203
4785.16	0.00933	0.01004		4785.16	0.01167	0.01198
4809.57	0.00833	0.00999		4809.57	0.013	0.01193
4833.98	0.00633	0.00994		4833.98	0.00833	0.01188
4858.4	0.00967	0.00989		4858.4	0.009	0.01183
4882.81	0.011	0.00984		4882.81	0.01133	0.01178
4907.23	0.009	0.0098		4907.23	0.012	0.01173
4931.64	0.00833	0.00975		4931.64	0.01233	0.01168
4956.05	0.00867	0.0097		4956.05	0.01033	0.01163
4980.47	0.00733	0.00965		4980.47	0.01167	0.01158
5004.88	0.00633	0.00961		5004.88	0.00933	0.01153
5029.3	0.00533	0.00956		5029.3	0.009	0.01148
5053.71	0.008	0.00951		5053.71	0.012	0.01143
5078.12	0.00633	0.00947		5078.12	0.00633	0.01138
5102.54	0.01	0.00942		5102.54	0.01067	0.01133
5126.95	0.009	0.00938		5126.95	0.00733	0.01129
5151.37	0.00867	0.00933		5151.37	0.00967	0.01124
5175.78	0.00767	0.00929		5175.78	0.00767	0.01119
5200.2	0.009	0.00924		5200.2	0.01033	0.01114
5224.61	0.00633	0.0092		5224.61	0.00933	0.0111
5249.02	0.01033	0.00915		5249.02	0.01333	0.01105
5273.44	0.00933	0.00911		5273.44	0.01233	0.011
5297.85	0.00767	0.00906		5297.85	0.00767	0.01096
5322.27	0.00633	0.00902		5322.27	0.012	0.01091
5346.68	0.00833	0.00898		5346.68	0.00767	0.01086
5371.09	0.006	0.00893		5371.09	0.012	0.01082
5395.51	0.00967	0.00889		5395.51	0.008	0.01077
5419.92	0.009	0.00885		5419.92	0.00833	0.01073
5444.34	0.006	0.0088		5444.34	0.01033	0.01068
5468.75	0.01033	0.00876		5468.75	0.009	0.01064
5493.16	0.011	0.00872		5493.16	0.01067	0.01059
5517.58	0.00533	0.00868		5517.58	0.00733	0.01055
5541.99	0.00733	0.00864		5541.99	0.01133	0.0105
5566.41	0.00767	0.00859		5566.41	0.01167	0.01046
5590.82	0.00633	0.00855		5590.82	0.009	0.01041
5615.23	0.00533	0.00851		5615.23	0.009	0.01037
5639.65	0.009	0.00847		5639.65	0.00967	0.01033
5664.06	0.00667	0.00843		5664.06	0.01	0.01028
5688.48	0.00767	0.00839		5688.48	0.01133	0.01024
5712.89	0.008	0.00835		5712.89	0.008	0.0102
5737.3	0.006	0.00831		5737.3	0.008	0.01015
5761.72	0.005	0.00827		5761.72	0.008	0.01011
5786.13	0.009	0.00823		5786.13	0.00967	0.01007
5810.55	0.00633	0.00819		5810.55	0.00767	0.01003
5834.96	0.00633	0.00815		5834.96	0.007	0.00998
5859.38	0.009	0.00811		5859.38	0.00933	0.00994
5883.79	0.00533	0.00807		5883.79	0.00833	0.0099
5908.2	0.00767	0.00803		5908.2	0.00733	0.00986
5932.62	0.007	0.00799		5932.62	0.00633	0.00982
5957.03	0.006	0.00796		5957.03	0.006	0.00978
5981.45	0.00767	0.00792		5981.45	0.00867	0.00974
6005.86	0.00933	0.00788		6005.86	0.00867	0.0097
6030.27	0.00433	0.00784		6030.27	0.00933	0.00965
6054.69	0.00767	0.00781		6054.69	0.009	0.00961
6079.1	0.00633	0.00777		6079.1	0.01033	0.00957
6103.52	0.00367	0.00773		6103.52	0.00867	0.00953
6127.93	0.00733	0.00769		6127.93	0.00767	0.00949
6152.34	0.00633	0.00766		6152.34	0.00933	0.00945
6176.76	0.007	0.00762		6176.76	0.00867	0.00942
6201.17	0.00567	0.00758		6201.17	0.009	0.00938
6225.59	0.00733	0.00755		6225.59	0.00867	0.00934
6250	0.00633	0.00751		6250	0.005	0.0093
6274.41	0.008	0.00748		6274.41	0.00933	0.00926
6298.83	0.00367	0.00744		6298.83	0.00533	0.00922
6323.24	0.007	0.00741		6323.24	0.007	0.00918
6347.66	0.01133	0.00737		6347.66	0.00533	0.00914
6372.07	0.00533	0.00734		6372.07	0.01067	0.00911
6396.48	0.00667	0.0073		6396.48	0.00633	0.00907
6420.9	0.007	0.00727		6420.9	0.008	0.00903
6445.31	0.004	0.00723		6445.31	0.00667	0.00899
6469.73	0.00667	0.0072		6469.73	0.00833	0.00896
6494.14	0.00667	0.00716		6494.14	0.00833	0.00892
6518.55	0.005	0.00713		6518.55	0.00733	0.00888
6542.97	0.008	0.0071		6542.97	0.00833	0.00884
6567.38	0.007	0.00706		6567.38	0.01	0.00881
6591.8	0.00667	0.00703		6591.8	0.00933	0.00877
6616.21	0.005	0.007		6616.21	0.00867	0.00874
6640.62	0.003	0.00696		6640.62	0.00633	0.0087
6665.04	0.006	0.00693		6665.04	0.00533	0.00866
6689.45	0.006	0.0069		6689.45	0.00467	0.00863
6713.87	0.00433	0.00686		6713.87	0.00833	0.00859
6738.28	0.00733	0.00683		6738.28	0.01067	0.00856
6762.7	0.00467	0.0068		6762.7	0.009	0.00852
6787.11	0.00467	0.00677		6787.11	0.009	0.00849
6811.52	0.00867	0.00674		6811.52	0.00667	0.00845
6835.94	0.00767	0.0067		6835.94	0.00567	0.00842
6860.35	0.00567	0.00667		6860.35	0.008	0.00838
6884.77	0.00767	0.00664		6884.77	0.01033	0.00835
6909.18	0.005	0.00661		6909.18	0.00867	0.00831
6933.59	0.00667	0.00658		6933.59	0.01	0.00828
6958.01	0.00567	0.00655		6958.01	0.00867	0.00824
6982.42	0.00767	0.00652		6982.42	0.00833	0.00821
7006.84	0.004	0.00649		7006.84	0.00467	0.00818
7031.25	0.00767	0.00646		7031.25	0.00867	0.00814
7055.66	0.00633	0.00643		7055.66	0.005	0.00811
7080.08	0.005	0.00639		7080.08	0.007	0.00808
7104.49	0.007	0.00636		7104.49	0.007	0.00804
7128.91	0.00867	0.00634		7128.91	0.00933	0.00801
7153.32	0.006	0.00631		7153.32	0.00833	0.00798
7177.73	0.00633	0.00628		7177.73	0.00833	0.00794
7202.15	0.00733	0.00625		7202.15	0.00667	0.00791
7226.56	0.005	0.00622		7226.56	0.00767	0.00788
7250.98	0.00467	0.00619		7250.98	0.00767	0.00785
7275.39	0.007	0.00616		7275.39	0.00767	0.00782
7299.8	0.004	0.00613		7299.8	0.00567	0.00778
7324.22	0.00333	0.0061		7324.22	0.007	0.00775
7348.63	0.006	0.00607		7348.63	0.00533	0.00772
7373.05	0.00633	0.00605		7373.05	0.006	0.00769
7397.46	0.004	0.00602		7397.46	0.006	0.00766
7421.88	0.00667	0.00599		7421.88	0.00767	0.00763
7446.29	0.005	0.00596		7446.29	0.00733	0.00759
7470.7	0.007	0.00593		7470.7	0.005	0.00756
7495.12	0.005	0.00591		7495.12	0.005	0.00753
7519.53	0.00733	0.00588		7519.53	0.00933	0.0075
7543.95	0.00867	0.00585		7543.95	0.00767	0.00747
7568.36	0.00467	0.00582		7568.36	0.00433	0.00744
7592.77	0.00433	0.0058		7592.77	0.00467	0.00741
7617.19	0.00567	0.00577		7617.19	0.00567	0.00738
7641.6	0.00467	0.00574		7641.6	0.00533	0.00735
7666.02	0.00867	0.00572		7666.02	0.01033	0.00732
7690.43	0.00567	0.00569		7690.43	0.00633	0.00729
7714.84	0.00367	0.00566		7714.84	0.008	0.00726
7739.26	0.004	0.00564		7739.26	0.00733	0.00723
7763.67	0.00667	0.00561		7763.67	0.00567	0.0072
7788.09	0.00567	0.00559		7788.09	0.00733	0.00717
7812.5	0.00433	0.00556		7812.5	0.00733	0.00715
7836.91	0.008	0.00553		7836.91	0.00367	0.00712
7861.33	0.00367	0.00551		7861.33	0.00767	0.00709
7885.74	0.003	0.00548		7885.74	0.006	0.00706
7910.16	0.00533	0.00546		7910.16	0.00633	0.00703
7934.57	0.00633	0.00543		7934.57	0.00733	0.007
7958.98	0.00367	0.00541		7958.98	0.01	0.00697
7983.4	0.00833	0.00538		7983.4	0.00633	0.00695
8007.81	0.00667	0.00536		8007.81	0.00433	0.00692
8032.23	0.00233	0.00533		8032.23	0.003	0.00689
8056.64	0.004	0.00531		8056.64	0.00733	0.00686
8081.05	0.00667	0.00529		8081.05	0.00567	0.00683
8105.47	0.00333	0.00526		8105.47	0.00533	0.00681
8129.88	0.00733	0.00524		8129.88	0.008	0.00678
8154.3	0.007	0.00521		8154.3	0.004	0.00675
8178.71	0.00833	0.00519		8178.71	0.00733	0.00673
8203.12	0.007	0.00517		8203.12	0.00433	0.0067
8227.54	0.00733	0.00514		8227.54	0.00367	0.00667
8251.95	0.00533	0.00512		8251.95	0.00833	0.00665
8276.37	0.00467	0.0051		8276.37	0.00633	0.00662
8300.78	0.00267	0.00507		8300.78	0.006	0.00659
8325.2	0.005	0.00505		8325.2	0.00733	0.00657
8349.61	0.00567	0.00503		8349.61	0.007	0.00654
8374.02	0.006	0.005		8374.02	0.005	0.00651
8398.44	0.00433	0.00498		8398.44	0.00967	0.00649
8422.85	0.00633	0.00496		8422.85	0.00633	0.00646
8447.27	0.006	0.00494		8447.27	0.006	0.00644
8471.68	0.005	0.00491		8471.68	0.008	0.00641
8496.09	0.003	0.00489		8496.09	0.00733	0.00638
8520.51	0.00333	0.00487		8520.51	0.00533	0.00636
8544.92	0.00633	0.00485		8544.92	0.00667	0.00633
8569.34	0.00567	0.00482		8569.34	0.00667	0.00631
8593.75	0.004	0.0048		8593.75	0.006	0.00628
8618.16	0.00433	0.00478		8618.16	0.006	0.00626
8642.58	0.00467	0.00476		8642.58	0.00467	0.00623
8666.99	0.00567	0.00474		8666.99	0.00667	0.00621
8691.41	0.00467	0.00472		8691.41	0.005	0.00618
8715.82	0.00533	0.0047		8715.82	0.00633	0.00616
8740.23	0.00733	0.00467		8740.23	0.005	0.00614
8764.65	0.00433	0.00465		8764.65	0.00867	0.00611
8789.06	0.005	0.00463		8789.06	0.006	0.00609
8813.48	0.00433	0.00461		8813.48	0.00567	0.00606
8837.89	0.004	0.00459		8837.89	0.00667	0.00604
8862.3	0.00433	0.00457		8862.3	0.00567	0.00602
8886.72	0.004	0.00455		8886.72	0.00667	0.00599
8911.13	0.00533	0.00453		8911.13	0.00467	0.00597
8935.55	0.005	0.00451		8935.55	0.00733	0.00594
8959.96	0.003	0.00449		8959.96	0.00467	0.00592
8984.38	0.00467	0.00447		8984.38	0.00433	0.0059
9008.79	0.005	0.00445		9008.79	0.005	0.00587
9033.2	0.006	0.00443		9033.2	0.007	0.00585
9057.62	0.00567	0.00441		9057.62	0.00733	0.00583
9082.03	0.00267	0.00439		9082.03	0.00733	0.00581
9106.45	0.004	0.00437		9106.45	0.00433	0.00578
9130.86	0.00333	0.00435		9130.86	0.00467	0.00576
9155.27	0.00633	0.00433		9155.27	0.00533	0.00574
9179.69	0.00433	0.00431		9179.69	0.00567	0.00572
9204.1	0.00433	0.00429		9204.1	0.005	0.00569
9228.52	0.00333	0.00427		9228.52	0.007	0.00567
9252.93	0.00633	0.00425		9252.93	0.00433	0.00565
9277.34	0.00233	0.00424		9277.34	0.00833	0.00563
9301.76	0.00433	0.00422		9301.76	0.00433	0.0056
9326.17	0.00167	0.0042		9326.17	0.00433	0.00558
9350.59	0.00433	0.00418		9350.59	0.00367	0.00556
9375	0.00367	0.00416		9375	0.00633	0.00554
9399.41	0.00633	0.00414		9399.41	0.004	0.00552
9423.83	0.00433	0.00412		9423.83	0.00567	0.0055
9448.24	0.004	0.00411		9448.24	0.007	0.00548
9472.66	0.00433	0.00409		9472.66	0.006	0.00545
9497.07	0.00567	0.00407		9497.07	0.007	0.00543
9521.48	0.00333	0.00405		9521.48	0.00433	0.00541
9545.9	0.004	0.00403		9545.9	0.008	0.00539
9570.31	0.00533	0.00402		9570.31	0.008	0.00537
9594.73	0.00433	0.004		9594.73	0.007	0.00535
9619.14	0.00533	0.00398		9619.14	0.00533	0.00533
9643.55	0.00533	0.00396		9643.55	0.00567	0.00531
9667.97	0.005	0.00395		9667.97	0.00733	0.00529
9692.38	0.00267	0.00393		9692.38	0.00567	0.00527
9716.8	0.00333	0.00391		9716.8	0.00533	0.00525
9741.21	0.00267	0.0039		9741.21	0.00533	0.00523
9765.62	0.00533	0.00388		9765.62	0.005	0.00521
9790.04	0.00567	0.00386		9790.04	0.00633	0.00519
9814.45	0.00367	0.00384		9814.45	0.006	0.00517
9838.87	0.003	0.00383		9838.87	0.006	0.00515
9863.28	0.00567	0.00381		9863.28	0.00533	0.00513
9887.7	0.00333	0.00379		9887.7	0.00767	0.00511
9912.11	0.00367	0.00378		9912.11	0.00467	0.00509
9936.52	0.002	0.00376		9936.52	0.00533	0.00507
9960.94	0.003	0.00375		9960.94	0.005	0.00505
9985.35	0.00333	0.00373		9985.35	0.00533	0.00503
10009.8	0.002	0.00371		10009.8	0.00567	0.00501
10034.2	0.00533	0.0037		10034.2	0.005	0.00499
10058.6	0.00433	0.00368		10058.6	0.00333	0.00497
10083	0.00433	0.00367		10083	0.00567	0.00495
10107.4	0.00367	0.00365		10107.4	0.006	0.00493
10131.8	0.004	0.00363		10131.8	0.00633	0.00492
10156.2	0.00467	0.00362		10156.2	0.006	0.0049
10180.7	0.00433	0.0036		10180.7	0.00667	0.00488
10205.1	0.00267	0.00359		10205.1	0.006	0.00486
10229.5	0.00467	0.00357		10229.5	0.003	0.00484
10253.9	0.004	0.00356		10253.9	0.00267	0.00482
10278.3	0.00333	0.00354		10278.3	0.00367	0.00481
10302.7	0.00233	0.00353		10302.7	0.006	0.00479
10327.1	0.00333	0.00351		10327.1	0.005	0.00477
10351.6	0.00467	0.0035		10351.6	0.004	0.00475
10376	0.00333	0.00348		10376	0.00567	0.00473
10400.4	0.004	0.00347		10400.4	0.00467	0.00472
10424.8	0.00367	0.00345		10424.8	0.00267	0.0047
10449.2	0.005	0.00344		10449.2	0.00533	0.00468
10473.6	0.00267	0.00342		10473.6	0.00433	0.00466
10498	0.00533	0.00341		10498	0.003	0.00464
10522.5	0.006	0.00339		10522.5	0.00533	0.00463
10546.9	0.00433	0.00338		10546.9	0.004	0.00461
10571.3	0.00567	0.00336		10571.3	0.00467	0.00459
10595.7	0.00267	0.00335		10595.7	0.00367	0.00458
10620.1	0.004	0.00334		10620.1	0.00433	0.00456
10644.5	0.005	0.00332		10644.5	0.004	0.00454
10668.9	0.00233	0.00331		10668.9	0.00533	0.00452
10693.4	0.00167	0.00329		10693.4	0.00267	0.00451
10717.8	0.00333	0.00328		10717.8	0.00367	0.00449
10742.2	0.00667	0.00327		10742.2	0.00433	0.00447
10766.6	0.00367	0.00325		10766.6	0.00567	0.00446
10791	0.004	0.00324		10791	0.00567	0.00444
10815.4	0.00533	0.00323		10815.4	0.004	0.00442
10839.8	0.004	0.00321		10839.8	0.00667	0.00441
10864.3	0.00367	0.0032		10864.3	0.005	0.00439
10888.7	0.00467	0.00319		10888.7	0.00267	0.00437
10913.1	0.00433	0.00317		10913.1	0.00367	0.00436
10937.5	0.004	0.00316		10937.5	0.005	0.00434
10961.9	0.00433	0.00315		10961.9	0.003	0.00433
10986.3	0.004	0.00313		10986.3	0.00433	0.00431
11010.7	0.00333	0.00312		11010.7	0.00467	0.00429
11035.2	0.00267	0.00311		11035.2	0.00667	0.00428
11059.6	0.003	0.00309		11059.6	0.007	0.00426
11084	0.004	0.00308		11084	0.00367	0.00425
11108.4	0.004	0.00307		11108.4	0.00767	0.00423
11132.8	0.00433	0.00306		11132.8	0.003	0.00422
11157.2	0.00267	0.00304		11157.2	0.005	0.0042
11181.6	0.005	0.00303		11181.6	0.00333	0.00419
11206.1	0.00333	0.00302		11206.1	0.00567	0.00417
11230.5	0.00367	0.00301		11230.5	0.00467	0.00415
11254.9	0.003	0.00299		11254.9	0.00267	0.00414
11279.3	0.00433	0.00298		11279.3	0.00367	0.00412
11303.7	0.004	0.00297		11303.7	0.00233	0.00411
11328.1	0.005	0.00296		11328.1	0.00433	0.00409
11352.5	0.004	0.00294		11352.5	0.005	0.00408
11377	0.00267	0.00293		11377	0.00333	0.00406
11401.4	0.00367	0.00292		11401.4	0.00467	0.00405
11425.8	0.00333	0.00291		11425.8	0.00233	0.00403
11450.2	0.00467	0.0029		11450.2	0.00633	0.00402
11474.6	0.002	0.00288		11474.6	0.005	0.00401
11499	0.00367	0.00287		11499	0.00333	0.00399
11523.4	0.00467	0.00286		11523.4	0.00467	0.00398
11547.9	0.003	0.00285		11547.9	0.00467	0.00396
11572.3	0.00233	0.00284		11572.3	0.004	0.00395
11596.7	0.00267	0.00283		11596.7	0.004	0.00393
11621.1	0.00233	0.00281		11621.1	0.00533	0.00392
11645.5	0.00467	0.0028		11645.5	0.00433	0.00391
11669.9	0.004	0.00279		11669.9	0.004	0.00389
11694.3	0.001	0.00278		11694.3	0.005	0.00388
11718.8	0.00433	0.00277		11718.8	0.00567	0.00386
11743.2	0.005	0.00276		11743.2	0.00433	0.00385
11767.6	0.004	0.00275		11767.6	0.004	0.00384
11792	0.00333	0.00274		11792	0.002	0.00382
11816.4	0.00367	0.00273		11816.4	0.005	0.00381
11840.8	0.00267	0.00271		11840.8	0.00433	0.00379
11865.2	0.00133	0.0027		11865.2	0.00733	0.00378
11889.6	0.00233	0.00269		11889.6	0.006	0.00377
11914.1	0.00367	0.00268		11914.1	0.003	0.00375
11938.5	0.00333	0.00267		11938.5	0.004	0.00374
11962.9	0.002	0.00266		11962.9	0.00333	0.00373
11987.3	0.002	0.00265		11987.3	0.00567	0.00371
12011.7	0.004	0.00264		12011.7	0.00367	0.0037
12036.1	0.004	0.00263		12036.1	0.00267	0.00369
12060.5	0.00433	0.00262		12060.5	0.00467	0.00367
12085	0.00333	0.00261		12085	0.006	0.00366
12109.4	0.00367	0.0026		12109.4	0.00333	0.00365
12133.8	0.006	0.00259		12133.8	0.005	0.00364
12158.2	0.004	0.00258		12158.2	0.004	0.00362
12182.6	0.00367	0.00257		12182.6	0.00467	0.00361
12207	0.00267	0.00256		12207	0.00333	0.0036
12231.4	0.003	0.00255		12231.4	0.00267	0.00359
12255.9	0.00367	0.00254		12255.9	0.00367	0.00357
12280.3	0.00467	0.00253		12280.3	0.00467	0.00356
12304.7	0.00467	0.00252		12304.7	0.00367	0.00355
12329.1	0.00367	0.00251		12329.1	0.003	0.00354
12353.5	0.00233	0.0025		12353.5	0.003	0.00352
12377.9	0.00433	0.00249		12377.9	0.005	0.00351
12402.3	0.00167	0.00248		12402.3	0.00333	0.0035
12426.8	0.00233	0.00247		12426.8	0.00667	0.00349
12451.2	0.00233	0.00246		12451.2	0.00433	0.00347
12475.6	0.00333	0.00245		12475.6	0.004	0.00346
12500	0.00367	0.00244		12500	0.00367	0.00345
12524.4	0.005	0.00243		12524.4	0.00333	0.00344
12548.8	0.00267	0.00242		12548.8	0.00333	0.00343
12573.2	0.001	0.00241		12573.2	0.00267	0.00341
12597.7	0.00433	0.0024		12597.7	0.00233	0.0034
12622.1	0.002	0.00239		12622.1	0.005	0.00339
12646.5	0.00333	0.00238		12646.5	0.00467	0.00338
12670.9	0.00167	0.00238		12670.9	0.005	0.00337
12695.3	0.00233	0.00237		12695.3	0.00433	0.00336
12719.7	0.00367	0.00236		12719.7	0.003	0.00334
12744.1	0.00333	0.00235		12744.1	0.00333	0.00333
12768.6	0.004	0.00234		12768.6	0.005	0.00332
12793	0.00433	0.00233		12793	0.005	0.00331
12817.4	0.00133	0.00232		12817.4	0.00433	0.0033
12841.8	0.00267	0.00231		12841.8	0.003	0.00329
12866.2	0.002	0.0023		12866.2	0.00233	0.00328
12890.6	0.00367	0.00229		12890.6	0.00233	0.00326
12915	0.003	0.00229		12915	0.00433	0.00325
12939.5	0.00167	0.00228		12939.5	0.00367	0.00324
12963.9	0.00167	0.00227		12963.9	0.00433	0.00323
12988.3	0.00367	0.00226		12988.3	0.00267	0.00322
13012.7	0.003	0.00225		13012.7	0.003	0.00321
13037.1	0.00167	0.00224		13037.1	0.003	0.0032
13061.5	0.00167	0.00224		13061.5	0.00567	0.00319
13085.9	0.00367	0.00223		13085.9	0.00433	0.00318
13110.4	0.003	0.00222		13110.4	0.00233	0.00317
13134.8	0.00333	0.00221		13134.8	0.003	0.00316
13159.2	0.002	0.0022		13159.2	0.00433	0.00314
13183.6	0.00433	0.00219		13183.6	0.006	0.00313
13208	0.00367	0.00219		13208	0.005	0.00312
13232.4	0.00167	0.00218		13232.4	0.00233	0.00311
13256.8	0.00267	0.00217		13256.8	0.00367	0.0031
13281.2	0.00433	0.00216		13281.2	0.00167	0.00309
13305.7	0.002	0.00215		13305.7	0.00233	0.00308
13330.1	0.00433	0.00215		13330.1	0.00433	0.00307
13354.5	0.00267	0.00214		13354.5	0.00567	0.00306
13378.9	0.00233	0.00213		13378.9	0.003	0.00305
13403.3	0.00233	0.00212		13403.3	0.00433	0.00304
13427.7	0.00333	0.00211		13427.7	0.003	0.00303
13452.1	0.002	0.00211		13452.1	0.002	0.00302
13476.6	0.00267	0.0021		13476.6	0.003	0.00301
13501	0.002	0.00209		13501	0.00467	0.003
13525.4	0.00333	0.00208		13525.4	0.00333	0.00299
13549.8	0.00333	0.00208		13549.8	0.00133	0.00298
13574.2	0.00233	0.00207		13574.2	0.002	0.00297
13598.6	0.00233	0.00206		13598.6	0.003	0.00296
13623	0.004	0.00205		13623	0.004	0.00295
13647.5	0.002	0.00205		13647.5	0.00267	0.00294
13671.9	0.00433	0.00204		13671.9	0.00333	0.00293
13696.3	0.005	0.00203		13696.3	0.003	0.00292
13720.7	0.004	0.00202		13720.7	0.00367	0.00291
13745.1	0.00367	0.00202		13745.1	0.004	0.0029
13769.5	0.003	0.00201		13769.5	0.00333	0.00289
13793.9	0.002	0.002		13793.9	0.00467	0.00288
13818.4	0.002	0.00199		13818.4	0.00367	0.00288
13842.8	0.003	0.00199		13842.8	0.00333	0.00287
13867.2	0.00533	0.00198		13867.2	0.00333	0.00286
13891.6	0.00267	0.00197		13891.6	0.00467	0.00285
13916	0.002	0.00197		13916	0.00433	0.00284
13940.4	0.00167	0.00196		13940.4	0.00467	0.00283
13964.8	0.003	0.00195		13964.8	0.003	0.00282
13989.3	0.003	0.00195		13989.3	0.00333	0.00281
14013.7	0.002	0.00194		14013.7	0.00533	0.0028
14038.1	0.00233	0.00193		14038.1	0.004	0.00279
14062.5	0.00333	0.00193		14062.5	0.003	0.00278
14086.9	0.00267	0.00192		14086.9	0.00233	0.00277
14111.3	0.00267	0.00191		14111.3	0.00233	0.00277
14135.7	0.00133	0.00191		14135.7	0.004	0.00276
14160.2	0.00167	0.0019		14160.2	0.003	0.00275
14184.6	0.00367	0.00189		14184.6	0.00267	0.00274
14209	0.00333	0.00189		14209	0.00233	0.00273
14233.4	0.002	0.00188		14233.4	0.00333	0.00272
14257.8	0.00233	0.00187		14257.8	0.005	0.00271
14282.2	0.001	0.00187		14282.2	0.00267	0.0027
14306.6	0.00133	0.00186		14306.6	0.00367	0.0027
14331.1	0.001	0.00185		14331.1	0.00533	0.00269
14355.5	0.00267	0.00185		14355.5	0.00367	0.00268
14379.9	0.00333	0.00184		14379.9	0.00367	0.00267
14404.3	0.00333	0.00183		14404.3	0.00367	0.00266
14428.7	0.00233	0.00183		14428.7	0.004	0.00265
14453.1	0.00367	0.00182		14453.1	0.00233	0.00265
14477.5	0.00333	0.00181		14477.5	0.00333	0.00264
14502	0.00233	0.00181		14502	0.00467	0.00263
14526.4	0.00267	0.0018		14526.4	0.004	0.00262
14550.8	0.003	0.0018		14550.8	0.00333	0.00261
14575.2	0.00233	0.00179		14575.2	0.005	0.0026
14599.6	0.002	0.00178		14599.6	0.00433	0.0026
14624	0.00267	0.00178		14624	0.00433	0.00259
14648.4	0.000666667	0.00177		14648.4	0.00367	0.00258
14672.9	0.002	0.00177		14672.9	0.00433	0.00257
14697.3	0.00233	0.00176		14697.3	0.00267	0.00256
14721.7	0.003	0.00175		14721.7	0.002	0.00256
14746.1	0.00333	0.00175		14746.1	0.00233	0.00255
14770.5	0.004	0.00174		14770.5	0.004	0.00254
14794.9	0.00133	0.00174		14794.9	0.00233	0.00253
14819.3	0.003	0.00173		14819.3	0.00233	0.00253
14843.8	0.00267	0.00173		14843.8	0.00467	0.00252
14868.2	0.00167	0.00172		14868.2	0.00167	0.00251
14892.6	0.00267	0.00171		14892.6	0.00267	0.0025
14917	0.004	0.00171		14917	0.00267	0.00249
14941.4	0.00133	0.0017		14941.4	0.002	0.00249
14965.8	0.00133	0.0017		14965.8	0.00333	0.00248
14990.2	0.00167	0.00169		14990.2	0.00333	0.00247
15014.6	0.005	0.00169		15014.6	0.00333	0.00246
15039.1	0.00167	0.00168		15039.1	0.00333	0.00246
15063.5	0.000666667	0.00167		15063.5	0.00233	0.00245
15087.9	0.00267	0.00167		15087.9	0.003	0.00244
15112.3	0.00233	0.00166		15112.3	0.003	0.00243
15136.7	0.00233	0.00166		15136.7	0.002	0.00243
15161.1	0.00133	0.00165		15161.1	0.004	0.00242
15185.5	0.00167	0.00165		15185.5	0.00433	0.00241
15210	0.00267	0.00164		15210	0.00267	0.00241
15234.4	0.00267	0.00164		15234.4	0.00167	0.0024
15258.8	0.00267	0.00163		15258.8	0.00267	0.00239
15283.2	0.002	0.00163		15283.2	0.00267	0.00238
15307.6	0.003	0.00162		15307.6	0.002	0.00238
15332	0.00267	0.00162		15332	0.00333	0.00237
15356.4	0.00267	0.00161		15356.4	0.00433	0.00236
15380.9	0.002	0.00161		15380.9	0.00467	0.00236
15405.3	0.002	0.0016		15405.3	0.00467	0.00235
15429.7	0.00367	0.0016		15429.7	0.00333	0.00234
15454.1	0.004	0.00159		15454.1	0.00333	0.00233
15478.5	0.00167	0.00159		15478.5	0.00333	0.00233
15502.9	0.00133	0.00158		15502.9	0.00233	0.00232
15527.3	0.002	0.00158		15527.3	0.00333	0.00231
15551.8	0.00233	0.00157		15551.8	0.003	0.00231
15576.2	0.00267	0.00157		15576.2	0.00267	0.0023
15600.6	0.003	0.00156		15600.6	0.00233	0.00229
15625	0.001	0.00156		15625	0.00433	0.00229
15649.4	0.002	0.00155		15649.4	0.00267	0.00228
15673.8	0.00133	0.00155		15673.8	0.002	0.00227
15698.2	0.00267	0.00154		15698.2	0.003	0.00227
15722.7	0.00267	0.00154		15722.7	0.00367	0.00226
15747.1	0.00267	0.00153		15747.1	0.00367	0.00225
15771.5	0.00233	0.00153		15771.5	0.003	0.00225
15795.9	0.00133	0.00152		15795.9	0.004	0.00224
15820.3	0.00267	0.00152		15820.3	0.00367	0.00223
15844.7	0.00267	0.00151		15844.7	0.00333	0.00223
15869.1	0.00167	0.00151		15869.1	0.003	0.00222
15893.6	0.00267	0.0015		15893.6	0.00467	0.00222
15918	0.00167	0.0015		15918	0.00267	0.00221
15942.4	0.00333	0.0015		15942.4	0.00367	0.0022
15966.8	0.00267	0.00149		15966.8	0.00233	0.0022
15991.2	0.00167	0.00149		15991.2	0.00267	0.00219
16015.6	0.00333	0.00148		16015.6	0.00467	0.00218
16040	0.00133	0.00148		16040	0.00367	0.00218
16064.5	0.001	0.00147		16064.5	0.00233	0.00217
16088.9	0.00233	0.00147		16088.9	0.003	0.00217
16113.3	0.00133	0.00146		16113.3	0.004	0.00216
16137.7	0.003	0.00146		16137.7	0.003	0.00215
16162.1	0.00233	0.00146		16162.1	0.00267	0.00215
16186.5	0.00233	0.00145		16186.5	0.002	0.00214
16210.9	0.004	0.00145		16210.9	0.00267	0.00214
16235.4	0.002	0.00144		16235.4	0.00167	0.00213
16259.8	0.00267	0.00144		16259.8	0.00367	0.00212
16284.2	0.00233	0.00143		16284.2	0.00233	0.00212
16308.6	0.00233	0.00143		16308.6	0.00133	0.00211
16333	0.00233	0.00143		16333	0.00367	0.00211
16357.4	0.00233	0.00142		16357.4	0.00333	0.0021
16381.8	0.003	0.00142		16381.8	0.002	0.00209
16406.2	0.00267	0.00141		16406.2	0.00333	0.00209
16430.7	0.003	0.00141		16430.7	0.005	0.00208
16455.1	0.00133	0.0014		16455.1	0.003	0.00208
16479.5	0.00233	0.0014		16479.5	0.00167	0.00207
16503.9	0.00233	0.0014		16503.9	0.00233	0.00207
16528.3	0.001	0.00139		16528.3	0.00167	0.00206
16552.7	0.00333	0.00139		16552.7	0.002	0.00205
16577.1	0.001	0.00138		16577.1	0.00167	0.00205
16601.6	0.00267	0.00138		16601.6	0.002	0.00204
16626	0.00167	0.00138		16626	0.00267	0.00204
16650.4	0.00333	0.00137		16650.4	0.001	0.00203
16674.8	0.000666667	0.00137		16674.8	0.002	0.00203
16699.2	0.00133	0.00137		16699.2	0.001	0.00202
16723.6	0.00133	0.00136		16723.6	0.00367	0.00202
16748	0.00167	0.00136		16748	0.00233	0.00201
16772.5	0.00433	0.00135		16772.5	0.00233	0.00201
16796.9	0.002	0.00135		16796.9	0.00367	0.002
16821.3	0.00433	0.00135		16821.3	0.004	0.00199
16845.7	0.00167	0.00134		16845.7	0.00333	0.00199
16870.1	0.002	0.00134		16870.1	0.00333	0.00198
16894.5	0.002	0.00133		16894.5	0.00233	0.00198
16918.9	0.003	0.00133		16918.9	0.00267	0.00197
16943.4	0.00167	0.00133		16943.4	0.00167	0.00197
16967.8	0.00167	0.00132		16967.8	0.00233	0.00196
16992.2	0.00233	0.00132		16992.2	0.00367	0.00196
17016.6	0.00233	0.00132		17016.6	0.004	0.00195
17041	0.00233	0.00131		17041	0.00167	0.00195
17065.4	0.00167	0.00131		17065.4	0.00367	0.00194
17089.8	0.00133	0.00131		17089.8	0.003	0.00194
17114.3	0.00133	0.0013		17114.3	0.00333	0.00193
17138.7	0.00233	0.0013		17138.7	0.00167	0.00193
17163.1	0.00233	0.0013		17163.1	0.00267	0.00192
17187.5	0.002	0.00129		17187.5	0.002	0.00192
17211.9	0.00233	0.00129		17211.9	0.00133	0.00191
17236.3	0.003	0.00128		17236.3	0.00333	0.00191
17260.7	0.003	0.00128		17260.7	0.003	0.0019
17285.2	0.003	0.00128		17285.2	0.002	0.0019
17309.6	0.00267	0.00127		17309.6	0.00233	0.00189
17334	0.002	0.00127		17334	0.00367	0.00189
17358.4	0.00267	0.00127		17358.4	0.00333	0.00188
17382.8	0.001	0.00126		17382.8	0.00233	0.00188
17407.2	0.001	0.00126		17407.2	0.00133	0.00187
17431.6	0.00133	0.00126		17431.6	0.00233	0.00187
17456.1	0.001	0.00125		17456.1	0.002	0.00186
17480.5	0.002	0.00125		17480.5	0.003	0.00186
17504.9	0.00233	0.00125		17504.9	0.00267	0.00185
17529.3	0.00133	0.00124		17529.3	0.003	0.00185
17553.7	0.00167	0.00124		17553.7	0.00333	0.00185
17578.1	0.00267	0.00124		17578.1	0.00233	0.00184
17602.5	0.002	0.00124		17602.5	0.002	0.00184
17627	0.003	0.00123		17627	0.00233	0.00183
17651.4	0.001	0.00123		17651.4	0.002	0.00183
17675.8	0.00133	0.00123		17675.8	0.00267	0.00182
17700.2	0.00267	0.00122		17700.2	0.00367	0.00182
17724.6	0.002	0.00122		17724.6	0.00167	0.00181
17749	0.00167	0.00122		17749	0.002	0.00181
17773.4	0.00167	0.00121		17773.4	0.002	0.0018
17797.9	0.00433	0.00121		17797.9	0.00167	0.0018
17822.3	0.003	0.00121		17822.3	0.001	0.0018
17846.7	0.002	0.0012		17846.7	0.00333	0.00179
17871.1	0.00267	0.0012		17871.1	0.004	0.00179
17895.5	0.00233	0.0012		17895.5	0.00133	0.00178
17919.9	0.002	0.0012		17919.9	0.004	0.00178
17944.3	0.002	0.00119		17944.3	0.002	0.00177
17968.8	0.002	0.00119		17968.8	0.00267	0.00177
17993.2	0.001	0.00119		17993.2	0.00267	0.00176
18017.6	0.002	0.00118		18017.6	0.002	0.00176
18042	0.002	0.00118		18042	0.00367	0.00176
18066.4	0.000333333	0.00118		18066.4	0.003	0.00175
18090.8	0.003	0.00117		18090.8	0.00433	0.00175
18115.2	0.00133	0.00117		18115.2	0.00433	0.00174
18139.6	0.00267	0.00117		18139.6	0.00333	0.00174
18164.1	0.00133	0.00117		18164.1	0.00167	0.00174
18188.5	0.00133	0.00116		18188.5	0.00267	0.00173
18212.9	0.002	0.00116		18212.9	0.00133	0.00173
18237.3	0.001	0.00116		18237.3	0.00333	0.00172
18261.7	0.002	0.00115		18261.7	0.003	0.00172
18286.1	0.00133	0.00115		18286.1	0.00133	0.00171
18310.5	0.00267	0.00115		18310.5	0.003	0.00171
18335	0.00267	0.00115		18335	0.00133	0.00171
18359.4	0.002	0.00114		18359.4	0.00233	0.0017
18383.8	0.00167	0.00114		18383.8	0.00333	0.0017
18408.2	0.001	0.00114		18408.2	0.00267	0.00169
18432.6	0.00167	0.00114		18432.6	0.00267	0.00169
18457	0.003	0.00113		18457	0.003	0.00169
18481.4	0.00167	0.00113		18481.4	0.003	0.00168
18505.9	0.00133	0.00113		18505.9	0.00233	0.00168
18530.3	0.001	0.00113		18530.3	0.002	0.00168
18554.7	0.00167	0.00112		18554.7	0.002	0.00167
18579.1	0.00233	0.00112		18579.1	0.00333	0.00167
18603.5	0.003	0.00112		18603.5	0.00133	0.00166
18627.9	0.00167	0.00111		18627.9	0.00333	0.00166
18652.3	0.00167	0.00111		18652.3	0.002	0.00166
18676.8	0.00233	0.00111		18676.8	0.002	0.00165
18701.2	0.00133	0.00111		18701.2	0.00267	0.00165
18725.6	0.00167	0.0011		18725.6	0.00233	0.00164
18750	0.00133	0.0011		18750	0.00233	0.00164
18774.4	0.000333333	0.0011		18774.4	0.00267	0.00164
18798.8	0.002	0.0011		18798.8	0.00267	0.00163
18823.2	0.000666667	0.00109		18823.2	0.002	0.00163
18847.7	0.002	0.00109		18847.7	0.00233	0.00163
18872.1	0.00267	0.00109		18872.1	0.003	0.00162
18896.5	0.00167	0.00109		18896.5	0.002	0.00162
18920.9	0.002	0.00109		18920.9	0.00233	0.00162
18945.3	0.00133	0.00108		18945.3	0.00367	0.00161
18969.7	0.002	0.00108		18969.7	0.00367	0.00161
18994.1	0.00233	0.00108		18994.1	0.001	0.0016
19018.6	0.000333333	0.00108		19018.6	0.00233	0.0016
19043	0.001	0.00107		19043	0.00433	0.0016
19067.4	0.00133	0.00107		19067.4	0.00267	0.00159
19091.8	0.00267	0.00107		19091.8	0.003	0.00159
19116.2	0.00267	0.00107		19116.2	0.00167	0.00159
19140.6	0.00133	0.00106		19140.6	0.00233	0.00158
19165	0.003	0.00106		19165	0.00233	0.00158
19189.5	0.00133	0.00106		19189.5	0.002	0.00158
19213.9	0.002	0.00106		19213.9	0.00267	0.00157
19238.3	0.003	0.00105		19238.3	0.003	0.00157
19262.7	0.002	0.00105		19262.7	0.002	0.00157
19287.1	0.001	0.00105		19287.1	0.003	0.00156
19311.5	0.00167	0.00105		19311.5	0.00267	0.00156
19335.9	0.00167	0.00105		19335.9	0.002	0.00156
19360.4	0.00133	0.00104		19360.4	0.00333	0.00155
19384.8	0.00133	0.00104		19384.8	0.00533	0.00155
19409.2	0.00333	0.00104		19409.2	0.00133	0.00155
19433.6	0.00167	0.00104		19433.6	0.000666667	0.00154
19458	0.00133	0.00104		19458	0.003	0.00154
19482.4	0.002	0.00103		19482.4	0.00233	0.00154
19506.8	0.00167	0.00103		19506.8	0.004	0.00153
19531.2	0.00133	0.00103		19531.2	0.00267	0.00153
19555.7	0.002	0.00103		19555.7	0.00233	0.00153
19580.1	0.00333	0.00102		19580.1	0.004	0.00152
19604.5	0.00167	0.00102		19604.5	0.00267	0.00152
19628.9	0.002	0.00102		19628.9	0.00133	0.00152
19653.3	0.00133	0.00102		19653.3	0.00267	0.00151
19677.7	0.002	0.00102		19677.7	0.003	0.00151
19702.1	0.00133	0.00101		19702.1	0.00233	0.00151
19726.6	0.003	0.00101		19726.6	0.000666667	0.00151
19751	0.00267	0.00101		19751	0.002	0.0015
19775.4	0.001	0.00101		19775.4	0.00133	0.0015
19799.8	0.001	0.00101		19799.8	0.003	0.0015
19824.2	0.00133	0.001		19824.2	0.00233	0.00149
19848.6	0.002	0.001		19848.6	0.00367	0.00149
19873	0.002	0.001		19873	0.002	0.00149
19897.5	0.00333	0.000998202		19897.5	0.002	0.00148
19921.9	0.00167	0.000996253		19921.9	0.003	0.00148
19946.3	0.002	0.000994314		19946.3	0.002	0.00148
19970.7	0.00233	0.000992386		19970.7	0.00133	0.00148
19995.1	0.000333333	0.000990467		19995.1	0.003	0.00147
20019.5	0.002	0.000988559		20019.5	0.00333	0.00147
20043.9	0.002	0.00098666		20043.9	0.003	0.00147
20068.4	0.00233	0.000984771		20068.4	0.00133	0.00146
20092.8	0.00233	0.000982892		20092.8	0.004	0.00146
20117.2	0.00267	0.000981023		20117.2	0.001	0.00146
20141.6	0.00167	0.000979163		20141.6	0.00167	0.00145
20166	0.001	0.000977313		20166	0.001	0.00145
20190.4	0.00167	0.000975473		20190.4	0.00133	0.00145
20214.8	0.00167	0.000973642		20214.8	0.00167	0.00145
20239.3	0.001	0.000971821		20239.3	0.00133	0.00144
20263.7	0.002	0.000970009		20263.7	0.003	0.00144
20288.1	0.002	0.000968206		20288.1	0.00533	0.00144
20312.5	0.00133	0.000966413		20312.5	0.003	0.00144
20336.9	0.00133	0.00096463		20336.9	0.00233	0.00143
20361.3	0.00133	0.000962855		20361.3	0.00233	0.00143
20385.7	0.002	0.00096109		20385.7	0.00167	0.00143
20410.2	0.00167	0.000959334		20410.2	0.002	0.00142
20434.6	0.00167	0.000957587		20434.6	0.00433	0.00142
20459	0.003	0.000955849		20459	0.00167	0.00142
20483.4	0.00133	0.00095412		20483.4	0.002	0.00142
20507.8	0.00167	0.0009524		20507.8	0.00133	0.00141
20532.2	0.001	0.000950689		20532.2	0.00233	0.00141
20556.6	0.000666667	0.000948987		20556.6	0.00133	0.00141
20581.1	0.00167	0.000947294		20581.1	0.00367	0.00141
20605.5	0.003	0.000945609		20605.5	0.00233	0.0014
20629.9	0.00233	0.000943933		20629.9	0.000666667	0.0014
20654.3	0.00167	0.000942266		20654.3	0.00133	0.0014
20678.7	0.00167	0.000940608		20678.7	0.00333	0.0014
20703.1	0.002	0.000938958		20703.1	0.00267	0.00139
20727.5	0.00233	0.000937317		20727.5	0.00267	0.00139
20752	0.00167	0.000935684		20752	0.00133	0.00139
20776.4	0.00133	0.00093406		20776.4	0.00333	0.00138
20800.8	0.00233	0.000932444		20800.8	0.002	0.00138
20825.2	0.00167	0.000930837		20825.2	0.002	0.00138
20849.6	0.00233	0.000929238		20849.6	0.00467	0.00138
20874	0.002	0.000927647		20874	0.00167	0.00137
20898.4	0.001	0.000926065		20898.4	0.00367	0.00137
20922.9	0.001	0.000924491		20922.9	0.002	0.00137
20947.3	0.000666667	0.000922924		20947.3	0.00233	0.00137
20971.7	0.00233	0.000921366		20971.7	0.00167	0.00136
20996.1	0.00267	0.000919817		20996.1	0.003	0.00136
21020.5	0.00167	0.000918275		21020.5	0.002	0.00136
21044.9	0.00267	0.000916741		21044.9	0.001	0.00136
21069.3	0.00133	0.000915215		21069.3	0.001	0.00136
21093.8	0.00133	0.000913697		21093.8	0.001	0.00135
21118.2	0.00233	0.000912187		21118.2	0.00133	0.00135
21142.6	0.000666667	0.000910685		21142.6	0.00133	0.00135
21167	0.00167	0.000909191		21167	0.00267	0.00135
21191.4	0.002	0.000907704		21191.4	0.00433	0.00134
21215.8	0.00133	0.000906225		21215.8	0.00267	0.00134
21240.2	0.00267	0.000904754		21240.2	0.00167	0.00134
21264.6	0.002	0.00090329		21264.6	0.00367	0.00134
21289.1	0.00233	0.000901834		21289.1	0.00233	0.00133
21313.5	0.002	0.000900386		21313.5	0.00433	0.00133
21337.9	0.002	0.000898945		21337.9	0.00167	0.00133
21362.3	0.002	0.000897511		21362.3	0.00233	0.00133
21386.7	0.000666667	0.000896085		21386.7	0.000666667	0.00132
21411.1	0.00133	0.000894667		21411.1	0.003	0.00132
21435.5	0.000666667	0.000893255		21435.5	0.00167	0.00132
21460	0.000333333	0.000891852		21460	0.00133	0.00132
21484.4	0.00233	0.000890455		21484.4	0.00233	0.00132
21508.8	0.002	0.000889066		21508.8	0.001	0.00131
21533.2	0.001	0.000887683		21533.2	0.00167	0.00131
21557.6	0	0.000886308		21557.6	0.00267	0.00131
21582	0.00233	0.000884941		21582	0.00333	0.00131
21606.4	0.000333333	0.00088358		21606.4	0.002	0.0013
21630.9	0.001	0.000882226		21630.9	0.00167	0.0013
21655.3	0.000666667	0.00088088		21655.3	0.00233	0.0013
21679.7	0.00167	0.00087954		21679.7	0.00233	0.0013
21704.1	0.00233	0.000878207		21704.1	0.002	0.0013
21728.5	0.00133	0.000876881		21728.5	0.00333	0.00129
21752.9	0.00133	0.000875563		21752.9	0.00133	0.00129
21777.3	0.001	0.00087425		21777.3	0.002	0.00129
21801.8	0.00267	0.000872945		21801.8	0.002	0.00129
21826.2	0.000333333	0.000871647		21826.2	0.00267	0.00129
21850.6	0.000666667	0.000870355		21850.6	0.00167	0.00128
21875	0.000666667	0.00086907		21875	0.00167	0.00128
21899.4	0.00167	0.000867792		21899.4	0.00367	0.00128
21923.8	0.00267	0.00086652		21923.8	0.00133	0.00128
21948.2	0.00167	0.000865255		21948.2	0.00167	0.00128
21972.7	0.000666667	0.000863996		21972.7	0.001	0.00127
21997.1	0.00233	0.000862744		21997.1	0.00167	0.00127
22021.5	0.00133	0.000861499		22021.5	0.00133	0.00127
22045.9	0.003	0.00086026		22045.9	0.00267	0.00127
22070.3	0.00133	0.000859027		22070.3	0.00133	0.00127
22094.7	0.000666667	0.000857801		22094.7	0.00233	0.00126
22119.1	0.002	0.000856581		22119.1	0.003	0.00126
22143.6	0.000666667	0.000855368		22143.6	0.003	0.00126
22168	0.00167	0.000854161		22168	0.002	0.00126
22192.4	0.002	0.00085296		22192.4	0.00167	0.00126
22216.8	0.000666667	0.000851765		22216.8	0.00167	0.00125
22241.2	0.00133	0.000850576		22241.2	0.00233	0.00125
22265.6	0.000666667	0.000849394		22265.6	0.00167	0.00125
22290	0.002	0.000848218		22290	0.00167	0.00125
22314.5	0.00333	0.000847048		22314.5	0.00233	0.00125
22338.9	0.000333333	0.000845884		22338.9	0.002	0.00124
22363.3	0.00133	0.000844726		22363.3	0.00233	0.00124
22387.7	0.00167	0.000843574		22387.7	0.00267	0.00124
22412.1	0.002	0.000842428		22412.1	0.00267	0.00124
22436.5	0.000333333	0.000841288		22436.5	0.00167	0.00124
22460.9	0.003	0.000840154		22460.9	0.00367	0.00123
22485.4	0.001	0.000839026		22485.4	0.003	0.00123
22509.8	0.00133	0.000837903		22509.8	0.002	0.00123
22534.2	0.00167	0.000836787		22534.2	0.00233	0.00123
22558.6	0.001	0.000835676		22558.6	0.00333	0.00123
22583	0.001	0.000834571		22583	0.00333	0.00123
22607.4	0.00167	0.000833472		22607.4	0.002	0.00122
22631.8	0.00167	0.000832379		22631.8	0.002	0.00122
22656.2	0.00167	0.000831291		22656.2	0.002	0.00122
22680.7	0.000666667	0.000830208		22680.7	0.00267	0.00122
22705.1	0.000333333	0.000829132		22705.1	0.003	0.00122
22729.5	0.00167	0.000828061		22729.5	0.002	0.00121
22753.9	0.00167	0.000826996		22753.9	0.00233	0.00121
22778.3	0.00133	0.000825936		22778.3	0.002	0.00121
22802.7	0.001	0.000824881		22802.7	0.001	0.00121
22827.1	0.001	0.000823832		22827.1	0.00167	0.00121
22851.6	0.00167	0.000822789		22851.6	0.002	0.00121
22876	0.001	0.000821751		22876	0.00167	0.0012
22900.4	0.001	0.000820718		22900.4	0.003	0.0012
22924.8	0.003	0.000819691		22924.8	0.002	0.0012
22949.2	0.00133	0.000818669		22949.2	0.00267	0.0012
22973.6	0.002	0.000817652		22973.6	0.000333333	0.0012
22998	0.002	0.000816641		22998	0.00167	0.0012
23022.5	0.002	0.000815635		23022.5	0.00167	0.00119
23046.9	0.00133	0.000814634		23046.9	0.003	0.00119
23071.3	0.000333333	0.000813638		23071.3	0.00133	0.00119
23095.7	0.002	0.000812648		23095.7	0.00133	0.00119
23120.1	0.00133	0.000811662		23120.1	0.003	0.00119
23144.5	0.00233	0.000810682		23144.5	0.001	0.00119
23168.9	0.00367	0.000809707		23168.9	0.00133	0.00118
23193.4	0.00133	0.000808737		23193.4	0.00267	0.00118
23217.8	0.002	0.000807772		23217.8	0.00233	0.00118
23242.2	0.00267	0.000806812		23242.2	0.002	0.00118
23266.6	0.00133	0.000805857		23266.6	0.001	0.00118
23291	0.00167	0.000804906		23291	0.001	0.00118
23315.4	0.000666667	0.000803961		23315.4	0.001	0.00117
23339.8	0.002	0.000803021		23339.8	0.00333	0.00117
23364.3	0.000666667	0.000802086		23364.3	0.001	0.00117
23388.7	0.002	0.000801155		23388.7	0.004	0.00117
23413.1	0.000333333	0.000800229		23413.1	0.001	0.00117
23437.5	0.00267	0.000799308		23437.5	0.00267	0.00117
23461.9	0.000333333	0.000798392		23461.9	0.002	0.00117
23486.3	0.001	0.000797481		23486.3	0.00133	0.00116
23510.7	0.000333333	0.000796574		23510.7	0.00133	0.00116
23535.2	0.000666667	0.000795672		23535.2	0.00367	0.00116
23559.6	0.00167	0.000794775		23559.6	0.00233	0.00116
23584	0.001	0.000793883		23584	0.00233	0.00116
23608.4	0.000666667	0.000792994		23608.4	0.00233	0.00116
23632.8	0.002	0.000792111		23632.8	0.00167	0.00116
23657.2	0.001	0.000791232		23657.2	0	0.00115
23681.6	0.00233	0.000790358		23681.6	0.00133	0.00115
23706.1	0.00133	0.000789489		23706.1	0.001	0.00115
23730.5	0.00167	0.000788623		23730.5	0.002	0.00115
23754.9	0.00133	0.000787763		23754.9	0.00167	0.00115
23779.3	0.00233	0.000786907		23779.3	0.001	0.00115
23803.7	0.002	0.000786055		23803.7	0.00133	0.00114
23828.1	0.000666667	0.000785208		23828.1	0.002	0.00114
23852.5	0.001	0.000784365		23852.5	0.00133	0.00114
23877	0.002	0.000783526		23877	0.00167	0.00114
23901.4	0.00233	0.000782692		23901.4	0.001	0.00114
23925.8	0.00233	0.000781862		23925.8	0.00233	0.00114
23950.2	0.003	0.000781037		23950.2	0.00233	0.00114
23974.6	0.001	0.000780215		23974.6	0.00267	0.00113
23999	0.00267	0.000779398		23999	0.001	0.00113
24023.4	0.00133	0.000778586		24023.4	0.003	0.00113
24047.9	0.001	0.000777777		24047.9	0.00133	0.00113
24072.3	0.00133	0.000776973		24072.3	0.000333333	0.00113
24096.7	0.002	0.000776172		24096.7	0.00133	0.00113
24121.1	0.001	0.000775376		24121.1	0.000666667	0.00113
24145.5	0.00133	0.000774585		24145.5	0.001	0.00113
24169.9	0.001	0.000773797		24169.9	0.00233	0.00112
24194.3	0.00167	0.000773013		24194.3	0.000333333	0.00112
24218.8	0.00167	0.000772234		24218.8	0.00267	0.00112
24243.2	0.000333333	0.000771458		24243.2	0.002	0.00112
24267.6	0.00167	0.000770687		24267.6	0.002	0.00112
24292	0.002	0.000769919		24292	0.002	0.00112
24316.4	0.001	0.000769156		24316.4	0.002	0.00112
24340.8	0.00167	0.000768396		24340.8	0.003	0.00111
24365.2	0.000333333	0.00076764		24365.2	0.00133	0.00111
24389.6	0.00167	0.000766889		24389.6	0.00133	0.00111
24414.1	0.00133	0.000766141		24414.1	0.00167	0.00111
24438.5	0.001	0.000765397		24438.5	0.002	0.00111
24462.9	0.00233	0.000764657		24462.9	0.00167	0.00111
24487.3	0.00167	0.000763921		24487.3	0.00267	0.00111
24511.7	0.00133	0.000763188		24511.7	0.00267	0.00111
24536.1	0	0.00076246		24536.1	0.002	0.0011
24560.5	0.00133	0.000761735		24560.5	0.001	0.0011
24585	0.00133	0.000761014		24585	0.00167	0.0011
24609.4	0.00167	0.000760297		24609.4	0.00133	0.0011
24633.8	0.000666667	0.000759583		24633.8	0.00167	0.0011
24658.2	0.000666667	0.000758873		24658.2	0.00167	0.0011
24682.6	0.002	0.000758167		24682.6	0.00133	0.0011
24707	0.001	0.000757464		24707	0.001	0.0011
24731.4	0.00167	0.000756765		24731.4	0.000333333	0.00109
24755.9	0.002	0.00075607		24755.9	0.000666667	0.00109
24780.3	0.001	0.000755379		24780.3	0.00233	0.00109
24804.7	0.00167	0.000754691		24804.7	0.001	0.00109
24829.1	0.00233	0.000754006		24829.1	0.00167	0.00109
24853.5	0.00133	0.000753325		24853.5	0.002	0.00109
24877.9	0.00167	0.000752648		24877.9	0.003	0.00109
24902.3	0.00167	0.000751974		24902.3	0.00167	0.00109
24926.8	0.001	0.000751304		24926.8	0.00133	0.00109
24951.2	0.001	0.000750637		24951.2	0.00167	0.00108
24975.6	0.000666667	0.000749973		24975.6	0.002	0.00108
25000	0.000666667	0.000749313		25000	0.00167	0.00108
25024.4	0.001	0.000748657		25024.4	0.002	0.00108
25048.8	0.001	0.000748004		25048.8	0.00133	0.00108
25073.2	0.00167	0.000747354		25073.2	0.00133	0.00108
25097.7	0.000666667	0.000746708		25097.7	0.00167	0.00108
25122.1	0.00233	0.000746065		25122.1	0.00267	0.00108
25146.5	0.000666667	0.000745425		25146.5	0.002	0.00107
25170.9	0.001	0.000744788		25170.9	0.002	0.00107
25195.3	0.002	0.000744155		25195.3	0.00133	0.00107
25219.7	0.000666667	0.000743526		25219.7	0.00133	0.00107
25244.1	0.000333333	0.000742899		25244.1	0.000333333	0.00107
25268.6	0.000666667	0.000742276		25268.6	0.00233	0.00107
25293	0.00133	0.000741656		25293	0.00167	0.00107
25317.4	0.001	0.000741039		25317.4	0.00167	0.00107
25341.8	0.000666667	0.000740426		25341.8	0.000666667	0.00107
25366.2	0.00167	0.000739815		25366.2	0.002	0.00107
25390.6	0.00167	0.000739208		25390.6	0.00133	0.00106
25415	0.00233	0.000738604		25415	0.00167	0.00106
25439.5	0.002	0.000738003		25439.5	0.002	0.00106
25463.9	0.002	0.000737405		25463.9	0.00233	0.00106
25488.3	0.001	0.00073681		25488.3	0.00167	0.00106
25512.7	0.00167	0.000736219		25512.7	0.003	0.00106
25537.1	0.002	0.00073563		25537.1	0.00133	0.00106
25561.5	0.001	0.000735045		25561.5	0.00233	0.00106
25585.9	0.00267	0.000734462		25585.9	0.002	0.00106
25610.4	0.002	0.000733883		25610.4	0.000666667	0.00105
25634.8	0.000333333	0.000733306		25634.8	0.00167	0.00105
25659.2	0.00133	0.000732733		25659.2	0.002	0.00105
25683.6	0.001	0.000732162		25683.6	0.00333	0.00105
25708	0	0.000731595		25708	0.00133	0.00105
25732.4	0.001	0.00073103		25732.4	0.00233	0.00105
25756.8	0.000666667	0.000730469		25756.8	0.00267	0.00105
25781.2	0.00367	0.00072991		25781.2	0.00133	0.00105
25805.7	0.00133	0.000729354		25805.7	0.00233	0.00105
25830.1	0.002	0.000728801		25830.1	0.00133	0.00105
25854.5	0.00167	0.000728251		25854.5	0.00133	0.00104
25878.9	0.00133	0.000727704		25878.9	0.00167	0.00104
25903.3	0.001	0.00072716		25903.3	0.002	0.00104
25927.7	0.00167	0.000726618		25927.7	0.00167	0.00104
25952.1	0.00167	0.000726079		25952.1	0.00167	0.00104
25976.6	0.00133	0.000725544		25976.6	0.00167	0.00104
26001	0.000666667	0.00072501		26001	0.002	0.00104
26025.4	0.000333333	0.00072448		26025.4	0.001	0.00104
26049.8	0.00133	0.000723952		26049.8	0.000666667	0.00104
26074.2	0.001	0.000723428		26074.2	0.00267	0.00104
26098.6	0.00133	0.000722905		26098.6	0.005	0.00104
26123	0.00133	0.000722386		26123	0.002	0.00103
26147.5	0.000666667	0.000721869		26147.5	0.00167	0.00103
26171.9	0.000666667	0.000721355		26171.9	0.000666667	0.00103
26196.3	0.00267	0.000720844		26196.3	0.002	0.00103
26220.7	0.00233	0.000720335		26220.7	0.00467	0.00103
26245.1	0.00167	0.000719829		26245.1	0.000666667	0.00103
26269.5	0.000666667	0.000719326		26269.5	0.00167	0.00103
26293.9	0.000666667	0.000718825		26293.9	0.00133	0.00103
26318.4	0.00333	0.000718326		26318.4	0.00133	0.00103
26342.8	0.001	0.000717831		26342.8	0.00233	0.00103
26367.2	0.00133	0.000717338		26367.2	0.002	0.00103
26391.6	0.00167	0.000716847		26391.6	0.00133	0.00102
26416	0.001	0.000716359		26416	0.00233	0.00102
26440.4	0.000666667	0.000715874		26440.4	0.00167	0.00102
26464.8	0.000666667	0.000715391		26464.8	0.002	0.00102
26489.3	0.000666667	0.00071491		26489.3	0.00133	0.00102
26513.7	0.00167	0.000714432		26513.7	0.00233	0.00102
26538.1	0.00167	0.000713957		26538.1	0.00133	0.00102
26562.5	0.000666667	0.000713484		26562.5	0.00133	0.00102
26586.9	0.000666667	0.000713014		26586.9	0.003	0.00102
26611.3	0.00167	0.000712545		26611.3	0.00167	0.00102
26635.7	0.00167	0.00071208		26635.7	0.003	0.00102
26660.2	0.00167	0.000711617		26660.2	0.000666667	0.00101
26684.6	0.002	0.000711156		26684.6	0.00267	0.00101
26709	0	0.000710697		26709	0.001	0.00101
26733.4	0.00133	0.000710241		26733.4	0.001	0.00101
26757.8	0.00133	0.000709788		26757.8	0.001	0.00101
26782.2	0.000666667	0.000709336		26782.2	0.000666667	0.00101
26806.6	0.00167	0.000708887		26806.6	0.00167	0.00101
26831.1	0.00167	0.000708441		26831.1	0.002	0.00101
26855.5	0.000666667	0.000707996		26855.5	0.00233	0.00101
26879.9	0.00133	0.000707554		26879.9	0.00133	0.00101
26904.3	0.00133	0.000707115		26904.3	0.00133	0.00101
26928.7	0.00133	0.000706677		26928.7	0.00167	0.00101
26953.1	0.001	0.000706242		26953.1	0.00133	0.001
26977.5	0.003	0.000705809		26977.5	0	0.001
27002	0.00167	0.000705378		27002	0.00167	0.001
27026.4	0.000666667	0.00070495		27026.4	0.000666667	0.001
27050.8	0.000333333	0.000704524		27050.8	0.000666667	0.001
27075.2	0.001	0.0007041		27075.2	0.001	0.001
27099.6	0.00167	0.000703678		27099.6	0.00167	0.001
27124	0.001	0.000703258		27124	0.00167	0.000999438
27148.4	0.00167	0.000702841		27148.4	0.00167	0.000998669
27172.9	0.00167	0.000702426		27172.9	0.001	0.000997904
27197.3	0.000333333	0.000702013		27197.3	0.000333333	0.000997143
27221.7	0.00167	0.000701602		27221.7	0.00133	0.000996384
27246.1	0.00167	0.000701193		27246.1	0.000666667	0.00099563
27270.5	0.000666667	0.000700786		27270.5	0.001	0.000994879
27294.9	0.00133	0.000700382		27294.9	0.00267	0.000994131
27319.3	0.002	0.000699979		27319.3	0.001	0.000993387
27343.8	0.000666667	0.000699579		27343.8	0.000666667	0.000992646
27368.2	0.001	0.00069918		27368.2	0.00233	0.000991908
27392.6	0.00267	0.000698784		27392.6	0.002	0.000991174
27417	0.00267	0.00069839		27417	0.001	0.000990444
27441.4	0	0.000697998		27441.4	0.002	0.000989716
27465.8	0.00133	0.000697608		27465.8	0.000666667	0.000988992
27490.2	0.00167	0.00069722		27490.2	0.00133	0.000988271
27514.6	0.003	0.000696833		27514.6	0.00167	0.000987554
27539.1	0.002	0.000696449		27539.1	0.00267	0.00098684
27563.5	0.000666667	0.000696067		27563.5	0.00133	0.000986129
27587.9	0.00133	0.000695687		27587.9	0.00133	0.000985421
27612.3	0.00133	0.000695309		27612.3	0.00133	0.000984717
27636.7	0.00167	0.000694933		27636.7	0.00167	0.000984015
27661.1	0.001	0.000694559		27661.1	0.00167	0.000983317
27685.5	0.000666667	0.000694187		27685.5	0.00333	0.000982622
27710	0.000666667	0.000693816		27710	0.001	0.000981931
27734.4	0.00133	0.000693448		27734.4	0.00333	0.000981242
27758.8	0.00167	0.000693081		27758.8	0.00133	0.000980557
27783.2	0.001	0.000692717		27783.2	0.002	0.000979875
27807.6	0.001	0.000692354		27807.6	0.00233	0.000979196
27832	0.002	0.000691993		27832	0.00167	0.00097852
27856.4	0.000666667	0.000691634		27856.4	0.00133	0.000977847
27880.9	0.001	0.000691277		27880.9	0.003	0.000977177
27905.3	0.001	0.000690922		27905.3	0.000666667	0.00097651
27929.7	0.00167	0.000690569		27929.7	0.00133	0.000975847
27954.1	0.000666667	0.000690217		27954.1	0.00367	0.000975186
27978.5	0.00167	0.000689867		27978.5	0.00167	0.000974528
28002.9	0.00267	0.000689519		28002.9	0.00133	0.000973874
28027.3	0.00133	0.000689173		28027.3	0.001	0.000973222
28051.8	0.00133	0.000688829		28051.8	0.00167	0.000972574
28076.2	0.001	0.000688487		28076.2	0.00133	0.000971928
28100.6	0.001	0.000688146		28100.6	0.002	0.000971285
28125	0.000666667	0.000687807		28125	0.00333	0.000970645
28149.4	0.00133	0.00068747		28149.4	0.00267	0.000970008
28173.8	0.00133	0.000687134		28173.8	0.00133	0.000969374
28198.2	0	0.0006868		28198.2	0.001	0.000968743
28222.7	0.001	0.000686469		28222.7	0.00167	0.000968115
28247.1	0.00133	0.000686138		28247.1	0.001	0.00096749
28271.5	0.001	0.00068581		28271.5	0.00167	0.000966868
28295.9	0.00133	0.000685483		28295.9	0.00233	0.000966248
28320.3	0.000333333	0.000685158		28320.3	0.001	0.000965631
28344.7	0	0.000684834		28344.7	0.00133	0.000965017
28369.1	0.000666667	0.000684513		28369.1	0.001	0.000964406
28393.6	0.00167	0.000684192		28393.6	0.00167	0.000963798
28418	0.00133	0.000683874		28418	0.00233	0.000963192
28442.4	0.001	0.000683557		28442.4	0.002	0.00096259
28466.8	0.000333333	0.000683242		28466.8	0.00167	0.00096199
28491.2	0.000666667	0.000682929		28491.2	0.001	0.000961392
28515.6	0.000333333	0.000682617		28515.6	0.001	0.000960798
28540	0.00167	0.000682307		28540	0.00167	0.000960206
28564.5	0.00167	0.000681998		28564.5	0.001	0.000959617
28588.9	0	0.000681691		28588.9	0.00133	0.00095903
28613.3	0.000666667	0.000681385		28613.3	0.001	0.000958447
28637.7	0.00267	0.000681082		28637.7	0.000666667	0.000957866
28662.1	0.00133	0.000680779		28662.1	0.00133	0.000957287
28686.5	0.00133	0.000680479		28686.5	0.00167	0.000956712
28710.9	0.00167	0.000680179		28710.9	0.00267	0.000956138
28735.4	0.00167	0.000679882		28735.4	0.000333333	0.000955568
28759.8	0.001	0.000679586		28759.8	0.002	0.000955
28784.2	0.001	0.000679291		28784.2	0.001	0.000954435
28808.6	0.00167	0.000678998		28808.6	0.000666667	0.000953872
28833	0.00133	0.000678707		28833	0.00133	0.000953312
28857.4	0.000333333	0.000678417		28857.4	0.00167	0.000952754
28881.8	0.000666667	0.000678128		28881.8	0.000666667	0.000952199
28906.2	0.001	0.000677841		28906.2	0.002	0.000951647
28930.7	0.001	0.000677556		28930.7	0.00267	0.000951097
28955.1	0.002	0.000677272		28955.1	0.00167	0.000950549
28979.5	0.00133	0.00067699		28979.5	0.00233	0.000950004
29003.9	0.000666667	0.000676708		29003.9	0.001	0.000949462
29028.3	0.000666667	0.000676429		29028.3	0.00167	0.000948922
29052.7	0.00167	0.000676151		29052.7	0.00133	0.000948385
29077.1	0.000666667	0.000675874		29077.1	0.002	0.00094785
29101.6	0.001	0.000675599		29101.6	0.00133	0.000947317
29126	0.00133	0.000675325		29126	0.001	0.000946787
29150.4	0.00133	0.000675053		29150.4	0.00133	0.000946259
29174.8	0.000666667	0.000674782		29174.8	0.00133	0.000945734
29199.2	0.000333333	0.000674512		29199.2	0.00333	0.000945211
29223.6	0.001	0.000674244		29223.6	0.00167	0.00094469
29248	0.000333333	0.000673977		29248	0.001	0.000944172
29272.5	0.000666667	0.000673712		29272.5	0.00133	0.000943656
29296.9	0.000333333	0.000673448		29296.9	0.001	0.000943143
29321.3	0.000666667	0.000673185		29321.3	0.00133	0.000942632
29345.7	0.000333333	0.000672924		29345.7	0.000333333	0.000942123
29370.1	0.000666667	0.000672664		29370.1	0.001	0.000941617
29394.5	0	0.000672405		29394.5	0.000666667	0.000941113
29418.9	0.002	0.000672148		29418.9	0.00133	0.000940611
29443.4	0.000666667	0.000671892		29443.4	0.000666667	0.000940111
29467.8	0.000666667	0.000671638		29467.8	0.00133	0.000939614
29492.2	0.000666667	0.000671384		29492.2	0.00267	0.000939119
29516.6	0.001	0.000671132		29516.6	0.00233	0.000938627
29541	0.00167	0.000670882		29541	0.00133	0.000938136
29565.4	0.00133	0.000670633		29565.4	0.00233	0.000937648
29589.8	0.001	0.000670384		29589.8	0.002	0.000937162
29614.3	0.001	0.000670138		29614.3	0.00233	0.000936679
29638.7	0.00167	0.000669892		29638.7	0.00167	0.000936197
29663.1	0	0.000669648		29663.1	0.002	0.000935718
29687.5	0.00133	0.000669405		29687.5	0.001	0.000935241
29711.9	0.000333333	0.000669164		29711.9	0.001	0.000934766
29736.3	0.000666667	0.000668923		29736.3	0.001	0.000934293
29760.7	0.000666667	0.000668684		29760.7	0.000333333	0.000933822
29785.2	0	0.000668446		29785.2	0.002	0.000933354
29809.6	0.00233	0.000668209		29809.6	0.00133	0.000932888
29834	0.000333333	0.000667974		29834	0.001	0.000932424
29858.4	0.002	0.00066774		29858.4	0.00267	0.000931962
29882.8	0.00133	0.000667507		29882.8	0.002	0.000931502
29907.2	0.000666667	0.000667275		29907.2	0.00367	0.000931044
29931.6	0.00167	0.000667044		29931.6	0.000666667	0.000930588
29956.1	0.00133	0.000666815		29956.1	0.001	0.000930134
29980.5	0.00167	0.000666587		29980.5	0.000666667	0.000929683
30004.9	0.001	0.00066636		30004.9	0.000333333	0.000929233
30029.3	0.001	0.000666134		30029.3	0.002	0.000928786
30053.7	0.001	0.000665909		30053.7	0.002	0.000928341
30078.1	0.00167	0.000665686		30078.1	0.00133	0.000927897
30102.5	0.000666667	0.000665463		30102.5	0.00233	0.000927456
30127	0.00133	0.000665242		30127	0.000666667	0.000927017
30151.4	0.000666667	0.000665022		30151.4	0.00267	0.000926579
30175.8	0.00133	0.000664803		30175.8	0.001	0.000926144
30200.2	0.000666667	0.000664585		30200.2	0.00233	0.000925711
30224.6	0.001	0.000664369		30224.6	0.000333333	0.000925279
30249	0.002	0.000664153		30249	0.00167	0.00092485
30273.4	0.001	0.000663939		30273.4	0.00133	0.000924423
30297.9	0.001	0.000663726		30297.9	0.00133	0.000923997
30322.3	0.001	0.000663513		30322.3	0.000333333	0.000923574
30346.7	0.000666667	0.000663302		30346.7	0.00233	0.000923152
30371.1	0.000666667	0.000663092		30371.1	0.00167	0.000922733
30395.5	0.000666667	0.000662884		30395.5	0.000333333	0.000922315
30419.9	0	0.000662676		30419.9	0.00133	0.000921899
30444.3	0.000666667	0.000662469		30444.3	0.001	0.000921485
30468.8	0.001	0.000662263		30468.8	0.002	0.000921073
30493.2	0.00233	0.000662059		30493.2	0.00133	0.000920663
30517.6	0.00167	0.000661855		30517.6	0.000666667	0.000920255
30542	0.00233	0.000661653		30542	0.001	0.000919848
30566.4	0.00133	0.000661451		30566.4	0.001	0.000919444
30590.8	0.000333333	0.000661251		30590.8	0.00233	0.000919041
30615.2	0.000666667	0.000661052		30615.2	0.00133	0.00091864
30639.6	0.00167	0.000660854		30639.6	0.00133	0.000918241
30664.1	0.00167	0.000660656		30664.1	0.000333333	0.000917844
30688.5	0.001	0.00066046		30688.5	0.00167	0.000917449
30712.9	0.00133	0.000660265		30712.9	0.000666667	0.000917055
30737.3	0.00167	0.000660071		30737.3	0.000666667	0.000916664
30761.7	0.001	0.000659877		30761.7	0.00133	0.000916274
30786.1	0.000666667	0.000659685		30786.1	0.001	0.000915886
30810.5	0.000333333	0.000659494		30810.5	0.00133	0.000915499
30835	0.000333333	0.000659304		30835	0.00133	0.000915115
30859.4	0.000666667	0.000659115		30859.4	0.001	0.000914732
30883.8	0.000666667	0.000658926		30883.8	0.00133	0.000914351
30908.2	0.00133	0.000658739		30908.2	0.001	0.000913971
30932.6	0.000333333	0.000658553		30932.6	0.001	0.000913594
30957	0.00133	0.000658368		30957	0.000666667	0.000913218
[truncated: 779 more rows]
