# Supplementary material for: Constructing high-efficiency orange-red thermally activated delayed fluorescence emitters by three-dimension molecular engineering
Source: Nat Commun. 2022 Dec 19;13:7828. doi: 10.1038/s41467-022-35591-w (PMC9763412; doi:10.1038/s41467-022-35591-w)
Supplement: Supplementary file 3 — Source Data [file 41467_2022_35591_MOESM3_ESM.zip › Source data/Supp.Fig. 60.xlsx]

## Sheet: D-DMAc
Times(ns)	Normalized Photon Count 300 K	Times(ns)	Normalized Photon Count 200 K	Times(ns)	Normalized Photon Count 100 K	Times(ns)	Normalized Photon Count 77 K
0	0	0	0	0	0	0	0
19.5312	0	19.5312	0	19.5312	0	19.5312	0
39.0625	0	39.0625	0	39.0625	0	39.0625	0
58.5938	0	58.5938	0	58.5938	0	58.5938	0
78.125	0	78.125	0	78.125	0	78.125	0
97.6562	0	97.6562	0	97.6562	0	97.6562	0
117.188	0.04833	117.188	0.061	117.188	0.044	117.188	0.05
136.719	1	136.719	1	136.719	1	136.719	1
156.25	0.407	156.25	0.44267	156.25	0.45067	156.25	0.482
175.781	0.16367	175.781	0.20867	175.781	0.21767	175.781	0.232
195.312	0.08933	195.312	0.10867	195.312	0.112	195.312	0.14167
214.844	0.06067	214.844	0.066	214.844	0.07767	214.844	0.08033
234.375	0.04833	234.375	0.045	234.375	0.047	234.375	0.05267
253.906	0.035	253.906	0.037	253.906	0.03467	253.906	0.04567
273.438	0.03667	273.438	0.03667	273.438	0.027	273.438	0.028
292.969	0.02967	292.969	0.02333	292.969	0.02933	292.969	0.02433
312.5	0.03	312.5	0.02933	312.5	0.02567	312.5	0.021
332.031	0.036	332.031	0.02567	332.031	0.02233	332.031	0.022
351.562	0.029	351.562	0.02133	351.562	0.026	351.562	0.01733
371.094	0.035	371.094	0.02767	371.094	0.02033	371.094	0.01967
390.625	0.02967	390.625	0.033	390.625	0.019	390.625	0.022
410.156	0.033	410.156	0.03233	410.156	0.02733	410.156	0.022
429.688	0.029	429.688	0.025	429.688	0.017	429.688	0.01967
449.219	0.032	449.219	0.023	449.219	0.02833	449.219	0.017
468.75	0.02633	468.75	0.03167	468.75	0.021	468.75	0.02
488.281	0.026	488.281	0.02333	488.281	0.01933	488.281	0.018
507.812	0.024	507.812	0.02367	507.812	0.025	507.812	0.01333
527.344	0.03033	527.344	0.02267	527.344	0.02	527.344	0.01767
546.875	0.03033	546.875	0.02167	546.875	0.021	546.875	0.01967
566.406	0.03033	566.406	0.025	566.406	0.01967	566.406	0.01833
585.938	0.025	585.938	0.024	585.938	0.023	585.938	0.016
605.469	0.02567	605.469	0.02133	605.469	0.01933	605.469	0.02233
625	0.03133	625	0.02367	625	0.02133	625	0.01733
644.531	0.03167	644.531	0.02167	644.531	0.022	644.531	0.015
664.062	0.02533	664.062	0.02733	664.062	0.01867	664.062	0.01767
683.594	0.02667	683.594	0.01933	683.594	0.01933	683.594	0.01667
703.125	0.01867	703.125	0.022	703.125	0.01733	703.125	0.01767
722.656	0.021	722.656	0.02	722.656	0.016	722.656	0.01567
742.188	0.025	742.188	0.02567	742.188	0.019	742.188	0.01467
761.719	0.02667	761.719	0.02367	761.719	0.02133	761.719	0.01667
781.25	0.022	781.25	0.02	781.25	0.014	781.25	0.022
800.781	0.03	800.781	0.02067	800.781	0.01733	800.781	0.01333
820.312	0.023	820.312	0.02467	820.312	0.017	820.312	0.01567
839.844	0.02933	839.844	0.02367	839.844	0.01533	839.844	0.01967
859.375	0.022	859.375	0.01867	859.375	0.016	859.375	0.01667
878.906	0.027	878.906	0.019	878.906	0.02267	878.906	0.01667
898.438	0.025	898.438	0.023	898.438	0.01467	898.438	0.016
917.969	0.01733	917.969	0.02267	917.969	0.016	917.969	0.01933
937.5	0.01967	937.5	0.02433	937.5	0.02233	937.5	0.01533
957.031	0.025	957.031	0.023	957.031	0.02167	957.031	0.017
976.562	0.02533	976.562	0.022	976.562	0.01267	976.562	0.022
996.094	0.021	996.094	0.01733	996.094	0.015	996.094	0.01633
1015.62	0.02233	1015.62	0.02333	1015.62	0.01667	1015.62	0.01567
1035.16	0.01933	1035.16	0.01633	1035.16	0.01667	1035.16	0.016
1054.69	0.024	1054.69	0.02067	1054.69	0.01533	1054.69	0.019
1074.22	0.03133	1074.22	0.021	1074.22	0.01267	1074.22	0.01733
1093.75	0.02267	1093.75	0.02033	1093.75	0.01567	1093.75	0.01233
1113.28	0.02467	1113.28	0.02033	1113.28	0.018	1113.28	0.01567
1132.81	0.01967	1132.81	0.022	1132.81	0.01733	1132.81	0.01433
1152.34	0.02267	1152.34	0.022	1152.34	0.01767	1152.34	0.01567
1171.88	0.01767	1171.88	0.02033	1171.88	0.01333	1171.88	0.01467
1191.41	0.018	1191.41	0.02333	1191.41	0.016	1191.41	0.01167
1210.94	0.022	1210.94	0.014	1210.94	0.01733	1210.94	0.01767
1230.47	0.01733	1230.47	0.01767	1230.47	0.017	1230.47	0.01267
1250	0.02233	1250	0.01833	1250	0.017	1250	0.019
1269.53	0.01867	1269.53	0.022	1269.53	0.02167	1269.53	0.01467
1289.06	0.01467	1289.06	0.01567	1289.06	0.01467	1289.06	0.01633
1308.59	0.017	1308.59	0.019	1308.59	0.01167	1308.59	0.01367
1328.12	0.019	1328.12	0.01833	1328.12	0.014	1328.12	0.016
1347.66	0.015	1347.66	0.02	1347.66	0.019	1347.66	0.01767
1367.19	0.02	1367.19	0.021	1367.19	0.01567	1367.19	0.01467
1386.72	0.016	1386.72	0.02067	1386.72	0.01733	1386.72	0.01333
1406.25	0.01667	1406.25	0.01933	1406.25	0.01767	1406.25	0.01233
1425.78	0.017	1425.78	0.01633	1425.78	0.01433	1425.78	0.01267
1445.31	0.02067	1445.31	0.01667	1445.31	0.01233	1445.31	0.01433
1464.84	0.01933	1464.84	0.01733	1464.84	0.01633	1464.84	0.01267
1484.38	0.01733	1484.38	0.01167	1484.38	0.02167	1484.38	0.01267
1503.91	0.01767	1503.91	0.02	1503.91	0.01433	1503.91	0.01133
1523.44	0.02033	1523.44	0.015	1523.44	0.01067	1523.44	0.01067
1542.97	0.017	1542.97	0.01433	1542.97	0.01333	1542.97	0.01367
1562.5	0.02	1562.5	0.018	1562.5	0.01567	1562.5	0.014
1582.03	0.017	1582.03	0.01167	1582.03	0.01533	1582.03	0.01333
1601.56	0.01633	1601.56	0.01567	1601.56	0.014	1601.56	0.01333
1621.09	0.01767	1621.09	0.016	1621.09	0.011	1621.09	0.013
1640.62	0.01333	1640.62	0.017	1640.62	0.013	1640.62	0.01367
1660.16	0.01833	1660.16	0.01633	1660.16	0.01233	1660.16	0.01467
1679.69	0.01933	1679.69	0.017	1679.69	0.016	1679.69	0.01533
1699.22	0.017	1699.22	0.01933	1699.22	0.01533	1699.22	0.01133
1718.75	0.01367	1718.75	0.01667	1718.75	0.01533	1718.75	0.013
1738.28	0.017	1738.28	0.01667	1738.28	0.01767	1738.28	0.013
1757.81	0.01867	1757.81	0.017	1757.81	0.01667	1757.81	0.01167
1777.34	0.019	1777.34	0.01867	1777.34	0.01167	1777.34	0.01333
1796.88	0.01433	1796.88	0.021	1796.88	0.01333	1796.88	0.01167
1816.41	0.01333	1816.41	0.012	1816.41	0.01367	1816.41	0.01233
1835.94	0.019	1835.94	0.01833	1835.94	0.012	1835.94	0.012
1855.47	0.01467	1855.47	0.01967	1855.47	0.014	1855.47	0.01467
1875	0.014	1875	0.013	1875	0.01267	1875	0.01467
1894.53	0.02133	1894.53	0.02	1894.53	0.016	1894.53	0.01267
1914.06	0.012	1914.06	0.01733	1914.06	0.013	1914.06	0.015
1933.59	0.01333	1933.59	0.01333	1933.59	0.01233	1933.59	0.01233
1953.12	0.016	1953.12	0.017	1953.12	0.01267	1953.12	0.01467
1972.66	0.01433	1972.66	0.01367	1972.66	0.01267	1972.66	0.012
1992.19	0.01333	1992.19	0.017	1992.19	0.01367	1992.19	0.01167
2011.72	0.02067	2011.72	0.01367	2011.72	0.01733	2011.72	0.01533
2031.25	0.01567	2031.25	0.01233	2031.25	0.01567	2031.25	0.01267
2050.78	0.01333	2050.78	0.01567	2050.78	0.015	2050.78	0.01267
2070.31	0.01133	2070.31	0.01467	2070.31	0.01333	2070.31	0.01133
2089.84	0.012	2089.84	0.018	2089.84	0.01667	2089.84	0.01267
2109.38	0.01533	2109.38	0.01233	2109.38	0.016	2109.38	0.01367
2128.91	0.014	2128.91	0.014	2128.91	0.01133	2128.91	0.012
2148.44	0.01367	2148.44	0.01467	2148.44	0.01133	2148.44	0.01267
2167.97	0.01533	2167.97	0.01467	2167.97	0.01033	2167.97	0.013
2187.5	0.01733	2187.5	0.01133	2187.5	0.01467	2187.5	0.014
2207.03	0.01467	2207.03	0.01167	2207.03	0.01067	2207.03	0.00967
2226.56	0.01167	2226.56	0.015	2226.56	0.01733	2226.56	0.011
2246.09	0.012	2246.09	0.01367	2246.09	0.015	2246.09	0.008
2265.62	0.01067	2265.62	0.013	2265.62	0.00933	2265.62	0.01167
2285.16	0.01733	2285.16	0.014	2285.16	0.014	2285.16	0.01267
2304.69	0.00767	2304.69	0.01267	2304.69	0.01167	2304.69	0.009
2324.22	0.014	2324.22	0.01767	2324.22	0.00967	2324.22	0.01333
2343.75	0.01133	2343.75	0.01267	2343.75	0.013	2343.75	0.01267
2363.28	0.01167	2363.28	0.01233	2363.28	0.01233	2363.28	0.01267
2382.81	0.01367	2382.81	0.014	2382.81	0.01533	2382.81	0.01133
2402.34	0.01467	2402.34	0.01433	2402.34	0.00867	2402.34	0.011
2421.88	0.013	2421.88	0.01567	2421.88	0.013	2421.88	0.013
2441.41	0.01567	2441.41	0.017	2441.41	0.015	2441.41	0.01
2460.94	0.01367	2460.94	0.01833	2460.94	0.01333	2460.94	0.013
2480.47	0.01067	2480.47	0.01467	2480.47	0.014	2480.47	0.011
2500	0.01133	2500	0.01767	2500	0.01333	2500	0.00933
2519.53	0.01233	2519.53	0.01333	2519.53	0.011	2519.53	0.01333
2539.06	0.01033	2539.06	0.014	2539.06	0.013	2539.06	0.011
2558.59	0.00867	2558.59	0.01167	2558.59	0.012	2558.59	0.00733
2578.12	0.011	2578.12	0.01767	2578.12	0.011	2578.12	0.011
2597.66	0.00867	2597.66	0.01567	2597.66	0.01333	2597.66	0.01
2617.19	0.017	2617.19	0.01567	2617.19	0.011	2617.19	0.01267
2636.72	0.01267	2636.72	0.016	2636.72	0.012	2636.72	0.01067
2656.25	0.01033	2656.25	0.01033	2656.25	0.01333	2656.25	0.011
2675.78	0.014	2675.78	0.012	2675.78	0.01033	2675.78	0.014
2695.31	0.011	2695.31	0.01467	2695.31	0.01133	2695.31	0.011
2714.84	0.01367	2714.84	0.014	2714.84	0.01333	2714.84	0.01133
2734.38	0.01367	2734.38	0.011	2734.38	0.011	2734.38	0.011
2753.91	0.01567	2753.91	0.015	2753.91	0.01467	2753.91	0.01333
2773.44	0.01233	2773.44	0.014	2773.44	0.01167	2773.44	0.008
2792.97	0.01167	2792.97	0.012	2792.97	0.01267	2792.97	0.01267
2812.5	0.01233	2812.5	0.01033	2812.5	0.00967	2812.5	0.01233
2832.03	0.011	2832.03	0.01667	2832.03	0.01333	2832.03	0.00667
2851.56	0.01167	2851.56	0.01467	2851.56	0.01167	2851.56	0.011
2871.09	0.014	2871.09	0.01667	2871.09	0.01067	2871.09	0.01133
2890.62	0.01467	2890.62	0.013	2890.62	0.00867	2890.62	0.01
2910.16	0.01233	2910.16	0.01367	2910.16	0.017	2910.16	0.01333
2929.69	0.013	2929.69	0.01	2929.69	0.01067	2929.69	0.01633
2949.22	0.01333	2949.22	0.01	2949.22	0.009	2949.22	0.011
2968.75	0.013	2968.75	0.01033	2968.75	0.012	2968.75	0.01133
2988.28	0.015	2988.28	0.01367	2988.28	0.01267	2988.28	0.01167
3007.81	0.01467	3007.81	0.013	3007.81	0.01233	3007.81	0.00967
3027.34	0.01067	3027.34	0.01133	3027.34	0.013	3027.34	0.009
3046.88	0.01067	3046.88	0.01233	3046.88	0.00767	3046.88	0.01433
3066.41	0.01233	3066.41	0.011	3066.41	0.01167	3066.41	0.013
3085.94	0.01	3085.94	0.01533	3085.94	0.01167	3085.94	0.01033
3105.47	0.01067	3105.47	0.015	3105.47	0.011	3105.47	0.00767
3125	0.01133	3125	0.013	3125	0.01133	3125	0.012
3144.53	0.01233	3144.53	0.00967	3144.53	0.01033	3144.53	0.01
3164.06	0.01	3164.06	0.011	3164.06	0.01167	3164.06	0.01133
3183.59	0.01133	3183.59	0.01367	3183.59	0.01167	3183.59	0.00767
3203.12	0.01133	3203.12	0.01367	3203.12	0.01333	3203.12	0.01133
3222.66	0.00967	3222.66	0.015	3222.66	0.009	3222.66	0.01333
3242.19	0.00833	3242.19	0.01067	3242.19	0.00833	3242.19	0.01167
3261.72	0.008	3261.72	0.01467	3261.72	0.012	3261.72	0.00867
3281.25	0.01233	3281.25	0.012	3281.25	0.00833	3281.25	0.00933
3300.78	0.01033	3300.78	0.01067	3300.78	0.01533	3300.78	0.01367
3320.31	0.01133	3320.31	0.01533	3320.31	0.01133	3320.31	0.00933
3339.84	0.01267	3339.84	0.01167	3339.84	0.01333	3339.84	0.01267
3359.38	0.00867	3359.38	0.01067	3359.38	0.01233	3359.38	0.01267
3378.91	0.01367	3378.91	0.00833	3378.91	0.01433	3378.91	0.011
3398.44	0.013	3398.44	0.01067	3398.44	0.012	3398.44	0.00833
3417.97	0.01033	3417.97	0.012	3417.97	0.014	3417.97	0.01067
3437.5	0.01	3437.5	0.00833	3437.5	0.008	3437.5	0.01367
3457.03	0.00867	3457.03	0.00867	3457.03	0.00833	3457.03	0.00967
3476.56	0.00767	3476.56	0.012	3476.56	0.009	3476.56	0.00933
3496.09	0.012	3496.09	0.00933	3496.09	0.013	3496.09	0.01
3515.62	0.011	3515.62	0.01333	3515.62	0.00867	3515.62	0.00867
3535.16	0.009	3535.16	0.01267	3535.16	0.01067	3535.16	0.01133
3554.69	0.01167	3554.69	0.011	3554.69	0.01133	3554.69	0.01333
3574.22	0.00967	3574.22	0.01033	3574.22	0.01133	3574.22	0.01133
3593.75	0.00967	3593.75	0.01467	3593.75	0.01133	3593.75	0.009
3613.28	0.01067	3613.28	0.01067	3613.28	0.00967	3613.28	0.00967
3632.81	0.00667	3632.81	0.01	3632.81	0.012	3632.81	0.011
3652.34	0.01033	3652.34	0.01467	3652.34	0.01133	3652.34	0.01367
3671.88	0.00733	3671.88	0.013	3671.88	0.01133	3671.88	0.01133
3691.41	0.009	3691.41	0.01	3691.41	0.01067	3691.41	0.00967
3710.94	0.01067	3710.94	0.009	3710.94	0.01033	3710.94	0.01233
3730.47	0.00733	3730.47	0.015	3730.47	0.00733	3730.47	0.009
3750	0.01	3750	0.01067	3750	0.00867	3750	0.01133
3769.53	0.01233	3769.53	0.011	3769.53	0.01	3769.53	0.01033
3789.06	0.01133	3789.06	0.00833	3789.06	0.00967	3789.06	0.012
3808.59	0.008	3808.59	0.008	3808.59	0.01233	3808.59	0.008
3828.12	0.011	3828.12	0.00667	3828.12	0.01167	3828.12	0.006
3847.66	0.007	3847.66	0.00767	3847.66	0.008	3847.66	0.009
3867.19	0.00733	3867.19	0.00967	3867.19	0.00967	3867.19	0.00967
3886.72	0.00867	3886.72	0.01433	3886.72	0.01167	3886.72	0.01067
3906.25	0.011	3906.25	0.01133	3906.25	0.00967	3906.25	0.01067
3925.78	0.01167	3925.78	0.00667	3925.78	0.01067	3925.78	0.008
3945.31	0.008	3945.31	0.00533	3945.31	0.01333	3945.31	0.00867
3964.84	0.00967	3964.84	0.01167	3964.84	0.013	3964.84	0.00933
3984.38	0.01067	3984.38	0.00833	3984.38	0.00733	3984.38	0.01033
4003.91	0.011	4003.91	0.01367	4003.91	0.01333	4003.91	0.012
4023.44	0.00833	4023.44	0.01167	4023.44	0.01067	4023.44	0.012
4042.97	0.01167	4042.97	0.008	4042.97	0.00733	4042.97	0.00867
4062.5	0.00933	4062.5	0.011	4062.5	0.01033	4062.5	0.009
4082.03	0.00833	4082.03	0.01	4082.03	0.00967	4082.03	0.011
4101.56	0.01	4101.56	0.011	4101.56	0.009	4101.56	0.01067
4121.09	0.006	4121.09	0.01267	4121.09	0.01233	4121.09	0.00833
4140.62	0.01067	4140.62	0.013	4140.62	0.01167	4140.62	0.01033
4160.16	0.01133	4160.16	0.01067	4160.16	0.00733	4160.16	0.01167
4179.69	0.008	4179.69	0.00933	4179.69	0.01033	4179.69	0.01
4199.22	0.01133	4199.22	0.01	4199.22	0.00967	4199.22	0.00833
4218.75	0.00733	4218.75	0.01467	4218.75	0.01133	4218.75	0.00967
4238.28	0.00933	4238.28	0.007	4238.28	0.01	4238.28	0.01
4257.81	0.01133	4257.81	0.00833	4257.81	0.01267	4257.81	0.00933
4277.34	0.00833	4277.34	0.01033	4277.34	0.01	4277.34	0.00933
4296.88	0.009	4296.88	0.01067	4296.88	0.01033	4296.88	0.00933
4316.41	0.012	4316.41	0.008	4316.41	0.01133	4316.41	0.01067
4335.94	0.00833	4335.94	0.01067	4335.94	0.01067	4335.94	0.01033
4355.47	0.009	4355.47	0.009	4355.47	0.01133	4355.47	0.012
4375	0.00733	4375	0.009	4375	0.009	4375	0.009
4394.53	0.00667	4394.53	0.007	4394.53	0.01333	4394.53	0.009
4414.06	0.00867	4414.06	0.00933	4414.06	0.01167	4414.06	0.01033
4433.59	0.008	4433.59	0.00933	4433.59	0.01267	4433.59	0.00933
4453.12	0.01133	4453.12	0.00967	4453.12	0.01133	4453.12	0.01033
4472.66	0.00867	4472.66	0.015	4472.66	0.01333	4472.66	0.009
4492.19	0.006	4492.19	0.01367	4492.19	0.01267	4492.19	0.00767
4511.72	0.009	4511.72	0.011	4511.72	0.00667	4511.72	0.01067
4531.25	0.00533	4531.25	0.01033	4531.25	0.01033	4531.25	0.006
4550.78	0.00833	4550.78	0.00867	4550.78	0.01133	4550.78	0.01167
4570.31	0.00867	4570.31	0.00933	4570.31	0.01167	4570.31	0.009
4589.84	0.00833	4589.84	0.00967	4589.84	0.011	4589.84	0.00833
4609.38	0.00733	4609.38	0.006	4609.38	0.01133	4609.38	0.009
4628.91	0.00833	4628.91	0.00967	4628.91	0.01233	4628.91	0.01233
4648.44	0.01	4648.44	0.01067	4648.44	0.00833	4648.44	0.00933
4667.97	0.00567	4667.97	0.01233	4667.97	0.00767	4667.97	0.00967
4687.5	0.00633	4687.5	0.008	4687.5	0.00967	4687.5	0.00833
4707.03	0.00833	4707.03	0.01067	4707.03	0.01167	4707.03	0.012
4726.56	0.00833	4726.56	0.00967	4726.56	0.009	4726.56	0.01033
4746.09	0.006	4746.09	0.01367	4746.09	0.01	4746.09	0.012
4765.62	0.00867	4765.62	0.007	4765.62	0.01	4765.62	0.007
4785.16	0.00767	4785.16	0.01133	4785.16	0.011	4785.16	0.00933
4804.69	0.00667	4804.69	0.00733	4804.69	0.009	4804.69	0.00933
4824.22	0.00967	4824.22	0.01167	4824.22	0.00733	4824.22	0.01033
4843.75	0.00833	4843.75	0.00533	4843.75	0.007	4843.75	0.00967
4863.28	0.01033	4863.28	0.00733	4863.28	0.00933	4863.28	0.012
4882.81	0.00567	4882.81	0.00833	4882.81	0.012	4882.81	0.00833
4902.34	0.00867	4902.34	0.009	4902.34	0.00867	4902.34	0.01533
4921.88	0.01067	4921.88	0.00767	4921.88	0.009	4921.88	0.01
4941.41	0.00933	4941.41	0.00967	4941.41	0.005	4941.41	0.007
4960.94	0.00767	4960.94	0.01	4960.94	0.00733	4960.94	0.012
4980.47	0.00733	4980.47	0.00967	4980.47	0.01067	4980.47	0.011
5000	0.00633	5000	0.006	5000	0.013	5000	0.01033
5019.53	0.00933	5019.53	0.00633	5019.53	0.011	5019.53	0.011
5039.06	0.009	5039.06	0.00767	5039.06	0.007	5039.06	0.009
5058.59	0.01167	5058.59	0.01033	5058.59	0.011	5058.59	0.00967
5078.12	0.011	5078.12	0.01033	5078.12	0.00733	5078.12	0.01333
5097.66	0.00833	5097.66	0.01233	5097.66	0.005	5097.66	0.00867
5117.19	0.00833	5117.19	0.00833	5117.19	0.01167	5117.19	0.00933
5136.72	0.006	5136.72	0.01167	5136.72	0.00767	5136.72	0.00967
5156.25	0.00633	5156.25	0.009	5156.25	0.00933	5156.25	0.00833
5175.78	0.00833	5175.78	0.00967	5175.78	0.00867	5175.78	0.00867
5195.31	0.007	5195.31	0.007	5195.31	0.01	5195.31	0.008
5214.84	0.00833	5214.84	0.01267	5214.84	0.00933	5214.84	0.01467
5234.38	0.00667	5234.38	0.009	5234.38	0.009	5234.38	0.00867
5253.91	0.00833	5253.91	0.00633	5253.91	0.011	5253.91	0.00733
5273.44	0.00867	5273.44	0.00767	5273.44	0.008	5273.44	0.012
5292.97	0.007	5292.97	0.00833	5292.97	0.01167	5292.97	0.00967
5312.5	0.00833	5312.5	0.008	5312.5	0.008	5312.5	0.007
5332.03	0.00533	5332.03	0.00967	5332.03	0.00767	5332.03	0.00833
5351.56	0.006	5351.56	0.00967	5351.56	0.00933	5351.56	0.012
5371.09	0.00833	5371.09	0.01033	5371.09	0.00733	5371.09	0.01233
5390.62	0.00667	5390.62	0.00933	5390.62	0.01267	5390.62	0.01067
5410.16	0.008	5410.16	0.00933	5410.16	0.008	5410.16	0.007
5429.69	0.00567	5429.69	0.01067	5429.69	0.01133	5429.69	0.00933
5449.22	0.00667	5449.22	0.009	5449.22	0.011	5449.22	0.00967
5468.75	0.008	5468.75	0.00533	5468.75	0.00967	5468.75	0.009
5488.28	0.00433	5488.28	0.00867	5488.28	0.01033	5488.28	0.00933
5507.81	0.00567	5507.81	0.006	5507.81	0.009	5507.81	0.01067
5527.34	0.00833	5527.34	0.00633	5527.34	0.00667	5527.34	0.00767
5546.88	0.00567	5546.88	0.00867	5546.88	0.01	5546.88	0.009
5566.41	0.01033	5566.41	0.00433	5566.41	0.01	5566.41	0.00933
5585.94	0.006	5585.94	0.013	5585.94	0.00867	5585.94	0.012
5605.47	0.00633	5605.47	0.00733	5605.47	0.00833	5605.47	0.00833
5625	0.00567	5625	0.00833	5625	0.011	5625	0.00367
5644.53	0.00767	5644.53	0.00567	5644.53	0.00933	5644.53	0.00733
5664.06	0.00633	5664.06	0.01167	5664.06	0.008	5664.06	0.011
5683.59	0.005	5683.59	0.00567	5683.59	0.00933	5683.59	0.00833
5703.12	0.00567	5703.12	0.009	5703.12	0.00633	5703.12	0.00833
5722.66	0.00633	5722.66	0.00667	5722.66	0.01033	5722.66	0.009
5742.19	0.006	5742.19	0.00667	5742.19	0.01067	5742.19	0.00833
5761.72	0.00833	5761.72	0.00667	5761.72	0.00967	5761.72	0.012
5781.25	0.00433	5781.25	0.011	5781.25	0.007	5781.25	0.01067
5800.78	0.00533	5800.78	0.01033	5800.78	0.009	5800.78	0.00733
5820.31	0.00867	5820.31	0.008	5820.31	0.00767	5820.31	0.007
5839.84	0.00567	5839.84	0.00733	5839.84	0.008	5839.84	0.00867
5859.38	0.00667	5859.38	0.00733	5859.38	0.00833	5859.38	0.00833
5878.91	0.00733	5878.91	0.00633	5878.91	0.01267	5878.91	0.00933
5898.44	0.00633	5898.44	0.00867	5898.44	0.00533	5898.44	0.01
5917.97	0.007	5917.97	0.00933	5917.97	0.01	5917.97	0.007
5937.5	0.00633	5937.5	0.00967	5937.5	0.012	5937.5	0.01033
5957.03	0.009	5957.03	0.01	5957.03	0.00833	5957.03	0.01267
5976.56	0.00667	5976.56	0.01033	5976.56	0.00967	5976.56	0.00633
5996.09	0.00867	5996.09	0.00633	5996.09	0.007	5996.09	0.01167
6015.62	0.00767	6015.62	0.007	6015.62	0.00933	6015.62	0.00933
6035.16	0.004	6035.16	0.00933	6035.16	0.009	6035.16	0.008
6054.69	0.00667	6054.69	0.011	6054.69	0.008	6054.69	0.00833
6074.22	0.00633	6074.22	0.00833	6074.22	0.00833	6074.22	0.00933
6093.75	0.00833	6093.75	0.00733	6093.75	0.00867	6093.75	0.016
6113.28	0.008	6113.28	0.00567	6113.28	0.00733	6113.28	0.009
6132.81	0.00767	6132.81	0.00733	6132.81	0.00867	6132.81	0.008
6152.34	0.00367	6152.34	0.008	6152.34	0.00867	6152.34	0.01067
6171.88	0.009	6171.88	0.00833	6171.88	0.007	6171.88	0.00933
6191.41	0.00933	6191.41	0.00767	6191.41	0.00833	6191.41	0.008
6210.94	0.00733	6210.94	0.00633	6210.94	0.00933	6210.94	0.00933
6230.47	0.007	6230.47	0.00567	6230.47	0.01033	6230.47	0.00733
6250	0.00533	6250	0.01133	6250	0.00867	6250	0.00667
6269.53	0.00733	6269.53	0.00767	6269.53	0.00733	6269.53	0.00567
6289.06	0.011	6289.06	0.009	6289.06	0.00933	6289.06	0.00833
6308.59	0.00433	6308.59	0.00933	6308.59	0.00933	6308.59	0.01267
6328.12	0.007	6328.12	0.00567	6328.12	0.008	6328.12	0.00933
6347.66	0.006	6347.66	0.00667	6347.66	0.01033	6347.66	0.01133
6367.19	0.00533	6367.19	0.00967	6367.19	0.01033	6367.19	0.00567
6386.72	0.00633	6386.72	0.008	6386.72	0.01167	6386.72	0.00967
6406.25	0.006	6406.25	0.01067	6406.25	0.00767	6406.25	0.00933
6425.78	0.00733	6425.78	0.00667	6425.78	0.00533	6425.78	0.00633
6445.31	0.005	6445.31	0.00833	6445.31	0.00967	6445.31	0.011
6464.84	0.005	6464.84	0.005	6464.84	0.007	6464.84	0.01067
6484.38	0.006	6484.38	0.00633	6484.38	0.008	6484.38	0.00833
6503.91	0.008	6503.91	0.00967	6503.91	0.008	6503.91	0.00867
6523.44	0.008	6523.44	0.00767	6523.44	0.006	6523.44	0.00833
6542.97	0.00633	6542.97	0.00733	6542.97	0.008	6542.97	0.00867
6562.5	0.008	6562.5	0.01167	6562.5	0.00833	6562.5	0.00767
6582.03	0.004	6582.03	0.007	6582.03	0.01133	6582.03	0.011
6601.56	0.00333	6601.56	0.00767	6601.56	0.01467	6601.56	0.01333
6621.09	0.00567	6621.09	0.008	6621.09	0.00767	6621.09	0.00867
6640.62	0.006	6640.62	0.00533	6640.62	0.00967	6640.62	0.011
6660.16	0.00767	6660.16	0.00867	6660.16	0.01033	6660.16	0.00633
6679.69	0.00833	6679.69	0.008	6679.69	0.01033	6679.69	0.008
6699.22	0.00667	6699.22	0.00833	6699.22	0.00667	6699.22	0.00767
6718.75	0.00633	6718.75	0.00733	6718.75	0.008	6718.75	0.00833
6738.28	0.004	6738.28	0.007	6738.28	0.01033	6738.28	0.00767
6757.81	0.00733	6757.81	0.008	6757.81	0.008	6757.81	0.01
6777.34	0.006	6777.34	0.00867	6777.34	0.005	6777.34	0.00733
6796.88	0.005	6796.88	0.006	6796.88	0.008	6796.88	0.00867
6816.41	0.00533	6816.41	0.00767	6816.41	0.00667	6816.41	0.00833
6835.94	0.00833	6835.94	0.01033	6835.94	0.00567	6835.94	0.00967
6855.47	0.005	6855.47	0.00567	6855.47	0.008	6855.47	0.01
6875	0.00433	6875	0.00933	6875	0.00967	6875	0.00667
6894.53	0.00567	6894.53	0.00867	6894.53	0.00833	6894.53	0.009
6914.06	0.007	6914.06	0.006	6914.06	0.01033	6914.06	0.00833
6933.59	0.00767	6933.59	0.00633	6933.59	0.00767	6933.59	0.00933
6953.12	0.00433	6953.12	0.00733	6953.12	0.009	6953.12	0.00533
6972.66	0.00867	6972.66	0.00767	6972.66	0.01	6972.66	0.00733
6992.19	0.00967	6992.19	0.007	6992.19	0.00667	6992.19	0.009
7011.72	0.00533	7011.72	0.00467	7011.72	0.008	7011.72	0.00833
7031.25	0.00567	7031.25	0.007	7031.25	0.00967	7031.25	0.00733
7050.78	0.007	7050.78	0.00767	7050.78	0.00767	7050.78	0.01033
7070.31	0.007	7070.31	0.01	7070.31	0.00933	7070.31	0.008
7089.84	0.00533	7089.84	0.01	7089.84	0.00967	7089.84	0.00567
7109.38	0.00633	7109.38	0.00767	7109.38	0.00933	7109.38	0.00833
7128.91	0.007	7128.91	0.00667	7128.91	0.008	7128.91	0.00967
7148.44	0.00633	7148.44	0.007	7148.44	0.00767	7148.44	0.00833
7167.97	0.00733	7167.97	0.00567	7167.97	0.00867	7167.97	0.007
7187.5	0.00533	7187.5	0.00733	7187.5	0.00967	7187.5	0.00733
7207.03	0.00667	7207.03	0.00467	7207.03	0.009	7207.03	0.01133
7226.56	0.00567	7226.56	0.00533	7226.56	0.00867	7226.56	0.00967
7246.09	0.00433	7246.09	0.00667	7246.09	0.00867	7246.09	0.00967
7265.62	0.00833	7265.62	0.00933	7265.62	0.011	7265.62	0.008
7285.16	0.00533	7285.16	0.009	7285.16	0.00533	7285.16	0.00867
7304.69	0.005	7304.69	0.00633	7304.69	0.00767	7304.69	0.007
7324.22	0.004	7324.22	0.00567	7324.22	0.012	7324.22	0.011
7343.75	0.006	7343.75	0.00733	7343.75	0.00633	7343.75	0.009
7363.28	0.00433	7363.28	0.008	7363.28	0.00733	7363.28	0.00733
7382.81	0.007	7382.81	0.00733	7382.81	0.006	7382.81	0.009
7402.34	0.00533	7402.34	0.00833	7402.34	0.007	7402.34	0.00667
7421.88	0.007	7421.88	0.00833	7421.88	0.00667	7421.88	0.00967
7441.41	0.005	7441.41	0.00567	7441.41	0.007	7441.41	0.00667
7460.94	0.007	7460.94	0.01	7460.94	0.00667	7460.94	0.009
7480.47	0.00533	7480.47	0.00633	7480.47	0.00733	7480.47	0.00633
7500	0.007	7500	0.00567	7500	0.00633	7500	0.00533
7519.53	0.007	7519.53	0.008	7519.53	0.00767	7519.53	0.009
7539.06	0.00867	7539.06	0.013	7539.06	0.00833	7539.06	0.007
7558.59	0.00733	7558.59	0.00533	7558.59	0.01	7558.59	0.012
7578.12	0.00767	7578.12	0.006	7578.12	0.007	7578.12	0.00967
7597.66	0.00467	7597.66	0.007	7597.66	0.007	7597.66	0.01067
7617.19	0.004	7617.19	0.00867	7617.19	0.00733	7617.19	0.00667
7636.72	0.00467	7636.72	0.00433	7636.72	0.007	7636.72	0.009
7656.25	0.00567	7656.25	0.00633	7656.25	0.008	7656.25	0.00867
7675.78	0.00633	7675.78	0.007	7675.78	0.00733	7675.78	0.01067
7695.31	0.00567	7695.31	0.00467	7695.31	0.00833	7695.31	0.01
7714.84	0.00567	7714.84	0.00933	7714.84	0.01233	7714.84	0.01033
7734.38	0.005	7734.38	0.008	7734.38	0.00733	7734.38	0.008
7753.91	0.00533	7753.91	0.008	7753.91	0.00733	7753.91	0.00533
7773.44	0.00433	7773.44	0.00833	7773.44	0.00533	7773.44	0.01067
7792.97	0.008	7792.97	0.00733	7792.97	0.00867	7792.97	0.00667
7812.5	0.00433	7812.5	0.007	7812.5	0.00833	7812.5	0.007
7832.03	0.007	7832.03	0.00833	7832.03	0.00667	7832.03	0.00733
7851.56	0.004	7851.56	0.00467	7851.56	0.008	7851.56	0.01
7871.09	0.00633	7871.09	0.00633	7871.09	0.00533	7871.09	0.00867
7890.62	0.00533	7890.62	0.008	7890.62	0.00733	7890.62	0.01233
7910.16	0.005	7910.16	0.007	7910.16	0.00733	7910.16	0.009
7929.69	0.007	7929.69	0.00733	7929.69	0.00633	7929.69	0.01
7949.22	0.007	7949.22	0.00633	7949.22	0.00733	7949.22	0.01
7968.75	0.003	7968.75	0.007	7968.75	0.00833	7968.75	0.00833
7988.28	0.00567	7988.28	0.00667	7988.28	0.01033	7988.28	0.00767
8007.81	0.007	8007.81	0.00633	8007.81	0.01033	8007.81	0.00967
8027.34	0.005	8027.34	0.007	8027.34	0.00633	8027.34	0.00667
8046.88	0.005	8046.88	0.009	8046.88	0.00667	8046.88	0.00833
8066.41	0.00533	8066.41	0.00867	8066.41	0.007	8066.41	0.01133
8085.94	0.00733	8085.94	0.00433	8085.94	0.00733	8085.94	0.00833
8105.47	0.008	8105.47	0.00467	8105.47	0.00467	8105.47	0.00767
8125	0.00433	8125	0.00867	8125	0.00533	8125	0.012
8144.53	0.00567	8144.53	0.008	8144.53	0.01167	8144.53	0.00833
8164.06	0.00267	8164.06	0.00667	8164.06	0.00767	8164.06	0.00633
8183.59	0.00567	8183.59	0.00667	8183.59	0.00967	8183.59	0.00567
8203.12	0.00533	8203.12	0.00933	8203.12	0.01	8203.12	0.00567
8222.66	0.008	8222.66	0.008	8222.66	0.00867	8222.66	0.00833
8242.19	0.00533	8242.19	0.008	8242.19	0.011	8242.19	0.01167
8261.72	0.006	8261.72	0.00767	8261.72	0.00733	8261.72	0.00867
8281.25	0.00533	8281.25	0.00733	8281.25	0.00833	8281.25	0.009
8300.78	0.00767	8300.78	0.005	8300.78	0.00633	8300.78	0.01233
8320.31	0.005	8320.31	0.00867	8320.31	0.005	8320.31	0.00867
8339.84	0.00567	8339.84	0.008	8339.84	0.00733	8339.84	0.00833
8359.38	0.00667	8359.38	0.01033	8359.38	0.00767	8359.38	0.00767
8378.91	0.002	8378.91	0.00667	8378.91	0.00767	8378.91	0.009
8398.44	0.00533	8398.44	0.00667	8398.44	0.00867	8398.44	0.01167
8417.97	0.00233	8417.97	0.00533	8417.97	0.00967	8417.97	0.008
8437.5	0.006	8437.5	0.005	8437.5	0.009	8437.5	0.00833
8457.03	0.00633	8457.03	0.00467	8457.03	0.00933	8457.03	0.01
8476.56	0.00433	8476.56	0.00833	8476.56	0.007	8476.56	0.008
8496.09	0.004	8496.09	0.00767	8496.09	0.00867	8496.09	0.007
8515.62	0.005	8515.62	0.006	8515.62	0.00867	8515.62	0.00833
8535.16	0.00433	8535.16	0.006	8535.16	0.006	8535.16	0.009
8554.69	0.00567	8554.69	0.008	8554.69	0.008	8554.69	0.01067
8574.22	0.004	8574.22	0.00833	8574.22	0.00567	8574.22	0.00667
8593.75	0.00367	8593.75	0.00167	8593.75	0.00567	8593.75	0.00567
8613.28	0.007	8613.28	0.00633	8613.28	0.00867	8613.28	0.00733
8632.81	0.004	8632.81	0.006	8632.81	0.006	8632.81	0.007
8652.34	0.00467	8652.34	0.00767	8652.34	0.00967	8652.34	0.00833
8671.88	0.00567	8671.88	0.00467	8671.88	0.009	8671.88	0.01067
8691.41	0.00533	8691.41	0.00733	8691.41	0.008	8691.41	0.00633
8710.94	0.00467	8710.94	0.00733	8710.94	0.00733	8710.94	0.00967
8730.47	0.00567	8730.47	0.00733	8730.47	0.008	8730.47	0.00533
8750	0.00667	8750	0.00833	8750	0.00667	8750	0.008
8769.53	0.00633	8769.53	0.00533	8769.53	0.00533	8769.53	0.00467
8789.06	0.00467	8789.06	0.005	8789.06	0.00667	8789.06	0.00967
8808.59	0.00533	8808.59	0.008	8808.59	0.00867	8808.59	0.01
8828.12	0.00467	8828.12	0.00633	8828.12	0.00967	8828.12	0.00933
8847.66	0.00567	8847.66	0.00933	8847.66	0.00933	8847.66	0.007
8867.19	0.007	8867.19	0.00467	8867.19	0.00633	8867.19	0.01033
8886.72	0.00433	8886.72	0.005	8886.72	0.00967	8886.72	0.009
8906.25	0.006	8906.25	0.00833	8906.25	0.00767	8906.25	0.00967
8925.78	0.00567	8925.78	0.00867	8925.78	0.007	8925.78	0.00733
8945.31	0.00333	8945.31	0.00567	8945.31	0.00733	8945.31	0.009
8964.84	0.00267	8964.84	0.00833	8964.84	0.006	8964.84	0.00667
8984.38	0.005	8984.38	0.00467	8984.38	0.00667	8984.38	0.007
9003.91	0.00667	9003.91	0.00567	9003.91	0.01033	9003.91	0.00733
9023.44	0.006	9023.44	0.00733	9023.44	0.00867	9023.44	0.00767
9042.97	0.00433	9042.97	0.008	9042.97	0.00967	9042.97	0.008
9062.5	0.006	9062.5	0.00667	9062.5	0.00733	9062.5	0.008
9082.03	0.00367	9082.03	0.009	9082.03	0.00667	9082.03	0.00567
9101.56	0.00433	9101.56	0.008	9101.56	0.008	9101.56	0.006
9121.09	0.00867	9121.09	0.007	9121.09	0.007	9121.09	0.008
9140.62	0.006	9140.62	0.00533	9140.62	0.008	9140.62	0.01067
9160.16	0.005	9160.16	0.00533	9160.16	0.008	9160.16	0.00967
9179.69	0.00533	9179.69	0.00767	9179.69	0.00667	9179.69	0.00833
9199.22	0.00667	9199.22	0.00367	9199.22	0.00833	9199.22	0.011
9218.75	0.006	9218.75	0.00633	9218.75	0.00767	9218.75	0.00567
9238.28	0.00567	9238.28	0.00567	9238.28	0.01033	9238.28	0.01033
9257.81	0.005	9257.81	0.007	9257.81	0.01167	9257.81	0.00633
9277.34	0.005	9277.34	0.00333	9277.34	0.00733	9277.34	0.00733
9296.88	0.00367	9296.88	0.00533	9296.88	0.00833	9296.88	0.00667
9316.41	0.00467	9316.41	0.008	9316.41	0.00633	9316.41	0.00867
9335.94	0.00367	9335.94	0.007	9335.94	0.00767	9335.94	0.006
9355.47	0.00533	9355.47	0.008	9355.47	0.00767	9355.47	0.00833
9375	0.00533	9375	0.004	9375	0.00767	9375	0.00633
9394.53	0.00367	9394.53	0.007	9394.53	0.009	9394.53	0.006
9414.06	0.00533	9414.06	0.01	9414.06	0.00633	9414.06	0.011
9433.59	0.007	9433.59	0.005	9433.59	0.00667	9433.59	0.008
9453.12	0.00467	9453.12	0.00733	9453.12	0.006	9453.12	0.009
9472.66	0.005	9472.66	0.006	9472.66	0.00867	9472.66	0.01033
9492.19	0.00467	9492.19	0.00833	9492.19	0.00933	9492.19	0.009
9511.72	0.00533	9511.72	0.00433	9511.72	0.008	9511.72	0.00867
9531.25	0.005	9531.25	0.006	9531.25	0.00967	9531.25	0.01
9550.78	0.00533	9550.78	0.00767	9550.78	0.00733	9550.78	0.00567
9570.31	0.00567	9570.31	0.00533	9570.31	0.00733	9570.31	0.01067
9589.84	0.005	9589.84	0.00767	9589.84	0.01033	9589.84	0.00833
9609.38	0.00367	9609.38	0.00533	9609.38	0.00667	9609.38	0.007
9628.91	0.003	9628.91	0.006	9628.91	0.00867	9628.91	0.00667
9648.44	0.005	9648.44	0.006	9648.44	0.006	9648.44	0.009
9667.97	0.005	9667.97	0.00667	9667.97	0.007	9667.97	0.00967
9687.5	0.00433	9687.5	0.00467	9687.5	0.00567	9687.5	0.00567
9707.03	0.00333	9707.03	0.00667	9707.03	0.00833	9707.03	0.01133
9726.56	0.00333	9726.56	0.00533	9726.56	0.00967	9726.56	0.007
9746.09	0.00433	9746.09	0.00667	9746.09	0.007	9746.09	0.00967
9765.62	0.00433	9765.62	0.003	9765.62	0.00933	9765.62	0.00867
9785.16	0.00633	9785.16	0.006	9785.16	0.00567	9785.16	0.00767
9804.69	0.00567	9804.69	0.007	9804.69	0.00867	9804.69	0.00867
9824.22	0.00633	9824.22	0.00867	9824.22	0.007	9824.22	0.00633
9843.75	0.00267	9843.75	0.00633	9843.75	0.00967	9843.75	0.00667
9863.28	0.004	9863.28	0.006	9863.28	0.00733	9863.28	0.00667
9882.81	0.00533	9882.81	0.007	9882.81	0.00767	9882.81	0.00867
9902.34	0.00433	9902.34	0.00533	9902.34	0.00933	9902.34	0.00733
9921.88	0.00567	9921.88	0.00533	9921.88	0.00833	9921.88	0.00767
9941.41	0.002	9941.41	0.00667	9941.41	0.007	9941.41	0.01067
9960.94	0.004	9960.94	0.00633	9960.94	0.006	9960.94	0.00833
9980.47	0.00533	9980.47	0.00667	9980.47	0.00733	9980.47	0.007
10000	0.00367	10000	0.00633	10000	0.00867	10000	0.00567
10019.5	0.004	10019.5	0.00867	10019.5	0.00933	10019.5	0.008
10039.1	0.003	10039.1	0.00733	10039.1	0.00733	10039.1	0.007
10058.6	0.00633	10058.6	0.00633	10058.6	0.00833	10058.6	0.00467
10078.1	0.00467	10078.1	0.00467	10078.1	0.00967	10078.1	0.00833
10097.7	0.007	10097.7	0.00633	10097.7	0.005	10097.7	0.00567
10117.2	0.005	10117.2	0.00467	10117.2	0.00433	10117.2	0.01133
10136.7	0.007	10136.7	0.009	10136.7	0.008	10136.7	0.00767
10156.2	0.006	10156.2	0.00767	10156.2	0.00667	10156.2	0.007
10175.8	0.00567	10175.8	0.005	10175.8	0.00633	10175.8	0.00867
10195.3	0.005	10195.3	0.00933	10195.3	0.008	10195.3	0.00667
10214.8	0.00333	10214.8	0.006	10214.8	0.006	10214.8	0.00833
10234.4	0.00567	10234.4	0.005	10234.4	0.008	10234.4	0.008
10253.9	0.005	10253.9	0.00433	10253.9	0.00733	10253.9	0.00933
10273.4	0.00167	10273.4	0.00833	10273.4	0.00533	10273.4	0.01033
10293	0.00533	10293	0.00733	10293	0.005	10293	0.008
10312.5	0.00667	10312.5	0.00533	10312.5	0.007	10312.5	0.00533
10332	0.00333	10332	0.00533	10332	0.00567	10332	0.01
10351.6	0.00433	10351.6	0.006	10351.6	0.00833	10351.6	0.00967
10371.1	0.00367	10371.1	0.007	10371.1	0.00433	10371.1	0.01
10390.6	0.00767	10390.6	0.00567	10390.6	0.00433	10390.6	0.01
10410.2	0.00533	10410.2	0.007	10410.2	0.00733	10410.2	0.008
10429.7	0.00267	10429.7	0.00567	10429.7	0.00633	10429.7	0.00867
10449.2	0.005	10449.2	0.00667	10449.2	0.00967	10449.2	0.00433
10468.8	0.00367	10468.8	0.008	10468.8	0.006	10468.8	0.006
10488.3	0.006	10488.3	0.008	10488.3	0.00867	10488.3	0.00567
10507.8	0.00333	10507.8	0.006	10507.8	0.01	10507.8	0.00867
10527.3	0.00533	10527.3	0.005	10527.3	0.00533	10527.3	0.00733
10546.9	0.006	10546.9	0.00433	10546.9	0.006	10546.9	0.00667
10566.4	0.006	10566.4	0.00367	10566.4	0.00733	10566.4	0.01033
10585.9	0.00433	10585.9	0.00567	10585.9	0.00633	10585.9	0.00867
10605.5	0.00467	10605.5	0.004	10605.5	0.00567	10605.5	0.00667
10625	0.00367	10625	0.00767	10625	0.00733	10625	0.00533
10644.5	0.00467	10644.5	0.004	10644.5	0.006	10644.5	0.009
10664.1	0.00367	10664.1	0.00467	10664.1	0.00633	10664.1	0.00733
10683.6	0.00367	10683.6	0.00667	10683.6	0.00633	10683.6	0.009
10703.1	0.00467	10703.1	0.00667	10703.1	0.01	10703.1	0.00933
10722.7	0.006	10722.7	0.006	10722.7	0.00967	10722.7	0.008
10742.2	0.00533	10742.2	0.00533	10742.2	0.01	10742.2	0.00733
10761.7	0.00267	10761.7	0.007	10761.7	0.01	10761.7	0.00733
10781.2	0.00367	10781.2	0.00767	10781.2	0.00933	10781.2	0.005
10800.8	0.00733	10800.8	0.00567	10800.8	0.00867	10800.8	0.00733
10820.3	0.00433	10820.3	0.00567	10820.3	0.007	10820.3	0.008
10839.8	0.00533	10839.8	0.007	10839.8	0.00733	10839.8	0.00567
10859.4	0.00633	10859.4	0.00667	10859.4	0.00633	10859.4	0.00967
10878.9	0.00367	10878.9	0.00567	10878.9	0.00767	10878.9	0.00933
10898.4	0.005	10898.4	0.00567	10898.4	0.00833	10898.4	0.011
10918	0.00467	10918	0.00867	10918	0.007	10918	0.007
10937.5	0.00567	10937.5	0.00567	10937.5	0.00733	10937.5	0.006
10957	0.00267	10957	0.006	10957	0.007	10957	0.00567
10976.6	0.00533	10976.6	0.00467	10976.6	0.00633	10976.6	0.008
10996.1	0.00333	10996.1	0.00633	10996.1	0.007	10996.1	0.005
11015.6	0.006	11015.6	0.00733	11015.6	0.00733	11015.6	0.00533
11035.2	0.00367	11035.2	0.004	11035.2	0.00733	11035.2	0.00733
11054.7	0.00467	11054.7	0.006	11054.7	0.00733	11054.7	0.008
11074.2	0.00433	11074.2	0.00467	11074.2	0.00533	11074.2	0.008
11093.8	0.004	11093.8	0.005	11093.8	0.00467	11093.8	0.00667
11113.3	0.005	11113.3	0.00367	11113.3	0.00767	11113.3	0.00867
11132.8	0.006	11132.8	0.00533	11132.8	0.00433	11132.8	0.01033
11152.3	0.00567	11152.3	0.00633	11152.3	0.007	11152.3	0.00767
11171.9	0.00433	11171.9	0.00467	11171.9	0.00667	11171.9	0.00667
11191.4	0.00433	11191.4	0.00667	11191.4	0.008	11191.4	0.007
11210.9	0.00433	11210.9	0.00667	11210.9	0.00867	11210.9	0.006
11230.5	0.00467	11230.5	0.006	11230.5	0.00867	11230.5	0.009
11250	0.00333	11250	0.004	11250	0.00633	11250	0.00567
11269.5	0.00367	11269.5	0.00433	11269.5	0.00533	11269.5	0.006
11289.1	0.00667	11289.1	0.00633	11289.1	0.007	11289.1	0.00633
11308.6	0.00567	11308.6	0.004	11308.6	0.011	11308.6	0.006
11328.1	0.00333	11328.1	0.00433	11328.1	0.00567	11328.1	0.007
11347.7	0.003	11347.7	0.00467	11347.7	0.00533	11347.7	0.006
11367.2	0.002	11367.2	0.006	11367.2	0.00633	11367.2	0.00333
11386.7	0.006	11386.7	0.007	11386.7	0.00833	11386.7	0.006
11406.2	0.00433	11406.2	0.004	11406.2	0.00833	11406.2	0.007
11425.8	0.00233	11425.8	0.00267	11425.8	0.00833	11425.8	0.00833
11445.3	0.00433	11445.3	0.006	11445.3	0.00867	11445.3	0.00467
11464.8	0.00233	11464.8	0.004	11464.8	0.00467	11464.8	0.00833
11484.4	0.005	11484.4	0.008	11484.4	0.00333	11484.4	0.00867
11503.9	0.00433	11503.9	0.00633	11503.9	0.00633	11503.9	0.00867
11523.4	0.005	11523.4	0.00633	11523.4	0.00733	11523.4	0.00933
11543	0.00667	11543	0.004	11543	0.00667	11543	0.007
11562.5	0.00167	11562.5	0.00367	11562.5	0.00433	11562.5	0.00733
11582	0.004	11582	0.00367	11582	0.006	11582	0.00867
11601.6	0.004	11601.6	0.00733	11601.6	0.007	11601.6	0.008
11621.1	0.00433	11621.1	0.00633	11621.1	0.006	11621.1	0.004
11640.6	0.00533	11640.6	0.005	11640.6	0.00633	11640.6	0.00967
11660.2	0.00233	11660.2	0.00633	11660.2	0.007	11660.2	0.00633
11679.7	0.00433	11679.7	0.00633	11679.7	0.00533	11679.7	0.01067
11699.2	0.00467	11699.2	0.00533	11699.2	0.00767	11699.2	0.007
11718.8	0.005	11718.8	0.00367	11718.8	0.00633	11718.8	0.00833
11738.3	0.00533	11738.3	0.00333	11738.3	0.00633	11738.3	0.009
11757.8	0.003	11757.8	0.006	11757.8	0.00567	11757.8	0.00733
11777.3	0.00433	11777.3	0.005	11777.3	0.005	11777.3	0.00633
11796.9	0.004	11796.9	0.00533	11796.9	0.006	11796.9	0.00733
11816.4	0.004	11816.4	0.00667	11816.4	0.00567	11816.4	0.00533
11835.9	0.003	11835.9	0.00433	11835.9	0.006	11835.9	0.00867
11855.5	0.004	11855.5	0.00867	11855.5	0.00533	11855.5	0.00733
11875	0.003	11875	0.005	11875	0.00533	11875	0.008
11894.5	0.005	11894.5	0.006	11894.5	0.008	11894.5	0.00833
11914.1	0.00367	11914.1	0.006	11914.1	0.007	11914.1	0.006
11933.6	0.00467	11933.6	0.00567	11933.6	0.00733	11933.6	0.00967
11953.1	0.00267	11953.1	0.00567	11953.1	0.00533	11953.1	0.00833
11972.7	0.00467	11972.7	0.005	11972.7	0.01	11972.7	0.00767
11992.2	0.003	11992.2	0.00733	11992.2	0.00933	11992.2	0.00633
12011.7	0.004	12011.7	0.00367	12011.7	0.00367	12011.7	0.00767
12031.2	0.00467	12031.2	0.00667	12031.2	0.00733	12031.2	0.00767
12050.8	0.00333	12050.8	0.00533	12050.8	0.00633	12050.8	0.00733
12070.3	0.004	12070.3	0.00467	12070.3	0.00733	12070.3	0.008
12089.8	0.00367	12089.8	0.00333	12089.8	0.007	12089.8	0.00633
12109.4	0.00367	12109.4	0.005	12109.4	0.006	12109.4	0.007
12128.9	0.004	12128.9	0.00633	12128.9	0.00667	12128.9	0.00667
12148.4	0.00467	12148.4	0.00433	12148.4	0.00567	12148.4	0.007
12168	0.00333	12168	0.00633	12168	0.00567	12168	0.00433
12187.5	0.00333	12187.5	0.00867	12187.5	0.00933	12187.5	0.00833
12207	0.004	12207	0.00667	12207	0.006	12207	0.00767
12226.6	0.00367	12226.6	0.00467	12226.6	0.00533	12226.6	0.00733
12246.1	0.006	12246.1	0.00533	12246.1	0.007	12246.1	0.00633
12265.6	0.00567	12265.6	0.00367	12265.6	0.00667	12265.6	0.00533
12285.2	0.00433	12285.2	0.005	12285.2	0.00433	12285.2	0.01
12304.7	0.00433	12304.7	0.00433	12304.7	0.00633	12304.7	0.00533
12324.2	0.00433	12324.2	0.00767	12324.2	0.00633	12324.2	0.00867
12343.8	0.00267	12343.8	0.00767	12343.8	0.00867	12343.8	0.00933
12363.3	0.00533	12363.3	0.00533	12363.3	0.005	12363.3	0.008
12382.8	0.005	12382.8	0.003	12382.8	0.00733	12382.8	0.009
12402.3	0.00533	12402.3	0.00367	12402.3	0.00533	12402.3	0.008
12421.9	0.00233	12421.9	0.00433	12421.9	0.00933	12421.9	0.008
12441.4	0.00367	12441.4	0.00633	12441.4	0.00833	12441.4	0.01167
12460.9	0.00467	12460.9	0.004	12460.9	0.00733	12460.9	0.00533
12480.5	0.00367	12480.5	0.00633	12480.5	0.00567	12480.5	0.00867
12500	0.00467	12500	0.00267	12500	0.005	12500	0.01
12519.5	0.004	12519.5	0.005	12519.5	0.00767	12519.5	0.007
12539.1	0.00233	12539.1	0.00367	12539.1	0.008	12539.1	0.00933
12558.6	0.004	12558.6	0.00167	12558.6	0.006	12558.6	0.008
12578.1	0.00633	12578.1	0.00467	12578.1	0.01067	12578.1	0.00533
12597.7	0.00467	12597.7	0.00633	12597.7	0.00667	12597.7	0.007
12617.2	0.00333	12617.2	0.005	12617.2	0.00833	12617.2	0.00467
12636.7	0.00533	12636.7	0.00667	12636.7	0.00867	12636.7	0.00767
12656.2	0.00233	12656.2	0.00833	12656.2	0.00533	12656.2	0.005
12675.8	0.003	12675.8	0.00367	12675.8	0.008	12675.8	0.00833
12695.3	0.00433	12695.3	0.00633	12695.3	0.00667	12695.3	0.00633
12714.8	0.005	12714.8	0.00533	12714.8	0.007	12714.8	0.01067
12734.4	0.00533	12734.4	0.00533	12734.4	0.00633	12734.4	0.01033
12753.9	0.003	12753.9	0.00633	12753.9	0.00867	12753.9	0.008
12773.4	0.00433	12773.4	0.00367	12773.4	0.00733	12773.4	0.00733
12793	0.00267	12793	0.00267	12793	0.005	12793	0.00567
12812.5	0.00367	12812.5	0.00467	12812.5	0.007	12812.5	0.00967
12832	0.00267	12832	0.005	12832	0.004	12832	0.006
12851.6	0.00533	12851.6	0.00533	12851.6	0.00633	12851.6	0.00567
12871.1	0.00433	12871.1	0.00433	12871.1	0.00733	12871.1	0.00867
12890.6	0.00233	12890.6	0.00467	12890.6	0.00833	12890.6	0.00567
12910.2	0.00533	12910.2	0.005	12910.2	0.01	12910.2	0.00467
12929.7	0.00433	12929.7	0.00333	12929.7	0.00767	12929.7	0.008
12949.2	0.003	12949.2	0.006	12949.2	0.00767	12949.2	0.005
12968.8	0.00267	12968.8	0.00633	12968.8	0.00567	12968.8	0.00567
12988.3	0.004	12988.3	0.00533	12988.3	0.00867	12988.3	0.00833
13007.8	0.004	13007.8	0.00533	13007.8	0.00633	13007.8	0.00933
13027.3	0.00233	13027.3	0.005	13027.3	0.00533	13027.3	0.00933
13046.9	0.00367	13046.9	0.00633	13046.9	0.008	13046.9	0.009
13066.4	0.00333	13066.4	0.00533	13066.4	0.00733	13066.4	0.00633
13085.9	0.003	13085.9	0.00533	13085.9	0.00633	13085.9	0.007
13105.5	0.00467	13105.5	0.004	13105.5	0.00767	13105.5	0.00633
13125	0.004	13125	0.00567	13125	0.00667	13125	0.00967
13144.5	0.005	13144.5	0.008	13144.5	0.00467	13144.5	0.00733
13164.1	0.00267	13164.1	0.00567	13164.1	0.006	13164.1	0.006
13183.6	0.00433	13183.6	0.00467	13183.6	0.00567	13183.6	0.00533
13203.1	0.00467	13203.1	0.00467	13203.1	0.00633	13203.1	0.00933
13222.7	0.00333	13222.7	0.00533	13222.7	0.00733	13222.7	0.009
13242.2	0.003	13242.2	0.00667	13242.2	0.006	13242.2	0.00833
13261.7	0.00333	13261.7	0.004	13261.7	0.008	13261.7	0.00567
13281.2	0.00333	13281.2	0.00533	13281.2	0.00667	13281.2	0.005
13300.8	0.00467	13300.8	0.005	13300.8	0.00967	13300.8	0.00633
13320.3	0.00333	13320.3	0.00333	13320.3	0.006	13320.3	0.00433
13339.8	0.004	13339.8	0.00667	13339.8	0.00767	13339.8	0.008
13359.4	0.00133	13359.4	0.003	13359.4	0.00933	13359.4	0.007
13378.9	0.00367	13378.9	0.006	13378.9	0.00967	13378.9	0.00533
13398.4	0.00267	13398.4	0.00467	13398.4	0.00733	13398.4	0.00833
13418	0.00667	13418	0.00533	13418	0.00667	13418	0.00667
13437.5	0.00333	13437.5	0.006	13437.5	0.00567	13437.5	0.00967
13457	0.003	13457	0.00333	13457	0.00533	13457	0.00667
13476.6	0.002	13476.6	0.00433	13476.6	0.00967	13476.6	0.00633
13496.1	0.004	13496.1	0.006	13496.1	0.00867	13496.1	0.00767
13515.6	0.00533	13515.6	0.006	13515.6	0.00733	13515.6	0.006
13535.2	0.00467	13535.2	0.00567	13535.2	0.00667	13535.2	0.006
13554.7	0.00267	13554.7	0.00533	13554.7	0.00733	13554.7	0.00767
13574.2	0.00467	13574.2	0.005	13574.2	0.00567	13574.2	0.009
13593.8	0.00267	13593.8	0.00233	13593.8	0.00633	13593.8	0.00933
13613.3	0.002	13613.3	0.006	13613.3	0.00633	13613.3	0.00933
13632.8	0.00433	13632.8	0.00567	13632.8	0.00567	13632.8	0.00767
13652.3	0.003	13652.3	0.00567	13652.3	0.00533	13652.3	0.00767
13671.9	0.00133	13671.9	0.006	13671.9	0.007	13671.9	0.00433
13691.4	0.004	13691.4	0.005	13691.4	0.00567	13691.4	0.00533
13710.9	0.003	13710.9	0.006	13710.9	0.00767	13710.9	0.00867
13730.5	0.006	13730.5	0.00367	13730.5	0.01067	13730.5	0.009
13750	0.00333	13750	0.00567	13750	0.00667	13750	0.005
13769.5	0.006	13769.5	0.004	13769.5	0.009	13769.5	0.00533
13789.1	0.00467	13789.1	0.005	13789.1	0.00667	13789.1	0.00767
13808.6	0.00433	13808.6	0.00633	13808.6	0.005	13808.6	0.00767
13828.1	0.00167	13828.1	0.00533	13828.1	0.009	13828.1	0.00567
13847.7	0.00433	13847.7	0.003	13847.7	0.00567	13847.7	0.00767
13867.2	0.00367	13867.2	0.005	13867.2	0.00867	13867.2	0.00733
13886.7	0.00233	13886.7	0.00333	13886.7	0.00667	13886.7	0.00633
13906.2	0.00333	13906.2	0.00333	13906.2	0.00433	13906.2	0.006
13925.8	0.00567	13925.8	0.004	13925.8	0.006	13925.8	0.00567
13945.3	0.00533	13945.3	0.00533	13945.3	0.00633	13945.3	0.00533
13964.8	0.003	13964.8	0.00467	13964.8	0.00833	13964.8	0.009
13984.4	0.00167	13984.4	0.00467	13984.4	0.00733	13984.4	0.00833
14003.9	0.00267	14003.9	0.003	14003.9	0.00733	14003.9	0.00767
14023.4	0.00533	14023.4	0.006	14023.4	0.00833	14023.4	0.007
14043	0.00533	14043	0.00667	14043	0.008	14043	0.006
14062.5	0.003	14062.5	0.00567	14062.5	0.008	14062.5	0.008
14082	0.00333	14082	0.00333	14082	0.006	14082	0.006
14101.6	0.00233	14101.6	0.00433	14101.6	0.006	14101.6	0.00633
14121.1	0.00433	14121.1	0.005	14121.1	0.00767	14121.1	0.00833
14140.6	0.00367	14140.6	0.00333	14140.6	0.00733	14140.6	0.007
14160.2	0.00233	14160.2	0.00233	14160.2	0.00833	14160.2	0.00733
14179.7	0.00367	14179.7	0.003	14179.7	0.01033	14179.7	0.007
14199.2	0.00333	14199.2	0.005	14199.2	0.007	14199.2	0.00567
14218.8	0.00433	14218.8	0.005	14218.8	0.00667	14218.8	0.00667
14238.3	0.004	14238.3	0.00633	14238.3	0.004	14238.3	0.00667
14257.8	0.002	14257.8	0.00367	14257.8	0.007	14257.8	0.00433
14277.3	0.004	14277.3	0.005	14277.3	0.00467	14277.3	0.008
14296.9	0.00267	14296.9	0.00567	14296.9	0.00333	14296.9	0.00333
14316.4	0.00333	14316.4	0.00267	14316.4	0.00733	14316.4	0.00567
14335.9	0.00367	14335.9	0.00533	14335.9	0.00667	14335.9	0.00667
14355.5	0.00433	14355.5	0.00467	14355.5	0.00533	14355.5	0.00733
14375	0.00233	14375	0.00367	14375	0.00467	14375	0.00667
14394.5	0.00433	14394.5	0.00367	14394.5	0.003	14394.5	0.01
14414.1	0.004	14414.1	0.004	14414.1	0.00567	14414.1	0.00467
14433.6	0.003	14433.6	0.00767	14433.6	0.00533	14433.6	0.00667
14453.1	0.00333	14453.1	0.00333	14453.1	0.005	14453.1	0.00467
14472.7	0.00433	14472.7	0.006	14472.7	0.008	14472.7	0.00833
14492.2	0.00233	14492.2	0.004	14492.2	0.008	14492.2	0.00733
14511.7	0.003	14511.7	0.00333	14511.7	0.00767	14511.7	0.00567
14531.2	0.003	14531.2	0.00367	14531.2	0.005	14531.2	0.00533
14550.8	0.00433	14550.8	0.00733	14550.8	0.00367	14550.8	0.00633
14570.3	0.00467	14570.3	0.00267	14570.3	0.00767	14570.3	0.00633
14589.8	0.005	14589.8	0.00467	14589.8	0.00567	14589.8	0.006
14609.4	0.003	14609.4	0.00467	14609.4	0.00667	14609.4	0.00667
14628.9	0.00167	14628.9	0.007	14628.9	0.00533	14628.9	0.008
14648.4	0.00433	14648.4	0.00467	14648.4	0.008	14648.4	0.00933
14668	0.003	14668	0.00433	14668	0.00633	14668	0.008
14687.5	0.00367	14687.5	0.00567	14687.5	0.004	14687.5	0.00467
14707	0.00433	14707	0.00167	14707	0.00533	14707	0.00667
14726.6	0.00333	14726.6	0.004	14726.6	0.00467	14726.6	0.009
14746.1	0.002	14746.1	0.00767	14746.1	0.008	14746.1	0.00767
14765.6	0.00333	14765.6	0.00533	14765.6	0.008	14765.6	0.006
14785.2	0.003	14785.2	0.006	14785.2	0.00467	14785.2	0.00967
14804.7	0.003	14804.7	0.006	14804.7	0.005	14804.7	0.00833
14824.2	0.00567	14824.2	0.00233	14824.2	0.005	14824.2	0.005
14843.8	0.003	14843.8	0.00567	14843.8	0.00533	14843.8	0.00767
14863.3	0.004	14863.3	0.005	14863.3	0.006	14863.3	0.00867
14882.8	0.004	14882.8	0.00533	14882.8	0.00667	14882.8	0.00767
14902.3	0.00333	14902.3	0.00267	14902.3	0.005	14902.3	0.00533
14921.9	0.004	14921.9	0.005	14921.9	0.006	14921.9	0.00733
14941.4	0.00433	14941.4	0.006	14941.4	0.00767	14941.4	0.006
14960.9	0.00133	14960.9	0.00533	14960.9	0.007	14960.9	0.006
14980.5	0.00333	14980.5	0.005	14980.5	0.00567	14980.5	0.007
15000	0.00367	15000	0.003	15000	0.00667	15000	0.005
15019.5	0.004	15019.5	0.00567	15019.5	0.00533	15019.5	0.00533
15039.1	0.00467	15039.1	0.00333	15039.1	0.008	15039.1	0.00633
15058.6	0.003	15058.6	0.00533	15058.6	0.00533	15058.6	0.00967
15078.1	0.00367	15078.1	0.003	15078.1	0.00567	15078.1	0.00767
15097.7	0.004	15097.7	0.00333	15097.7	0.00767	15097.7	0.00467
15117.2	0.00333	15117.2	0.006	15117.2	0.00733	15117.2	0.006
15136.7	0.00533	15136.7	0.006	15136.7	0.00567	15136.7	0.00667
15156.2	0.00333	15156.2	0.00667	15156.2	0.007	15156.2	0.00633
15175.8	0.00333	15175.8	0.00567	15175.8	0.00767	15175.8	0.00533
15195.3	0.00167	15195.3	0.00567	15195.3	0.006	15195.3	0.00633
15214.8	0.003	15214.8	0.00433	15214.8	0.00733	15214.8	0.005
15234.4	0.004	15234.4	0.00533	15234.4	0.007	15234.4	0.00767
15253.9	0.00533	15253.9	0.005	15253.9	0.005	15253.9	0.00467
15273.4	0.005	15273.4	0.00467	15273.4	0.00533	15273.4	0.00733
15293	0.003	15293	0.00467	15293	0.00533	15293	0.00567
15312.5	0.004	15312.5	0.00267	15312.5	0.007	15312.5	0.009
15332	0.000666667	15332	0.005	15332	0.00833	15332	0.009
15351.6	0.00333	15351.6	0.00367	15351.6	0.00433	15351.6	0.00567
15371.1	0.00167	15371.1	0.005	15371.1	0.00633	15371.1	0.00233
15390.6	0.00267	15390.6	0.00733	15390.6	0.007	15390.6	0.00567
15410.2	0.00467	15410.2	0.00567	15410.2	0.00467	15410.2	0.00733
15429.7	0.00233	15429.7	0.00267	15429.7	0.00567	15429.7	0.00833
15449.2	0.003	15449.2	0.00367	15449.2	0.005	15449.2	0.00533
15468.8	0.002	15468.8	0.003	15468.8	0.007	15468.8	0.006
15488.3	0.004	15488.3	0.00467	15488.3	0.00667	15488.3	0.006
15507.8	0.004	15507.8	0.00467	15507.8	0.006	15507.8	0.00733
15527.3	0.005	15527.3	0.004	15527.3	0.00667	15527.3	0.00667
15546.9	0.00333	15546.9	0.00733	15546.9	0.007	15546.9	0.00733
15566.4	0.005	15566.4	0.004	15566.4	0.00867	15566.4	0.007
15585.9	0.00133	15585.9	0.003	15585.9	0.008	15585.9	0.00633
15605.5	0.003	15605.5	0.00667	15605.5	0.00867	15605.5	0.00667
15625	0.00433	15625	0.00533	15625	0.00567	15625	0.007
15644.5	0.00667	15644.5	0.005	15644.5	0.00433	15644.5	0.00633
15664.1	0.00267	15664.1	0.00667	15664.1	0.00633	15664.1	0.005
15683.6	0.00367	15683.6	0.00733	15683.6	0.00533	15683.6	0.00833
15703.1	0.00267	15703.1	0.007	15703.1	0.00533	15703.1	0.00767
15722.7	0.003	15722.7	0.00567	15722.7	0.007	15722.7	0.009
15742.2	0.00233	15742.2	0.004	15742.2	0.005	15742.2	0.007
15761.7	0.00267	15761.7	0.00667	15761.7	0.00433	15761.7	0.00733
15781.2	0.002	15781.2	0.00467	15781.2	0.00533	15781.2	0.00667
15800.8	0.003	15800.8	0.004	15800.8	0.007	15800.8	0.00633
15820.3	0.00233	15820.3	0.00567	15820.3	0.006	15820.3	0.00833
15839.8	0.00367	15839.8	0.00267	15839.8	0.006	15839.8	0.008
15859.4	0.00267	15859.4	0.005	15859.4	0.00633	15859.4	0.008
15878.9	0.00467	15878.9	0.00567	15878.9	0.00567	15878.9	0.006
15898.4	0.00433	15898.4	0.00667	15898.4	0.008	15898.4	0.00733
15918	0.00433	15918	0.00467	15918	0.00533	15918	0.00467
15937.5	0.00267	15937.5	0.00567	15937.5	0.00633	15937.5	0.00933
15957	0.00333	15957	0.00233	15957	0.00333	15957	0.00833
15976.6	0.00333	15976.6	0.00467	15976.6	0.008	15976.6	0.007
15996.1	0.00333	15996.1	0.00333	15996.1	0.00533	15996.1	0.00467
16015.6	0.00233	16015.6	0.004	16015.6	0.00767	16015.6	0.00533
16035.2	0.00333	16035.2	0.00667	16035.2	0.006	16035.2	0.007
16054.7	0.00333	16054.7	0.00467	16054.7	0.00933	16054.7	0.00733
16074.2	0.003	16074.2	0.00633	16074.2	0.007	16074.2	0.006
16093.8	0.004	16093.8	0.003	16093.8	0.007	16093.8	0.00667
16113.3	0.00233	16113.3	0.005	16113.3	0.007	16113.3	0.00667
16132.8	0.00433	16132.8	0.00533	16132.8	0.006	16132.8	0.00467
16152.3	0.00333	16152.3	0.005	16152.3	0.00867	16152.3	0.01267
16171.9	0.003	16171.9	0.00433	16171.9	0.003	16171.9	0.00767
16191.4	0.00267	16191.4	0.00467	16191.4	0.00567	16191.4	0.00367
16210.9	0.004	16210.9	0.00267	16210.9	0.007	16210.9	0.008
16230.5	0.002	16230.5	0.00333	16230.5	0.00933	16230.5	0.00367
16250	0.003	16250	0.00333	16250	0.00833	16250	0.00733
16269.5	0.00667	16269.5	0.006	16269.5	0.004	16269.5	0.009
16289.1	0.003	16289.1	0.00333	16289.1	0.00533	16289.1	0.00667
16308.6	0.003	16308.6	0.007	16308.6	0.008	16308.6	0.00667
16328.1	0.00467	16328.1	0.00633	16328.1	0.00567	16328.1	0.00733
16347.7	0.00333	16347.7	0.00533	16347.7	0.003	16347.7	0.00467
16367.2	0.00133	16367.2	0.005	16367.2	0.00567	16367.2	0.007
16386.7	0.00267	16386.7	0.00467	16386.7	0.00833	16386.7	0.004
16406.2	0.00633	16406.2	0.00333	16406.2	0.00633	16406.2	0.00567
16425.8	0.00367	16425.8	0.00267	16425.8	0.005	16425.8	0.007
16445.3	0.00433	16445.3	0.003	16445.3	0.00633	16445.3	0.00433
16464.8	0.00533	16464.8	0.00533	16464.8	0.00633	16464.8	0.00467
16484.4	0.003	16484.4	0.00567	16484.4	0.007	16484.4	0.007
16503.9	0.00333	16503.9	0.005	16503.9	0.00533	16503.9	0.00833
16523.4	0.00367	16523.4	0.00467	16523.4	0.007	16523.4	0.00667
16543	0.00267	16543	0.00433	16543	0.004	16543	0.00633
16562.5	0.002	16562.5	0.00467	16562.5	0.003	16562.5	0.005
16582	0.00267	16582	0.00433	16582	0.007	16582	0.008
16601.6	0.00233	16601.6	0.00467	16601.6	0.00533	16601.6	0.00733
16621.1	0.004	16621.1	0.006	16621.1	0.007	16621.1	0.005
16640.6	0.001	16640.6	0.00333	16640.6	0.008	16640.6	0.00467
16660.2	0.00267	16660.2	0.00367	16660.2	0.00667	16660.2	0.00467
16679.7	0.00433	16679.7	0.005	16679.7	0.007	16679.7	0.00833
16699.2	0.00433	16699.2	0.002	16699.2	0.00667	16699.2	0.00567
16718.8	0.00167	16718.8	0.004	16718.8	0.00633	16718.8	0.00733
16738.3	0.00167	16738.3	0.00333	16738.3	0.006	16738.3	0.00567
16757.8	0.00533	16757.8	0.00433	16757.8	0.006	16757.8	0.007
16777.3	0.004	16777.3	0.00633	16777.3	0.004	16777.3	0.00467
16796.9	0.00333	16796.9	0.005	16796.9	0.005	16796.9	0.008
16816.4	0.00267	16816.4	0.007	16816.4	0.004	16816.4	0.00633
16835.9	0.00267	16835.9	0.00467	16835.9	0.005	16835.9	0.009
16855.5	0.003	16855.5	0.003	16855.5	0.004	16855.5	0.00767
16875	0.004	16875	0.00567	16875	0.00633	16875	0.008
16894.5	0.00233	16894.5	0.005	16894.5	0.007	16894.5	0.00567
16914.1	0.00267	16914.1	0.00467	16914.1	0.006	16914.1	0.008
16933.6	0.00267	16933.6	0.00533	16933.6	0.00633	16933.6	0.009
16953.1	0.00333	16953.1	0.00533	16953.1	0.00633	16953.1	0.00967
16972.7	0.00267	16972.7	0.00467	16972.7	0.00733	16972.7	0.00467
16992.2	0.00433	16992.2	0.00433	16992.2	0.00667	16992.2	0.00533
17011.7	0.003	17011.7	0.00367	17011.7	0.003	17011.7	0.004
17031.2	0.003	17031.2	0.00433	17031.2	0.007	17031.2	0.007
17050.8	0.003	17050.8	0.00267	17050.8	0.005	17050.8	0.00733
17070.3	0.00333	17070.3	0.006	17070.3	0.00633	17070.3	0.00733
17089.8	0.00233	17089.8	0.00433	17089.8	0.00667	17089.8	0.00567
17109.4	0.004	17109.4	0.00467	17109.4	0.00733	17109.4	0.008
17128.9	0.00367	17128.9	0.003	17128.9	0.00833	17128.9	0.00533
17148.4	0.00333	17148.4	0.004	17148.4	0.006	17148.4	0.006
17168	0.003	17168	0.00467	17168	0.00467	17168	0.00767
17187.5	0.003	17187.5	0.00533	17187.5	0.00467	17187.5	0.007
17207	0.002	17207	0.005	17207	0.005	17207	0.007
17226.6	0.00167	17226.6	0.00633	17226.6	0.00533	17226.6	0.00767
17246.1	0.002	17246.1	0.005	17246.1	0.00533	17246.1	0.007
17265.6	0.00267	17265.6	0.006	17265.6	0.00533	17265.6	0.00767
17285.2	0.00233	17285.2	0.006	17285.2	0.005	17285.2	0.006
17304.7	0.003	17304.7	0.00433	17304.7	0.00333	17304.7	0.008
17324.2	0.003	17324.2	0.00467	17324.2	0.005	17324.2	0.00533
17343.8	0.00167	17343.8	0.00267	17343.8	0.00633	17343.8	0.00767
17363.3	0.00333	17363.3	0.00467	17363.3	0.00733	17363.3	0.00867
17382.8	0.00233	17382.8	0.00267	17382.8	0.00733	17382.8	0.00567
17402.3	0.00467	17402.3	0.00367	17402.3	0.00567	17402.3	0.00667
17421.9	0.00233	17421.9	0.00633	17421.9	0.00567	17421.9	0.00633
17441.4	0.00267	17441.4	0.00767	17441.4	0.004	17441.4	0.00567
17460.9	0.00467	17460.9	0.00333	17460.9	0.006	17460.9	0.005
17480.5	0.00367	17480.5	0.00267	17480.5	0.005	17480.5	0.00467
17500	0.00267	17500	0.00667	17500	0.006	17500	0.00867
17519.5	0.004	17519.5	0.00467	17519.5	0.00567	17519.5	0.00667
17539.1	0.00133	17539.1	0.00333	17539.1	0.00667	17539.1	0.00867
17558.6	0.00267	17558.6	0.00467	17558.6	0.00767	17558.6	0.00733
17578.1	0.004	17578.1	0.00567	17578.1	0.003	17578.1	0.00867
17597.7	0.004	17597.7	0.00567	17597.7	0.00767	17597.7	0.006
17617.2	0.00367	17617.2	0.006	17617.2	0.009	17617.2	0.00633
17636.7	0.00167	17636.7	0.005	17636.7	0.00733	17636.7	0.005
17656.2	0.005	17656.2	0.00467	17656.2	0.005	17656.2	0.00533
17675.8	0.00233	17675.8	0.006	17675.8	0.00867	17675.8	0.00767
17695.3	0.00267	17695.3	0.00467	17695.3	0.00867	17695.3	0.007
17714.8	0.00267	17714.8	0.00167	17714.8	0.005	17714.8	0.008
17734.4	0.00433	17734.4	0.00433	17734.4	0.007	17734.4	0.00633
17753.9	0.00267	17753.9	0.004	17753.9	0.00467	17753.9	0.00433
17773.4	0.00233	17773.4	0.00533	17773.4	0.00567	17773.4	0.00667
17793	0.00367	17793	0.002	17793	0.00767	17793	0.00433
17812.5	0.004	17812.5	0.004	17812.5	0.006	17812.5	0.00433
17832	0.00467	17832	0.00567	17832	0.00533	17832	0.00667
17851.6	0.00333	17851.6	0.00367	17851.6	0.009	17851.6	0.00767
17871.1	0.002	17871.1	0.00667	17871.1	0.007	17871.1	0.009
17890.6	0.00233	17890.6	0.00333	17890.6	0.00833	17890.6	0.00433
17910.2	0.004	17910.2	0.00267	17910.2	0.003	17910.2	0.00667
17929.7	0.00367	17929.7	0.006	17929.7	0.00733	17929.7	0.00633
17949.2	0.00333	17949.2	0.003	17949.2	0.00633	17949.2	0.00667
17968.8	0.005	17968.8	0.00567	17968.8	0.00467	17968.8	0.007
17988.3	0.00167	17988.3	0.00567	17988.3	0.005	17988.3	0.00567
18007.8	0.00367	18007.8	0.00567	18007.8	0.00767	18007.8	0.00667
18027.3	0.00533	18027.3	0.00467	18027.3	0.00367	18027.3	0.005
18046.9	0.00267	18046.9	0.00533	18046.9	0.00533	18046.9	0.00733
18066.4	0.00267	18066.4	0.00233	18066.4	0.00733	18066.4	0.00833
18085.9	0.00333	18085.9	0.006	18085.9	0.00533	18085.9	0.00567
18105.5	0.004	18105.5	0.00333	18105.5	0.00567	18105.5	0.00767
18125	0.003	18125	0.005	18125	0.00633	18125	0.009
18144.5	0.00267	18144.5	0.00433	18144.5	0.00433	18144.5	0.00633
18164.1	0.00267	18164.1	0.003	18164.1	0.00367	18164.1	0.008
18183.6	0.003	18183.6	0.00433	18183.6	0.00667	18183.6	0.00567
18203.1	0.004	18203.1	0.00333	18203.1	0.00767	18203.1	0.00233
18222.7	0.00367	18222.7	0.003	18222.7	0.00967	18222.7	0.00733
18242.2	0.00367	18242.2	0.00467	18242.2	0.00633	18242.2	0.006
18261.7	0.004	18261.7	0.00533	18261.7	0.005	18261.7	0.007
18281.2	0.004	18281.2	0.00433	18281.2	0.00233	18281.2	0.006
18300.8	0.000666667	18300.8	0.004	18300.8	0.006	18300.8	0.00567
18320.3	0.00467	18320.3	0.00767	18320.3	0.006	18320.3	0.005
18339.8	0.00367	18339.8	0.00567	18339.8	0.00467	18339.8	0.00567
18359.4	0.00367	18359.4	0.00367	18359.4	0.007	18359.4	0.00533
18378.9	0.00233	18378.9	0.004	18378.9	0.00833	18378.9	0.00767
18398.4	0.00333	18398.4	0.00433	18398.4	0.00567	18398.4	0.00467
18418	0.00167	18418	0.00533	18418	0.006	18418	0.00533
18437.5	0.00267	18437.5	0.00567	18437.5	0.00667	18437.5	0.00633
18457	0.00333	18457	0.00467	18457	0.00567	18457	0.007
18476.6	0.00467	18476.6	0.00433	18476.6	0.00633	18476.6	0.00633
18496.1	0.002	18496.1	0.003	18496.1	0.00667	18496.1	0.00667
18515.6	0.00433	18515.6	0.003	18515.6	0.006	18515.6	0.005
18535.2	0.00267	18535.2	0.00467	18535.2	0.004	18535.2	0.007
18554.7	0.00267	18554.7	0.004	18554.7	0.00567	18554.7	0.00633
18574.2	0.00233	18574.2	0.003	18574.2	0.00667	18574.2	0.007
18593.8	0.00467	18593.8	0.00367	18593.8	0.00767	18593.8	0.00667
18613.3	0.004	18613.3	0.003	18613.3	0.006	18613.3	0.00867
18632.8	0.00367	18632.8	0.00333	18632.8	0.00567	18632.8	0.006
18652.3	0.00367	18652.3	0.00367	18652.3	0.00267	18652.3	0.006
18671.9	0.00233	18671.9	0.003	18671.9	0.00567	18671.9	0.00867
18691.4	0.00367	18691.4	0.006	18691.4	0.00733	18691.4	0.00333
18710.9	0.002	18710.9	0.00333	18710.9	0.00833	18710.9	0.007
18730.5	0.00433	18730.5	0.00433	18730.5	0.00767	18730.5	0.00533
18750	0.00267	18750	0.005	18750	0.00733	18750	0.00967
18769.5	0.00533	18769.5	0.00367	18769.5	0.00733	18769.5	0.00433
18789.1	0.00433	18789.1	0.00467	18789.1	0.00233	18789.1	0.00867
18808.6	0.00267	18808.6	0.006	18808.6	0.005	18808.6	0.00767
18828.1	0.00533	18828.1	0.00467	18828.1	0.006	18828.1	0.00567
18847.7	0.00267	18847.7	0.00567	18847.7	0.00533	18847.7	0.00667
18867.2	0.00367	18867.2	0.007	18867.2	0.00467	18867.2	0.00333
18886.7	0.004	18886.7	0.005	18886.7	0.00533	18886.7	0.005
18906.2	0.004	18906.2	0.004	18906.2	0.00567	18906.2	0.00667
18925.8	0.00467	18925.8	0.004	18925.8	0.00567	18925.8	0.00633
18945.3	0.00333	18945.3	0.005	18945.3	0.00667	18945.3	0.00967
18964.8	0.00367	18964.8	0.00267	18964.8	0.007	18964.8	0.00433
18984.4	0.00333	18984.4	0.00433	18984.4	0.00333	18984.4	0.005
19003.9	0.002	19003.9	0.00467	19003.9	0.00533	19003.9	0.00567
19023.4	0.00267	19023.4	0.00367	19023.4	0.00567	19023.4	0.00733
19043	0.00433	19043	0.005	19043	0.00533	19043	0.00367
19062.5	0.00267	19062.5	0.00367	19062.5	0.00267	19062.5	0.00567
19082	0.00267	19082	0.00333	19082	0.00667	19082	0.00467
19101.6	0.00167	19101.6	0.00733	19101.6	0.00567	19101.6	0.00633
19121.1	0.00167	19121.1	0.00567	19121.1	0.00433	19121.1	0.006
19140.6	0.00367	19140.6	0.00433	19140.6	0.00467	19140.6	0.00567
19160.2	0.000666667	19160.2	0.00533	19160.2	0.00467	19160.2	0.006
19179.7	0.00367	19179.7	0.005	19179.7	0.00467	19179.7	0.00767
19199.2	0.00167	19199.2	0.00567	19199.2	0.00433	19199.2	0.00633
19218.8	0.004	19218.8	0.00233	19218.8	0.00667	19218.8	0.00633
19238.3	0.00433	19238.3	0.00533	19238.3	0.005	19238.3	0.006
19257.8	0.00267	19257.8	0.004	19257.8	0.00467	19257.8	0.008
19277.3	0.00167	19277.3	0.005	19277.3	0.003	19277.3	0.00633
19296.9	0.00267	19296.9	0.004	19296.9	0.00467	19296.9	0.005
19316.4	0.003	19316.4	0.00367	19316.4	0.007	19316.4	0.00767
19335.9	0.003	19335.9	0.00367	19335.9	0.007	19335.9	0.00533
19355.5	0.00167	19355.5	0.00367	19355.5	0.00567	19355.5	0.00867
19375	0.002	19375	0.004	19375	0.00533	19375	0.00767
19394.5	0.00333	19394.5	0.00233	19394.5	0.003	19394.5	0.00533
19414.1	0.002	19414.1	0.006	19414.1	0.00467	19414.1	0.00767
19433.6	0.00233	19433.6	0.005	19433.6	0.006	19433.6	0.00367
19453.1	0.001	19453.1	0.005	19453.1	0.009	19453.1	0.00867
19472.7	0.00167	19472.7	0.00433	19472.7	0.00433	19472.7	0.00667
19492.2	0.007	19492.2	0.00333	19492.2	0.007	19492.2	0.006
19511.7	0.00333	19511.7	0.00533	19511.7	0.00467	19511.7	0.00833
19531.2	0.00267	19531.2	0.00567	19531.2	0.00367	19531.2	0.00733
19550.8	0.002	19550.8	0.00533	19550.8	0.005	19550.8	0.007
19570.3	0.00367	19570.3	0.00367	19570.3	0.00567	19570.3	0.00567
19589.8	0.00167	19589.8	0.00533	19589.8	0.00667	19589.8	0.006
19609.4	0.00233	19609.4	0.004	19609.4	0.00367	19609.4	0.004
19628.9	0.003	19628.9	0.006	19628.9	0.00833	19628.9	0.008
19648.4	0.00233	19648.4	0.00467	19648.4	0.008	19648.4	0.00533
19668	0.003	19668	0.00567	19668	0.00733	19668	0.008
19687.5	0.004	19687.5	0.00367	19687.5	0.00533	19687.5	0.00767
19707	0.00367	19707	0.00433	19707	0.00533	19707	0.00667
19726.6	0.005	19726.6	0.003	19726.6	0.00567	19726.6	0.00567
19746.1	0.00267	19746.1	0.005	19746.1	0.00633	19746.1	0.00533
19765.6	0.00133	19765.6	0.00333	19765.6	0.005	19765.6	0.00667
19785.2	0.00467	19785.2	0.00233	19785.2	0.008	19785.2	0.006
19804.7	0.002	19804.7	0.00667	19804.7	0.00467	19804.7	0.00667
19824.2	0.003	19824.2	0.004	19824.2	0.005	19824.2	0.00667
19843.8	0.00267	19843.8	0.00367	19843.8	0.00633	19843.8	0.005
19863.3	0.00433	19863.3	0.005	19863.3	0.00533	19863.3	0.00733
19882.8	0.00367	19882.8	0.00133	19882.8	0.00733	19882.8	0.008
19902.3	0.002	19902.3	0.00567	19902.3	0.008	19902.3	0.009
19921.9	0.003	19921.9	0.00367	19921.9	0.00567	19921.9	0.006
19941.4	0.00267	19941.4	0.004	19941.4	0.00733	19941.4	0.00733
19960.9	0.00367	19960.9	0.00367	19960.9	0.008	19960.9	0.009
19980.5	0.002	19980.5	0.00233	19980.5	0.00533	19980.5	0.00533

## Sheet: D-mCP
Times(ns)	Normalized Photon Count 300 K	Times(ns)	Normalized Photon Count 200 K	Times(ns)	Normalized Photon Count 100 K	Times(ns)	Normalized Photon Count 77 K
0	0	0	0	0	0	0	0
19.5312	0	19.5312	0	19.5312	0	19.5312	0
39.0625	0	39.0625	0	39.0625	0	39.0625	0
58.5938	0	58.5938	0	58.5938	0	58.5938	0
78.125	0	78.125	0	78.125	0	78.125	0
97.6562	0	97.6562	0	97.6562	0	97.6562	0
117.188	0.028	117.188	0.02833	117.188	0.035	117.188	0.03333
136.719	1	136.719	1	136.719	1	136.719	1
156.25	0.43167	156.25	0.47	156.25	0.51567	156.25	0.54933
175.781	0.167	175.781	0.217	175.781	0.238	175.781	0.249
195.312	0.09333	195.312	0.11033	195.312	0.134	195.312	0.152
214.844	0.06333	214.844	0.079	214.844	0.08533	214.844	0.08567
234.375	0.039	234.375	0.051	234.375	0.05533	234.375	0.05
253.906	0.03967	253.906	0.04333	253.906	0.034	253.906	0.036
273.438	0.03067	273.438	0.03167	273.438	0.032	273.438	0.02767
292.969	0.03333	292.969	0.028	292.969	0.027	292.969	0.02167
312.5	0.03767	312.5	0.03233	312.5	0.02567	312.5	0.01933
332.031	0.02767	332.031	0.027	332.031	0.02367	332.031	0.01733
351.562	0.03067	351.562	0.03	351.562	0.02567	351.562	0.016
371.094	0.03267	371.094	0.03167	371.094	0.02267	371.094	0.02
390.625	0.034	390.625	0.02433	390.625	0.021	390.625	0.01467
410.156	0.031	410.156	0.019	410.156	0.02067	410.156	0.021
429.688	0.03467	429.688	0.02367	429.688	0.01867	429.688	0.016
449.219	0.02767	449.219	0.02267	449.219	0.021	449.219	0.01733
468.75	0.032	468.75	0.026	468.75	0.02133	468.75	0.013
488.281	0.026	488.281	0.02767	488.281	0.018	488.281	0.01433
507.812	0.02633	507.812	0.02133	507.812	0.016	507.812	0.01667
527.344	0.026	527.344	0.022	527.344	0.017	527.344	0.01933
546.875	0.032	546.875	0.028	546.875	0.023	546.875	0.01367
566.406	0.029	566.406	0.02633	566.406	0.02167	566.406	0.01633
585.938	0.021	585.938	0.02133	585.938	0.01767	585.938	0.014
605.469	0.02667	605.469	0.02233	605.469	0.01567	605.469	0.01567
625	0.02467	625	0.02767	625	0.016	625	0.01667
644.531	0.02833	644.531	0.02133	644.531	0.02333	644.531	0.01533
664.062	0.02567	664.062	0.02267	664.062	0.01633	664.062	0.01667
683.594	0.02133	683.594	0.02433	683.594	0.018	683.594	0.01367
703.125	0.02933	703.125	0.01933	703.125	0.01867	703.125	0.01767
722.656	0.01867	722.656	0.02133	722.656	0.01733	722.656	0.01567
742.188	0.02633	742.188	0.02667	742.188	0.01533	742.188	0.01567
761.719	0.023	761.719	0.02067	761.719	0.018	761.719	0.015
781.25	0.023	781.25	0.02433	781.25	0.01767	781.25	0.00967
800.781	0.02333	800.781	0.02033	800.781	0.01767	800.781	0.01367
820.312	0.025	820.312	0.02367	820.312	0.02	820.312	0.016
839.844	0.02567	839.844	0.026	839.844	0.019	839.844	0.01767
859.375	0.02433	859.375	0.01967	859.375	0.015	859.375	0.00967
878.906	0.02433	878.906	0.02167	878.906	0.015	878.906	0.014
898.438	0.022	898.438	0.01767	898.438	0.01833	898.438	0.014
917.969	0.02333	917.969	0.026	917.969	0.018	917.969	0.01633
937.5	0.022	937.5	0.019	937.5	0.01367	937.5	0.011
957.031	0.02333	957.031	0.01833	957.031	0.01467	957.031	0.01333
976.562	0.02433	976.562	0.02233	976.562	0.016	976.562	0.015
996.094	0.02533	996.094	0.02367	996.094	0.01667	996.094	0.01233
1015.62	0.01967	1015.62	0.02067	1015.62	0.01867	1015.62	0.01133
1035.16	0.02533	1035.16	0.02167	1035.16	0.017	1035.16	0.012
1054.69	0.025	1054.69	0.02	1054.69	0.01867	1054.69	0.01067
1074.22	0.026	1074.22	0.02133	1074.22	0.02133	1074.22	0.01733
1093.75	0.024	1093.75	0.01767	1093.75	0.018	1093.75	0.01167
1113.28	0.023	1113.28	0.02	1113.28	0.018	1113.28	0.011
1132.81	0.01733	1132.81	0.01567	1132.81	0.01833	1132.81	0.015
1152.34	0.02333	1152.34	0.02	1152.34	0.01533	1152.34	0.015
1171.88	0.02167	1171.88	0.01867	1171.88	0.017	1171.88	0.01667
1191.41	0.02433	1191.41	0.022	1191.41	0.01733	1191.41	0.01067
1210.94	0.014	1210.94	0.02133	1210.94	0.01533	1210.94	0.014
1230.47	0.018	1230.47	0.019	1230.47	0.01467	1230.47	0.01067
1250	0.01867	1250	0.01833	1250	0.01167	1250	0.015
1269.53	0.019	1269.53	0.02033	1269.53	0.01933	1269.53	0.013
1289.06	0.019	1289.06	0.019	1289.06	0.018	1289.06	0.014
1308.59	0.015	1308.59	0.01767	1308.59	0.012	1308.59	0.01333
1328.12	0.01533	1328.12	0.01867	1328.12	0.01433	1328.12	0.012
1347.66	0.021	1347.66	0.01933	1347.66	0.01267	1347.66	0.01333
1367.19	0.02167	1367.19	0.01967	1367.19	0.01933	1367.19	0.01367
1386.72	0.019	1386.72	0.02133	1386.72	0.01667	1386.72	0.01467
1406.25	0.019	1406.25	0.017	1406.25	0.014	1406.25	0.015
1425.78	0.02133	1425.78	0.018	1425.78	0.01367	1425.78	0.01533
1445.31	0.01667	1445.31	0.01633	1445.31	0.016	1445.31	0.01133
1464.84	0.02	1464.84	0.02133	1464.84	0.01367	1464.84	0.01
1484.38	0.01933	1484.38	0.01933	1484.38	0.01167	1484.38	0.011
1503.91	0.02	1503.91	0.02133	1503.91	0.01267	1503.91	0.013
1523.44	0.01867	1523.44	0.014	1523.44	0.01633	1523.44	0.012
1542.97	0.018	1542.97	0.01633	1542.97	0.019	1542.97	0.01533
1562.5	0.016	1562.5	0.016	1562.5	0.013	1562.5	0.018
1582.03	0.01833	1582.03	0.01667	1582.03	0.01467	1582.03	0.00967
1601.56	0.01733	1601.56	0.02033	1601.56	0.009	1601.56	0.01133
1621.09	0.019	1621.09	0.01933	1621.09	0.01733	1621.09	0.01067
1640.62	0.016	1640.62	0.017	1640.62	0.01433	1640.62	0.013
1660.16	0.01267	1660.16	0.017	1660.16	0.01367	1660.16	0.01333
1679.69	0.01633	1679.69	0.01367	1679.69	0.02067	1679.69	0.013
1699.22	0.015	1699.22	0.01633	1699.22	0.01567	1699.22	0.014
1718.75	0.019	1718.75	0.01333	1718.75	0.02	1718.75	0.01433
1738.28	0.01933	1738.28	0.018	1738.28	0.01767	1738.28	0.01133
1757.81	0.01667	1757.81	0.02	1757.81	0.011	1757.81	0.009
1777.34	0.015	1777.34	0.021	1777.34	0.01367	1777.34	0.01367
1796.88	0.02033	1796.88	0.01333	1796.88	0.01433	1796.88	0.01167
1816.41	0.01667	1816.41	0.01233	1816.41	0.011	1816.41	0.011
1835.94	0.017	1835.94	0.01533	1835.94	0.01367	1835.94	0.008
1855.47	0.01633	1855.47	0.015	1855.47	0.013	1855.47	0.01433
1875	0.01633	1875	0.01867	1875	0.01133	1875	0.014
1894.53	0.01767	1894.53	0.01733	1894.53	0.01433	1894.53	0.012
1914.06	0.01933	1914.06	0.01133	1914.06	0.01333	1914.06	0.01267
1933.59	0.018	1933.59	0.02	1933.59	0.014	1933.59	0.01367
1953.12	0.02	1953.12	0.01667	1953.12	0.01633	1953.12	0.01033
1972.66	0.01333	1972.66	0.015	1972.66	0.01067	1972.66	0.01233
1992.19	0.017	1992.19	0.01333	1992.19	0.01133	1992.19	0.01367
2011.72	0.01433	2011.72	0.017	2011.72	0.013	2011.72	0.00667
2031.25	0.01967	2031.25	0.01433	2031.25	0.01433	2031.25	0.00933
2050.78	0.01867	2050.78	0.01467	2050.78	0.01233	2050.78	0.01267
2070.31	0.017	2070.31	0.012	2070.31	0.01467	2070.31	0.00933
2089.84	0.013	2089.84	0.013	2089.84	0.014	2089.84	0.01233
2109.38	0.01633	2109.38	0.014	2109.38	0.018	2109.38	0.01033
2128.91	0.00833	2128.91	0.015	2128.91	0.01167	2128.91	0.01067
2148.44	0.013	2148.44	0.016	2148.44	0.014	2148.44	0.01033
2167.97	0.01433	2167.97	0.01533	2167.97	0.01467	2167.97	0.01467
2187.5	0.011	2187.5	0.01467	2187.5	0.01467	2187.5	0.00933
2207.03	0.01267	2207.03	0.012	2207.03	0.01367	2207.03	0.00767
2226.56	0.014	2226.56	0.01267	2226.56	0.01133	2226.56	0.00933
2246.09	0.01067	2246.09	0.018	2246.09	0.012	2246.09	0.008
2265.62	0.01767	2265.62	0.013	2265.62	0.01267	2265.62	0.01167
2285.16	0.01533	2285.16	0.016	2285.16	0.01233	2285.16	0.01133
2304.69	0.017	2304.69	0.01767	2304.69	0.01	2304.69	0.009
2324.22	0.011	2324.22	0.014	2324.22	0.01267	2324.22	0.00967
2343.75	0.01267	2343.75	0.01533	2343.75	0.01033	2343.75	0.009
2363.28	0.01367	2363.28	0.01033	2363.28	0.01067	2363.28	0.01167
2382.81	0.01067	2382.81	0.01633	2382.81	0.011	2382.81	0.011
2402.34	0.01433	2402.34	0.01567	2402.34	0.012	2402.34	0.01267
2421.88	0.01533	2421.88	0.01667	2421.88	0.01533	2421.88	0.01033
2441.41	0.02033	2441.41	0.018	2441.41	0.01733	2441.41	0.012
2460.94	0.013	2460.94	0.01233	2460.94	0.01467	2460.94	0.01267
2480.47	0.014	2480.47	0.01467	2480.47	0.01633	2480.47	0.011
2500	0.01267	2500	0.011	2500	0.01433	2500	0.009
2519.53	0.01333	2519.53	0.01333	2519.53	0.011	2519.53	0.01133
2539.06	0.013	2539.06	0.016	2539.06	0.01433	2539.06	0.012
2558.59	0.00733	2558.59	0.011	2558.59	0.011	2558.59	0.014
2578.12	0.01367	2578.12	0.016	2578.12	0.01333	2578.12	0.01167
2597.66	0.012	2597.66	0.01267	2597.66	0.01133	2597.66	0.012
2617.19	0.01133	2617.19	0.01567	2617.19	0.01367	2617.19	0.011
2636.72	0.01033	2636.72	0.01167	2636.72	0.01533	2636.72	0.008
2656.25	0.012	2656.25	0.01167	2656.25	0.013	2656.25	0.01033
2675.78	0.01233	2675.78	0.01167	2675.78	0.01133	2675.78	0.01067
2695.31	0.01167	2695.31	0.016	2695.31	0.01267	2695.31	0.01367
2714.84	0.014	2714.84	0.012	2714.84	0.00967	2714.84	0.009
2734.38	0.014	2734.38	0.01333	2734.38	0.01	2734.38	0.012
2753.91	0.01133	2753.91	0.01433	2753.91	0.014	2753.91	0.01133
2773.44	0.014	2773.44	0.01233	2773.44	0.016	2773.44	0.01333
2792.97	0.01733	2792.97	0.01033	2792.97	0.01667	2792.97	0.008
2812.5	0.01267	2812.5	0.01267	2812.5	0.01333	2812.5	0.00967
2832.03	0.01133	2832.03	0.01267	2832.03	0.008	2832.03	0.01433
2851.56	0.014	2851.56	0.01033	2851.56	0.014	2851.56	0.012
2871.09	0.01167	2871.09	0.01867	2871.09	0.01533	2871.09	0.011
2890.62	0.01133	2890.62	0.014	2890.62	0.01333	2890.62	0.012
2910.16	0.00933	2910.16	0.00967	2910.16	0.013	2910.16	0.012
2929.69	0.01433	2929.69	0.01333	2929.69	0.01367	2929.69	0.01
2949.22	0.01167	2949.22	0.01067	2949.22	0.01033	2949.22	0.01267
2968.75	0.011	2968.75	0.01467	2968.75	0.00967	2968.75	0.015
2988.28	0.01367	2988.28	0.01267	2988.28	0.013	2988.28	0.01233
3007.81	0.01433	3007.81	0.013	3007.81	0.01433	3007.81	0.013
3027.34	0.01133	3027.34	0.01667	3027.34	0.01267	3027.34	0.00867
3046.88	0.01133	3046.88	0.01167	3046.88	0.015	3046.88	0.01167
3066.41	0.017	3066.41	0.01667	3066.41	0.01333	3066.41	0.00933
3085.94	0.014	3085.94	0.01333	3085.94	0.012	3085.94	0.01033
3105.47	0.01467	3105.47	0.012	3105.47	0.011	3105.47	0.01033
3125	0.01467	3125	0.012	3125	0.015	3125	0.01067
3144.53	0.011	3144.53	0.01367	3144.53	0.01267	3144.53	0.01233
3164.06	0.01433	3164.06	0.012	3164.06	0.01233	3164.06	0.012
3183.59	0.01367	3183.59	0.01067	3183.59	0.01033	3183.59	0.008
3203.12	0.00933	3203.12	0.01067	3203.12	0.01533	3203.12	0.012
3222.66	0.01067	3222.66	0.01133	3222.66	0.012	3222.66	0.012
3242.19	0.008	3242.19	0.015	3242.19	0.013	3242.19	0.01067
3261.72	0.011	3261.72	0.013	3261.72	0.011	3261.72	0.01233
3281.25	0.01233	3281.25	0.01267	3281.25	0.01167	3281.25	0.01
3300.78	0.00767	3300.78	0.01067	3300.78	0.01233	3300.78	0.01
3320.31	0.01233	3320.31	0.01033	3320.31	0.013	3320.31	0.01
3339.84	0.01067	3339.84	0.01433	3339.84	0.01033	3339.84	0.01133
3359.38	0.01267	3359.38	0.011	3359.38	0.01467	3359.38	0.011
3378.91	0.00967	3378.91	0.01233	3378.91	0.013	3378.91	0.00733
3398.44	0.01033	3398.44	0.01333	3398.44	0.009	3398.44	0.00833
3417.97	0.01033	3417.97	0.01	3417.97	0.01067	3417.97	0.01
3437.5	0.01267	3437.5	0.012	3437.5	0.01133	3437.5	0.00833
3457.03	0.00833	3457.03	0.013	3457.03	0.01333	3457.03	0.01167
3476.56	0.01367	3476.56	0.01133	3476.56	0.013	3476.56	0.01333
3496.09	0.01067	3496.09	0.01033	3496.09	0.01	3496.09	0.00967
3515.62	0.01	3515.62	0.00767	3515.62	0.014	3515.62	0.01033
3535.16	0.01033	3535.16	0.01367	3535.16	0.007	3535.16	0.00933
3554.69	0.011	3554.69	0.01467	3554.69	0.01033	3554.69	0.011
3574.22	0.007	3574.22	0.01133	3574.22	0.014	3574.22	0.011
3593.75	0.01067	3593.75	0.01267	3593.75	0.008	3593.75	0.01033
3613.28	0.012	3613.28	0.01167	3613.28	0.01267	3613.28	0.01067
3632.81	0.00867	3632.81	0.01067	3632.81	0.01267	3632.81	0.012
3652.34	0.00867	3652.34	0.011	3652.34	0.014	3652.34	0.01333
3671.88	0.00933	3671.88	0.01533	3671.88	0.01067	3671.88	0.01067
3691.41	0.01033	3691.41	0.01333	3691.41	0.00933	3691.41	0.01167
3710.94	0.01333	3710.94	0.01233	3710.94	0.00933	3710.94	0.009
3730.47	0.00833	3730.47	0.011	3730.47	0.01067	3730.47	0.01167
3750	0.01133	3750	0.00767	3750	0.00967	3750	0.014
3769.53	0.007	3769.53	0.01133	3769.53	0.01167	3769.53	0.00767
3789.06	0.00933	3789.06	0.01367	3789.06	0.016	3789.06	0.01
3808.59	0.01233	3808.59	0.013	3808.59	0.01233	3808.59	0.01167
3828.12	0.01	3828.12	0.01133	3828.12	0.01033	3828.12	0.01167
3847.66	0.00967	3847.66	0.01	3847.66	0.011	3847.66	0.00967
3867.19	0.00967	3867.19	0.01167	3867.19	0.012	3867.19	0.011
3886.72	0.01133	3886.72	0.012	3886.72	0.008	3886.72	0.01067
3906.25	0.00967	3906.25	0.01333	3906.25	0.00833	3906.25	0.01167
3925.78	0.00933	3925.78	0.01033	3925.78	0.00833	3925.78	0.008
3945.31	0.00767	3945.31	0.01	3945.31	0.00933	3945.31	0.01133
3964.84	0.01033	3964.84	0.00967	3964.84	0.01067	3964.84	0.012
3984.38	0.01067	3984.38	0.015	3984.38	0.01267	3984.38	0.01067
4003.91	0.00933	4003.91	0.01067	4003.91	0.00933	4003.91	0.01167
4023.44	0.01	4023.44	0.01267	4023.44	0.009	4023.44	0.01
4042.97	0.00833	4042.97	0.01067	4042.97	0.013	4042.97	0.007
4062.5	0.01	4062.5	0.01167	4062.5	0.00833	4062.5	0.01267
4082.03	0.00767	4082.03	0.01633	4082.03	0.01067	4082.03	0.00833
4101.56	0.01	4101.56	0.01	4101.56	0.01167	4101.56	0.01167
4121.09	0.009	4121.09	0.00967	4121.09	0.01	4121.09	0.01167
4140.62	0.012	4140.62	0.00733	4140.62	0.01267	4140.62	0.007
4160.16	0.01	4160.16	0.01167	4160.16	0.00833	4160.16	0.011
4179.69	0.00867	4179.69	0.01167	4179.69	0.00967	4179.69	0.00733
4199.22	0.00867	4199.22	0.01333	4199.22	0.00833	4199.22	0.01467
4218.75	0.00933	4218.75	0.01433	4218.75	0.01067	4218.75	0.00867
4238.28	0.00667	4238.28	0.01167	4238.28	0.00933	4238.28	0.01233
4257.81	0.01033	4257.81	0.00967	4257.81	0.00967	4257.81	0.00933
4277.34	0.00567	4277.34	0.01033	4277.34	0.01567	4277.34	0.00933
4296.88	0.00733	4296.88	0.01033	4296.88	0.01267	4296.88	0.009
4316.41	0.00767	4316.41	0.012	4316.41	0.009	4316.41	0.01233
4335.94	0.008	4335.94	0.01433	4335.94	0.01367	4335.94	0.01
4355.47	0.01333	4355.47	0.009	4355.47	0.01067	4355.47	0.01233
4375	0.008	4375	0.01	4375	0.012	4375	0.00733
4394.53	0.01	4394.53	0.00933	4394.53	0.01033	4394.53	0.00833
4414.06	0.01067	4414.06	0.01033	4414.06	0.014	4414.06	0.007
4433.59	0.00767	4433.59	0.01067	4433.59	0.00767	4433.59	0.011
4453.12	0.00833	4453.12	0.01	4453.12	0.01	4453.12	0.00967
4472.66	0.00867	4472.66	0.01033	4472.66	0.017	4472.66	0.01033
4492.19	0.00633	4492.19	0.00567	4492.19	0.01167	4492.19	0.00867
4511.72	0.008	4511.72	0.011	4511.72	0.01033	4511.72	0.01267
4531.25	0.01267	4531.25	0.01167	4531.25	0.01067	4531.25	0.00733
4550.78	0.00833	4550.78	0.01033	4550.78	0.00767	4550.78	0.01
4570.31	0.01033	4570.31	0.012	4570.31	0.011	4570.31	0.00667
4589.84	0.00833	4589.84	0.012	4589.84	0.01233	4589.84	0.007
4609.38	0.008	4609.38	0.01067	4609.38	0.00967	4609.38	0.00867
4628.91	0.005	4628.91	0.01	4628.91	0.01133	4628.91	0.014
4648.44	0.008	4648.44	0.011	4648.44	0.00967	4648.44	0.01267
4667.97	0.01	4667.97	0.01	4667.97	0.009	4667.97	0.008
4687.5	0.00767	4687.5	0.01	4687.5	0.01	4687.5	0.007
4707.03	0.00967	4707.03	0.01233	4707.03	0.01133	4707.03	0.00833
4726.56	0.00567	4726.56	0.01367	4726.56	0.008	4726.56	0.011
4746.09	0.00867	4746.09	0.00833	4746.09	0.01	4746.09	0.01033
4765.62	0.007	4765.62	0.009	4765.62	0.00867	4765.62	0.00967
4785.16	0.01167	4785.16	0.009	4785.16	0.01	4785.16	0.01333
4804.69	0.00667	4804.69	0.00933	4804.69	0.008	4804.69	0.008
4824.22	0.00933	4824.22	0.00767	4824.22	0.00967	4824.22	0.00933
4843.75	0.01033	4843.75	0.00567	4843.75	0.00933	4843.75	0.009
4863.28	0.008	4863.28	0.00967	4863.28	0.01267	4863.28	0.014
4882.81	0.00733	4882.81	0.01	4882.81	0.00967	4882.81	0.00967
4902.34	0.00833	4902.34	0.01	4902.34	0.011	4902.34	0.011
4921.88	0.011	4921.88	0.00733	4921.88	0.00933	4921.88	0.01067
4941.41	0.01067	4941.41	0.009	4941.41	0.01067	4941.41	0.00967
4960.94	0.00667	4960.94	0.00567	4960.94	0.01067	4960.94	0.00967
4980.47	0.00567	4980.47	0.01033	4980.47	0.00767	4980.47	0.00933
5000	0.007	5000	0.01	5000	0.01133	5000	0.01267
5019.53	0.00933	5019.53	0.01033	5019.53	0.01267	5019.53	0.00867
5039.06	0.00767	5039.06	0.00667	5039.06	0.01233	5039.06	0.008
5058.59	0.007	5058.59	0.011	5058.59	0.013	5058.59	0.01033
5078.12	0.00867	5078.12	0.00933	5078.12	0.011	5078.12	0.00933
5097.66	0.007	5097.66	0.01333	5097.66	0.01	5097.66	0.00967
5117.19	0.007	5117.19	0.00967	5117.19	0.00967	5117.19	0.01133
5136.72	0.00533	5136.72	0.011	5136.72	0.01133	5136.72	0.00733
5156.25	0.00867	5156.25	0.00833	5156.25	0.00767	5156.25	0.01567
5175.78	0.00633	5175.78	0.01067	5175.78	0.015	5175.78	0.01133
5195.31	0.008	5195.31	0.007	5195.31	0.01367	5195.31	0.00733
5214.84	0.00567	5214.84	0.00833	5214.84	0.00833	5214.84	0.008
5234.38	0.00633	5234.38	0.00867	5234.38	0.014	5234.38	0.00967
5253.91	0.00933	5253.91	0.00733	5253.91	0.00867	5253.91	0.00933
5273.44	0.00533	5273.44	0.00933	5273.44	0.00867	5273.44	0.00733
5292.97	0.008	5292.97	0.00867	5292.97	0.006	5292.97	0.00567
5312.5	0.00667	5312.5	0.01467	5312.5	0.00733	5312.5	0.00833
5332.03	0.00967	5332.03	0.012	5332.03	0.01133	5332.03	0.009
5351.56	0.00567	5351.56	0.008	5351.56	0.00967	5351.56	0.009
5371.09	0.009	5371.09	0.00933	5371.09	0.00967	5371.09	0.01133
5390.62	0.00733	5390.62	0.00767	5390.62	0.01233	5390.62	0.00867
5410.16	0.00733	5410.16	0.00867	5410.16	0.00967	5410.16	0.00867
5429.69	0.007	5429.69	0.00833	5429.69	0.012	5429.69	0.012
5449.22	0.009	5449.22	0.00933	5449.22	0.01133	5449.22	0.00833
5468.75	0.00733	5468.75	0.009	5468.75	0.01067	5468.75	0.008
5488.28	0.00667	5488.28	0.009	5488.28	0.01367	5488.28	0.00933
5507.81	0.006	5507.81	0.00867	5507.81	0.00633	5507.81	0.01067
5527.34	0.008	5527.34	0.00867	5527.34	0.01033	5527.34	0.00767
5546.88	0.00567	5546.88	0.00967	5546.88	0.01233	5546.88	0.00933
5566.41	0.005	5566.41	0.01067	5566.41	0.00933	5566.41	0.00867
5585.94	0.00867	5585.94	0.00733	5585.94	0.009	5585.94	0.008
5605.47	0.00567	5605.47	0.01033	5605.47	0.00833	5605.47	0.00967
5625	0.008	5625	0.00767	5625	0.00933	5625	0.00933
5644.53	0.00933	5644.53	0.00667	5644.53	0.00967	5644.53	0.00867
5664.06	0.00767	5664.06	0.01267	5664.06	0.01033	5664.06	0.012
5683.59	0.008	5683.59	0.00833	5683.59	0.01	5683.59	0.01
5703.12	0.00533	5703.12	0.007	5703.12	0.012	5703.12	0.01233
5722.66	0.01067	5722.66	0.00967	5722.66	0.01	5722.66	0.01133
5742.19	0.00533	5742.19	0.00967	5742.19	0.01033	5742.19	0.00933
5761.72	0.006	5761.72	0.009	5761.72	0.01067	5761.72	0.00867
5781.25	0.00767	5781.25	0.011	5781.25	0.012	5781.25	0.009
5800.78	0.006	5800.78	0.00833	5800.78	0.01067	5800.78	0.008
5820.31	0.00667	5820.31	0.008	5820.31	0.01167	5820.31	0.00833
5839.84	0.008	5839.84	0.00833	5839.84	0.00967	5839.84	0.00633
5859.38	0.00733	5859.38	0.00733	5859.38	0.009	5859.38	0.007
5878.91	0.00733	5878.91	0.00833	5878.91	0.014	5878.91	0.008
5898.44	0.007	5898.44	0.009	5898.44	0.00867	5898.44	0.00933
5917.97	0.008	5917.97	0.00867	5917.97	0.01233	5917.97	0.012
5937.5	0.00833	5937.5	0.00967	5937.5	0.009	5937.5	0.00967
5957.03	0.00733	5957.03	0.00867	5957.03	0.00833	5957.03	0.01167
5976.56	0.00467	5976.56	0.009	5976.56	0.01367	5976.56	0.00567
5996.09	0.005	5996.09	0.00867	5996.09	0.00767	5996.09	0.009
6015.62	0.006	6015.62	0.00933	6015.62	0.012	6015.62	0.00933
6035.16	0.007	6035.16	0.00833	6035.16	0.00933	6035.16	0.01133
6054.69	0.006	6054.69	0.00967	6054.69	0.007	6054.69	0.008
6074.22	0.008	6074.22	0.00933	6074.22	0.01067	6074.22	0.01333
6093.75	0.008	6093.75	0.009	6093.75	0.00933	6093.75	0.00933
6113.28	0.00533	6113.28	0.01233	6113.28	0.008	6113.28	0.00733
6132.81	0.00767	6132.81	0.00567	6132.81	0.01033	6132.81	0.00967
6152.34	0.009	6152.34	0.00867	6152.34	0.007	6152.34	0.00967
6171.88	0.00833	6171.88	0.01067	6171.88	0.01	6171.88	0.01167
6191.41	0.00933	6191.41	0.01167	6191.41	0.009	6191.41	0.01067
6210.94	0.007	6210.94	0.00767	6210.94	0.01033	6210.94	0.00767
6230.47	0.00867	6230.47	0.00933	6230.47	0.00833	6230.47	0.00933
6250	0.00433	6250	0.005	6250	0.00967	6250	0.009
6269.53	0.00967	6269.53	0.00933	6269.53	0.01	6269.53	0.00933
6289.06	0.00433	6289.06	0.009	6289.06	0.01067	6289.06	0.00667
6308.59	0.007	6308.59	0.008	6308.59	0.01233	6308.59	0.009
6328.12	0.009	6328.12	0.00733	6328.12	0.012	6328.12	0.00833
6347.66	0.00667	6347.66	0.00667	6347.66	0.011	6347.66	0.00967
6367.19	0.00967	6367.19	0.00733	6367.19	0.012	6367.19	0.00767
6386.72	0.00767	6386.72	0.00633	6386.72	0.009	6386.72	0.009
6406.25	0.00867	6406.25	0.011	6406.25	0.00933	6406.25	0.01
6425.78	0.003	6425.78	0.008	6425.78	0.00833	6425.78	0.009
6445.31	0.007	6445.31	0.00933	6445.31	0.00933	6445.31	0.00933
6464.84	0.008	6464.84	0.009	6464.84	0.01267	6464.84	0.01
6484.38	0.00633	6484.38	0.01233	6484.38	0.01167	6484.38	0.00833
6503.91	0.00667	6503.91	0.00967	6503.91	0.00667	6503.91	0.00967
6523.44	0.00567	6523.44	0.01	6523.44	0.01167	6523.44	0.00867
6542.97	0.00533	6542.97	0.01033	6542.97	0.011	6542.97	0.009
6562.5	0.00767	6562.5	0.01067	6562.5	0.007	6562.5	0.00833
6582.03	0.007	6582.03	0.01167	6582.03	0.00833	6582.03	0.00833
6601.56	0.00533	6601.56	0.006	6601.56	0.01133	6601.56	0.00833
6621.09	0.006	6621.09	0.00967	6621.09	0.011	6621.09	0.01
6640.62	0.00667	6640.62	0.007	6640.62	0.008	6640.62	0.00933
6660.16	0.00667	6660.16	0.00733	6660.16	0.00833	6660.16	0.00933
6679.69	0.005	6679.69	0.00867	6679.69	0.01267	6679.69	0.009
6699.22	0.007	6699.22	0.00933	6699.22	0.01233	6699.22	0.01267
6718.75	0.00833	6718.75	0.01	6718.75	0.00767	6718.75	0.00733
6738.28	0.00733	6738.28	0.006	6738.28	0.00967	6738.28	0.00933
6757.81	0.00567	6757.81	0.008	6757.81	0.00833	6757.81	0.00867
6777.34	0.008	6777.34	0.01267	6777.34	0.00933	6777.34	0.00933
6796.88	0.00633	6796.88	0.00833	6796.88	0.01	6796.88	0.009
6816.41	0.00567	6816.41	0.007	6816.41	0.00967	6816.41	0.01233
6835.94	0.00633	6835.94	0.01033	6835.94	0.01133	6835.94	0.00533
6855.47	0.00533	6855.47	0.00733	6855.47	0.00933	6855.47	0.008
6875	0.008	6875	0.01033	6875	0.00867	6875	0.013
6894.53	0.00567	6894.53	0.00767	6894.53	0.009	6894.53	0.00767
6914.06	0.006	6914.06	0.00933	6914.06	0.013	6914.06	0.00933
6933.59	0.005	6933.59	0.00767	6933.59	0.00767	6933.59	0.007
6953.12	0.007	6953.12	0.01	6953.12	0.00933	6953.12	0.009
6972.66	0.00533	6972.66	0.00667	6972.66	0.009	6972.66	0.00933
6992.19	0.00433	6992.19	0.009	6992.19	0.01667	6992.19	0.009
7011.72	0.008	7011.72	0.009	7011.72	0.01267	7011.72	0.00733
7031.25	0.00833	7031.25	0.012	7031.25	0.009	7031.25	0.01133
7050.78	0.00433	7050.78	0.005	7050.78	0.00533	7050.78	0.006
7070.31	0.008	7070.31	0.00733	7070.31	0.01033	7070.31	0.00867
7089.84	0.006	7089.84	0.00833	7089.84	0.01333	7089.84	0.009
7109.38	0.00933	7109.38	0.01	7109.38	0.00933	7109.38	0.00733
7128.91	0.00467	7128.91	0.008	7128.91	0.00667	7128.91	0.01133
7148.44	0.00467	7148.44	0.00733	7148.44	0.00767	7148.44	0.00833
7167.97	0.003	7167.97	0.00633	7167.97	0.00533	7167.97	0.00933
7187.5	0.007	7187.5	0.00833	7187.5	0.00933	7187.5	0.00767
7207.03	0.00833	7207.03	0.01333	7207.03	0.01033	7207.03	0.008
7226.56	0.00533	7226.56	0.00833	7226.56	0.00967	7226.56	0.01
7246.09	0.00533	7246.09	0.007	7246.09	0.00833	7246.09	0.00867
7265.62	0.00567	7265.62	0.00733	7265.62	0.008	7265.62	0.00767
7285.16	0.00633	7285.16	0.00833	7285.16	0.007	7285.16	0.008
7304.69	0.00633	7304.69	0.01033	7304.69	0.01067	7304.69	0.007
7324.22	0.007	7324.22	0.00733	7324.22	0.00933	7324.22	0.009
7343.75	0.00933	7343.75	0.00833	7343.75	0.008	7343.75	0.00733
7363.28	0.00533	7363.28	0.011	7363.28	0.00867	7363.28	0.008
7382.81	0.006	7382.81	0.00867	7382.81	0.01067	7382.81	0.00833
7402.34	0.00633	7402.34	0.00967	7402.34	0.00867	7402.34	0.01267
7421.88	0.00567	7421.88	0.00567	7421.88	0.007	7421.88	0.00833
7441.41	0.00467	7441.41	0.00333	7441.41	0.008	7441.41	0.00933
7460.94	0.00667	7460.94	0.00833	7460.94	0.00967	7460.94	0.00767
7480.47	0.00633	7480.47	0.00967	7480.47	0.00967	7480.47	0.01033
7500	0.00467	7500	0.007	7500	0.00833	7500	0.007
7519.53	0.00433	7519.53	0.00833	7519.53	0.008	7519.53	0.008
7539.06	0.00633	7539.06	0.00733	7539.06	0.00833	7539.06	0.01
7558.59	0.005	7558.59	0.00867	7558.59	0.00667	7558.59	0.006
7578.12	0.007	7578.12	0.008	7578.12	0.00867	7578.12	0.01267
7597.66	0.00767	7597.66	0.00867	7597.66	0.008	7597.66	0.008
7617.19	0.00667	7617.19	0.009	7617.19	0.008	7617.19	0.00933
7636.72	0.005	7636.72	0.012	7636.72	0.01167	7636.72	0.00633
7656.25	0.004	7656.25	0.00867	7656.25	0.008	7656.25	0.008
7675.78	0.00667	7675.78	0.00867	7675.78	0.01067	7675.78	0.006
7695.31	0.00633	7695.31	0.01033	7695.31	0.009	7695.31	0.007
7714.84	0.00467	7714.84	0.005	7714.84	0.00733	7714.84	0.00833
7734.38	0.00433	7734.38	0.007	7734.38	0.01033	7734.38	0.00433
7753.91	0.00833	7753.91	0.00633	7753.91	0.00633	7753.91	0.00733
7773.44	0.005	7773.44	0.00833	7773.44	0.00733	7773.44	0.01067
7792.97	0.00667	7792.97	0.00833	7792.97	0.00533	7792.97	0.00867
7812.5	0.006	7812.5	0.00733	7812.5	0.01267	7812.5	0.00767
7832.03	0.00567	7832.03	0.01067	7832.03	0.01333	7832.03	0.01033
7851.56	0.00533	7851.56	0.00967	7851.56	0.00533	7851.56	0.00733
7871.09	0.006	7871.09	0.008	7871.09	0.01	7871.09	0.012
7890.62	0.00567	7890.62	0.008	7890.62	0.011	7890.62	0.00733
7910.16	0.00533	7910.16	0.00667	7910.16	0.01133	7910.16	0.008
7929.69	0.00633	7929.69	0.00667	7929.69	0.00933	7929.69	0.00967
7949.22	0.00533	7949.22	0.00767	7949.22	0.00867	7949.22	0.00967
7968.75	0.005	7968.75	0.00767	7968.75	0.00867	7968.75	0.009
7988.28	0.00667	7988.28	0.006	7988.28	0.008	7988.28	0.009
8007.81	0.00567	8007.81	0.00733	8007.81	0.00967	8007.81	0.008
8027.34	0.00333	8027.34	0.007	8027.34	0.00867	8027.34	0.005
8046.88	0.00633	8046.88	0.00533	8046.88	0.01033	8046.88	0.00733
8066.41	0.00633	8066.41	0.00867	8066.41	0.01067	8066.41	0.005
8085.94	0.00633	8085.94	0.00633	8085.94	0.00733	8085.94	0.00867
8105.47	0.00467	8105.47	0.00867	8105.47	0.012	8105.47	0.00667
8125	0.00633	8125	0.007	8125	0.00833	8125	0.01167
8144.53	0.00533	8144.53	0.00667	8144.53	0.01133	8144.53	0.01067
8164.06	0.00733	8164.06	0.00833	8164.06	0.00833	8164.06	0.01067
8183.59	0.00667	8183.59	0.00967	8183.59	0.008	8183.59	0.01067
8203.12	0.00267	8203.12	0.01	8203.12	0.01	8203.12	0.00933
8222.66	0.00533	8222.66	0.00633	8222.66	0.01033	8222.66	0.00767
8242.19	0.00967	8242.19	0.00567	8242.19	0.011	8242.19	0.007
8261.72	0.00567	8261.72	0.00433	8261.72	0.00733	8261.72	0.00633
8281.25	0.00533	8281.25	0.00733	8281.25	0.00833	8281.25	0.01133
8300.78	0.00733	8300.78	0.00967	8300.78	0.006	8300.78	0.008
8320.31	0.00533	8320.31	0.00767	8320.31	0.00633	8320.31	0.009
8339.84	0.00633	8339.84	0.007	8339.84	0.00867	8339.84	0.00833
8359.38	0.00267	8359.38	0.00867	8359.38	0.01067	8359.38	0.008
8378.91	0.004	8378.91	0.007	8378.91	0.00967	8378.91	0.00733
8398.44	0.006	8398.44	0.01033	8398.44	0.01	8398.44	0.01133
8417.97	0.00533	8417.97	0.00833	8417.97	0.012	8417.97	0.006
8437.5	0.00433	8437.5	0.009	8437.5	0.01067	8437.5	0.007
8457.03	0.00467	8457.03	0.00767	8457.03	0.00833	8457.03	0.00867
8476.56	0.00467	8476.56	0.00867	8476.56	0.00733	8476.56	0.00667
8496.09	0.00633	8496.09	0.00833	8496.09	0.00533	8496.09	0.00633
8515.62	0.005	8515.62	0.006	8515.62	0.011	8515.62	0.00933
8535.16	0.00367	8535.16	0.007	8535.16	0.007	8535.16	0.00867
8554.69	0.002	8554.69	0.00567	8554.69	0.00733	8554.69	0.00867
8574.22	0.006	8574.22	0.00867	8574.22	0.01233	8574.22	0.00867
8593.75	0.003	8593.75	0.00833	8593.75	0.01067	8593.75	0.01133
8613.28	0.00333	8613.28	0.008	8613.28	0.00867	8613.28	0.007
8632.81	0.00667	8632.81	0.01033	8632.81	0.00567	8632.81	0.01033
8652.34	0.00333	8652.34	0.00767	8652.34	0.011	8652.34	0.009
8671.88	0.005	8671.88	0.005	8671.88	0.008	8671.88	0.007
8691.41	0.00467	8691.41	0.006	8691.41	0.00733	8691.41	0.006
8710.94	0.00433	8710.94	0.007	8710.94	0.008	8710.94	0.01067
8730.47	0.00433	8730.47	0.011	8730.47	0.00933	8730.47	0.006
8750	0.00233	8750	0.009	8750	0.006	8750	0.01067
8769.53	0.005	8769.53	0.00833	8769.53	0.01133	8769.53	0.00533
8789.06	0.00533	8789.06	0.00733	8789.06	0.007	8789.06	0.00833
8808.59	0.005	8808.59	0.00733	8808.59	0.00867	8808.59	0.00767
8828.12	0.006	8828.12	0.01	8828.12	0.01	8828.12	0.009
8847.66	0.003	8847.66	0.00733	8847.66	0.00833	8847.66	0.00667
8867.19	0.00233	8867.19	0.008	8867.19	0.00833	8867.19	0.00967
8886.72	0.00467	8886.72	0.00567	8886.72	0.00933	8886.72	0.007
8906.25	0.00633	8906.25	0.00833	8906.25	0.01033	8906.25	0.008
8925.78	0.00433	8925.78	0.00567	8925.78	0.01	8925.78	0.00733
8945.31	0.006	8945.31	0.00667	8945.31	0.009	8945.31	0.00933
8964.84	0.00567	8964.84	0.00733	8964.84	0.00767	8964.84	0.00567
8984.38	0.006	8984.38	0.00767	8984.38	0.007	8984.38	0.01
9003.91	0.00567	9003.91	0.00867	9003.91	0.009	9003.91	0.00567
9023.44	0.003	9023.44	0.00767	9023.44	0.00567	9023.44	0.00967
9042.97	0.00667	9042.97	0.00767	9042.97	0.00767	9042.97	0.01033
9062.5	0.00233	9062.5	0.007	9062.5	0.008	9062.5	0.00467
9082.03	0.00533	9082.03	0.00567	9082.03	0.00933	9082.03	0.00867
9101.56	0.00267	9101.56	0.00833	9101.56	0.00967	9101.56	0.00767
9121.09	0.005	9121.09	0.00633	9121.09	0.00833	9121.09	0.007
9140.62	0.003	9140.62	0.008	9140.62	0.00933	9140.62	0.00967
9160.16	0.004	9160.16	0.00933	9160.16	0.008	9160.16	0.00567
9179.69	0.00567	9179.69	0.01	9179.69	0.00767	9179.69	0.007
9199.22	0.00333	9199.22	0.00867	9199.22	0.00733	9199.22	0.00667
9218.75	0.004	9218.75	0.00767	9218.75	0.00867	9218.75	0.009
9238.28	0.004	9238.28	0.00567	9238.28	0.009	9238.28	0.00933
9257.81	0.00433	9257.81	0.00767	9257.81	0.00933	9257.81	0.00967
9277.34	0.00533	9277.34	0.007	9277.34	0.00767	9277.34	0.00933
9296.88	0.006	9296.88	0.00533	9296.88	0.00833	9296.88	0.00533
9316.41	0.00367	9316.41	0.008	9316.41	0.00733	9316.41	0.00967
9335.94	0.00467	9335.94	0.00867	9335.94	0.00867	9335.94	0.00933
9355.47	0.00333	9355.47	0.006	9355.47	0.009	9355.47	0.00633
9375	0.00333	9375	0.00633	9375	0.00867	9375	0.00933
9394.53	0.00633	9394.53	0.008	9394.53	0.00667	9394.53	0.009
9414.06	0.00233	9414.06	0.01033	9414.06	0.006	9414.06	0.007
9433.59	0.00467	9433.59	0.00567	9433.59	0.006	9433.59	0.00767
9453.12	0.00433	9453.12	0.00533	9453.12	0.00867	9453.12	0.00867
9472.66	0.00467	9472.66	0.01033	9472.66	0.00767	9472.66	0.00733
9492.19	0.00467	9492.19	0.00833	9492.19	0.00967	9492.19	0.00933
9511.72	0.00467	9511.72	0.00767	9511.72	0.013	9511.72	0.01033
9531.25	0.00367	9531.25	0.01033	9531.25	0.005	9531.25	0.01
9550.78	0.00467	9550.78	0.00633	9550.78	0.00667	9550.78	0.01
9570.31	0.006	9570.31	0.00767	9570.31	0.00933	9570.31	0.01133
9589.84	0.00433	9589.84	0.00667	9589.84	0.00733	9589.84	0.008
9609.38	0.006	9609.38	0.00667	9609.38	0.011	9609.38	0.008
9628.91	0.00533	9628.91	0.008	9628.91	0.00933	9628.91	0.00733
9648.44	0.005	9648.44	0.007	9648.44	0.00667	9648.44	0.00733
9667.97	0.00533	9667.97	0.00767	9667.97	0.01067	9667.97	0.00867
9687.5	0.005	9687.5	0.01	9687.5	0.00967	9687.5	0.00767
9707.03	0.00867	9707.03	0.007	9707.03	0.00733	9707.03	0.007
9726.56	0.00467	9726.56	0.00867	9726.56	0.01133	9726.56	0.00567
9746.09	0.00367	9746.09	0.00533	9746.09	0.00967	9746.09	0.007
9765.62	0.004	9765.62	0.007	9765.62	0.006	9765.62	0.006
9785.16	0.00533	9785.16	0.00833	9785.16	0.007	9785.16	0.00733
9804.69	0.00567	9804.69	0.00933	9804.69	0.00833	9804.69	0.009
9824.22	0.005	9824.22	0.00867	9824.22	0.008	9824.22	0.009
9843.75	0.003	9843.75	0.006	9843.75	0.01	9843.75	0.00733
9863.28	0.00667	9863.28	0.00733	9863.28	0.00733	9863.28	0.00767
9882.81	0.005	9882.81	0.00967	9882.81	0.00867	9882.81	0.00767
9902.34	0.004	9902.34	0.008	9902.34	0.009	9902.34	0.00867
9921.88	0.00533	9921.88	0.00533	9921.88	0.00733	9921.88	0.00633
9941.41	0.00533	9941.41	0.00733	9941.41	0.00867	9941.41	0.00867
9960.94	0.00367	9960.94	0.006	9960.94	0.00633	9960.94	0.01233
9980.47	0.00433	9980.47	0.004	9980.47	0.009	9980.47	0.00967
10000	0.005	10000	0.00833	10000	0.00467	10000	0.00533
10019.5	0.003	10019.5	0.00633	10019.5	0.008	10019.5	0.00767
10039.1	0.003	10039.1	0.00633	10039.1	0.009	10039.1	0.00733
10058.6	0.006	10058.6	0.006	10058.6	0.01033	10058.6	0.011
10078.1	0.006	10078.1	0.00567	10078.1	0.00867	10078.1	0.00667
10097.7	0.00433	10097.7	0.00533	10097.7	0.00767	10097.7	0.00967
10117.2	0.003	10117.2	0.007	10117.2	0.00733	10117.2	0.00633
10136.7	0.00467	10136.7	0.00633	10136.7	0.00767	10136.7	0.00867
10156.2	0.00567	10156.2	0.01267	10156.2	0.01167	10156.2	0.00833
10175.8	0.00433	10175.8	0.00633	10175.8	0.00867	10175.8	0.00633
10195.3	0.005	10195.3	0.006	10195.3	0.00933	10195.3	0.00667
10214.8	0.005	10214.8	0.007	10214.8	0.00667	10214.8	0.01
10234.4	0.00433	10234.4	0.008	10234.4	0.00667	10234.4	0.01067
10253.9	0.004	10253.9	0.00733	10253.9	0.006	10253.9	0.00867
10273.4	0.00567	10273.4	0.01	10273.4	0.007	10273.4	0.01033
10293	0.00633	10293	0.00533	10293	0.00833	10293	0.006
10312.5	0.006	10312.5	0.00533	10312.5	0.01	10312.5	0.01133
10332	0.00433	10332	0.009	10332	0.01067	10332	0.00867
10351.6	0.00567	10351.6	0.00633	10351.6	0.01133	10351.6	0.00833
10371.1	0.004	10371.1	0.00733	10371.1	0.00867	10371.1	0.007
10390.6	0.005	10390.6	0.005	10390.6	0.00867	10390.6	0.00767
10410.2	0.00633	10410.2	0.01	10410.2	0.00967	10410.2	0.008
10429.7	0.00333	10429.7	0.00333	10429.7	0.00767	10429.7	0.009
10449.2	0.00367	10449.2	0.005	10449.2	0.00667	10449.2	0.00833
10468.8	0.006	10468.8	0.00767	10468.8	0.00867	10468.8	0.008
10488.3	0.00667	10488.3	0.00467	10488.3	0.00833	10488.3	0.00567
10507.8	0.007	10507.8	0.007	10507.8	0.00867	10507.8	0.01233
10527.3	0.00467	10527.3	0.00833	10527.3	0.008	10527.3	0.00733
10546.9	0.00533	10546.9	0.005	10546.9	0.00867	10546.9	0.00733
10566.4	0.00467	10566.4	0.00833	10566.4	0.00933	10566.4	0.00767
10585.9	0.00267	10585.9	0.00933	10585.9	0.00933	10585.9	0.006
10605.5	0.005	10605.5	0.00767	10605.5	0.00367	10605.5	0.00733
10625	0.00367	10625	0.00567	10625	0.00967	10625	0.009
10644.5	0.00533	10644.5	0.00667	10644.5	0.00833	10644.5	0.00667
10664.1	0.00433	10664.1	0.006	10664.1	0.00733	10664.1	0.008
10683.6	0.00433	10683.6	0.009	10683.6	0.00833	10683.6	0.00767
10703.1	0.00633	10703.1	0.009	10703.1	0.01033	10703.1	0.01033
10722.7	0.004	10722.7	0.00733	10722.7	0.00533	10722.7	0.007
10742.2	0.00367	10742.2	0.00633	10742.2	0.00567	10742.2	0.00833
10761.7	0.00533	10761.7	0.00533	10761.7	0.00667	10761.7	0.00767
10781.2	0.00433	10781.2	0.00567	10781.2	0.00767	10781.2	0.00867
10800.8	0.00533	10800.8	0.00667	10800.8	0.00533	10800.8	0.007
10820.3	0.00733	10820.3	0.007	10820.3	0.00933	10820.3	0.00833
10839.8	0.00467	10839.8	0.007	10839.8	0.00733	10839.8	0.01033
10859.4	0.004	10859.4	0.00433	10859.4	0.01133	10859.4	0.00567
10878.9	0.003	10878.9	0.006	10878.9	0.009	10878.9	0.00733
10898.4	0.004	10898.4	0.008	10898.4	0.00633	10898.4	0.008
10918	0.00467	10918	0.00533	10918	0.007	10918	0.005
10937.5	0.004	10937.5	0.008	10937.5	0.00767	10937.5	0.008
10957	0.00267	10957	0.005	10957	0.00767	10957	0.00833
10976.6	0.003	10976.6	0.007	10976.6	0.008	10976.6	0.006
10996.1	0.004	10996.1	0.00667	10996.1	0.00633	10996.1	0.013
11015.6	0.005	11015.6	0.00633	11015.6	0.00633	11015.6	0.007
11035.2	0.00567	11035.2	0.007	11035.2	0.00667	11035.2	0.00767
11054.7	0.00367	11054.7	0.005	11054.7	0.007	11054.7	0.00433
11074.2	0.00233	11074.2	0.00833	11074.2	0.01167	11074.2	0.009
11093.8	0.004	11093.8	0.00833	11093.8	0.009	11093.8	0.00567
11113.3	0.00267	11113.3	0.00933	11113.3	0.006	11113.3	0.00867
11132.8	0.003	11132.8	0.006	11132.8	0.00933	11132.8	0.00567
11152.3	0.00433	11152.3	0.00433	11152.3	0.007	11152.3	0.00767
11171.9	0.00667	11171.9	0.00633	11171.9	0.01367	11171.9	0.00633
11191.4	0.00367	11191.4	0.006	11191.4	0.008	11191.4	0.00867
11210.9	0.00533	11210.9	0.01133	11210.9	0.008	11210.9	0.00967
11230.5	0.003	11230.5	0.00667	11230.5	0.00933	11230.5	0.00933
11250	0.005	11250	0.00667	11250	0.00567	11250	0.00667
11269.5	0.00367	11269.5	0.00767	11269.5	0.008	11269.5	0.00833
11289.1	0.00567	11289.1	0.00567	11289.1	0.00833	11289.1	0.008
11308.6	0.004	11308.6	0.00533	11308.6	0.00933	11308.6	0.00733
11328.1	0.001	11328.1	0.009	11328.1	0.00733	11328.1	0.008
11347.7	0.003	11347.7	0.005	11347.7	0.007	11347.7	0.00567
11367.2	0.00467	11367.2	0.00733	11367.2	0.00933	11367.2	0.00633
11386.7	0.006	11386.7	0.00867	11386.7	0.00833	11386.7	0.00767
11406.2	0.00467	11406.2	0.00833	11406.2	0.009	11406.2	0.00733
11425.8	0.00567	11425.8	0.00767	11425.8	0.00767	11425.8	0.01067
11445.3	0.00533	11445.3	0.00567	11445.3	0.00867	11445.3	0.00633
11464.8	0.00267	11464.8	0.00733	11464.8	0.006	11464.8	0.00567
11484.4	0.00567	11484.4	0.00733	11484.4	0.009	11484.4	0.00933
11503.9	0.005	11503.9	0.00667	11503.9	0.009	11503.9	0.01067
11523.4	0.006	11523.4	0.00467	11523.4	0.01133	11523.4	0.01
11543	0.005	11543	0.01	11543	0.00833	11543	0.00767
11562.5	0.00433	11562.5	0.00667	11562.5	0.00967	11562.5	0.01033
11582	0.005	11582	0.007	11582	0.00633	11582	0.008
11601.6	0.00467	11601.6	0.00733	11601.6	0.01067	11601.6	0.00967
11621.1	0.00433	11621.1	0.00667	11621.1	0.00567	11621.1	0.007
11640.6	0.005	11640.6	0.005	11640.6	0.00867	11640.6	0.00967
11660.2	0.00567	11660.2	0.007	11660.2	0.00767	11660.2	0.00533
11679.7	0.00633	11679.7	0.00567	11679.7	0.00967	11679.7	0.00833
11699.2	0.00533	11699.2	0.00633	11699.2	0.007	11699.2	0.01
11718.8	0.00333	11718.8	0.005	11718.8	0.00767	11718.8	0.01
11738.3	0.00467	11738.3	0.00567	11738.3	0.00933	11738.3	0.00633
11757.8	0.00533	11757.8	0.00667	11757.8	0.00733	11757.8	0.00833
11777.3	0.00533	11777.3	0.01033	11777.3	0.008	11777.3	0.00967
11796.9	0.004	11796.9	0.00967	11796.9	0.00833	11796.9	0.00933
11816.4	0.005	11816.4	0.00733	11816.4	0.009	11816.4	0.01067
11835.9	0.00367	11835.9	0.006	11835.9	0.009	11835.9	0.01
11855.5	0.00533	11855.5	0.00767	11855.5	0.00833	11855.5	0.009
11875	0.00233	11875	0.00667	11875	0.012	11875	0.00533
11894.5	0.00367	11894.5	0.005	11894.5	0.00967	11894.5	0.00633
11914.1	0.00433	11914.1	0.01	11914.1	0.00933	11914.1	0.01067
11933.6	0.00533	11933.6	0.00633	11933.6	0.00833	11933.6	0.009
11953.1	0.004	11953.1	0.00633	11953.1	0.009	11953.1	0.00933
11972.7	0.00433	11972.7	0.00833	11972.7	0.00767	11972.7	0.00667
11992.2	0.005	11992.2	0.00433	11992.2	0.007	11992.2	0.00667
12011.7	0.00333	12011.7	0.00867	12011.7	0.01033	12011.7	0.00567
12031.2	0.00467	12031.2	0.006	12031.2	0.00567	12031.2	0.00933
12050.8	0.00433	12050.8	0.008	12050.8	0.007	12050.8	0.01067
12070.3	0.00267	12070.3	0.00733	12070.3	0.00733	12070.3	0.00633
12089.8	0.00333	12089.8	0.00633	12089.8	0.008	12089.8	0.01067
12109.4	0.003	12109.4	0.006	12109.4	0.00733	12109.4	0.00767
12128.9	0.00333	12128.9	0.00533	12128.9	0.01133	12128.9	0.00967
12148.4	0.004	12148.4	0.007	12148.4	0.00933	12148.4	0.008
12168	0.00367	12168	0.006	12168	0.006	12168	0.00733
12187.5	0.007	12187.5	0.007	12187.5	0.00967	12187.5	0.00733
12207	0.00333	12207	0.00833	12207	0.00967	12207	0.00867
12226.6	0.006	12226.6	0.00533	12226.6	0.011	12226.6	0.00567
12246.1	0.00367	12246.1	0.00633	12246.1	0.009	12246.1	0.008
12265.6	0.00367	12265.6	0.00633	12265.6	0.008	12265.6	0.008
12285.2	0.004	12285.2	0.00567	12285.2	0.005	12285.2	0.009
12304.7	0.00333	12304.7	0.005	12304.7	0.00933	12304.7	0.00867
12324.2	0.00567	12324.2	0.00833	12324.2	0.00833	12324.2	0.008
12343.8	0.00267	12343.8	0.006	12343.8	0.00833	12343.8	0.00733
12363.3	0.00333	12363.3	0.008	12363.3	0.00733	12363.3	0.00533
12382.8	0.004	12382.8	0.006	12382.8	0.009	12382.8	0.00667
12402.3	0.00433	12402.3	0.00767	12402.3	0.00733	12402.3	0.00633
12421.9	0.004	12421.9	0.00533	12421.9	0.00867	12421.9	0.00467
12441.4	0.00467	12441.4	0.00567	12441.4	0.00733	12441.4	0.00867
12460.9	0.00367	12460.9	0.00667	12460.9	0.00733	12460.9	0.009
12480.5	0.00367	12480.5	0.005	12480.5	0.007	12480.5	0.009
12500	0.002	12500	0.00533	12500	0.007	12500	0.01
12519.5	0.004	12519.5	0.005	12519.5	0.00667	12519.5	0.00967
12539.1	0.004	12539.1	0.00633	12539.1	0.007	12539.1	0.00833
12558.6	0.005	12558.6	0.007	12558.6	0.01167	12558.6	0.00767
12578.1	0.004	12578.1	0.002	12578.1	0.006	12578.1	0.00733
12597.7	0.00533	12597.7	0.00733	12597.7	0.01067	12597.7	0.008
12617.2	0.00567	12617.2	0.007	12617.2	0.008	12617.2	0.00833
12636.7	0.00433	12636.7	0.007	12636.7	0.01067	12636.7	0.00767
12656.2	0.00367	12656.2	0.00667	12656.2	0.00733	12656.2	0.00767
12675.8	0.00333	12675.8	0.005	12675.8	0.007	12675.8	0.006
12695.3	0.00467	12695.3	0.00633	12695.3	0.00833	12695.3	0.00733
12714.8	0.006	12714.8	0.00567	12714.8	0.008	12714.8	0.00567
12734.4	0.00333	12734.4	0.00633	12734.4	0.00767	12734.4	0.007
12753.9	0.00333	12753.9	0.00867	12753.9	0.008	12753.9	0.007
12773.4	0.00333	12773.4	0.00533	12773.4	0.009	12773.4	0.00567
12793	0.00433	12793	0.007	12793	0.009	12793	0.008
12812.5	0.004	12812.5	0.00467	12812.5	0.00867	12812.5	0.00567
12832	0.003	12832	0.005	12832	0.006	12832	0.009
12851.6	0.004	12851.6	0.01033	12851.6	0.00367	12851.6	0.01233
12871.1	0.00367	12871.1	0.00633	12871.1	0.008	12871.1	0.00733
12890.6	0.00467	12890.6	0.00467	12890.6	0.00433	12890.6	0.00833
12910.2	0.00467	12910.2	0.00667	12910.2	0.00933	12910.2	0.009
12929.7	0.002	12929.7	0.00767	12929.7	0.00833	12929.7	0.008
12949.2	0.004	12949.2	0.00367	12949.2	0.009	12949.2	0.00633
12968.8	0.00267	12968.8	0.00733	12968.8	0.00733	12968.8	0.01
12988.3	0.004	12988.3	0.00667	12988.3	0.00633	12988.3	0.00933
13007.8	0.00367	13007.8	0.00467	13007.8	0.00967	13007.8	0.00533
13027.3	0.00367	13027.3	0.005	13027.3	0.00633	13027.3	0.00767
13046.9	0.00433	13046.9	0.005	13046.9	0.00867	13046.9	0.00733
13066.4	0.00667	13066.4	0.00467	13066.4	0.00933	13066.4	0.00633
13085.9	0.00667	13085.9	0.008	13085.9	0.00667	13085.9	0.00767
13105.5	0.00233	13105.5	0.00567	13105.5	0.00833	13105.5	0.00933
13125	0.004	13125	0.009	13125	0.008	13125	0.00733
13144.5	0.00267	13144.5	0.00533	13144.5	0.006	13144.5	0.011
13164.1	0.004	13164.1	0.00733	13164.1	0.00767	13164.1	0.00867
13183.6	0.00767	13183.6	0.00467	13183.6	0.00667	13183.6	0.00867
13203.1	0.003	13203.1	0.00667	13203.1	0.01033	13203.1	0.00833
13222.7	0.003	13222.7	0.00433	13222.7	0.011	13222.7	0.00667
13242.2	0.00467	13242.2	0.00733	13242.2	0.01067	13242.2	0.00733
13261.7	0.00233	13261.7	0.00533	13261.7	0.00833	13261.7	0.01033
13281.2	0.004	13281.2	0.00867	13281.2	0.00833	13281.2	0.00733
13300.8	0.00267	13300.8	0.00467	13300.8	0.00867	13300.8	0.00633
13320.3	0.003	13320.3	0.005	13320.3	0.00833	13320.3	0.00967
13339.8	0.00433	13339.8	0.009	13339.8	0.00667	13339.8	0.01333
13359.4	0.003	13359.4	0.00633	13359.4	0.00867	13359.4	0.00567
13378.9	0.00267	13378.9	0.00767	13378.9	0.00633	13378.9	0.00733
13398.4	0.005	13398.4	0.00533	13398.4	0.00933	13398.4	0.01033
13418	0.004	13418	0.00367	13418	0.00333	13418	0.00933
13437.5	0.00233	13437.5	0.00467	13437.5	0.00867	13437.5	0.008
13457	0.003	13457	0.00567	13457	0.01	13457	0.00867
13476.6	0.00367	13476.6	0.005	13476.6	0.004	13476.6	0.00533
13496.1	0.00433	13496.1	0.006	13496.1	0.009	13496.1	0.009
13515.6	0.004	13515.6	0.005	13515.6	0.011	13515.6	0.008
13535.2	0.00633	13535.2	0.00367	13535.2	0.00633	13535.2	0.00833
13554.7	0.00233	13554.7	0.00633	13554.7	0.01067	13554.7	0.00967
13574.2	0.00433	13574.2	0.00667	13574.2	0.00667	13574.2	0.00767
13593.8	0.00433	13593.8	0.00467	13593.8	0.00833	13593.8	0.00667
13613.3	0.00433	13613.3	0.007	13613.3	0.00867	13613.3	0.00833
13632.8	0.00333	13632.8	0.00467	13632.8	0.00767	13632.8	0.00667
13652.3	0.00367	13652.3	0.00467	13652.3	0.00767	13652.3	0.008
13671.9	0.00433	13671.9	0.00733	13671.9	0.01367	13671.9	0.01133
13691.4	0.00267	13691.4	0.00567	13691.4	0.00833	13691.4	0.00767
13710.9	0.00433	13710.9	0.00567	13710.9	0.00833	13710.9	0.00833
13730.5	0.00267	13730.5	0.005	13730.5	0.00767	13730.5	0.007
13750	0.00467	13750	0.004	13750	0.00667	13750	0.008
13769.5	0.00433	13769.5	0.00833	13769.5	0.01033	13769.5	0.00733
13789.1	0.00333	13789.1	0.006	13789.1	0.009	13789.1	0.005
13808.6	0.003	13808.6	0.005	13808.6	0.008	13808.6	0.007
13828.1	0.00267	13828.1	0.00567	13828.1	0.008	13828.1	0.00567
13847.7	0.00267	13847.7	0.00933	13847.7	0.00533	13847.7	0.005
13867.2	0.00467	13867.2	0.009	13867.2	0.00733	13867.2	0.00633
13886.7	0.00333	13886.7	0.005	13886.7	0.00567	13886.7	0.00833
13906.2	0.00367	13906.2	0.00467	13906.2	0.00667	13906.2	0.00767
13925.8	0.00267	13925.8	0.00533	13925.8	0.00967	13925.8	0.00567
13945.3	0.003	13945.3	0.00733	13945.3	0.01267	13945.3	0.008
13964.8	0.00467	13964.8	0.007	13964.8	0.00867	13964.8	0.00967
13984.4	0.00367	13984.4	0.008	13984.4	0.007	13984.4	0.00567
14003.9	0.00267	14003.9	0.00433	14003.9	0.00667	14003.9	0.006
14023.4	0.00467	14023.4	0.005	14023.4	0.00633	14023.4	0.008
14043	0.00267	14043	0.00667	14043	0.00633	14043	0.00667
14062.5	0.003	14062.5	0.00633	14062.5	0.00633	14062.5	0.008
14082	0.002	14082	0.00433	14082	0.00767	14082	0.00767
14101.6	0.00267	14101.6	0.00633	14101.6	0.00433	14101.6	0.00867
14121.1	0.005	14121.1	0.006	14121.1	0.007	14121.1	0.00933
14140.6	0.00267	14140.6	0.005	14140.6	0.01	14140.6	0.00733
14160.2	0.00267	14160.2	0.00733	14160.2	0.00733	14160.2	0.005
14179.7	0.00333	14179.7	0.00733	14179.7	0.00567	14179.7	0.008
14199.2	0.00267	14199.2	0.00933	14199.2	0.009	14199.2	0.008
14218.8	0.004	14218.8	0.00533	14218.8	0.00667	14218.8	0.009
14238.3	0.004	14238.3	0.006	14238.3	0.009	14238.3	0.00533
14257.8	0.00133	14257.8	0.00733	14257.8	0.00467	14257.8	0.009
14277.3	0.004	14277.3	0.00533	14277.3	0.011	14277.3	0.009
14296.9	0.00467	14296.9	0.00567	14296.9	0.00633	14296.9	0.00833
14316.4	0.00633	14316.4	0.00633	14316.4	0.00933	14316.4	0.00767
14335.9	0.00333	14335.9	0.00667	14335.9	0.00733	14335.9	0.00633
14355.5	0.00233	14355.5	0.00467	14355.5	0.00967	14355.5	0.00967
14375	0.00233	14375	0.006	14375	0.00767	14375	0.007
14394.5	0.00367	14394.5	0.00533	14394.5	0.008	14394.5	0.00733
14414.1	0.00267	14414.1	0.00667	14414.1	0.008	14414.1	0.00733
14433.6	0.00633	14433.6	0.006	14433.6	0.00833	14433.6	0.012
14453.1	0.00333	14453.1	0.004	14453.1	0.00767	14453.1	0.009
14472.7	0.00567	14472.7	0.01033	14472.7	0.00667	14472.7	0.004
14492.2	0.00467	14492.2	0.008	14492.2	0.00733	14492.2	0.009
14511.7	0.00333	14511.7	0.00567	14511.7	0.007	14511.7	0.006
14531.2	0.00567	14531.2	0.00633	14531.2	0.005	14531.2	0.00767
14550.8	0.00267	14550.8	0.00933	14550.8	0.005	14550.8	0.00733
14570.3	0.00367	14570.3	0.00467	14570.3	0.00667	14570.3	0.00867
14589.8	0.00167	14589.8	0.00667	14589.8	0.00767	14589.8	0.00667
14609.4	0.00333	14609.4	0.00367	14609.4	0.00567	14609.4	0.00933
14628.9	0.00233	14628.9	0.00667	14628.9	0.006	14628.9	0.007
14648.4	0.00267	14648.4	0.00533	14648.4	0.007	14648.4	0.00633
14668	0.002	14668	0.007	14668	0.00733	14668	0.007
14687.5	0.00433	14687.5	0.00667	14687.5	0.00867	14687.5	0.00733
14707	0.003	14707	0.00433	14707	0.00867	14707	0.00633
14726.6	0.00267	14726.6	0.00567	14726.6	0.006	14726.6	0.00733
14746.1	0.00533	14746.1	0.00567	14746.1	0.00867	14746.1	0.00767
14765.6	0.00333	14765.6	0.00467	14765.6	0.00867	14765.6	0.00567
14785.2	0.00533	14785.2	0.006	14785.2	0.00733	14785.2	0.008
14804.7	0.005	14804.7	0.007	14804.7	0.00667	14804.7	0.00933
14824.2	0.00333	14824.2	0.00667	14824.2	0.007	14824.2	0.00833
14843.8	0.003	14843.8	0.004	14843.8	0.00733	14843.8	0.00567
14863.3	0.002	14863.3	0.00633	14863.3	0.00767	14863.3	0.00667
14882.8	0.004	14882.8	0.005	14882.8	0.00833	14882.8	0.00867
14902.3	0.00333	14902.3	0.008	14902.3	0.006	14902.3	0.00533
14921.9	0.00333	14921.9	0.00533	14921.9	0.00567	14921.9	0.00867
14941.4	0.004	14941.4	0.00767	14941.4	0.00767	14941.4	0.007
14960.9	0.005	14960.9	0.00533	14960.9	0.006	14960.9	0.00767
14980.5	0.00533	14980.5	0.008	14980.5	0.00733	14980.5	0.009
15000	0.003	15000	0.00467	15000	0.008	15000	0.007
15019.5	0.00433	15019.5	0.00467	15019.5	0.007	15019.5	0.008
15039.1	0.00267	15039.1	0.00833	15039.1	0.00367	15039.1	0.00433
15058.6	0.00467	15058.6	0.005	15058.6	0.011	15058.6	0.006
15078.1	0.00267	15078.1	0.00467	15078.1	0.00767	15078.1	0.01
15097.7	0.002	15097.7	0.00267	15097.7	0.007	15097.7	0.00433
15117.2	0.004	15117.2	0.007	15117.2	0.007	15117.2	0.008
15136.7	0.00367	15136.7	0.00567	15136.7	0.00867	15136.7	0.00567
15156.2	0.00267	15156.2	0.004	15156.2	0.00567	15156.2	0.00867
15175.8	0.00267	15175.8	0.004	15175.8	0.007	15175.8	0.00967
15195.3	0.00433	15195.3	0.00267	15195.3	0.007	15195.3	0.00767
15214.8	0.004	15214.8	0.00433	15214.8	0.00967	15214.8	0.00667
15234.4	0.00133	15234.4	0.00467	15234.4	0.00767	15234.4	0.008
15253.9	0.00333	15253.9	0.005	15253.9	0.01033	15253.9	0.008
15273.4	0.00433	15273.4	0.005	15273.4	0.01067	15273.4	0.00733
15293	0.00367	15293	0.00767	15293	0.00433	15293	0.00667
15312.5	0.00467	15312.5	0.005	15312.5	0.00667	15312.5	0.005
15332	0.003	15332	0.00467	15332	0.00667	15332	0.00733
15351.6	0.003	15351.6	0.006	15351.6	0.007	15351.6	0.00833
15371.1	0.005	15371.1	0.008	15371.1	0.009	15371.1	0.009
15390.6	0.002	15390.6	0.00767	15390.6	0.006	15390.6	0.00767
15410.2	0.00367	15410.2	0.007	15410.2	0.00767	15410.2	0.00567
15429.7	0.00433	15429.7	0.00567	15429.7	0.008	15429.7	0.008
15449.2	0.00433	15449.2	0.00633	15449.2	0.011	15449.2	0.007
15468.8	0.00333	15468.8	0.00467	15468.8	0.00767	15468.8	0.00367
15488.3	0.00567	15488.3	0.00533	15488.3	0.00633	15488.3	0.00567
15507.8	0.00333	15507.8	0.006	15507.8	0.00633	15507.8	0.01
15527.3	0.004	15527.3	0.00633	15527.3	0.00733	15527.3	0.00867
15546.9	0.00233	15546.9	0.00633	15546.9	0.00867	15546.9	0.01067
15566.4	0.004	15566.4	0.00467	15566.4	0.00467	15566.4	0.007
15585.9	0.00367	15585.9	0.004	15585.9	0.00433	15585.9	0.00833
15605.5	0.004	15605.5	0.00567	15605.5	0.00533	15605.5	0.009
15625	0.003	15625	0.006	15625	0.006	15625	0.00933
15644.5	0.00367	15644.5	0.007	15644.5	0.00733	15644.5	0.00533
15664.1	0.00367	15664.1	0.00233	15664.1	0.01	15664.1	0.008
15683.6	0.00433	15683.6	0.005	15683.6	0.007	15683.6	0.00667
15703.1	0.00367	15703.1	0.00367	15703.1	0.00733	15703.1	0.01
15722.7	0.00267	15722.7	0.007	15722.7	0.00833	15722.7	0.01233
15742.2	0.00267	15742.2	0.008	15742.2	0.006	15742.2	0.008
15761.7	0.004	15761.7	0.00633	15761.7	0.00467	15761.7	0.00733
15781.2	0.00267	15781.2	0.00633	15781.2	0.008	15781.2	0.008
15800.8	0.004	15800.8	0.00667	15800.8	0.00667	15800.8	0.00933
15820.3	0.004	15820.3	0.006	15820.3	0.00767	15820.3	0.00633
15839.8	0.003	15839.8	0.00367	15839.8	0.00833	15839.8	0.009
15859.4	0.00533	15859.4	0.00633	15859.4	0.00567	15859.4	0.00533
15878.9	0.002	15878.9	0.00533	15878.9	0.005	15878.9	0.00567
15898.4	0.005	15898.4	0.007	15898.4	0.00967	15898.4	0.01
15918	0.00267	15918	0.006	15918	0.00833	15918	0.00967
15937.5	0.00467	15937.5	0.00467	15937.5	0.00433	15937.5	0.00767
15957	0.00267	15957	0.00533	15957	0.00667	15957	0.00467
15976.6	0.005	15976.6	0.00433	15976.6	0.00833	15976.6	0.00767
15996.1	0.00233	15996.1	0.00667	15996.1	0.00767	15996.1	0.008
16015.6	0.00233	16015.6	0.006	16015.6	0.00767	16015.6	0.00733
16035.2	0.00367	16035.2	0.00367	16035.2	0.00567	16035.2	0.00667
16054.7	0.00367	16054.7	0.00267	16054.7	0.00733	16054.7	0.00767
16074.2	0.00433	16074.2	0.00633	16074.2	0.00933	16074.2	0.00867
16093.8	0.00333	16093.8	0.006	16093.8	0.008	16093.8	0.00733
16113.3	0.00233	16113.3	0.00467	16113.3	0.007	16113.3	0.01
16132.8	0.00267	16132.8	0.005	16132.8	0.00733	16132.8	0.00833
16152.3	0.00333	16152.3	0.00467	16152.3	0.00733	16152.3	0.006
16171.9	0.00467	16171.9	0.004	16171.9	0.00967	16171.9	0.00733
16191.4	0.00367	16191.4	0.00433	16191.4	0.002	16191.4	0.01
16210.9	0.00467	16210.9	0.006	16210.9	0.00933	16210.9	0.00667
16230.5	0.004	16230.5	0.00733	16230.5	0.008	16230.5	0.00733
16250	0.00433	16250	0.00533	16250	0.00733	16250	0.006
16269.5	0.004	16269.5	0.00567	16269.5	0.009	16269.5	0.00833
16289.1	0.004	16289.1	0.006	16289.1	0.00767	16289.1	0.008
16308.6	0.00233	16308.6	0.00533	16308.6	0.00433	16308.6	0.00567
16328.1	0.00533	16328.1	0.00467	16328.1	0.00733	16328.1	0.007
16347.7	0.004	16347.7	0.005	16347.7	0.00933	16347.7	0.00833
16367.2	0.00167	16367.2	0.00533	16367.2	0.00567	16367.2	0.00767
16386.7	0.00367	16386.7	0.006	16386.7	0.007	16386.7	0.00867
16406.2	0.00233	16406.2	0.007	16406.2	0.008	16406.2	0.00833
16425.8	0.00267	16425.8	0.00367	16425.8	0.00467	16425.8	0.006
16445.3	0.00333	16445.3	0.006	16445.3	0.00667	16445.3	0.006
16464.8	0.00333	16464.8	0.00467	16464.8	0.004	16464.8	0.007
16484.4	0.00533	16484.4	0.008	16484.4	0.00633	16484.4	0.00567
16503.9	0.003	16503.9	0.00567	16503.9	0.01033	16503.9	0.00633
16523.4	0.00267	16523.4	0.005	16523.4	0.01	16523.4	0.00633
16543	0.00433	16543	0.00833	16543	0.012	16543	0.01
16562.5	0.00267	16562.5	0.005	16562.5	0.005	16562.5	0.009
16582	0.005	16582	0.00633	16582	0.00733	16582	0.01067
16601.6	0.003	16601.6	0.005	16601.6	0.00567	16601.6	0.007
16621.1	0.003	16621.1	0.00633	16621.1	0.005	16621.1	0.008
16640.6	0.00367	16640.6	0.00333	16640.6	0.00933	16640.6	0.00767
16660.2	0.003	16660.2	0.00467	16660.2	0.00633	16660.2	0.008
16679.7	0.003	16679.7	0.00367	16679.7	0.00633	16679.7	0.008
16699.2	0.00367	16699.2	0.004	16699.2	0.008	16699.2	0.00667
16718.8	0.002	16718.8	0.00567	16718.8	0.00933	16718.8	0.00833
16738.3	0.00333	16738.3	0.00767	16738.3	0.01	16738.3	0.008
16757.8	0.00533	16757.8	0.00667	16757.8	0.006	16757.8	0.00733
16777.3	0.004	16777.3	0.003	16777.3	0.00567	16777.3	0.00533
16796.9	0.00367	16796.9	0.00433	16796.9	0.00733	16796.9	0.00933
16816.4	0.003	16816.4	0.00433	16816.4	0.00567	16816.4	0.00667
16835.9	0.003	16835.9	0.00533	16835.9	0.00733	16835.9	0.00667
16855.5	0.004	16855.5	0.00633	16855.5	0.00833	16855.5	0.00533
16875	0.005	16875	0.00533	16875	0.00767	16875	0.00667
16894.5	0.00333	16894.5	0.00533	16894.5	0.00567	16894.5	0.00767
16914.1	0.002	16914.1	0.00733	16914.1	0.00567	16914.1	0.00633
16933.6	0.00333	16933.6	0.00433	16933.6	0.00633	16933.6	0.01067
16953.1	0.003	16953.1	0.006	16953.1	0.005	16953.1	0.00633
16972.7	0.00267	16972.7	0.00767	16972.7	0.007	16972.7	0.008
16992.2	0.006	16992.2	0.006	16992.2	0.00733	16992.2	0.007
17011.7	0.003	17011.7	0.00533	17011.7	0.00733	17011.7	0.00633
17031.2	0.00233	17031.2	0.00733	17031.2	0.00633	17031.2	0.00833
17050.8	0.00133	17050.8	0.00567	17050.8	0.006	17050.8	0.00667
17070.3	0.005	17070.3	0.007	17070.3	0.007	17070.3	0.00733
17089.8	0.00267	17089.8	0.00633	17089.8	0.00733	17089.8	0.00667
17109.4	0.00367	17109.4	0.00367	17109.4	0.00867	17109.4	0.00533
17128.9	0.00267	17128.9	0.006	17128.9	0.00667	17128.9	0.00967
17148.4	0.000666667	17148.4	0.00733	17148.4	0.00467	17148.4	0.007
17168	0.00467	17168	0.00367	17168	0.00733	17168	0.00867
17187.5	0.00233	17187.5	0.00467	17187.5	0.008	17187.5	0.007
17207	0.003	17207	0.008	17207	0.007	17207	0.00633
17226.6	0.00333	17226.6	0.00667	17226.6	0.008	17226.6	0.00633
17246.1	0.00333	17246.1	0.007	17246.1	0.008	17246.1	0.00567
17265.6	0.00167	17265.6	0.00567	17265.6	0.00767	17265.6	0.00633
17285.2	0.00267	17285.2	0.00767	17285.2	0.00933	17285.2	0.007
17304.7	0.00367	17304.7	0.00467	17304.7	0.006	17304.7	0.00533
17324.2	0.00267	17324.2	0.00867	17324.2	0.005	17324.2	0.005
17343.8	0.00233	17343.8	0.00767	17343.8	0.00967	17343.8	0.011
17363.3	0.004	17363.3	0.005	17363.3	0.00633	17363.3	0.00833
17382.8	0.00233	17382.8	0.006	17382.8	0.00733	17382.8	0.00633
17402.3	0.00233	17402.3	0.00567	17402.3	0.00833	17402.3	0.008
17421.9	0.003	17421.9	0.006	17421.9	0.008	17421.9	0.00867
17441.4	0.004	17441.4	0.00333	17441.4	0.01133	17441.4	0.00567
17460.9	0.00633	17460.9	0.00633	17460.9	0.00867	17460.9	0.00633
17480.5	0.004	17480.5	0.00667	17480.5	0.00667	17480.5	0.009
17500	0.00333	17500	0.00533	17500	0.006	17500	0.00833
17519.5	0.00467	17519.5	0.006	17519.5	0.00567	17519.5	0.00767
17539.1	0.00533	17539.1	0.005	17539.1	0.006	17539.1	0.00733
17558.6	0.00267	17558.6	0.00367	17558.6	0.00533	17558.6	0.00433
17578.1	0.00167	17578.1	0.005	17578.1	0.00433	17578.1	0.00633
17597.7	0.002	17597.7	0.00633	17597.7	0.01033	17597.7	0.007
17617.2	0.002	17617.2	0.007	17617.2	0.00567	17617.2	0.00633
17636.7	0.00367	17636.7	0.00267	17636.7	0.00633	17636.7	0.00667
17656.2	0.003	17656.2	0.00467	17656.2	0.00633	17656.2	0.00733
17675.8	0.00267	17675.8	0.006	17675.8	0.00667	17675.8	0.005
17695.3	0.00167	17695.3	0.003	17695.3	0.007	17695.3	0.004
17714.8	0.00367	17714.8	0.00667	17714.8	0.008	17714.8	0.00667
17734.4	0.003	17734.4	0.00433	17734.4	0.00833	17734.4	0.007
17753.9	0.005	17753.9	0.00567	17753.9	0.01	17753.9	0.008
17773.4	0.00367	17773.4	0.005	17773.4	0.007	17773.4	0.00767
17793	0.00167	17793	0.00633	17793	0.00667	17793	0.007
17812.5	0.00233	17812.5	0.006	17812.5	0.00867	17812.5	0.007
17832	0.00267	17832	0.00467	17832	0.011	17832	0.00667
17851.6	0.001	17851.6	0.00433	17851.6	0.00567	17851.6	0.00633
17871.1	0.002	17871.1	0.006	17871.1	0.00667	17871.1	0.008
17890.6	0.00333	17890.6	0.00733	17890.6	0.00567	17890.6	0.00533
17910.2	0.003	17910.2	0.00633	17910.2	0.007	17910.2	0.008
17929.7	0.003	17929.7	0.005	17929.7	0.00867	17929.7	0.006
17949.2	0.003	17949.2	0.00533	17949.2	0.007	17949.2	0.00867
17968.8	0.00367	17968.8	0.006	17968.8	0.00867	17968.8	0.007
17988.3	0.00433	17988.3	0.00533	17988.3	0.00833	17988.3	0.005
18007.8	0.003	18007.8	0.00733	18007.8	0.009	18007.8	0.008
18027.3	0.003	18027.3	0.005	18027.3	0.00567	18027.3	0.00867
18046.9	0.00333	18046.9	0.00567	18046.9	0.00833	18046.9	0.006
18066.4	0.00267	18066.4	0.00633	18066.4	0.00933	18066.4	0.00533
18085.9	0.00267	18085.9	0.004	18085.9	0.009	18085.9	0.00833
18105.5	0.001	18105.5	0.008	18105.5	0.00833	18105.5	0.00667
18125	0.00233	18125	0.004	18125	0.00533	18125	0.00733
18144.5	0.00267	18144.5	0.00467	18144.5	0.005	18144.5	0.00633
18164.1	0.003	18164.1	0.004	18164.1	0.00633	18164.1	0.00767
18183.6	0.00233	18183.6	0.00433	18183.6	0.00767	18183.6	0.00933
18203.1	0.00433	18203.1	0.00467	18203.1	0.00567	18203.1	0.005
18222.7	0.00433	18222.7	0.00633	18222.7	0.007	18222.7	0.005
18242.2	0.003	18242.2	0.00467	18242.2	0.00633	18242.2	0.00733
18261.7	0.00267	18261.7	0.00733	18261.7	0.00667	18261.7	0.00733
18281.2	0.002	18281.2	0.00567	18281.2	0.00633	18281.2	0.00767
18300.8	0.003	18300.8	0.006	18300.8	0.00467	18300.8	0.00633
18320.3	0.00233	18320.3	0.00433	18320.3	0.006	18320.3	0.00733
18339.8	0.00267	18339.8	0.00733	18339.8	0.00767	18339.8	0.00533
18359.4	0.004	18359.4	0.00433	18359.4	0.00667	18359.4	0.00733
18378.9	0.00267	18378.9	0.004	18378.9	0.008	18378.9	0.008
18398.4	0.00533	18398.4	0.004	18398.4	0.00433	18398.4	0.006
18418	0.004	18418	0.00667	18418	0.00733	18418	0.00767
18437.5	0.004	18437.5	0.00433	18437.5	0.00533	18437.5	0.007
18457	0.003	18457	0.00467	18457	0.00467	18457	0.00733
18476.6	0.00233	18476.6	0.00667	18476.6	0.005	18476.6	0.00533
18496.1	0.00233	18496.1	0.007	18496.1	0.00633	18496.1	0.004
18515.6	0.00233	18515.6	0.00567	18515.6	0.009	18515.6	0.007
18535.2	0.00333	18535.2	0.00533	18535.2	0.008	18535.2	0.00667
18554.7	0.00167	18554.7	0.00767	18554.7	0.00767	18554.7	0.00633
18574.2	0.00167	18574.2	0.00433	18574.2	0.00733	18574.2	0.008
18593.8	0.00433	18593.8	0.00633	18593.8	0.009	18593.8	0.01067
18613.3	0.004	18613.3	0.005	18613.3	0.006	18613.3	0.00567
18632.8	0.00333	18632.8	0.005	18632.8	0.007	18632.8	0.00733
18652.3	0.00333	18652.3	0.006	18652.3	0.007	18652.3	0.007
18671.9	0.00367	18671.9	0.006	18671.9	0.00867	18671.9	0.00767
18691.4	0.00333	18691.4	0.00567	18691.4	0.00633	18691.4	0.00733
18710.9	0.002	18710.9	0.00667	18710.9	0.00667	18710.9	0.004
18730.5	0.00233	18730.5	0.006	18730.5	0.00933	18730.5	0.007
18750	0.003	18750	0.007	18750	0.00667	18750	0.00733
18769.5	0.00467	18769.5	0.00467	18769.5	0.00667	18769.5	0.008
18789.1	0.002	18789.1	0.005	18789.1	0.00833	18789.1	0.00833
18808.6	0.00333	18808.6	0.00267	18808.6	0.00567	18808.6	0.00767
18828.1	0.00333	18828.1	0.004	18828.1	0.00867	18828.1	0.007
18847.7	0.003	18847.7	0.00633	18847.7	0.007	18847.7	0.00833
18867.2	0.002	18867.2	0.00333	18867.2	0.00833	18867.2	0.00733
18886.7	0.00333	18886.7	0.00533	18886.7	0.007	18886.7	0.00633
18906.2	0.00233	18906.2	0.00633	18906.2	0.00733	18906.2	0.009
18925.8	0.00233	18925.8	0.007	18925.8	0.006	18925.8	0.00833
18945.3	0.00333	18945.3	0.00567	18945.3	0.00833	18945.3	0.00967
18964.8	0.00233	18964.8	0.006	18964.8	0.00767	18964.8	0.007
18984.4	0.00267	18984.4	0.00533	18984.4	0.00567	18984.4	0.00633
19003.9	0.00467	19003.9	0.00567	19003.9	0.007	19003.9	0.00633
19023.4	0.002	19023.4	0.006	19023.4	0.00533	19023.4	0.006
19043	0.00167	19043	0.00267	19043	0.008	19043	0.00733
19062.5	0.002	19062.5	0.00567	19062.5	0.00833	19062.5	0.007
19082	0.00233	19082	0.004	19082	0.00833	19082	0.009
19101.6	0.00233	19101.6	0.004	19101.6	0.00633	19101.6	0.006
19121.1	0.00267	19121.1	0.003	19121.1	0.006	19121.1	0.00533
19140.6	0.00367	19140.6	0.00533	19140.6	0.00833	19140.6	0.00967
19160.2	0.00367	19160.2	0.005	19160.2	0.00667	19160.2	0.00733
19179.7	0.00167	19179.7	0.00467	19179.7	0.00667	19179.7	0.00333
19199.2	0.00267	19199.2	0.00367	19199.2	0.00667	19199.2	0.00767
19218.8	0.00233	19218.8	0.00633	19218.8	0.00667	19218.8	0.00667
19238.3	0.00133	19238.3	0.00267	19238.3	0.00933	19238.3	0.00767
19257.8	0.00333	19257.8	0.00633	19257.8	0.00867	19257.8	0.00833
19277.3	0.00367	19277.3	0.00567	19277.3	0.00733	19277.3	0.00667
19296.9	0.00433	19296.9	0.00467	19296.9	0.007	19296.9	0.00733
19316.4	0.00267	19316.4	0.00567	19316.4	0.008	19316.4	0.00467
19335.9	0.00367	19335.9	0.00567	19335.9	0.00533	19335.9	0.006
19355.5	0.002	19355.5	0.00667	19355.5	0.00467	19355.5	0.00833
19375	0.003	19375	0.00433	19375	0.00967	19375	0.00433
19394.5	0.00533	19394.5	0.00667	19394.5	0.009	19394.5	0.007
19414.1	0.00233	19414.1	0.006	19414.1	0.008	19414.1	0.00667
19433.6	0.00267	19433.6	0.00533	19433.6	0.006	19433.6	0.00333
19453.1	0.00267	19453.1	0.004	19453.1	0.00367	19453.1	0.00567
19472.7	0.00433	19472.7	0.003	19472.7	0.00567	19472.7	0.00467
19492.2	0.003	19492.2	0.007	19492.2	0.013	19492.2	0.006
19511.7	0.00333	19511.7	0.00433	19511.7	0.00733	19511.7	0.00933
19531.2	0.00133	19531.2	0.006	19531.2	0.007	19531.2	0.00567
19550.8	0.00367	19550.8	0.00367	19550.8	0.00933	19550.8	0.004
19570.3	0.00267	19570.3	0.005	19570.3	0.006	19570.3	0.006
19589.8	0.003	19589.8	0.01	19589.8	0.008	19589.8	0.00633
19609.4	0.002	19609.4	0.00567	19609.4	0.007	19609.4	0.00967
19628.9	0.002	19628.9	0.004	19628.9	0.00633	19628.9	0.00633
19648.4	0.00267	19648.4	0.00633	19648.4	0.00467	19648.4	0.00867
19668	0.00167	19668	0.00467	19668	0.006	19668	0.00567
19687.5	0.00233	19687.5	0.00333	19687.5	0.00567	19687.5	0.006
19707	0.003	19707	0.00533	19707	0.00633	19707	0.00833
19726.6	0.00367	19726.6	0.004	19726.6	0.01067	19726.6	0.009
19746.1	0.00133	19746.1	0.004	19746.1	0.00833	19746.1	0.00833
19765.6	0.002	19765.6	0.005	19765.6	0.00767	19765.6	0.00667
19785.2	0.00267	19785.2	0.00533	19785.2	0.00767	19785.2	0.00733
19804.7	0.00233	19804.7	0.00667	19804.7	0.006	19804.7	0.005
19824.2	0.00367	19824.2	0.005	19824.2	0.00467	19824.2	0.00767
19843.8	0.00167	19843.8	0.00767	19843.8	0.005	19843.8	0.008
19863.3	0.002	19863.3	0.00567	19863.3	0.006	19863.3	0.00733
19882.8	0.00467	19882.8	0.00567	19882.8	0.006	19882.8	0.005
19902.3	0.00233	19902.3	0.004	19902.3	0.00367	19902.3	0.00767
19921.9	0.00233	19921.9	0.00433	19921.9	0.00933	19921.9	0.009
19941.4	0.00267	19941.4	0.00367	19941.4	0.00767	19941.4	0.00633
19960.9	0.00133	19960.9	0.00567	19960.9	0.00933	19960.9	0.007
19980.5	0.00167	19980.5	0.00367	19980.5	0.00767	19980.5	0.00733

## Sheet: S-DMAc
Times(ns)	Normalized Photon Count 300 K	Times(ns)	Normalized Photon Count 200 K	Times(ns)	Normalized Photon Count 100 K	Times(ns)	Normalized Photon Count 77 K
0	0	0	0	0	0	0	0
19.5312	0	19.5312	0	19.5312	0	19.5312	0
39.0625	0	39.0625	0	39.0625	0	39.0625	0
58.5938	0	58.5938	0	58.5938	0	58.5938	0
78.125	0	78.125	0	78.125	0	78.125	0
97.6562	0.000333333	97.6562	0.000666667	97.6562	0.000666667	97.6562	0
117.188	0.04767	117.188	0.06467	117.188	0.06433	117.188	0.05333
136.719	1	136.719	1	136.719	1	136.719	1
156.25	0.39233	156.25	0.425	156.25	0.47067	156.25	0.48433
175.781	0.15767	175.781	0.19767	175.781	0.23533	175.781	0.245
195.312	0.101	195.312	0.104	195.312	0.12433	195.312	0.14567
214.844	0.05867	214.844	0.06667	214.844	0.078	214.844	0.08
234.375	0.04767	234.375	0.04533	234.375	0.058	234.375	0.05867
253.906	0.04233	253.906	0.04033	253.906	0.04533	253.906	0.04033
273.438	0.03833	273.438	0.03633	273.438	0.03267	273.438	0.025
292.969	0.034	292.969	0.03567	292.969	0.032	292.969	0.02833
312.5	0.03	312.5	0.03067	312.5	0.02667	312.5	0.02367
332.031	0.039	332.031	0.03367	332.031	0.02567	332.031	0.01867
351.562	0.03133	351.562	0.025	351.562	0.02367	351.562	0.02233
371.094	0.03733	371.094	0.02633	371.094	0.025	371.094	0.01467
390.625	0.03133	390.625	0.02633	390.625	0.02067	390.625	0.01633
410.156	0.03567	410.156	0.03267	410.156	0.02033	410.156	0.01833
429.688	0.02867	429.688	0.02633	429.688	0.02133	429.688	0.017
449.219	0.027	449.219	0.02733	449.219	0.02267	449.219	0.02067
468.75	0.03533	468.75	0.02667	468.75	0.029	468.75	0.017
488.281	0.02633	488.281	0.02167	488.281	0.02433	488.281	0.017
507.812	0.02933	507.812	0.01967	507.812	0.01667	507.812	0.01433
527.344	0.02967	527.344	0.02833	527.344	0.02167	527.344	0.01667
546.875	0.03	546.875	0.022	546.875	0.01733	546.875	0.014
566.406	0.028	566.406	0.02633	566.406	0.01967	566.406	0.01833
585.938	0.03167	585.938	0.022	585.938	0.01867	585.938	0.017
605.469	0.02867	605.469	0.028	605.469	0.01667	605.469	0.01467
625	0.03067	625	0.02733	625	0.01933	625	0.01867
644.531	0.02933	644.531	0.019	644.531	0.01767	644.531	0.02067
664.062	0.02767	664.062	0.021	664.062	0.01767	664.062	0.01533
683.594	0.022	683.594	0.02367	683.594	0.01767	683.594	0.016
703.125	0.02267	703.125	0.02333	703.125	0.015	703.125	0.01733
722.656	0.02667	722.656	0.02067	722.656	0.02467	722.656	0.01367
742.188	0.02033	742.188	0.01967	742.188	0.015	742.188	0.01833
761.719	0.027	761.719	0.019	761.719	0.01867	761.719	0.014
781.25	0.02567	781.25	0.02	781.25	0.01867	781.25	0.013
800.781	0.02267	800.781	0.01767	800.781	0.01867	800.781	0.01467
820.312	0.03	820.312	0.023	820.312	0.016	820.312	0.01567
839.844	0.01867	839.844	0.01867	839.844	0.02	839.844	0.01533
859.375	0.024	859.375	0.02233	859.375	0.01867	859.375	0.014
878.906	0.02767	878.906	0.02033	878.906	0.01833	878.906	0.012
898.438	0.022	898.438	0.023	898.438	0.018	898.438	0.01167
917.969	0.02433	917.969	0.02633	917.969	0.01767	917.969	0.015
937.5	0.022	937.5	0.02	937.5	0.02167	937.5	0.01167
957.031	0.02267	957.031	0.01833	957.031	0.01733	957.031	0.01267
976.562	0.02367	976.562	0.017	976.562	0.021	976.562	0.01333
996.094	0.01933	996.094	0.02067	996.094	0.014	996.094	0.01433
1015.62	0.026	1015.62	0.021	1015.62	0.01467	1015.62	0.01433
1035.16	0.01967	1035.16	0.021	1035.16	0.01833	1035.16	0.013
1054.69	0.027	1054.69	0.01833	1054.69	0.02	1054.69	0.01367
1074.22	0.02133	1074.22	0.01967	1074.22	0.01633	1074.22	0.01633
1093.75	0.02167	1093.75	0.024	1093.75	0.01333	1093.75	0.01567
1113.28	0.021	1113.28	0.01933	1113.28	0.01667	1113.28	0.01133
1132.81	0.029	1132.81	0.01767	1132.81	0.02	1132.81	0.01467
1152.34	0.02467	1152.34	0.02233	1152.34	0.01833	1152.34	0.01533
1171.88	0.017	1171.88	0.01933	1171.88	0.01333	1171.88	0.01533
1191.41	0.02333	1191.41	0.01867	1191.41	0.01267	1191.41	0.013
1210.94	0.02233	1210.94	0.01867	1210.94	0.01533	1210.94	0.00867
1230.47	0.02633	1230.47	0.01667	1230.47	0.01933	1230.47	0.01467
1250	0.022	1250	0.01667	1250	0.016	1250	0.01333
1269.53	0.02067	1269.53	0.01933	1269.53	0.017	1269.53	0.01367
1289.06	0.02433	1289.06	0.01767	1289.06	0.014	1289.06	0.013
1308.59	0.02033	1308.59	0.01767	1308.59	0.02	1308.59	0.01267
1328.12	0.02467	1328.12	0.01667	1328.12	0.013	1328.12	0.01533
1347.66	0.02267	1347.66	0.01767	1347.66	0.01533	1347.66	0.016
1367.19	0.02333	1367.19	0.015	1367.19	0.01633	1367.19	0.01067
1386.72	0.02133	1386.72	0.02067	1386.72	0.01567	1386.72	0.016
1406.25	0.02167	1406.25	0.01567	1406.25	0.016	1406.25	0.01267
1425.78	0.017	1425.78	0.016	1425.78	0.016	1425.78	0.01533
1445.31	0.021	1445.31	0.01567	1445.31	0.017	1445.31	0.00933
1464.84	0.02067	1464.84	0.01633	1464.84	0.01367	1464.84	0.014
1484.38	0.01833	1484.38	0.01767	1484.38	0.01933	1484.38	0.01133
1503.91	0.01467	1503.91	0.017	1503.91	0.01667	1503.91	0.01433
1523.44	0.021	1523.44	0.02167	1523.44	0.016	1523.44	0.01233
1542.97	0.01933	1542.97	0.015	1542.97	0.01367	1542.97	0.01433
1562.5	0.016	1562.5	0.01633	1562.5	0.01733	1562.5	0.01233
1582.03	0.02133	1582.03	0.02	1582.03	0.015	1582.03	0.01133
1601.56	0.02267	1601.56	0.01867	1601.56	0.01867	1601.56	0.01467
1621.09	0.01567	1621.09	0.02067	1621.09	0.01767	1621.09	0.011
1640.62	0.01733	1640.62	0.01333	1640.62	0.016	1640.62	0.013
1660.16	0.01833	1660.16	0.019	1660.16	0.01633	1660.16	0.01367
1679.69	0.019	1679.69	0.01867	1679.69	0.014	1679.69	0.01567
1699.22	0.02067	1699.22	0.01933	1699.22	0.013	1699.22	0.01233
1718.75	0.01633	1718.75	0.01467	1718.75	0.015	1718.75	0.019
1738.28	0.02	1738.28	0.019	1738.28	0.015	1738.28	0.01533
1757.81	0.01633	1757.81	0.02	1757.81	0.01267	1757.81	0.011
1777.34	0.017	1777.34	0.02	1777.34	0.01267	1777.34	0.016
1796.88	0.012	1796.88	0.01333	1796.88	0.013	1796.88	0.01067
1816.41	0.019	1816.41	0.015	1816.41	0.01433	1816.41	0.009
1835.94	0.01833	1835.94	0.017	1835.94	0.01267	1835.94	0.01067
1855.47	0.01533	1855.47	0.016	1855.47	0.01267	1855.47	0.01533
1875	0.017	1875	0.01867	1875	0.01133	1875	0.011
1894.53	0.012	1894.53	0.016	1894.53	0.01167	1894.53	0.01467
1914.06	0.01333	1914.06	0.02	1914.06	0.013	1914.06	0.01167
1933.59	0.01267	1933.59	0.01433	1933.59	0.01167	1933.59	0.01167
1953.12	0.016	1953.12	0.01733	1953.12	0.012	1953.12	0.011
1972.66	0.01467	1972.66	0.01267	1972.66	0.013	1972.66	0.00867
1992.19	0.01633	1992.19	0.01467	1992.19	0.018	1992.19	0.01167
2011.72	0.01233	2011.72	0.01233	2011.72	0.01467	2011.72	0.00933
2031.25	0.01667	2031.25	0.01633	2031.25	0.013	2031.25	0.013
2050.78	0.01433	2050.78	0.016	2050.78	0.01833	2050.78	0.01233
2070.31	0.01367	2070.31	0.01633	2070.31	0.013	2070.31	0.01133
2089.84	0.016	2089.84	0.01667	2089.84	0.01867	2089.84	0.01333
2109.38	0.02167	2109.38	0.01833	2109.38	0.016	2109.38	0.012
2128.91	0.01567	2128.91	0.01267	2128.91	0.01867	2128.91	0.00633
2148.44	0.014	2148.44	0.01467	2148.44	0.01367	2148.44	0.009
2167.97	0.01233	2167.97	0.01433	2167.97	0.014	2167.97	0.01333
2187.5	0.016	2187.5	0.01467	2187.5	0.01433	2187.5	0.00933
2207.03	0.01733	2207.03	0.01533	2207.03	0.01233	2207.03	0.01433
2226.56	0.017	2226.56	0.01533	2226.56	0.01567	2226.56	0.00867
2246.09	0.01833	2246.09	0.01367	2246.09	0.013	2246.09	0.01233
2265.62	0.013	2265.62	0.01667	2265.62	0.01233	2265.62	0.013
2285.16	0.01633	2285.16	0.019	2285.16	0.01133	2285.16	0.00967
2304.69	0.014	2304.69	0.015	2304.69	0.01467	2304.69	0.013
2324.22	0.014	2324.22	0.01067	2324.22	0.01167	2324.22	0.01133
2343.75	0.01533	2343.75	0.013	2343.75	0.013	2343.75	0.01133
2363.28	0.01133	2363.28	0.01533	2363.28	0.01	2363.28	0.008
2382.81	0.01233	2382.81	0.012	2382.81	0.01333	2382.81	0.01167
2402.34	0.01533	2402.34	0.01367	2402.34	0.01067	2402.34	0.008
2421.88	0.01367	2421.88	0.01667	2421.88	0.01167	2421.88	0.01367
2441.41	0.017	2441.41	0.02067	2441.41	0.01067	2441.41	0.01133
2460.94	0.00933	2460.94	0.01233	2460.94	0.01633	2460.94	0.01367
2480.47	0.01067	2480.47	0.013	2480.47	0.01267	2480.47	0.01267
2500	0.01167	2500	0.016	2500	0.013	2500	0.01367
2519.53	0.01367	2519.53	0.017	2519.53	0.01567	2519.53	0.01267
2539.06	0.013	2539.06	0.01667	2539.06	0.014	2539.06	0.01533
2558.59	0.015	2558.59	0.01733	2558.59	0.014	2558.59	0.01033
2578.12	0.01433	2578.12	0.015	2578.12	0.01333	2578.12	0.008
2597.66	0.01367	2597.66	0.01467	2597.66	0.01367	2597.66	0.013
2617.19	0.012	2617.19	0.012	2617.19	0.01267	2617.19	0.00867
2636.72	0.012	2636.72	0.01067	2636.72	0.01467	2636.72	0.01267
2656.25	0.009	2656.25	0.01767	2656.25	0.01833	2656.25	0.011
2675.78	0.014	2675.78	0.013	2675.78	0.01333	2675.78	0.01233
2695.31	0.01533	2695.31	0.00867	2695.31	0.01533	2695.31	0.012
2714.84	0.01433	2714.84	0.00967	2714.84	0.01233	2714.84	0.01
2734.38	0.011	2734.38	0.015	2734.38	0.01267	2734.38	0.01067
2753.91	0.011	2753.91	0.013	2753.91	0.009	2753.91	0.012
2773.44	0.01333	2773.44	0.01233	2773.44	0.012	2773.44	0.00833
2792.97	0.01433	2792.97	0.015	2792.97	0.009	2792.97	0.01067
2812.5	0.013	2812.5	0.01333	2812.5	0.01033	2812.5	0.012
2832.03	0.01667	2832.03	0.01533	2832.03	0.01133	2832.03	0.012
2851.56	0.01067	2851.56	0.01267	2851.56	0.01333	2851.56	0.00833
2871.09	0.01433	2871.09	0.012	2871.09	0.01667	2871.09	0.01133
2890.62	0.01433	2890.62	0.01067	2890.62	0.01467	2890.62	0.00933
2910.16	0.011	2910.16	0.01533	2910.16	0.01367	2910.16	0.00733
2929.69	0.01433	2929.69	0.01067	2929.69	0.01333	2929.69	0.01233
2949.22	0.01233	2949.22	0.01267	2949.22	0.012	2949.22	0.01067
2968.75	0.012	2968.75	0.01133	2968.75	0.01267	2968.75	0.012
2988.28	0.01333	2988.28	0.007	2988.28	0.01233	2988.28	0.01367
3007.81	0.01233	3007.81	0.01367	3007.81	0.01367	3007.81	0.01367
3027.34	0.016	3027.34	0.012	3027.34	0.01167	3027.34	0.012
3046.88	0.01133	3046.88	0.016	3046.88	0.012	3046.88	0.00967
3066.41	0.01233	3066.41	0.013	3066.41	0.009	3066.41	0.00633
3085.94	0.01267	3085.94	0.01333	3085.94	0.011	3085.94	0.01
3105.47	0.01333	3105.47	0.01267	3105.47	0.01333	3105.47	0.00867
3125	0.013	3125	0.013	3125	0.00933	3125	0.01067
3144.53	0.01233	3144.53	0.00833	3144.53	0.011	3144.53	0.01033
3164.06	0.01033	3164.06	0.01167	3164.06	0.01467	3164.06	0.009
3183.59	0.01033	3183.59	0.01233	3183.59	0.015	3183.59	0.00967
3203.12	0.01167	3203.12	0.00933	3203.12	0.01033	3203.12	0.01067
3222.66	0.01033	3222.66	0.008	3222.66	0.01033	3222.66	0.01333
3242.19	0.01	3242.19	0.01267	3242.19	0.013	3242.19	0.00867
3261.72	0.012	3261.72	0.01367	3261.72	0.01333	3261.72	0.01367
3281.25	0.01733	3281.25	0.01133	3281.25	0.01067	3281.25	0.01133
3300.78	0.01033	3300.78	0.01267	3300.78	0.01267	3300.78	0.00933
3320.31	0.015	3320.31	0.011	3320.31	0.009	3320.31	0.01133
3339.84	0.01333	3339.84	0.008	3339.84	0.01433	3339.84	0.012
3359.38	0.01367	3359.38	0.00967	3359.38	0.01167	3359.38	0.00867
3378.91	0.01	3378.91	0.013	3378.91	0.00967	3378.91	0.00867
3398.44	0.01	3398.44	0.01167	3398.44	0.01233	3398.44	0.012
3417.97	0.011	3417.97	0.013	3417.97	0.01267	3417.97	0.00633
3437.5	0.01467	3437.5	0.01	3437.5	0.009	3437.5	0.01033
3457.03	0.00833	3457.03	0.01033	3457.03	0.01167	3457.03	0.012
3476.56	0.013	3476.56	0.011	3476.56	0.01033	3476.56	0.009
3496.09	0.011	3496.09	0.01267	3496.09	0.01167	3496.09	0.011
3515.62	0.01133	3515.62	0.00933	3515.62	0.01	3515.62	0.01067
3535.16	0.01033	3535.16	0.00767	3535.16	0.01233	3535.16	0.01133
3554.69	0.008	3554.69	0.01133	3554.69	0.01067	3554.69	0.013
3574.22	0.01	3574.22	0.00867	3574.22	0.01433	3574.22	0.009
3593.75	0.01067	3593.75	0.011	3593.75	0.01233	3593.75	0.01067
3613.28	0.01333	3613.28	0.01167	3613.28	0.011	3613.28	0.00867
3632.81	0.00733	3632.81	0.009	3632.81	0.00967	3632.81	0.011
3652.34	0.01067	3652.34	0.01	3652.34	0.012	3652.34	0.012
3671.88	0.01133	3671.88	0.00867	3671.88	0.00967	3671.88	0.01367
3691.41	0.01033	3691.41	0.01167	3691.41	0.00967	3691.41	0.01067
3710.94	0.00767	3710.94	0.00967	3710.94	0.014	3710.94	0.01133
3730.47	0.01033	3730.47	0.009	3730.47	0.01067	3730.47	0.013
3750	0.007	3750	0.008	3750	0.01233	3750	0.011
3769.53	0.00933	3769.53	0.00867	3769.53	0.01067	3769.53	0.008
3789.06	0.012	3789.06	0.00733	3789.06	0.01367	3789.06	0.01167
3808.59	0.01133	3808.59	0.006	3808.59	0.01067	3808.59	0.00867
3828.12	0.00833	3828.12	0.01133	3828.12	0.00933	3828.12	0.01033
3847.66	0.01	3847.66	0.01133	3847.66	0.013	3847.66	0.00833
3867.19	0.01067	3867.19	0.008	3867.19	0.012	3867.19	0.012
3886.72	0.00933	3886.72	0.01167	3886.72	0.01067	3886.72	0.01067
3906.25	0.00933	3906.25	0.012	3906.25	0.01267	3906.25	0.00967
3925.78	0.01	3925.78	0.01033	3925.78	0.009	3925.78	0.00967
3945.31	0.00867	3945.31	0.00867	3945.31	0.012	3945.31	0.01133
3964.84	0.00833	3964.84	0.01133	3964.84	0.00667	3964.84	0.00933
3984.38	0.00533	3984.38	0.013	3984.38	0.012	3984.38	0.00933
4003.91	0.007	4003.91	0.00833	4003.91	0.01133	4003.91	0.01267
4023.44	0.00667	4023.44	0.00967	4023.44	0.01	4023.44	0.009
4042.97	0.01333	4042.97	0.009	4042.97	0.01033	4042.97	0.01067
4062.5	0.01067	4062.5	0.004	4062.5	0.013	4062.5	0.009
4082.03	0.009	4082.03	0.01033	4082.03	0.009	4082.03	0.008
4101.56	0.01	4101.56	0.00967	4101.56	0.01133	4101.56	0.012
4121.09	0.01433	4121.09	0.00833	4121.09	0.01167	4121.09	0.01
4140.62	0.00967	4140.62	0.00967	4140.62	0.01267	4140.62	0.01033
4160.16	0.008	4160.16	0.011	4160.16	0.009	4160.16	0.01
4179.69	0.00933	4179.69	0.01133	4179.69	0.013	4179.69	0.00733
4199.22	0.00867	4199.22	0.01333	4199.22	0.01333	4199.22	0.01267
4218.75	0.01	4218.75	0.00933	4218.75	0.01433	4218.75	0.01033
4238.28	0.011	4238.28	0.012	4238.28	0.01267	4238.28	0.008
4257.81	0.00633	4257.81	0.00933	4257.81	0.01067	4257.81	0.01467
4277.34	0.01233	4277.34	0.014	4277.34	0.012	4277.34	0.00833
4296.88	0.00933	4296.88	0.01033	4296.88	0.01	4296.88	0.01033
4316.41	0.00667	4316.41	0.01033	4316.41	0.01133	4316.41	0.00933
4335.94	0.00933	4335.94	0.008	4335.94	0.009	4335.94	0.00667
4355.47	0.00967	4355.47	0.00767	4355.47	0.00833	4355.47	0.01367
4375	0.00733	4375	0.01167	4375	0.01267	4375	0.01167
4394.53	0.00933	4394.53	0.01167	4394.53	0.01333	4394.53	0.00833
4414.06	0.00867	4414.06	0.008	4414.06	0.00967	4414.06	0.00767
4433.59	0.009	4433.59	0.008	4433.59	0.00933	4433.59	0.01167
4453.12	0.00767	4453.12	0.011	4453.12	0.00867	4453.12	0.01033
4472.66	0.00833	4472.66	0.005	4472.66	0.01567	4472.66	0.01033
4492.19	0.005	4492.19	0.01	4492.19	0.00933	4492.19	0.01433
4511.72	0.00933	4511.72	0.00933	4511.72	0.01033	4511.72	0.01167
4531.25	0.012	4531.25	0.009	4531.25	0.00967	4531.25	0.01
4550.78	0.00733	4550.78	0.008	4550.78	0.01	4550.78	0.01
4570.31	0.00767	4570.31	0.01167	4570.31	0.00867	4570.31	0.00933
4589.84	0.00733	4589.84	0.01067	4589.84	0.01	4589.84	0.009
4609.38	0.00933	4609.38	0.009	4609.38	0.01033	4609.38	0.00733
4628.91	0.008	4628.91	0.00833	4628.91	0.01167	4628.91	0.01233
4648.44	0.008	4648.44	0.00733	4648.44	0.00933	4648.44	0.01133
4667.97	0.00833	4667.97	0.00967	4667.97	0.01333	4667.97	0.01333
4687.5	0.005	4687.5	0.00833	4687.5	0.00933	4687.5	0.008
4707.03	0.00733	4707.03	0.00933	4707.03	0.01067	4707.03	0.009
4726.56	0.00933	4726.56	0.01133	4726.56	0.01167	4726.56	0.00967
4746.09	0.00633	4746.09	0.009	4746.09	0.00933	4746.09	0.00833
4765.62	0.01067	4765.62	0.01	4765.62	0.01	4765.62	0.008
4785.16	0.01	4785.16	0.01133	4785.16	0.008	4785.16	0.01033
4804.69	0.009	4804.69	0.01	4804.69	0.011	4804.69	0.00867
4824.22	0.00833	4824.22	0.01167	4824.22	0.01	4824.22	0.01033
4843.75	0.00767	4843.75	0.01	4843.75	0.01367	4843.75	0.01067
4863.28	0.00533	4863.28	0.011	4863.28	0.009	4863.28	0.01067
4882.81	0.00767	4882.81	0.00667	4882.81	0.008	4882.81	0.01133
4902.34	0.01	4902.34	0.00633	4902.34	0.01	4902.34	0.00867
4921.88	0.01033	4921.88	0.01167	4921.88	0.01333	4921.88	0.01033
4941.41	0.01	4941.41	0.01033	4941.41	0.008	4941.41	0.01033
4960.94	0.008	4960.94	0.00833	4960.94	0.01233	4960.94	0.007
4980.47	0.00667	4980.47	0.00867	4980.47	0.01333	4980.47	0.00533
5000	0.01267	5000	0.00933	5000	0.00933	5000	0.00933
5019.53	0.01233	5019.53	0.00833	5019.53	0.011	5019.53	0.01067
5039.06	0.00933	5039.06	0.011	5039.06	0.00867	5039.06	0.00633
5058.59	0.00767	5058.59	0.008	5058.59	0.00867	5058.59	0.00867
5078.12	0.01	5078.12	0.00933	5078.12	0.00733	5078.12	0.005
5097.66	0.01167	5097.66	0.00933	5097.66	0.012	5097.66	0.01
5117.19	0.006	5117.19	0.00833	5117.19	0.011	5117.19	0.01133
5136.72	0.00533	5136.72	0.00933	5136.72	0.00933	5136.72	0.009
5156.25	0.007	5156.25	0.009	5156.25	0.00967	5156.25	0.00967
5175.78	0.00667	5175.78	0.00767	5175.78	0.01	5175.78	0.009
5195.31	0.00867	5195.31	0.007	5195.31	0.012	5195.31	0.009
5214.84	0.00433	5214.84	0.00967	5214.84	0.00833	5214.84	0.011
5234.38	0.00633	5234.38	0.008	5234.38	0.00667	5234.38	0.009
5253.91	0.00733	5253.91	0.00833	5253.91	0.01233	5253.91	0.01067
5273.44	0.00667	5273.44	0.00967	5273.44	0.01	5273.44	0.00967
5292.97	0.01067	5292.97	0.00667	5292.97	0.008	5292.97	0.006
5312.5	0.00867	5312.5	0.01133	5312.5	0.00867	5312.5	0.00933
5332.03	0.00967	5332.03	0.00733	5332.03	0.01133	5332.03	0.01033
5351.56	0.00833	5351.56	0.00667	5351.56	0.009	5351.56	0.01067
5371.09	0.006	5371.09	0.012	5371.09	0.012	5371.09	0.00933
5390.62	0.006	5390.62	0.009	5390.62	0.011	5390.62	0.006
5410.16	0.00867	5410.16	0.008	5410.16	0.011	5410.16	0.01067
5429.69	0.01	5429.69	0.012	5429.69	0.00933	5429.69	0.012
5449.22	0.00833	5449.22	0.01067	5449.22	0.00767	5449.22	0.00833
5468.75	0.00467	5468.75	0.011	5468.75	0.01067	5468.75	0.009
5488.28	0.00733	5488.28	0.00667	5488.28	0.00967	5488.28	0.00933
5507.81	0.00533	5507.81	0.01	5507.81	0.009	5507.81	0.00833
5527.34	0.01067	5527.34	0.00933	5527.34	0.011	5527.34	0.01167
5546.88	0.007	5546.88	0.00933	5546.88	0.01	5546.88	0.00633
5566.41	0.00933	5566.41	0.009	5566.41	0.01033	5566.41	0.01133
5585.94	0.00667	5585.94	0.00833	5585.94	0.00933	5585.94	0.00767
5605.47	0.01233	5605.47	0.00833	5605.47	0.00933	5605.47	0.008
5625	0.00733	5625	0.006	5625	0.011	5625	0.01
5644.53	0.00633	5644.53	0.01	5644.53	0.00733	5644.53	0.00667
5664.06	0.008	5664.06	0.00567	5664.06	0.00767	5664.06	0.00733
5683.59	0.008	5683.59	0.00833	5683.59	0.009	5683.59	0.00833
5703.12	0.006	5703.12	0.00567	5703.12	0.01	5703.12	0.00533
5722.66	0.00867	5722.66	0.00933	5722.66	0.00867	5722.66	0.00867
5742.19	0.00733	5742.19	0.00733	5742.19	0.01	5742.19	0.00667
5761.72	0.00633	5761.72	0.00833	5761.72	0.00767	5761.72	0.01133
5781.25	0.00967	5781.25	0.00767	5781.25	0.00767	5781.25	0.00667
5800.78	0.00467	5800.78	0.00767	5800.78	0.012	5800.78	0.00967
5820.31	0.007	5820.31	0.00733	5820.31	0.01	5820.31	0.00933
5839.84	0.00667	5839.84	0.00733	5839.84	0.01133	5839.84	0.00667
5859.38	0.009	5859.38	0.00733	5859.38	0.00933	5859.38	0.009
5878.91	0.00667	5878.91	0.006	5878.91	0.00833	5878.91	0.011
5898.44	0.006	5898.44	0.008	5898.44	0.011	5898.44	0.00933
5917.97	0.00867	5917.97	0.00533	5917.97	0.011	5917.97	0.011
5937.5	0.00867	5937.5	0.01067	5937.5	0.00933	5937.5	0.011
5957.03	0.006	5957.03	0.00867	5957.03	0.01167	5957.03	0.009
5976.56	0.00633	5976.56	0.006	5976.56	0.009	5976.56	0.008
5996.09	0.008	5996.09	0.00933	5996.09	0.00867	5996.09	0.00933
6015.62	0.00733	6015.62	0.01067	6015.62	0.008	6015.62	0.00933
6035.16	0.007	6035.16	0.00633	6035.16	0.00967	6035.16	0.009
6054.69	0.00567	6054.69	0.01133	6054.69	0.007	6054.69	0.009
6074.22	0.007	6074.22	0.00667	6074.22	0.008	6074.22	0.00933
6093.75	0.00533	6093.75	0.00933	6093.75	0.00967	6093.75	0.00933
6113.28	0.005	6113.28	0.00967	6113.28	0.01	6113.28	0.011
6132.81	0.00533	6132.81	0.01033	6132.81	0.00767	6132.81	0.00733
6152.34	0.00567	6152.34	0.006	6152.34	0.01	6152.34	0.00967
6171.88	0.01033	6171.88	0.00933	6171.88	0.008	6171.88	0.01067
6191.41	0.00633	6191.41	0.00867	6191.41	0.009	6191.41	0.00867
6210.94	0.005	6210.94	0.00767	6210.94	0.007	6210.94	0.011
6230.47	0.006	6230.47	0.01033	6230.47	0.01267	6230.47	0.009
6250	0.00667	6250	0.007	6250	0.007	6250	0.00833
6269.53	0.00567	6269.53	0.00833	6269.53	0.00967	6269.53	0.008
6289.06	0.008	6289.06	0.00833	6289.06	0.01	6289.06	0.007
6308.59	0.00533	6308.59	0.00967	6308.59	0.007	6308.59	0.00767
6328.12	0.008	6328.12	0.00967	6328.12	0.01033	6328.12	0.00867
6347.66	0.00567	6347.66	0.007	6347.66	0.00967	6347.66	0.00733
6367.19	0.00567	6367.19	0.00767	6367.19	0.00667	6367.19	0.00867
6386.72	0.00733	6386.72	0.00633	6386.72	0.006	6386.72	0.005
6406.25	0.00567	6406.25	0.00633	6406.25	0.00733	6406.25	0.00767
6425.78	0.00567	6425.78	0.008	6425.78	0.00733	6425.78	0.00833
6445.31	0.004	6445.31	0.01233	6445.31	0.00967	6445.31	0.00833
6464.84	0.008	6464.84	0.00833	6464.84	0.01	6464.84	0.00967
6484.38	0.00633	6484.38	0.00633	6484.38	0.009	6484.38	0.011
6503.91	0.005	6503.91	0.005	6503.91	0.01133	6503.91	0.00567
6523.44	0.00733	6523.44	0.00967	6523.44	0.007	6523.44	0.01033
6542.97	0.007	6542.97	0.00567	6542.97	0.006	6542.97	0.008
6562.5	0.00567	6562.5	0.00767	6562.5	0.00933	6562.5	0.00633
6582.03	0.00567	6582.03	0.005	6582.03	0.00667	6582.03	0.00767
6601.56	0.00833	6601.56	0.006	6601.56	0.008	6601.56	0.007
6621.09	0.007	6621.09	0.00867	6621.09	0.00733	6621.09	0.012
6640.62	0.00633	6640.62	0.00533	6640.62	0.008	6640.62	0.008
6660.16	0.00533	6660.16	0.00833	6660.16	0.011	6660.16	0.01133
6679.69	0.00567	6679.69	0.00433	6679.69	0.008	6679.69	0.01133
6699.22	0.004	6699.22	0.00667	6699.22	0.008	6699.22	0.01
6718.75	0.009	6718.75	0.009	6718.75	0.009	6718.75	0.008
6738.28	0.004	6738.28	0.00767	6738.28	0.00767	6738.28	0.00733
6757.81	0.004	6757.81	0.008	6757.81	0.00867	6757.81	0.00733
6777.34	0.00733	6777.34	0.009	6777.34	0.00733	6777.34	0.00933
6796.88	0.006	6796.88	0.006	6796.88	0.012	6796.88	0.01033
6816.41	0.00533	6816.41	0.00967	6816.41	0.009	6816.41	0.009
6835.94	0.00667	6835.94	0.00867	6835.94	0.00867	6835.94	0.00967
6855.47	0.00533	6855.47	0.00833	6855.47	0.009	6855.47	0.006
6875	0.00433	6875	0.00867	6875	0.00967	6875	0.00833
6894.53	0.00667	6894.53	0.007	6894.53	0.011	6894.53	0.00767
6914.06	0.006	6914.06	0.00733	6914.06	0.00633	6914.06	0.00733
6933.59	0.008	6933.59	0.006	6933.59	0.011	6933.59	0.01067
6953.12	0.00567	6953.12	0.00933	6953.12	0.008	6953.12	0.00633
6972.66	0.00633	6972.66	0.007	6972.66	0.00833	6972.66	0.00767
6992.19	0.00767	6992.19	0.00467	6992.19	0.007	6992.19	0.008
7011.72	0.00833	7011.72	0.00633	7011.72	0.01033	7011.72	0.00567
7031.25	0.00733	7031.25	0.00467	7031.25	0.00933	7031.25	0.00567
7050.78	0.004	7050.78	0.009	7050.78	0.00667	7050.78	0.01
7070.31	0.00833	7070.31	0.00767	7070.31	0.00833	7070.31	0.00833
7089.84	0.005	7089.84	0.00867	7089.84	0.00667	7089.84	0.00833
7109.38	0.008	7109.38	0.00833	7109.38	0.00933	7109.38	0.00667
7128.91	0.006	7128.91	0.00667	7128.91	0.01033	7128.91	0.01333
7148.44	0.00733	7148.44	0.00633	7148.44	0.00833	7148.44	0.011
7167.97	0.00467	7167.97	0.00733	7167.97	0.00867	7167.97	0.00633
7187.5	0.00667	7187.5	0.007	7187.5	0.00633	7187.5	0.01
7207.03	0.004	7207.03	0.00767	7207.03	0.00733	7207.03	0.01067
7226.56	0.00667	7226.56	0.005	7226.56	0.01	7226.56	0.00667
7246.09	0.00733	7246.09	0.00733	7246.09	0.007	7246.09	0.01033
7265.62	0.003	7265.62	0.008	7265.62	0.00933	7265.62	0.00933
7285.16	0.005	7285.16	0.00867	7285.16	0.00933	7285.16	0.00933
7304.69	0.00567	7304.69	0.00667	7304.69	0.00633	7304.69	0.00833
7324.22	0.00833	7324.22	0.009	7324.22	0.01	7324.22	0.007
7343.75	0.00333	7343.75	0.009	7343.75	0.01233	7343.75	0.01167
7363.28	0.00533	7363.28	0.00767	7363.28	0.00533	7363.28	0.00933
7382.81	0.005	7382.81	0.00867	7382.81	0.00867	7382.81	0.007
7402.34	0.00533	7402.34	0.00733	7402.34	0.00767	7402.34	0.01
7421.88	0.00533	7421.88	0.006	7421.88	0.009	7421.88	0.009
7441.41	0.00467	7441.41	0.00967	7441.41	0.007	7441.41	0.01067
7460.94	0.00567	7460.94	0.004	7460.94	0.00667	7460.94	0.00733
7480.47	0.00733	7480.47	0.00567	7480.47	0.00867	7480.47	0.00833
7500	0.00267	7500	0.00633	7500	0.00933	7500	0.006
7519.53	0.00533	7519.53	0.006	7519.53	0.00567	7519.53	0.007
7539.06	0.00567	7539.06	0.00567	7539.06	0.00933	7539.06	0.008
7558.59	0.00433	7558.59	0.00533	7558.59	0.00967	7558.59	0.012
7578.12	0.00533	7578.12	0.00533	7578.12	0.00967	7578.12	0.00533
7597.66	0.007	7597.66	0.00567	7597.66	0.00967	7597.66	0.00833
7617.19	0.005	7617.19	0.00533	7617.19	0.00833	7617.19	0.00833
7636.72	0.00767	7636.72	0.008	7636.72	0.00767	7636.72	0.00667
7656.25	0.00933	7656.25	0.00967	7656.25	0.00467	7656.25	0.00767
7675.78	0.00633	7675.78	0.00433	7675.78	0.00867	7675.78	0.00867
7695.31	0.005	7695.31	0.00667	7695.31	0.01167	7695.31	0.00667
7714.84	0.00667	7714.84	0.00733	7714.84	0.00567	7714.84	0.011
7734.38	0.00633	7734.38	0.00667	7734.38	0.00867	7734.38	0.008
7753.91	0.006	7753.91	0.008	7753.91	0.00867	7753.91	0.00733
7773.44	0.00567	7773.44	0.00667	7773.44	0.00633	7773.44	0.00933
7792.97	0.00533	7792.97	0.00467	7792.97	0.00833	7792.97	0.00767
7812.5	0.00433	7812.5	0.00533	7812.5	0.00867	7812.5	0.00933
7832.03	0.00567	7832.03	0.008	7832.03	0.01067	7832.03	0.008
7851.56	0.00667	7851.56	0.00733	7851.56	0.00733	7851.56	0.00967
7871.09	0.005	7871.09	0.006	7871.09	0.009	7871.09	0.008
7890.62	0.006	7890.62	0.005	7890.62	0.00867	7890.62	0.008
7910.16	0.00567	7910.16	0.00667	7910.16	0.006	7910.16	0.008
7929.69	0.00467	7929.69	0.00767	7929.69	0.01033	7929.69	0.005
7949.22	0.005	7949.22	0.006	7949.22	0.009	7949.22	0.00733
7968.75	0.00533	7968.75	0.00733	7968.75	0.008	7968.75	0.007
7988.28	0.00567	7988.28	0.007	7988.28	0.008	7988.28	0.008
8007.81	0.00433	8007.81	0.005	8007.81	0.00933	8007.81	0.00733
8027.34	0.00667	8027.34	0.00867	8027.34	0.00833	8027.34	0.007
8046.88	0.00433	8046.88	0.009	8046.88	0.01033	8046.88	0.007
8066.41	0.007	8066.41	0.006	8066.41	0.00967	8066.41	0.007
8085.94	0.007	8085.94	0.004	8085.94	0.00767	8085.94	0.00567
8105.47	0.006	8105.47	0.00667	8105.47	0.00833	8105.47	0.01033
8125	0.00333	8125	0.00533	8125	0.00833	8125	0.00933
8144.53	0.00467	8144.53	0.00667	8144.53	0.00567	8144.53	0.00733
8164.06	0.00667	8164.06	0.00733	8164.06	0.00767	8164.06	0.00633
8183.59	0.00833	8183.59	0.00633	8183.59	0.00667	8183.59	0.01033
8203.12	0.007	8203.12	0.00533	8203.12	0.00867	8203.12	0.00933
8222.66	0.005	8222.66	0.00633	8222.66	0.01067	8222.66	0.01
8242.19	0.006	8242.19	0.008	8242.19	0.00667	8242.19	0.00733
8261.72	0.006	8261.72	0.00667	8261.72	0.00733	8261.72	0.00867
8281.25	0.00467	8281.25	0.003	8281.25	0.009	8281.25	0.00933
8300.78	0.005	8300.78	0.00567	8300.78	0.00467	8300.78	0.008
8320.31	0.00467	8320.31	0.00833	8320.31	0.009	8320.31	0.00733
8339.84	0.004	8339.84	0.00867	8339.84	0.00667	8339.84	0.00833
8359.38	0.00733	8359.38	0.00533	8359.38	0.00733	8359.38	0.008
8378.91	0.00433	8378.91	0.00667	8378.91	0.00733	8378.91	0.00733
8398.44	0.00333	8398.44	0.00833	8398.44	0.00667	8398.44	0.011
8417.97	0.00433	8417.97	0.00967	8417.97	0.008	8417.97	0.00867
8437.5	0.00233	8437.5	0.005	8437.5	0.00867	8437.5	0.00633
8457.03	0.00467	8457.03	0.00667	8457.03	0.008	8457.03	0.00733
8476.56	0.00567	8476.56	0.01	8476.56	0.00733	8476.56	0.00967
8496.09	0.00767	8496.09	0.00433	8496.09	0.01067	8496.09	0.00767
8515.62	0.005	8515.62	0.006	8515.62	0.00967	8515.62	0.008
8535.16	0.00367	8535.16	0.00533	8535.16	0.00533	8535.16	0.00733
8554.69	0.00367	8554.69	0.00667	8554.69	0.007	8554.69	0.006
8574.22	0.00533	8574.22	0.00767	8574.22	0.00867	8574.22	0.00667
8593.75	0.00433	8593.75	0.00867	8593.75	0.00733	8593.75	0.006
8613.28	0.00567	8613.28	0.007	8613.28	0.00833	8613.28	0.007
8632.81	0.00433	8632.81	0.008	8632.81	0.00733	8632.81	0.009
8652.34	0.00533	8652.34	0.005	8652.34	0.008	8652.34	0.00767
8671.88	0.004	8671.88	0.006	8671.88	0.00967	8671.88	0.00933
8691.41	0.00633	8691.41	0.00367	8691.41	0.00967	8691.41	0.00833
8710.94	0.005	8710.94	0.009	8710.94	0.00533	8710.94	0.00633
8730.47	0.00367	8730.47	0.00333	8730.47	0.00667	8730.47	0.007
8750	0.00433	8750	0.006	8750	0.00967	8750	0.00933
8769.53	0.007	8769.53	0.00667	8769.53	0.00933	8769.53	0.009
8789.06	0.004	8789.06	0.00667	8789.06	0.00933	8789.06	0.009
8808.59	0.007	8808.59	0.00633	8808.59	0.00833	8808.59	0.00767
8828.12	0.00433	8828.12	0.009	8828.12	0.00833	8828.12	0.00833
8847.66	0.00267	8847.66	0.00733	8847.66	0.00767	8847.66	0.008
8867.19	0.00567	8867.19	0.009	8867.19	0.01033	8867.19	0.00767
8886.72	0.00533	8886.72	0.007	8886.72	0.006	8886.72	0.006
8906.25	0.004	8906.25	0.007	8906.25	0.01067	8906.25	0.00433
8925.78	0.00633	8925.78	0.00567	8925.78	0.007	8925.78	0.00867
8945.31	0.00367	8945.31	0.004	8945.31	0.008	8945.31	0.006
8964.84	0.004	8964.84	0.007	8964.84	0.00633	8964.84	0.009
8984.38	0.00633	8984.38	0.00667	8984.38	0.00667	8984.38	0.00767
9003.91	0.00567	9003.91	0.00433	9003.91	0.008	9003.91	0.01067
9023.44	0.00433	9023.44	0.004	9023.44	0.00633	9023.44	0.00767
9042.97	0.00533	9042.97	0.00833	9042.97	0.007	9042.97	0.00567
9062.5	0.00467	9062.5	0.00633	9062.5	0.00767	9062.5	0.00467
9082.03	0.00533	9082.03	0.00467	9082.03	0.008	9082.03	0.00833
9101.56	0.00533	9101.56	0.004	9101.56	0.00667	9101.56	0.00867
9121.09	0.00367	9121.09	0.00367	9121.09	0.01	9121.09	0.007
9140.62	0.00533	9140.62	0.007	9140.62	0.006	9140.62	0.01033
9160.16	0.00567	9160.16	0.00667	9160.16	0.008	9160.16	0.00833
9179.69	0.00433	9179.69	0.005	9179.69	0.00733	9179.69	0.01033
9199.22	0.003	9199.22	0.00733	9199.22	0.008	9199.22	0.00733
9218.75	0.008	9218.75	0.00733	9218.75	0.00633	9218.75	0.007
9238.28	0.003	9238.28	0.00833	9238.28	0.00667	9238.28	0.00633
9257.81	0.00367	9257.81	0.00667	9257.81	0.00867	9257.81	0.00633
9277.34	0.00333	9277.34	0.00633	9277.34	0.00833	9277.34	0.004
9296.88	0.00367	9296.88	0.006	9296.88	0.00733	9296.88	0.009
9316.41	0.00533	9316.41	0.00333	9316.41	0.00867	9316.41	0.00667
9335.94	0.00633	9335.94	0.00433	9335.94	0.00867	9335.94	0.00667
9355.47	0.00467	9355.47	0.00667	9355.47	0.00433	9355.47	0.00667
9375	0.00367	9375	0.00533	9375	0.00733	9375	0.00833
9394.53	0.00433	9394.53	0.00967	9394.53	0.00767	9394.53	0.00667
9414.06	0.004	9414.06	0.006	9414.06	0.00867	9414.06	0.00667
9433.59	0.00367	9433.59	0.00767	9433.59	0.00967	9433.59	0.00867
9453.12	0.00467	9453.12	0.00733	9453.12	0.01	9453.12	0.00633
9472.66	0.00433	9472.66	0.00533	9472.66	0.005	9472.66	0.00567
9492.19	0.00567	9492.19	0.00533	9492.19	0.00833	9492.19	0.006
9511.72	0.003	9511.72	0.005	9511.72	0.00933	9511.72	0.011
9531.25	0.00467	9531.25	0.00533	9531.25	0.01	9531.25	0.00733
9550.78	0.005	9550.78	0.003	9550.78	0.009	9550.78	0.00567
9570.31	0.00433	9570.31	0.004	9570.31	0.00833	9570.31	0.006
9589.84	0.003	9589.84	0.00567	9589.84	0.01033	9589.84	0.009
9609.38	0.00433	9609.38	0.00533	9609.38	0.00567	9609.38	0.006
9628.91	0.004	9628.91	0.006	9628.91	0.006	9628.91	0.00933
9648.44	0.00467	9648.44	0.00533	9648.44	0.01033	9648.44	0.00667
9667.97	0.00667	9667.97	0.00733	9667.97	0.00667	9667.97	0.00767
9687.5	0.004	9687.5	0.006	9687.5	0.007	9687.5	0.00833
9707.03	0.00233	9707.03	0.00533	9707.03	0.00667	9707.03	0.009
9726.56	0.00267	9726.56	0.00467	9726.56	0.007	9726.56	0.00733
9746.09	0.00367	9746.09	0.00633	9746.09	0.00833	9746.09	0.00567
9765.62	0.004	9765.62	0.00667	9765.62	0.00733	9765.62	0.007
9785.16	0.00433	9785.16	0.004	9785.16	0.01	9785.16	0.00767
9804.69	0.004	9804.69	0.00367	9804.69	0.006	9804.69	0.00867
9824.22	0.004	9824.22	0.00533	9824.22	0.008	9824.22	0.00533
9843.75	0.00533	9843.75	0.00533	9843.75	0.00733	9843.75	0.00867
9863.28	0.00533	9863.28	0.00567	9863.28	0.01067	9863.28	0.00867
9882.81	0.00367	9882.81	0.004	9882.81	0.00867	9882.81	0.00533
9902.34	0.00467	9902.34	0.00467	9902.34	0.00667	9902.34	0.00767
9921.88	0.00633	9921.88	0.004	9921.88	0.00833	9921.88	0.00667
9941.41	0.00567	9941.41	0.00433	9941.41	0.00733	9941.41	0.00667
9960.94	0.005	9960.94	0.00733	9960.94	0.00767	9960.94	0.009
9980.47	0.00633	9980.47	0.007	9980.47	0.00567	9980.47	0.00467
10000	0.00533	10000	0.00367	10000	0.007	10000	0.00633
10019.5	0.005	10019.5	0.00333	10019.5	0.00967	10019.5	0.00733
10039.1	0.00633	10039.1	0.005	10039.1	0.01233	10039.1	0.00867
10058.6	0.00433	10058.6	0.00467	10058.6	0.00833	10058.6	0.00533
10078.1	0.00333	10078.1	0.00733	10078.1	0.00867	10078.1	0.00733
10097.7	0.004	10097.7	0.00833	10097.7	0.01267	10097.7	0.009
10117.2	0.00333	10117.2	0.006	10117.2	0.00533	10117.2	0.00633
10136.7	0.00433	10136.7	0.006	10136.7	0.01033	10136.7	0.00933
10156.2	0.00367	10156.2	0.00633	10156.2	0.01	10156.2	0.00667
10175.8	0.00467	10175.8	0.00433	10175.8	0.01033	10175.8	0.007
10195.3	0.004	10195.3	0.005	10195.3	0.00633	10195.3	0.008
10214.8	0.00467	10214.8	0.00567	10214.8	0.00767	10214.8	0.00667
10234.4	0.006	10234.4	0.00567	10234.4	0.00867	10234.4	0.00767
10253.9	0.00433	10253.9	0.003	10253.9	0.00733	10253.9	0.00633
10273.4	0.00333	10273.4	0.00367	10273.4	0.008	10273.4	0.00533
10293	0.00367	10293	0.00433	10293	0.01067	10293	0.007
10312.5	0.00633	10312.5	0.00633	10312.5	0.00633	10312.5	0.00733
10332	0.005	10332	0.00433	10332	0.008	10332	0.00733
10351.6	0.00533	10351.6	0.00767	10351.6	0.00933	10351.6	0.00833
10371.1	0.005	10371.1	0.006	10371.1	0.009	10371.1	0.009
10390.6	0.00267	10390.6	0.00567	10390.6	0.007	10390.6	0.00933
10410.2	0.00367	10410.2	0.005	10410.2	0.008	10410.2	0.009
10429.7	0.004	10429.7	0.00367	10429.7	0.00833	10429.7	0.00933
10449.2	0.003	10449.2	0.00667	10449.2	0.00767	10449.2	0.008
10468.8	0.00433	10468.8	0.00567	10468.8	0.00967	10468.8	0.00567
10488.3	0.003	10488.3	0.00667	10488.3	0.00867	10488.3	0.00567
10507.8	0.00433	10507.8	0.00467	10507.8	0.00767	10507.8	0.00733
10527.3	0.00433	10527.3	0.005	10527.3	0.00933	10527.3	0.01033
10546.9	0.004	10546.9	0.005	10546.9	0.00567	10546.9	0.00733
10566.4	0.00433	10566.4	0.00467	10566.4	0.006	10566.4	0.01033
10585.9	0.00467	10585.9	0.007	10585.9	0.00867	10585.9	0.00767
10605.5	0.005	10605.5	0.00267	10605.5	0.007	10605.5	0.01067
10625	0.003	10625	0.007	10625	0.00733	10625	0.00667
10644.5	0.00567	10644.5	0.007	10644.5	0.008	10644.5	0.00967
10664.1	0.005	10664.1	0.004	10664.1	0.00833	10664.1	0.00667
10683.6	0.00267	10683.6	0.00433	10683.6	0.008	10683.6	0.00633
10703.1	0.00267	10703.1	0.007	10703.1	0.00833	10703.1	0.008
10722.7	0.00567	10722.7	0.006	10722.7	0.01167	10722.7	0.00733
10742.2	0.00367	10742.2	0.005	10742.2	0.007	10742.2	0.006
10761.7	0.004	10761.7	0.00667	10761.7	0.00633	10761.7	0.01067
10781.2	0.00333	10781.2	0.005	10781.2	0.00933	10781.2	0.00933
10800.8	0.004	10800.8	0.00667	10800.8	0.00733	10800.8	0.00467
10820.3	0.00433	10820.3	0.004	10820.3	0.007	10820.3	0.01267
10839.8	0.004	10839.8	0.00667	10839.8	0.00467	10839.8	0.00567
10859.4	0.005	10859.4	0.005	10859.4	0.007	10859.4	0.007
10878.9	0.00433	10878.9	0.00733	10878.9	0.00767	10878.9	0.00967
10898.4	0.006	10898.4	0.00667	10898.4	0.00967	10898.4	0.00733
10918	0.00367	10918	0.00867	10918	0.00733	10918	0.00667
10937.5	0.005	10937.5	0.00467	10937.5	0.008	10937.5	0.00567
10957	0.00433	10957	0.00467	10957	0.007	10957	0.00833
10976.6	0.00367	10976.6	0.00533	10976.6	0.007	10976.6	0.00933
10996.1	0.00267	10996.1	0.00433	10996.1	0.01	10996.1	0.007
11015.6	0.00533	11015.6	0.00467	11015.6	0.00467	11015.6	0.00867
11035.2	0.00467	11035.2	0.00333	11035.2	0.009	11035.2	0.00667
11054.7	0.004	11054.7	0.00667	11054.7	0.00667	11054.7	0.00633
11074.2	0.00433	11074.2	0.006	11074.2	0.007	11074.2	0.008
11093.8	0.00167	11093.8	0.00567	11093.8	0.008	11093.8	0.006
11113.3	0.00433	11113.3	0.00833	11113.3	0.00867	11113.3	0.00567
11132.8	0.00533	11132.8	0.00633	11132.8	0.00733	11132.8	0.00667
11152.3	0.004	11152.3	0.00533	11152.3	0.008	11152.3	0.00967
11171.9	0.00567	11171.9	0.003	11171.9	0.009	11171.9	0.00733
11191.4	0.00233	11191.4	0.00367	11191.4	0.00633	11191.4	0.00733
11210.9	0.00267	11210.9	0.003	11210.9	0.00633	11210.9	0.007
11230.5	0.00233	11230.5	0.004	11230.5	0.00533	11230.5	0.00967
11250	0.006	11250	0.00733	11250	0.00833	11250	0.00767
11269.5	0.00333	11269.5	0.00533	11269.5	0.00667	11269.5	0.00633
11289.1	0.00533	11289.1	0.00367	11289.1	0.01	11289.1	0.00667
11308.6	0.00567	11308.6	0.006	11308.6	0.007	11308.6	0.00867
11328.1	0.00333	11328.1	0.00567	11328.1	0.00767	11328.1	0.008
11347.7	0.00367	11347.7	0.005	11347.7	0.006	11347.7	0.007
11367.2	0.006	11367.2	0.007	11367.2	0.01	11367.2	0.01
11386.7	0.004	11386.7	0.00467	11386.7	0.00767	11386.7	0.00833
11406.2	0.003	11406.2	0.00467	11406.2	0.006	11406.2	0.00833
11425.8	0.003	11425.8	0.00667	11425.8	0.01	11425.8	0.00967
11445.3	0.005	11445.3	0.005	11445.3	0.00467	11445.3	0.006
11464.8	0.00233	11464.8	0.004	11464.8	0.00667	11464.8	0.00633
11484.4	0.004	11484.4	0.00267	11484.4	0.00767	11484.4	0.007
11503.9	0.00533	11503.9	0.00367	11503.9	0.00767	11503.9	0.00767
11523.4	0.00267	11523.4	0.00433	11523.4	0.00667	11523.4	0.00867
11543	0.00367	11543	0.00567	11543	0.00733	11543	0.007
11562.5	0.00467	11562.5	0.009	11562.5	0.006	11562.5	0.00767
11582	0.00267	11582	0.00533	11582	0.00467	11582	0.00733
11601.6	0.005	11601.6	0.004	11601.6	0.00567	11601.6	0.00867
11621.1	0.004	11621.1	0.005	11621.1	0.00933	11621.1	0.00667
11640.6	0.00567	11640.6	0.00567	11640.6	0.00633	11640.6	0.007
11660.2	0.004	11660.2	0.00633	11660.2	0.00867	11660.2	0.008
11679.7	0.00567	11679.7	0.007	11679.7	0.005	11679.7	0.01033
11699.2	0.00233	11699.2	0.00233	11699.2	0.00667	11699.2	0.007
11718.8	0.003	11718.8	0.00633	11718.8	0.00467	11718.8	0.00967
11738.3	0.00433	11738.3	0.00433	11738.3	0.008	11738.3	0.00967
11757.8	0.004	11757.8	0.00667	11757.8	0.00767	11757.8	0.00833
11777.3	0.00433	11777.3	0.005	11777.3	0.00833	11777.3	0.00733
11796.9	0.00333	11796.9	0.00567	11796.9	0.011	11796.9	0.00733
11816.4	0.00333	11816.4	0.003	11816.4	0.00633	11816.4	0.00733
11835.9	0.00533	11835.9	0.00833	11835.9	0.006	11835.9	0.00633
11855.5	0.00367	11855.5	0.00467	11855.5	0.00667	11855.5	0.00633
11875	0.004	11875	0.00267	11875	0.00733	11875	0.00667
11894.5	0.004	11894.5	0.00667	11894.5	0.006	11894.5	0.00633
11914.1	0.00367	11914.1	0.00633	11914.1	0.00833	11914.1	0.00933
11933.6	0.00333	11933.6	0.004	11933.6	0.00633	11933.6	0.01
11953.1	0.005	11953.1	0.00633	11953.1	0.00867	11953.1	0.00933
11972.7	0.004	11972.7	0.00433	11972.7	0.00533	11972.7	0.00667
11992.2	0.00367	11992.2	0.007	11992.2	0.00567	11992.2	0.00467
12011.7	0.00267	12011.7	0.00433	12011.7	0.00767	12011.7	0.00633
12031.2	0.00367	12031.2	0.00733	12031.2	0.00667	12031.2	0.00633
12050.8	0.002	12050.8	0.00433	12050.8	0.00367	12050.8	0.00633
12070.3	0.003	12070.3	0.007	12070.3	0.00733	12070.3	0.00733
12089.8	0.00333	12089.8	0.005	12089.8	0.005	12089.8	0.00533
12109.4	0.004	12109.4	0.00633	12109.4	0.01233	12109.4	0.009
12128.9	0.005	12128.9	0.00467	12128.9	0.00767	12128.9	0.007
12148.4	0.00267	12148.4	0.005	12148.4	0.007	12148.4	0.009
12168	0.00433	12168	0.00567	12168	0.00733	12168	0.008
12187.5	0.00367	12187.5	0.005	12187.5	0.01167	12187.5	0.00633
12207	0.00267	12207	0.00467	12207	0.00833	12207	0.00833
12226.6	0.006	12226.6	0.006	12226.6	0.00767	12226.6	0.005
12246.1	0.00367	12246.1	0.00267	12246.1	0.00567	12246.1	0.00567
12265.6	0.002	12265.6	0.005	12265.6	0.00667	12265.6	0.004
12285.2	0.00433	12285.2	0.006	12285.2	0.00767	12285.2	0.00633
12304.7	0.00367	12304.7	0.00633	12304.7	0.009	12304.7	0.00833
12324.2	0.00367	12324.2	0.00467	12324.2	0.00867	12324.2	0.005
12343.8	0.002	12343.8	0.00567	12343.8	0.00733	12343.8	0.00767
12363.3	0.005	12363.3	0.00567	12363.3	0.006	12363.3	0.00733
12382.8	0.00467	12382.8	0.007	12382.8	0.00733	12382.8	0.009
12402.3	0.00233	12402.3	0.007	12402.3	0.007	12402.3	0.008
12421.9	0.004	12421.9	0.00633	12421.9	0.006	12421.9	0.007
12441.4	0.004	12441.4	0.005	12441.4	0.00933	12441.4	0.006
12460.9	0.001	12460.9	0.00567	12460.9	0.00867	12460.9	0.00967
12480.5	0.004	12480.5	0.006	12480.5	0.00767	12480.5	0.00667
12500	0.002	12500	0.005	12500	0.00733	12500	0.00767
12519.5	0.004	12519.5	0.005	12519.5	0.00667	12519.5	0.007
12539.1	0.00433	12539.1	0.004	12539.1	0.01167	12539.1	0.006
12558.6	0.004	12558.6	0.00367	12558.6	0.00967	12558.6	0.008
12578.1	0.00333	12578.1	0.005	12578.1	0.006	12578.1	0.005
12597.7	0.00333	12597.7	0.002	12597.7	0.006	12597.7	0.01067
12617.2	0.00467	12617.2	0.00367	12617.2	0.00567	12617.2	0.00633
12636.7	0.003	12636.7	0.003	12636.7	0.007	12636.7	0.008
12656.2	0.00333	12656.2	0.00567	12656.2	0.006	12656.2	0.008
12675.8	0.00367	12675.8	0.00267	12675.8	0.004	12675.8	0.00567
12695.3	0.004	12695.3	0.00433	12695.3	0.00733	12695.3	0.006
12714.8	0.00433	12714.8	0.005	12714.8	0.00733	12714.8	0.00567
12734.4	0.00367	12734.4	0.006	12734.4	0.00833	12734.4	0.00767
12753.9	0.002	12753.9	0.007	12753.9	0.00467	12753.9	0.00633
12773.4	0.00533	12773.4	0.004	12773.4	0.00833	12773.4	0.007
12793	0.003	12793	0.00667	12793	0.00767	12793	0.00667
12812.5	0.00333	12812.5	0.005	12812.5	0.00667	12812.5	0.01067
12832	0.00467	12832	0.00467	12832	0.00667	12832	0.009
12851.6	0.002	12851.6	0.00533	12851.6	0.00833	12851.6	0.00667
12871.1	0.00333	12871.1	0.007	12871.1	0.007	12871.1	0.00667
12890.6	0.00367	12890.6	0.004	12890.6	0.008	12890.6	0.007
12910.2	0.00433	12910.2	0.007	12910.2	0.00633	12910.2	0.00667
12929.7	0.004	12929.7	0.00533	12929.7	0.00867	12929.7	0.00733
12949.2	0.00567	12949.2	0.00467	12949.2	0.009	12949.2	0.00867
12968.8	0.00167	12968.8	0.00467	12968.8	0.007	12968.8	0.00533
12988.3	0.00667	12988.3	0.00467	12988.3	0.009	12988.3	0.00667
13007.8	0.004	13007.8	0.00233	13007.8	0.007	13007.8	0.00933
13027.3	0.00367	13027.3	0.00333	13027.3	0.00867	13027.3	0.00433
13046.9	0.004	13046.9	0.005	13046.9	0.00567	13046.9	0.009
13066.4	0.00633	13066.4	0.005	13066.4	0.00733	13066.4	0.006
13085.9	0.003	13085.9	0.00367	13085.9	0.006	13085.9	0.00833
13105.5	0.00433	13105.5	0.00467	13105.5	0.00667	13105.5	0.006
13125	0.002	13125	0.005	13125	0.00833	13125	0.00633
13144.5	0.00367	13144.5	0.004	13144.5	0.008	13144.5	0.01033
13164.1	0.004	13164.1	0.002	13164.1	0.00767	13164.1	0.007
13183.6	0.002	13183.6	0.00333	13183.6	0.00667	13183.6	0.00767
13203.1	0.00167	13203.1	0.004	13203.1	0.00367	13203.1	0.00767
13222.7	0.002	13222.7	0.007	13222.7	0.006	13222.7	0.007
13242.2	0.00333	13242.2	0.006	13242.2	0.009	13242.2	0.009
13261.7	0.00233	13261.7	0.005	13261.7	0.00633	13261.7	0.00867
13281.2	0.00367	13281.2	0.006	13281.2	0.003	13281.2	0.00633
13300.8	0.002	13300.8	0.005	13300.8	0.006	13300.8	0.00567
13320.3	0.003	13320.3	0.003	13320.3	0.007	13320.3	0.00733
13339.8	0.00533	13339.8	0.00433	13339.8	0.00567	13339.8	0.00667
13359.4	0.00333	13359.4	0.004	13359.4	0.00833	13359.4	0.00567
13378.9	0.00333	13378.9	0.00467	13378.9	0.01	13378.9	0.00567
13398.4	0.00233	13398.4	0.00367	13398.4	0.005	13398.4	0.00767
13418	0.003	13418	0.00433	13418	0.00767	13418	0.00733
13437.5	0.00233	13437.5	0.00333	13437.5	0.00533	13437.5	0.00833
13457	0.00267	13457	0.004	13457	0.00567	13457	0.00633
13476.6	0.00333	13476.6	0.007	13476.6	0.00633	13476.6	0.009
13496.1	0.00433	13496.1	0.00433	13496.1	0.004	13496.1	0.00967
13515.6	0.004	13515.6	0.00267	13515.6	0.00733	13515.6	0.006
13535.2	0.00233	13535.2	0.00467	13535.2	0.00533	13535.2	0.00633
13554.7	0.00167	13554.7	0.00633	13554.7	0.00633	13554.7	0.00633
13574.2	0.00467	13574.2	0.00433	13574.2	0.00767	13574.2	0.007
13593.8	0.002	13593.8	0.00267	13593.8	0.00533	13593.8	0.01033
13613.3	0.00167	13613.3	0.00467	13613.3	0.00967	13613.3	0.00667
13632.8	0.004	13632.8	0.005	13632.8	0.00667	13632.8	0.00733
13652.3	0.00167	13652.3	0.006	13652.3	0.00333	13652.3	0.007
13671.9	0.005	13671.9	0.00233	13671.9	0.00567	13671.9	0.00733
13691.4	0.00367	13691.4	0.00333	13691.4	0.007	13691.4	0.008
13710.9	0.00333	13710.9	0.003	13710.9	0.00533	13710.9	0.00533
13730.5	0.005	13730.5	0.00633	13730.5	0.00667	13730.5	0.00767
13750	0.00233	13750	0.00267	13750	0.00667	13750	0.00667
13769.5	0.00333	13769.5	0.00567	13769.5	0.01	13769.5	0.00667
13789.1	0.00333	13789.1	0.00267	13789.1	0.00867	13789.1	0.007
13808.6	0.00533	13808.6	0.00567	13808.6	0.009	13808.6	0.00567
13828.1	0.005	13828.1	0.00533	13828.1	0.00667	13828.1	0.00633
13847.7	0.00233	13847.7	0.00333	13847.7	0.007	13847.7	0.005
13867.2	0.006	13867.2	0.00667	13867.2	0.00733	13867.2	0.006
13886.7	0.00233	13886.7	0.003	13886.7	0.00633	13886.7	0.01
13906.2	0.00233	13906.2	0.00333	13906.2	0.00733	13906.2	0.00633
13925.8	0.00433	13925.8	0.00367	13925.8	0.00667	13925.8	0.005
13945.3	0.004	13945.3	0.00367	13945.3	0.003	13945.3	0.005
13964.8	0.00367	13964.8	0.004	13964.8	0.00633	13964.8	0.009
13984.4	0.002	13984.4	0.00267	13984.4	0.00467	13984.4	0.00767
14003.9	0.003	14003.9	0.00433	14003.9	0.006	14003.9	0.00367
14023.4	0.00333	14023.4	0.00433	14023.4	0.00667	14023.4	0.00633
14043	0.00167	14043	0.00433	14043	0.00633	14043	0.00967
14062.5	0.00267	14062.5	0.00667	14062.5	0.00467	14062.5	0.006
14082	0.00333	14082	0.004	14082	0.00767	14082	0.00733
14101.6	0.003	14101.6	0.004	14101.6	0.008	14101.6	0.006
14121.1	0.003	14121.1	0.00333	14121.1	0.00433	14121.1	0.008
14140.6	0.00367	14140.6	0.003	14140.6	0.005	14140.6	0.00567
14160.2	0.00267	14160.2	0.005	14160.2	0.00467	14160.2	0.011
14179.7	0.00167	14179.7	0.00467	14179.7	0.00467	14179.7	0.005
14199.2	0.00233	14199.2	0.00567	14199.2	0.00667	14199.2	0.00533
14218.8	0.00233	14218.8	0.006	14218.8	0.00667	14218.8	0.009
14238.3	0.003	14238.3	0.00333	14238.3	0.007	14238.3	0.00733
14257.8	0.003	14257.8	0.00567	14257.8	0.008	14257.8	0.00667
14277.3	0.00333	14277.3	0.00433	14277.3	0.00667	14277.3	0.01067
14296.9	0.00233	14296.9	0.00367	14296.9	0.00633	14296.9	0.00767
14316.4	0.00133	14316.4	0.00467	14316.4	0.006	14316.4	0.00833
14335.9	0.00433	14335.9	0.00467	14335.9	0.00467	14335.9	0.00567
14355.5	0.00133	14355.5	0.004	14355.5	0.00667	14355.5	0.006
14375	0.00233	14375	0.004	14375	0.00667	14375	0.00767
14394.5	0.003	14394.5	0.00533	14394.5	0.00433	14394.5	0.006
14414.1	0.00367	14414.1	0.004	14414.1	0.00667	14414.1	0.00633
14433.6	0.00467	14433.6	0.00567	14433.6	0.007	14433.6	0.005
14453.1	0.00333	14453.1	0.00333	14453.1	0.00767	14453.1	0.006
14472.7	0.00167	14472.7	0.00367	14472.7	0.006	14472.7	0.005
14492.2	0.00333	14492.2	0.00367	14492.2	0.00667	14492.2	0.008
14511.7	0.004	14511.7	0.00433	14511.7	0.00967	14511.7	0.007
14531.2	0.00267	14531.2	0.004	14531.2	0.00633	14531.2	0.00833
14550.8	0.005	14550.8	0.00367	14550.8	0.00467	14550.8	0.00567
14570.3	0.004	14570.3	0.007	14570.3	0.00533	14570.3	0.00467
14589.8	0.00367	14589.8	0.007	14589.8	0.00767	14589.8	0.00633
14609.4	0.005	14609.4	0.00433	14609.4	0.006	14609.4	0.00567
14628.9	0.00267	14628.9	0.00367	14628.9	0.007	14628.9	0.005
14648.4	0.00267	14648.4	0.00467	14648.4	0.00833	14648.4	0.00333
14668	0.00267	14668	0.003	14668	0.00967	14668	0.01067
14687.5	0.002	14687.5	0.00467	14687.5	0.00767	14687.5	0.00767
14707	0.004	14707	0.005	14707	0.00733	14707	0.00767
14726.6	0.00533	14726.6	0.00367	14726.6	0.006	14726.6	0.004
14746.1	0.00133	14746.1	0.00367	14746.1	0.007	14746.1	0.00633
14765.6	0.00267	14765.6	0.00333	14765.6	0.007	14765.6	0.008
14785.2	0.00233	14785.2	0.00367	14785.2	0.00467	14785.2	0.007
14804.7	0.003	14804.7	0.00467	14804.7	0.00533	14804.7	0.00533
14824.2	0.003	14824.2	0.00467	14824.2	0.00733	14824.2	0.00833
14843.8	0.002	14843.8	0.003	14843.8	0.008	14843.8	0.007
14863.3	0.00233	14863.3	0.00167	14863.3	0.008	14863.3	0.004
14882.8	0.00467	14882.8	0.003	14882.8	0.009	14882.8	0.00667
14902.3	0.00267	14902.3	0.00333	14902.3	0.009	14902.3	0.005
14921.9	0.002	14921.9	0.00333	14921.9	0.00633	14921.9	0.007
14941.4	0.00267	14941.4	0.004	14941.4	0.00567	14941.4	0.00533
14960.9	0.003	14960.9	0.00367	14960.9	0.00567	14960.9	0.00633
14980.5	0.002	14980.5	0.003	14980.5	0.00633	14980.5	0.008
15000	0.00167	15000	0.00533	15000	0.00633	15000	0.00767
15019.5	0.00267	15019.5	0.00333	15019.5	0.00833	15019.5	0.005
15039.1	0.00233	15039.1	0.00267	15039.1	0.00567	15039.1	0.00933
15058.6	0.002	15058.6	0.00467	15058.6	0.007	15058.6	0.00767
15078.1	0.00233	15078.1	0.00367	15078.1	0.00967	15078.1	0.00467
15097.7	0.00167	15097.7	0.00367	15097.7	0.007	15097.7	0.00633
15117.2	0.002	15117.2	0.00333	15117.2	0.00833	15117.2	0.00767
15136.7	0.004	15136.7	0.00267	15136.7	0.00933	15136.7	0.00633
15156.2	0.002	15156.2	0.004	15156.2	0.005	15156.2	0.00967
15175.8	0.003	15175.8	0.00433	15175.8	0.006	15175.8	0.00733
15195.3	0.00233	15195.3	0.00667	15195.3	0.00667	15195.3	0.006
15214.8	0.00233	15214.8	0.004	15214.8	0.00667	15214.8	0.007
15234.4	0.00267	15234.4	0.00467	15234.4	0.00767	15234.4	0.005
15253.9	0.003	15253.9	0.00467	15253.9	0.00667	15253.9	0.00667
15273.4	0.003	15273.4	0.00567	15273.4	0.00667	15273.4	0.00867
15293	0.00233	15293	0.005	15293	0.00633	15293	0.00567
15312.5	0.00367	15312.5	0.00567	15312.5	0.00533	15312.5	0.01
15332	0.003	15332	0.00333	15332	0.007	15332	0.00767
15351.6	0.00333	15351.6	0.00167	15351.6	0.00733	15351.6	0.004
15371.1	0.00267	15371.1	0.00333	15371.1	0.006	15371.1	0.00667
15390.6	0.00233	15390.6	0.004	15390.6	0.00833	15390.6	0.00567
15410.2	0.00367	15410.2	0.004	15410.2	0.00767	15410.2	0.00867
15429.7	0.003	15429.7	0.003	15429.7	0.00833	15429.7	0.00767
15449.2	0.00233	15449.2	0.004	15449.2	0.00567	15449.2	0.00667
15468.8	0.00167	15468.8	0.00367	15468.8	0.004	15468.8	0.006
15488.3	0.00267	15488.3	0.00367	15488.3	0.00733	15488.3	0.00967
15507.8	0.00233	15507.8	0.003	15507.8	0.007	15507.8	0.00567
15527.3	0.00167	15527.3	0.007	15527.3	0.008	15527.3	0.00733
15546.9	0.004	15546.9	0.00467	15546.9	0.00567	15546.9	0.00633
15566.4	0.001	15566.4	0.004	15566.4	0.00667	15566.4	0.00733
15585.9	0.00133	15585.9	0.005	15585.9	0.00667	15585.9	0.007
15605.5	0.00333	15605.5	0.00567	15605.5	0.00533	15605.5	0.00733
15625	0.00233	15625	0.00433	15625	0.00733	15625	0.007
15644.5	0.001	15644.5	0.00567	15644.5	0.00833	15644.5	0.00667
15664.1	0.00167	15664.1	0.00567	15664.1	0.006	15664.1	0.00667
15683.6	0.00367	15683.6	0.00467	15683.6	0.00567	15683.6	0.00567
15703.1	0.00233	15703.1	0.003	15703.1	0.00667	15703.1	0.007
15722.7	0.002	15722.7	0.00667	15722.7	0.007	15722.7	0.00533
15742.2	0.005	15742.2	0.002	15742.2	0.00467	15742.2	0.006
15761.7	0.00233	15761.7	0.00467	15761.7	0.00567	15761.7	0.00567
15781.2	0.00367	15781.2	0.004	15781.2	0.00633	15781.2	0.007
15800.8	0.00433	15800.8	0.003	15800.8	0.00667	15800.8	0.00667
15820.3	0.00333	15820.3	0.00333	15820.3	0.00833	15820.3	0.006
15839.8	0.002	15839.8	0.00433	15839.8	0.008	15839.8	0.007
15859.4	0.003	15859.4	0.00333	15859.4	0.00667	15859.4	0.005
15878.9	0.003	15878.9	0.007	15878.9	0.00667	15878.9	0.006
15898.4	0.00267	15898.4	0.00467	15898.4	0.00567	15898.4	0.00567
15918	0.002	15918	0.00267	15918	0.01033	15918	0.00633
15937.5	0.00267	15937.5	0.006	15937.5	0.005	15937.5	0.00533
15957	0.004	15957	0.002	15957	0.00733	15957	0.00767
15976.6	0.004	15976.6	0.00333	15976.6	0.007	15976.6	0.00667
15996.1	0.00267	15996.1	0.00433	15996.1	0.00567	15996.1	0.007
16015.6	0.00267	16015.6	0.00433	16015.6	0.006	16015.6	0.007
16035.2	0.002	16035.2	0.00433	16035.2	0.004	16035.2	0.00567
16054.7	0.00267	16054.7	0.002	16054.7	0.00733	16054.7	0.00633
16074.2	0.00267	16074.2	0.00333	16074.2	0.007	16074.2	0.00467
16093.8	0.00367	16093.8	0.00367	16093.8	0.00767	16093.8	0.00733
16113.3	0.00267	16113.3	0.007	16113.3	0.005	16113.3	0.00467
16132.8	0.00333	16132.8	0.00533	16132.8	0.006	16132.8	0.00633
16152.3	0.00267	16152.3	0.004	16152.3	0.00667	16152.3	0.00433
16171.9	0.00467	16171.9	0.00167	16171.9	0.00467	16171.9	0.00733
16191.4	0.00333	16191.4	0.005	16191.4	0.00433	16191.4	0.00567
16210.9	0.00233	16210.9	0.00467	16210.9	0.007	16210.9	0.00633
16230.5	0.00267	16230.5	0.00567	16230.5	0.008	16230.5	0.00733
16250	0.00233	16250	0.00467	16250	0.008	16250	0.00667
16269.5	0.00267	16269.5	0.00567	16269.5	0.00567	16269.5	0.00933
16289.1	0.00233	16289.1	0.005	16289.1	0.00567	16289.1	0.00967
16308.6	0.002	16308.6	0.00567	16308.6	0.008	16308.6	0.007
16328.1	0.00267	16328.1	0.003	16328.1	0.006	16328.1	0.005
16347.7	0.00167	16347.7	0.00333	16347.7	0.00567	16347.7	0.00733
16367.2	0.001	16367.2	0.00667	16367.2	0.00833	16367.2	0.005
16386.7	0.00367	16386.7	0.00433	16386.7	0.00633	16386.7	0.00667
16406.2	0.00267	16406.2	0.00367	16406.2	0.00633	16406.2	0.007
16425.8	0.00267	16425.8	0.00433	16425.8	0.00333	16425.8	0.00733
16445.3	0.00133	16445.3	0.00367	16445.3	0.00833	16445.3	0.00633
16464.8	0.00433	16464.8	0.00433	16464.8	0.008	16464.8	0.00833
16484.4	0.003	16484.4	0.004	16484.4	0.008	16484.4	0.00833
16503.9	0.00267	16503.9	0.00433	16503.9	0.00533	16503.9	0.00767
16523.4	0.00233	16523.4	0.00233	16523.4	0.00533	16523.4	0.00733
16543	0.003	16543	0.005	16543	0.00333	16543	0.00667
16562.5	0.00133	16562.5	0.00367	16562.5	0.00467	16562.5	0.00733
16582	0.00233	16582	0.00467	16582	0.00767	16582	0.009
16601.6	0.00367	16601.6	0.004	16601.6	0.00467	16601.6	0.00567
16621.1	0.003	16621.1	0.002	16621.1	0.005	16621.1	0.01033
16640.6	0.00233	16640.6	0.00267	16640.6	0.00767	16640.6	0.009
16660.2	0.00333	16660.2	0.00333	16660.2	0.005	16660.2	0.00733
16679.7	0.002	16679.7	0.00333	16679.7	0.008	16679.7	0.00733
16699.2	0.003	16699.2	0.00333	16699.2	0.00733	16699.2	0.00967
16718.8	0.00367	16718.8	0.004	16718.8	0.00733	16718.8	0.005
16738.3	0.00433	16738.3	0.00367	16738.3	0.00533	16738.3	0.007
16757.8	0.00233	16757.8	0.00367	16757.8	0.006	16757.8	0.00467
16777.3	0.00133	16777.3	0.00567	16777.3	0.00467	16777.3	0.009
16796.9	0.00233	16796.9	0.00333	16796.9	0.00767	16796.9	0.00633
16816.4	0.00367	16816.4	0.006	16816.4	0.01167	16816.4	0.00567
16835.9	0.001	16835.9	0.007	16835.9	0.00467	16835.9	0.00833
16855.5	0.00267	16855.5	0.003	16855.5	0.005	16855.5	0.00733
16875	0.00233	16875	0.00433	16875	0.007	16875	0.008
16894.5	0.00333	16894.5	0.00567	16894.5	0.008	16894.5	0.005
16914.1	0.00333	16914.1	0.003	16914.1	0.00733	16914.1	0.00467
16933.6	0.00333	16933.6	0.004	16933.6	0.00533	16933.6	0.00767
16953.1	0.00367	16953.1	0.00467	16953.1	0.006	16953.1	0.01
16972.7	0.00233	16972.7	0.00467	16972.7	0.01033	16972.7	0.00633
16992.2	0.002	16992.2	0.003	16992.2	0.00567	16992.2	0.007
17011.7	0.002	17011.7	0.00267	17011.7	0.00867	17011.7	0.007
17031.2	0.00267	17031.2	0.000333333	17031.2	0.00733	17031.2	0.00533
17050.8	0.00267	17050.8	0.00167	17050.8	0.00767	17050.8	0.00633
17070.3	0.002	17070.3	0.00333	17070.3	0.00533	17070.3	0.00633
17089.8	0.00233	17089.8	0.00333	17089.8	0.00733	17089.8	0.00467
17109.4	0.002	17109.4	0.00533	17109.4	0.00667	17109.4	0.00633
17128.9	0.002	17128.9	0.00433	17128.9	0.007	17128.9	0.007
17148.4	0.00267	17148.4	0.004	17148.4	0.009	17148.4	0.00767
17168	0.00367	17168	0.004	17168	0.00567	17168	0.00567
17187.5	0.00133	17187.5	0.00133	17187.5	0.00567	17187.5	0.00567
17207	0.004	17207	0.00367	17207	0.00667	17207	0.009
17226.6	0.00167	17226.6	0.004	17226.6	0.00667	17226.6	0.00533
17246.1	0.00333	17246.1	0.00467	17246.1	0.00667	17246.1	0.008
17265.6	0.00367	17265.6	0.005	17265.6	0.008	17265.6	0.00567
17285.2	0.00233	17285.2	0.005	17285.2	0.00633	17285.2	0.008
17304.7	0.00333	17304.7	0.00233	17304.7	0.00533	17304.7	0.00767
17324.2	0.00167	17324.2	0.005	17324.2	0.00533	17324.2	0.00833
17343.8	0.00267	17343.8	0.00333	17343.8	0.004	17343.8	0.00767
17363.3	0.00467	17363.3	0.00367	17363.3	0.00867	17363.3	0.00633
17382.8	0.00167	17382.8	0.00667	17382.8	0.00733	17382.8	0.009
17402.3	0.00233	17402.3	0.003	17402.3	0.00933	17402.3	0.009
17421.9	0.00333	17421.9	0.00267	17421.9	0.00533	17421.9	0.00633
17441.4	0.00267	17441.4	0.00267	17441.4	0.00767	17441.4	0.007
17460.9	0.00233	17460.9	0.00467	17460.9	0.00467	17460.9	0.008
17480.5	0.00367	17480.5	0.00433	17480.5	0.00767	17480.5	0.00667
17500	0.00233	17500	0.00267	17500	0.00933	17500	0.007
17519.5	0.002	17519.5	0.00633	17519.5	0.00733	17519.5	0.00667
17539.1	0.00367	17539.1	0.00367	17539.1	0.00567	17539.1	0.006
17558.6	0.00167	17558.6	0.00567	17558.6	0.00833	17558.6	0.00433
17578.1	0.002	17578.1	0.005	17578.1	0.00533	17578.1	0.00667
17597.7	0.00367	17597.7	0.006	17597.7	0.00633	17597.7	0.00833
17617.2	0.002	17617.2	0.00133	17617.2	0.008	17617.2	0.01
17636.7	0.002	17636.7	0.00633	17636.7	0.00767	17636.7	0.006
17656.2	0.00433	17656.2	0.004	17656.2	0.00767	17656.2	0.00833
17675.8	0.003	17675.8	0.00267	17675.8	0.006	17675.8	0.00433
17695.3	0.003	17695.3	0.00367	17695.3	0.008	17695.3	0.00367
17714.8	0.002	17714.8	0.00333	17714.8	0.009	17714.8	0.00633
17734.4	0.00233	17734.4	0.004	17734.4	0.00733	17734.4	0.007
17753.9	0.002	17753.9	0.002	17753.9	0.00733	17753.9	0.00567
17773.4	0.001	17773.4	0.004	17773.4	0.00333	17773.4	0.008
17793	0.001	17793	0.00533	17793	0.005	17793	0.00733
17812.5	0.00367	17812.5	0.00433	17812.5	0.00667	17812.5	0.005
17832	0.00133	17832	0.00367	17832	0.00433	17832	0.00533
17851.6	0.00433	17851.6	0.00267	17851.6	0.00733	17851.6	0.00733
17871.1	0.00333	17871.1	0.005	17871.1	0.01	17871.1	0.00467
17890.6	0.00233	17890.6	0.00367	17890.6	0.008	17890.6	0.004
17910.2	0.003	17910.2	0.00533	17910.2	0.00833	17910.2	0.00667
17929.7	0.00367	17929.7	0.00533	17929.7	0.00767	17929.7	0.008
17949.2	0.00167	17949.2	0.00467	17949.2	0.00733	17949.2	0.00667
17968.8	0.00333	17968.8	0.00267	17968.8	0.00733	17968.8	0.00533
17988.3	0.00233	17988.3	0.00467	17988.3	0.008	17988.3	0.00667
18007.8	0.000666667	18007.8	0.00367	18007.8	0.00567	18007.8	0.00667
18027.3	0.00233	18027.3	0.00433	18027.3	0.00633	18027.3	0.006
18046.9	0.002	18046.9	0.002	18046.9	0.00333	18046.9	0.006
18066.4	0.00233	18066.4	0.00333	18066.4	0.00667	18066.4	0.005
18085.9	0.00267	18085.9	0.003	18085.9	0.004	18085.9	0.00467
18105.5	0.00333	18105.5	0.00467	18105.5	0.007	18105.5	0.00833
18125	0.002	18125	0.00367	18125	0.00467	18125	0.003
18144.5	0.002	18144.5	0.00433	18144.5	0.00667	18144.5	0.00733
18164.1	0.00333	18164.1	0.00433	18164.1	0.005	18164.1	0.006
18183.6	0.002	18183.6	0.00367	18183.6	0.00833	18183.6	0.00767
18203.1	0.00267	18203.1	0.00367	18203.1	0.00667	18203.1	0.00767
18222.7	0.002	18222.7	0.00433	18222.7	0.006	18222.7	0.00533
18242.2	0.002	18242.2	0.004	18242.2	0.00633	18242.2	0.00467
18261.7	0.003	18261.7	0.004	18261.7	0.005	18261.7	0.007
18281.2	0.003	18281.2	0.00567	18281.2	0.00533	18281.2	0.00633
18300.8	0.00333	18300.8	0.00433	18300.8	0.00633	18300.8	0.008
18320.3	0.003	18320.3	0.00333	18320.3	0.004	18320.3	0.00733
18339.8	0.00433	18339.8	0.00333	18339.8	0.005	18339.8	0.00733
18359.4	0.003	18359.4	0.00333	18359.4	0.006	18359.4	0.003
18378.9	0.002	18378.9	0.00233	18378.9	0.00633	18378.9	0.00533
18398.4	0.003	18398.4	0.005	18398.4	0.00333	18398.4	0.00833
18418	0.000666667	18418	0.00367	18418	0.00533	18418	0.007
18437.5	0.003	18437.5	0.00333	18437.5	0.00833	18437.5	0.006
18457	0.002	18457	0.004	18457	0.00433	18457	0.00633
18476.6	0.00167	18476.6	0.00233	18476.6	0.00833	18476.6	0.007
18496.1	0.00167	18496.1	0.00467	18496.1	0.007	18496.1	0.007
18515.6	0.00267	18515.6	0.006	18515.6	0.00633	18515.6	0.00533
18535.2	0.00167	18535.2	0.003	18535.2	0.00667	18535.2	0.00867
18554.7	0.00233	18554.7	0.00167	18554.7	0.006	18554.7	0.00767
18574.2	0.00267	18574.2	0.00233	18574.2	0.008	18574.2	0.00867
18593.8	0.00367	18593.8	0.00333	18593.8	0.00633	18593.8	0.008
18613.3	0.003	18613.3	0.00433	18613.3	0.007	18613.3	0.008
18632.8	0.004	18632.8	0.00467	18632.8	0.00567	18632.8	0.00667
18652.3	0.00367	18652.3	0.00667	18652.3	0.00667	18652.3	0.00567
18671.9	0.00167	18671.9	0.00233	18671.9	0.00433	18671.9	0.00467
18691.4	0.00267	18691.4	0.00467	18691.4	0.00667	18691.4	0.00533
18710.9	0.00233	18710.9	0.00333	18710.9	0.007	18710.9	0.007
18730.5	0.002	18730.5	0.00467	18730.5	0.00367	18730.5	0.00833
18750	0.00367	18750	0.00633	18750	0.004	18750	0.00767
18769.5	0.00133	18769.5	0.00133	18769.5	0.00633	18769.5	0.00667
18789.1	0.002	18789.1	0.00467	18789.1	0.00767	18789.1	0.00733
18808.6	0.001	18808.6	0.00433	18808.6	0.00767	18808.6	0.00933
18828.1	0.00267	18828.1	0.00367	18828.1	0.008	18828.1	0.005
18847.7	0.003	18847.7	0.00633	18847.7	0.00533	18847.7	0.00667
18867.2	0.00167	18867.2	0.00433	18867.2	0.00633	18867.2	0.00767
18886.7	0.00167	18886.7	0.00533	18886.7	0.00767	18886.7	0.00633
18906.2	0.003	18906.2	0.00333	18906.2	0.00567	18906.2	0.007
18925.8	0.00333	18925.8	0.00367	18925.8	0.00333	18925.8	0.008
18945.3	0.00333	18945.3	0.004	18945.3	0.00867	18945.3	0.008
18964.8	0.002	18964.8	0.00367	18964.8	0.00433	18964.8	0.00667
18984.4	0.00233	18984.4	0.00433	18984.4	0.00567	18984.4	0.007
19003.9	0.003	19003.9	0.005	19003.9	0.00667	19003.9	0.007
19023.4	0.00233	19023.4	0.003	19023.4	0.00567	19023.4	0.008
19043	0.004	19043	0.004	19043	0.00833	19043	0.00667
19062.5	0.00433	19062.5	0.00433	19062.5	0.006	19062.5	0.004
19082	0.00267	19082	0.002	19082	0.00367	19082	0.009
19101.6	0.001	19101.6	0.004	19101.6	0.006	19101.6	0.00567
19121.1	0.00267	19121.1	0.00167	19121.1	0.00733	19121.1	0.006
19140.6	0.00233	19140.6	0.00567	19140.6	0.005	19140.6	0.00633
19160.2	0.00233	19160.2	0.003	19160.2	0.00667	19160.2	0.006
19179.7	0.00333	19179.7	0.004	19179.7	0.00567	19179.7	0.00467
19199.2	0.003	19199.2	0.00233	19199.2	0.00533	19199.2	0.006
19218.8	0.00233	19218.8	0.005	19218.8	0.00633	19218.8	0.00633
19238.3	0.00333	19238.3	0.00533	19238.3	0.00467	19238.3	0.00567
19257.8	0.002	19257.8	0.00333	19257.8	0.00667	19257.8	0.004
19277.3	0.00133	19277.3	0.00367	19277.3	0.008	19277.3	0.00833
19296.9	0.00167	19296.9	0.00133	19296.9	0.005	19296.9	0.00833
19316.4	0.002	19316.4	0.00467	19316.4	0.007	19316.4	0.00767
19335.9	0.00333	19335.9	0.00267	19335.9	0.00867	19335.9	0.005
19355.5	0.003	19355.5	0.00367	19355.5	0.00633	19355.5	0.00567
19375	0.003	19375	0.00333	19375	0.007	19375	0.00367
19394.5	0.000333333	19394.5	0.004	19394.5	0.00567	19394.5	0.005
19414.1	0.003	19414.1	0.00267	19414.1	0.00633	19414.1	0.00733
19433.6	0.002	19433.6	0.00433	19433.6	0.007	19433.6	0.007
19453.1	0.004	19453.1	0.00167	19453.1	0.006	19453.1	0.00533
19472.7	0.002	19472.7	0.00667	19472.7	0.00567	19472.7	0.004
19492.2	0.00267	19492.2	0.00333	19492.2	0.007	19492.2	0.00567
19511.7	0.002	19511.7	0.003	19511.7	0.006	19511.7	0.00533
19531.2	0.00133	19531.2	0.00567	19531.2	0.00733	19531.2	0.00733
19550.8	0.00433	19550.8	0.003	19550.8	0.00467	19550.8	0.005
19570.3	0.00233	19570.3	0.00133	19570.3	0.00667	19570.3	0.00467
19589.8	0.001	19589.8	0.00333	19589.8	0.00667	19589.8	0.00533
19609.4	0.00133	19609.4	0.00367	19609.4	0.006	19609.4	0.00533
19628.9	0.00367	19628.9	0.00267	19628.9	0.00767	19628.9	0.00433
19648.4	0.00333	19648.4	0.00467	19648.4	0.01067	19648.4	0.00733
19668	0.001	19668	0.00433	19668	0.005	19668	0.00667
19687.5	0.00133	19687.5	0.00533	19687.5	0.006	19687.5	0.00467
19707	0.00267	19707	0.00367	19707	0.00733	19707	0.00567
19726.6	0.00467	19726.6	0.004	19726.6	0.004	19726.6	0.00433
19746.1	0.003	19746.1	0.006	19746.1	0.004	19746.1	0.00633
19765.6	0.00133	19765.6	0.004	19765.6	0.00533	19765.6	0.005
19785.2	0.00167	19785.2	0.00433	19785.2	0.00533	19785.2	0.00533
19804.7	0.00267	19804.7	0.00267	19804.7	0.00733	19804.7	0.00633
19824.2	0.00233	19824.2	0.002	19824.2	0.00833	19824.2	0.00467
19843.8	0.00233	19843.8	0.005	19843.8	0.007	19843.8	0.00633
19863.3	0.003	19863.3	0.003	19863.3	0.008	19863.3	0.00733
19882.8	0.00267	19882.8	0.00267	19882.8	0.00333	19882.8	0.00867
19902.3	0.00267	19902.3	0.004	19902.3	0.00767	19902.3	0.007
19921.9	0.000666667	19921.9	0.00333	19921.9	0.004	19921.9	0.00533
19941.4	0.001	19941.4	0.006	19941.4	0.00767	19941.4	0.00433
19960.9	0.00167	19960.9	0.00667	19960.9	0.00467	19960.9	0.00767
19980.5	0.002	19980.5	0.00433	19980.5	0.00533	19980.5	0.00567

## Sheet: S-mCP
Times(ns)	Normalized Photon Count 300 K	Times(ns)	Normalized Photon Count 200 K	Times(ns)	Normalized Photon Count 100 K	Times(ns)	Normalized Photon Count 77 K
0	0	0	0	0	0	0	0
19.5312	0	19.5312	0	19.5312	0	19.5312	0
39.0625	0	39.0625	0	39.0625	0	39.0625	0
58.5938	0	58.5938	0	58.5938	0	58.5938	0
78.125	0	78.125	0	78.125	0	78.125	0
97.6562	0	97.6562	0	97.6562	0	97.6562	0
117.188	0.034	117.188	0.03767	117.188	0.02933	117.188	0.02867
136.719	1	136.719	1	136.719	1	136.719	1
156.25	0.39233	156.25	0.441	156.25	0.485	156.25	0.483
175.781	0.151	175.781	0.18767	175.781	0.21	175.781	0.226
195.312	0.08733	195.312	0.09067	195.312	0.111	195.312	0.13533
214.844	0.06167	214.844	0.05733	214.844	0.064	214.844	0.06633
234.375	0.04467	234.375	0.04333	234.375	0.043	234.375	0.04767
253.906	0.042	253.906	0.03333	253.906	0.03567	253.906	0.03133
273.438	0.02933	273.438	0.02967	273.438	0.03233	273.438	0.024
292.969	0.031	292.969	0.03133	292.969	0.02167	292.969	0.017
312.5	0.02267	312.5	0.02567	312.5	0.02467	312.5	0.01633
332.031	0.029	332.031	0.025	332.031	0.01867	332.031	0.01833
351.562	0.02333	351.562	0.02967	351.562	0.02067	351.562	0.018
371.094	0.02567	371.094	0.027	371.094	0.01933	371.094	0.015
390.625	0.02767	390.625	0.02633	390.625	0.01567	390.625	0.01667
410.156	0.02333	410.156	0.02267	410.156	0.01633	410.156	0.01733
429.688	0.02567	429.688	0.02433	429.688	0.01833	429.688	0.012
449.219	0.02	449.219	0.02533	449.219	0.01667	449.219	0.019
468.75	0.033	468.75	0.02567	468.75	0.01667	468.75	0.01967
488.281	0.02333	488.281	0.027	488.281	0.021	488.281	0.01333
507.812	0.02233	507.812	0.01767	507.812	0.01767	507.812	0.01533
527.344	0.02733	527.344	0.025	527.344	0.01933	527.344	0.01467
546.875	0.02133	546.875	0.02367	546.875	0.01567	546.875	0.013
566.406	0.02267	566.406	0.025	566.406	0.01667	566.406	0.015
585.938	0.02833	585.938	0.02867	585.938	0.01967	585.938	0.01567
605.469	0.03067	605.469	0.02167	605.469	0.018	605.469	0.014
625	0.029	625	0.023	625	0.01733	625	0.01133
644.531	0.02833	644.531	0.027	644.531	0.01733	644.531	0.00933
664.062	0.033	664.062	0.025	664.062	0.01533	664.062	0.01467
683.594	0.02333	683.594	0.02	683.594	0.019	683.594	0.01533
703.125	0.02433	703.125	0.02233	703.125	0.01767	703.125	0.01533
722.656	0.02833	722.656	0.025	722.656	0.017	722.656	0.01233
742.188	0.02233	742.188	0.023	742.188	0.014	742.188	0.01533
761.719	0.02433	761.719	0.02067	761.719	0.016	761.719	0.017
781.25	0.022	781.25	0.02467	781.25	0.01733	781.25	0.013
800.781	0.02467	800.781	0.019	800.781	0.02167	800.781	0.01067
820.312	0.027	820.312	0.022	820.312	0.01967	820.312	0.016
839.844	0.019	839.844	0.02033	839.844	0.017	839.844	0.01267
859.375	0.02233	859.375	0.022	859.375	0.01867	859.375	0.01233
878.906	0.02133	878.906	0.01933	878.906	0.01167	878.906	0.014
898.438	0.025	898.438	0.026	898.438	0.01533	898.438	0.01567
917.969	0.02	917.969	0.02267	917.969	0.01533	917.969	0.012
937.5	0.024	937.5	0.018	937.5	0.017	937.5	0.016
957.031	0.01767	957.031	0.02733	957.031	0.01667	957.031	0.01
976.562	0.02067	976.562	0.02233	976.562	0.016	976.562	0.012
996.094	0.02467	996.094	0.027	996.094	0.01067	996.094	0.01467
1015.62	0.02267	1015.62	0.02167	1015.62	0.019	1015.62	0.013
1035.16	0.02	1035.16	0.01967	1035.16	0.015	1035.16	0.011
1054.69	0.02033	1054.69	0.02067	1054.69	0.01733	1054.69	0.014
1074.22	0.02333	1074.22	0.024	1074.22	0.01367	1074.22	0.01433
1093.75	0.022	1093.75	0.02433	1093.75	0.01533	1093.75	0.01767
1113.28	0.02333	1113.28	0.02133	1113.28	0.01967	1113.28	0.01267
1132.81	0.021	1132.81	0.017	1132.81	0.017	1132.81	0.01367
1152.34	0.01867	1152.34	0.017	1152.34	0.01433	1152.34	0.01267
1171.88	0.017	1171.88	0.01767	1171.88	0.01533	1171.88	0.017
1191.41	0.017	1191.41	0.01933	1191.41	0.01767	1191.41	0.01367
1210.94	0.022	1210.94	0.01867	1210.94	0.019	1210.94	0.01467
1230.47	0.01833	1230.47	0.02167	1230.47	0.01367	1230.47	0.01133
1250	0.01567	1250	0.02	1250	0.01633	1250	0.01067
1269.53	0.01933	1269.53	0.02233	1269.53	0.01067	1269.53	0.01
1289.06	0.02233	1289.06	0.01867	1289.06	0.01567	1289.06	0.01267
1308.59	0.02633	1308.59	0.02333	1308.59	0.021	1308.59	0.015
1328.12	0.02033	1328.12	0.02033	1328.12	0.01233	1328.12	0.016
1347.66	0.021	1347.66	0.01933	1347.66	0.01033	1347.66	0.017
1367.19	0.02133	1367.19	0.02433	1367.19	0.014	1367.19	0.01333
1386.72	0.02	1386.72	0.01933	1386.72	0.015	1386.72	0.00967
1406.25	0.025	1406.25	0.019	1406.25	0.01433	1406.25	0.01067
1425.78	0.022	1425.78	0.01867	1425.78	0.01467	1425.78	0.01433
1445.31	0.026	1445.31	0.02033	1445.31	0.01567	1445.31	0.01833
1464.84	0.02067	1464.84	0.01967	1464.84	0.01233	1464.84	0.015
1484.38	0.02167	1484.38	0.02	1484.38	0.01533	1484.38	0.01667
1503.91	0.01967	1503.91	0.016	1503.91	0.01667	1503.91	0.01133
1523.44	0.017	1523.44	0.01933	1523.44	0.01333	1523.44	0.01667
1542.97	0.015	1542.97	0.01733	1542.97	0.01467	1542.97	0.01667
1562.5	0.01833	1562.5	0.02033	1562.5	0.015	1562.5	0.01233
1582.03	0.01433	1582.03	0.01733	1582.03	0.01533	1582.03	0.013
1601.56	0.01967	1601.56	0.02067	1601.56	0.02133	1601.56	0.01033
1621.09	0.01833	1621.09	0.019	1621.09	0.01367	1621.09	0.014
1640.62	0.01833	1640.62	0.02167	1640.62	0.01267	1640.62	0.01067
1660.16	0.01967	1660.16	0.016	1660.16	0.01333	1660.16	0.01567
1679.69	0.01867	1679.69	0.019	1679.69	0.01333	1679.69	0.01367
1699.22	0.01733	1699.22	0.01667	1699.22	0.016	1699.22	0.011
1718.75	0.01867	1718.75	0.015	1718.75	0.01533	1718.75	0.01
1738.28	0.018	1738.28	0.02133	1738.28	0.01567	1738.28	0.013
1757.81	0.01733	1757.81	0.014	1757.81	0.015	1757.81	0.01333
1777.34	0.01867	1777.34	0.013	1777.34	0.01633	1777.34	0.014
1796.88	0.015	1796.88	0.014	1796.88	0.01833	1796.88	0.01367
1816.41	0.019	1816.41	0.018	1816.41	0.021	1816.41	0.013
1835.94	0.017	1835.94	0.022	1835.94	0.01533	1835.94	0.01167
1855.47	0.01767	1855.47	0.01633	1855.47	0.014	1855.47	0.017
1875	0.01667	1875	0.01833	1875	0.01567	1875	0.01433
1894.53	0.01867	1894.53	0.01867	1894.53	0.02133	1894.53	0.01067
1914.06	0.02167	1914.06	0.01867	1914.06	0.01533	1914.06	0.013
1933.59	0.018	1933.59	0.016	1933.59	0.013	1933.59	0.01667
1953.12	0.01367	1953.12	0.01467	1953.12	0.014	1953.12	0.01433
1972.66	0.02067	1972.66	0.01167	1972.66	0.013	1972.66	0.01233
1992.19	0.013	1992.19	0.016	1992.19	0.01667	1992.19	0.012
2011.72	0.015	2011.72	0.018	2011.72	0.013	2011.72	0.01533
2031.25	0.01567	2031.25	0.01867	2031.25	0.01133	2031.25	0.01067
2050.78	0.01433	2050.78	0.02133	2050.78	0.01567	2050.78	0.00967
2070.31	0.015	2070.31	0.02	2070.31	0.016	2070.31	0.01267
2089.84	0.01733	2089.84	0.01967	2089.84	0.01233	2089.84	0.014
2109.38	0.02233	2109.38	0.01567	2109.38	0.01267	2109.38	0.012
2128.91	0.01933	2128.91	0.016	2128.91	0.01433	2128.91	0.01267
2148.44	0.017	2148.44	0.01367	2148.44	0.01467	2148.44	0.01167
2167.97	0.018	2167.97	0.017	2167.97	0.01333	2167.97	0.01433
2187.5	0.013	2187.5	0.01633	2187.5	0.01533	2187.5	0.01233
2207.03	0.02	2207.03	0.01867	2207.03	0.013	2207.03	0.012
2226.56	0.017	2226.56	0.02133	2226.56	0.01333	2226.56	0.01133
2246.09	0.01733	2246.09	0.01433	2246.09	0.016	2246.09	0.01433
2265.62	0.018	2265.62	0.02067	2265.62	0.00867	2265.62	0.01367
2285.16	0.017	2285.16	0.01567	2285.16	0.01	2285.16	0.01133
2304.69	0.01467	2304.69	0.01867	2304.69	0.01467	2304.69	0.00933
2324.22	0.01567	2324.22	0.01533	2324.22	0.016	2324.22	0.011
2343.75	0.02	2343.75	0.01667	2343.75	0.01333	2343.75	0.01233
2363.28	0.01967	2363.28	0.01667	2363.28	0.01567	2363.28	0.00933
2382.81	0.019	2382.81	0.017	2382.81	0.01833	2382.81	0.01167
2402.34	0.01667	2402.34	0.01433	2402.34	0.00967	2402.34	0.01067
2421.88	0.00933	2421.88	0.019	2421.88	0.015	2421.88	0.00933
2441.41	0.01467	2441.41	0.01167	2441.41	0.01167	2441.41	0.01533
2460.94	0.02067	2460.94	0.01533	2460.94	0.01067	2460.94	0.01133
2480.47	0.01633	2480.47	0.014	2480.47	0.01067	2480.47	0.013
2500	0.016	2500	0.01667	2500	0.01367	2500	0.00833
2519.53	0.02	2519.53	0.016	2519.53	0.014	2519.53	0.00967
2539.06	0.01733	2539.06	0.01733	2539.06	0.01367	2539.06	0.014
2558.59	0.01467	2558.59	0.01933	2558.59	0.01233	2558.59	0.01333
2578.12	0.015	2578.12	0.01067	2578.12	0.01233	2578.12	0.01267
2597.66	0.01567	2597.66	0.01933	2597.66	0.01633	2597.66	0.009
2617.19	0.016	2617.19	0.01167	2617.19	0.01133	2617.19	0.01167
2636.72	0.01333	2636.72	0.01567	2636.72	0.01467	2636.72	0.01333
2656.25	0.016	2656.25	0.02233	2656.25	0.01333	2656.25	0.011
2675.78	0.018	2675.78	0.01533	2675.78	0.014	2675.78	0.009
2695.31	0.01667	2695.31	0.01667	2695.31	0.01133	2695.31	0.01433
2714.84	0.008	2714.84	0.01467	2714.84	0.013	2714.84	0.01233
2734.38	0.012	2734.38	0.015	2734.38	0.00667	2734.38	0.008
2753.91	0.01333	2753.91	0.01667	2753.91	0.01267	2753.91	0.012
2773.44	0.01733	2773.44	0.01167	2773.44	0.01433	2773.44	0.01133
2792.97	0.01333	2792.97	0.01567	2792.97	0.01467	2792.97	0.008
2812.5	0.017	2812.5	0.013	2812.5	0.01667	2812.5	0.01467
2832.03	0.01433	2832.03	0.01533	2832.03	0.012	2832.03	0.01633
2851.56	0.017	2851.56	0.015	2851.56	0.01667	2851.56	0.009
2871.09	0.015	2871.09	0.01467	2871.09	0.013	2871.09	0.01633
2890.62	0.01733	2890.62	0.01367	2890.62	0.00933	2890.62	0.00933
2910.16	0.01733	2910.16	0.01633	2910.16	0.01667	2910.16	0.01033
2929.69	0.012	2929.69	0.014	2929.69	0.012	2929.69	0.009
2949.22	0.01267	2949.22	0.01267	2949.22	0.01567	2949.22	0.00933
2968.75	0.01267	2968.75	0.01533	2968.75	0.01567	2968.75	0.01067
2988.28	0.01533	2988.28	0.01567	2988.28	0.01467	2988.28	0.00967
3007.81	0.01633	3007.81	0.01767	3007.81	0.01167	3007.81	0.01267
3027.34	0.01967	3027.34	0.01867	3027.34	0.009	3027.34	0.01
3046.88	0.01367	3046.88	0.01533	3046.88	0.01233	3046.88	0.01367
3066.41	0.01633	3066.41	0.018	3066.41	0.01133	3066.41	0.015
3085.94	0.01467	3085.94	0.01767	3085.94	0.013	3085.94	0.01033
3105.47	0.011	3105.47	0.016	3105.47	0.01467	3105.47	0.01233
3125	0.015	3125	0.01533	3125	0.01033	3125	0.01167
3144.53	0.012	3144.53	0.01467	3144.53	0.01133	3144.53	0.01433
3164.06	0.017	3164.06	0.01667	3164.06	0.01533	3164.06	0.01433
3183.59	0.01767	3183.59	0.01	3183.59	0.01	3183.59	0.00967
3203.12	0.013	3203.12	0.01167	3203.12	0.01267	3203.12	0.01
3222.66	0.01367	3222.66	0.01367	3222.66	0.01333	3222.66	0.013
3242.19	0.013	3242.19	0.019	3242.19	0.014	3242.19	0.01333
3261.72	0.01867	3261.72	0.00933	3261.72	0.01267	3261.72	0.013
3281.25	0.01367	3281.25	0.014	3281.25	0.01333	3281.25	0.01
3300.78	0.01133	3300.78	0.014	3300.78	0.014	3300.78	0.008
3320.31	0.01633	3320.31	0.016	3320.31	0.01133	3320.31	0.012
3339.84	0.01367	3339.84	0.01467	3339.84	0.012	3339.84	0.01033
3359.38	0.014	3359.38	0.01733	3359.38	0.013	3359.38	0.012
3378.91	0.015	3378.91	0.01567	3378.91	0.01167	3378.91	0.00933
3398.44	0.013	3398.44	0.01267	3398.44	0.01267	3398.44	0.01067
3417.97	0.013	3417.97	0.01233	3417.97	0.01567	3417.97	0.01333
3437.5	0.01333	3437.5	0.01533	3437.5	0.01567	3437.5	0.01267
3457.03	0.01433	3457.03	0.01467	3457.03	0.011	3457.03	0.01333
3476.56	0.01067	3476.56	0.013	3476.56	0.01133	3476.56	0.01233
3496.09	0.009	3496.09	0.01267	3496.09	0.01133	3496.09	0.00967
3515.62	0.01533	3515.62	0.012	3515.62	0.01233	3515.62	0.01233
3535.16	0.014	3535.16	0.01667	3535.16	0.01267	3535.16	0.01033
3554.69	0.01333	3554.69	0.01333	3554.69	0.01133	3554.69	0.01267
3574.22	0.01567	3574.22	0.01267	3574.22	0.01067	3574.22	0.012
3593.75	0.01333	3593.75	0.01433	3593.75	0.012	3593.75	0.01
3613.28	0.011	3613.28	0.01233	3613.28	0.01533	3613.28	0.011
3632.81	0.016	3632.81	0.012	3632.81	0.01367	3632.81	0.00933
3652.34	0.01333	3652.34	0.01567	3652.34	0.017	3652.34	0.01333
3671.88	0.01033	3671.88	0.015	3671.88	0.018	3671.88	0.00933
3691.41	0.014	3691.41	0.01467	3691.41	0.01267	3691.41	0.01
3710.94	0.012	3710.94	0.01033	3710.94	0.01367	3710.94	0.01133
3730.47	0.013	3730.47	0.01767	3730.47	0.01167	3730.47	0.014
3750	0.01333	3750	0.01467	3750	0.01267	3750	0.00867
3769.53	0.00967	3769.53	0.016	3769.53	0.01267	3769.53	0.012
3789.06	0.01367	3789.06	0.01133	3789.06	0.01033	3789.06	0.01033
3808.59	0.014	3808.59	0.01633	3808.59	0.01133	3808.59	0.01167
3828.12	0.01167	3828.12	0.016	3828.12	0.01433	3828.12	0.013
3847.66	0.01433	3847.66	0.011	3847.66	0.00833	3847.66	0.01033
3867.19	0.01333	3867.19	0.014	3867.19	0.015	3867.19	0.007
3886.72	0.015	3886.72	0.015	3886.72	0.01233	3886.72	0.01167
3906.25	0.01167	3906.25	0.01633	3906.25	0.01	3906.25	0.011
3925.78	0.00833	3925.78	0.01567	3925.78	0.01667	3925.78	0.01
3945.31	0.00933	3945.31	0.01033	3945.31	0.01233	3945.31	0.01133
3964.84	0.01033	3964.84	0.013	3964.84	0.01467	3964.84	0.01133
3984.38	0.01033	3984.38	0.01267	3984.38	0.00967	3984.38	0.01267
4003.91	0.01567	4003.91	0.01167	4003.91	0.011	4003.91	0.01167
4023.44	0.01367	4023.44	0.01067	4023.44	0.00867	4023.44	0.011
4042.97	0.01367	4042.97	0.01167	4042.97	0.009	4042.97	0.00867
4062.5	0.01333	4062.5	0.015	4062.5	0.01067	4062.5	0.008
4082.03	0.011	4082.03	0.013	4082.03	0.00967	4082.03	0.01
4101.56	0.012	4101.56	0.01533	4101.56	0.01233	4101.56	0.00767
4121.09	0.01233	4121.09	0.01	4121.09	0.01233	4121.09	0.01067
4140.62	0.015	4140.62	0.015	4140.62	0.01267	4140.62	0.01167
4160.16	0.01333	4160.16	0.014	4160.16	0.014	4160.16	0.011
4179.69	0.00833	4179.69	0.00833	4179.69	0.01	4179.69	0.01033
4199.22	0.012	4199.22	0.01067	4199.22	0.01033	4199.22	0.007
4218.75	0.012	4218.75	0.01233	4218.75	0.01133	4218.75	0.01167
4238.28	0.01333	4238.28	0.014	4238.28	0.01133	4238.28	0.009
4257.81	0.01233	4257.81	0.01367	4257.81	0.013	4257.81	0.00767
4277.34	0.01467	4277.34	0.00967	4277.34	0.01067	4277.34	0.00933
4296.88	0.015	4296.88	0.012	4296.88	0.01467	4296.88	0.01133
4316.41	0.015	4316.41	0.01267	4316.41	0.01433	4316.41	0.011
4335.94	0.011	4335.94	0.01333	4335.94	0.012	4335.94	0.00867
4355.47	0.011	4355.47	0.01133	4355.47	0.00867	4355.47	0.01467
4375	0.01467	4375	0.01133	4375	0.01067	4375	0.00833
4394.53	0.01367	4394.53	0.00933	4394.53	0.01167	4394.53	0.008
4414.06	0.01133	4414.06	0.014	4414.06	0.01367	4414.06	0.00967
4433.59	0.014	4433.59	0.01567	4433.59	0.00967	4433.59	0.007
4453.12	0.01267	4453.12	0.017	4453.12	0.012	4453.12	0.01367
4472.66	0.01167	4472.66	0.013	4472.66	0.01267	4472.66	0.00933
4492.19	0.01233	4492.19	0.01433	4492.19	0.00967	4492.19	0.012
4511.72	0.01233	4511.72	0.01267	4511.72	0.01533	4511.72	0.00833
4531.25	0.01333	4531.25	0.012	4531.25	0.013	4531.25	0.011
4550.78	0.01133	4550.78	0.01	4550.78	0.01233	4550.78	0.00967
4570.31	0.01	4570.31	0.015	4570.31	0.01167	4570.31	0.00833
4589.84	0.01433	4589.84	0.01267	4589.84	0.011	4589.84	0.00967
4609.38	0.012	4609.38	0.01567	4609.38	0.00967	4609.38	0.00967
4628.91	0.00833	4628.91	0.008	4628.91	0.01367	4628.91	0.00833
4648.44	0.011	4648.44	0.01267	4648.44	0.01267	4648.44	0.008
4667.97	0.01333	4667.97	0.012	4667.97	0.01333	4667.97	0.00967
4687.5	0.01133	4687.5	0.015	4687.5	0.012	4687.5	0.012
4707.03	0.014	4707.03	0.01167	4707.03	0.012	4707.03	0.011
4726.56	0.01233	4726.56	0.01433	4726.56	0.011	4726.56	0.00867
4746.09	0.012	4746.09	0.01033	4746.09	0.01033	4746.09	0.012
4765.62	0.01067	4765.62	0.01	4765.62	0.01267	4765.62	0.00733
4785.16	0.01233	4785.16	0.01367	4785.16	0.01133	4785.16	0.009
4804.69	0.01033	4804.69	0.00867	4804.69	0.009	4804.69	0.00967
4824.22	0.01167	4824.22	0.00867	4824.22	0.01033	4824.22	0.01067
4843.75	0.01167	4843.75	0.01433	4843.75	0.01367	4843.75	0.01033
4863.28	0.01033	4863.28	0.01133	4863.28	0.01367	4863.28	0.00733
4882.81	0.00833	4882.81	0.015	4882.81	0.01033	4882.81	0.01067
4902.34	0.01167	4902.34	0.01533	4902.34	0.01067	4902.34	0.01067
4921.88	0.01	4921.88	0.011	4921.88	0.01233	4921.88	0.00867
4941.41	0.011	4941.41	0.016	4941.41	0.01067	4941.41	0.00967
4960.94	0.00933	4960.94	0.012	4960.94	0.011	4960.94	0.00767
4980.47	0.011	4980.47	0.015	4980.47	0.01133	4980.47	0.01133
5000	0.00933	5000	0.00933	5000	0.011	5000	0.015
5019.53	0.012	5019.53	0.01233	5019.53	0.01167	5019.53	0.008
5039.06	0.013	5039.06	0.008	5039.06	0.01133	5039.06	0.01067
5058.59	0.014	5058.59	0.009	5058.59	0.01067	5058.59	0.012
5078.12	0.01167	5078.12	0.011	5078.12	0.01133	5078.12	0.01067
5097.66	0.008	5097.66	0.011	5097.66	0.01033	5097.66	0.01033
5117.19	0.01067	5117.19	0.01233	5117.19	0.01067	5117.19	0.01067
5136.72	0.00867	5136.72	0.01467	5136.72	0.01133	5136.72	0.007
5156.25	0.01033	5156.25	0.01	5156.25	0.01333	5156.25	0.009
5175.78	0.013	5175.78	0.01167	5175.78	0.01567	5175.78	0.012
5195.31	0.012	5195.31	0.01067	5195.31	0.01533	5195.31	0.01067
5214.84	0.00933	5214.84	0.01067	5214.84	0.01067	5214.84	0.00633
5234.38	0.01233	5234.38	0.012	5234.38	0.006	5234.38	0.00933
5253.91	0.01567	5253.91	0.01067	5253.91	0.01067	5253.91	0.01133
5273.44	0.013	5273.44	0.01133	5273.44	0.01233	5273.44	0.01267
5292.97	0.00967	5292.97	0.01167	5292.97	0.01267	5292.97	0.01067
5312.5	0.01067	5312.5	0.01333	5312.5	0.011	5312.5	0.01033
5332.03	0.012	5332.03	0.01433	5332.03	0.01067	5332.03	0.01333
5351.56	0.009	5351.56	0.01633	5351.56	0.00833	5351.56	0.01733
5371.09	0.011	5371.09	0.00967	5371.09	0.01133	5371.09	0.011
5390.62	0.01133	5390.62	0.00867	5390.62	0.014	5390.62	0.01033
5410.16	0.011	5410.16	0.01	5410.16	0.00767	5410.16	0.012
5429.69	0.01367	5429.69	0.01	5429.69	0.01167	5429.69	0.00967
5449.22	0.01067	5449.22	0.01533	5449.22	0.01133	5449.22	0.00867
5468.75	0.01067	5468.75	0.01267	5468.75	0.01067	5468.75	0.011
5488.28	0.014	5488.28	0.01167	5488.28	0.015	5488.28	0.01133
5507.81	0.00867	5507.81	0.015	5507.81	0.01133	5507.81	0.014
5527.34	0.012	5527.34	0.01133	5527.34	0.01067	5527.34	0.01
5546.88	0.00933	5546.88	0.013	5546.88	0.01	5546.88	0.01533
5566.41	0.00867	5566.41	0.01167	5566.41	0.00933	5566.41	0.011
5585.94	0.011	5585.94	0.01033	5585.94	0.01233	5585.94	0.00967
5605.47	0.00933	5605.47	0.012	5605.47	0.01367	5605.47	0.01133
5625	0.01367	5625	0.01	5625	0.01167	5625	0.00833
5644.53	0.01067	5644.53	0.01067	5644.53	0.01067	5644.53	0.00867
5664.06	0.00867	5664.06	0.00933	5664.06	0.01333	5664.06	0.011
5683.59	0.01333	5683.59	0.014	5683.59	0.01333	5683.59	0.009
5703.12	0.01	5703.12	0.01	5703.12	0.00933	5703.12	0.011
5722.66	0.01167	5722.66	0.016	5722.66	0.01033	5722.66	0.01033
5742.19	0.00933	5742.19	0.01333	5742.19	0.01267	5742.19	0.007
5761.72	0.01367	5761.72	0.01133	5761.72	0.01033	5761.72	0.00867
5781.25	0.01267	5781.25	0.01433	5781.25	0.015	5781.25	0.012
5800.78	0.01	5800.78	0.01367	5800.78	0.013	5800.78	0.01267
5820.31	0.009	5820.31	0.01	5820.31	0.014	5820.31	0.011
5839.84	0.007	5839.84	0.00933	5839.84	0.01333	5839.84	0.00733
5859.38	0.00767	5859.38	0.01233	5859.38	0.01267	5859.38	0.01133
5878.91	0.00733	5878.91	0.014	5878.91	0.00933	5878.91	0.00833
5898.44	0.00833	5898.44	0.01033	5898.44	0.01133	5898.44	0.01033
5917.97	0.01067	5917.97	0.017	5917.97	0.01067	5917.97	0.007
5937.5	0.009	5937.5	0.012	5937.5	0.01	5937.5	0.01467
5957.03	0.012	5957.03	0.01233	5957.03	0.01133	5957.03	0.01133
5976.56	0.00933	5976.56	0.01233	5976.56	0.01433	5976.56	0.00667
5996.09	0.011	5996.09	0.013	5996.09	0.00933	5996.09	0.00667
6015.62	0.012	6015.62	0.01133	6015.62	0.01367	6015.62	0.008
6035.16	0.01267	6035.16	0.01	6035.16	0.011	6035.16	0.01233
6054.69	0.01267	6054.69	0.012	6054.69	0.01533	6054.69	0.00967
6074.22	0.00967	6074.22	0.01367	6074.22	0.01167	6074.22	0.00933
6093.75	0.00867	6093.75	0.01067	6093.75	0.00767	6093.75	0.01133
6113.28	0.00967	6113.28	0.01533	6113.28	0.01	6113.28	0.01033
6132.81	0.012	6132.81	0.01267	6132.81	0.00933	6132.81	0.00933
6152.34	0.009	6152.34	0.01067	6152.34	0.01133	6152.34	0.014
6171.88	0.01367	6171.88	0.01067	6171.88	0.00933	6171.88	0.009
6191.41	0.011	6191.41	0.011	6191.41	0.00967	6191.41	0.00533
6210.94	0.01167	6210.94	0.01267	6210.94	0.00767	6210.94	0.011
6230.47	0.00933	6230.47	0.01367	6230.47	0.01233	6230.47	0.01133
6250	0.00833	6250	0.01033	6250	0.01	6250	0.01233
6269.53	0.00767	6269.53	0.011	6269.53	0.009	6269.53	0.00867
6289.06	0.01	6289.06	0.01467	6289.06	0.009	6289.06	0.00767
6308.59	0.01067	6308.59	0.01233	6308.59	0.00867	6308.59	0.01067
6328.12	0.01067	6328.12	0.01133	6328.12	0.01067	6328.12	0.00733
6347.66	0.009	6347.66	0.00833	6347.66	0.01	6347.66	0.00833
6367.19	0.00967	6367.19	0.01033	6367.19	0.01233	6367.19	0.01033
6386.72	0.008	6386.72	0.01067	6386.72	0.01	6386.72	0.00733
6406.25	0.01533	6406.25	0.01067	6406.25	0.01033	6406.25	0.012
6425.78	0.007	6425.78	0.01333	6425.78	0.01567	6425.78	0.01
6445.31	0.00533	6445.31	0.011	6445.31	0.011	6445.31	0.00633
6464.84	0.00767	6464.84	0.01267	6464.84	0.01233	6464.84	0.00733
6484.38	0.00833	6484.38	0.01267	6484.38	0.009	6484.38	0.01067
6503.91	0.01033	6503.91	0.01	6503.91	0.01167	6503.91	0.009
6523.44	0.01033	6523.44	0.012	6523.44	0.01133	6523.44	0.00833
6542.97	0.00967	6542.97	0.01133	6542.97	0.00933	6542.97	0.00933
6562.5	0.00967	6562.5	0.01167	6562.5	0.01233	6562.5	0.01033
6582.03	0.012	6582.03	0.01067	6582.03	0.01033	6582.03	0.00833
6601.56	0.01033	6601.56	0.01467	6601.56	0.011	6601.56	0.011
6621.09	0.01033	6621.09	0.007	6621.09	0.012	6621.09	0.01067
6640.62	0.01	6640.62	0.01133	6640.62	0.00867	6640.62	0.012
6660.16	0.01267	6660.16	0.01	6660.16	0.011	6660.16	0.009
6679.69	0.00767	6679.69	0.01067	6679.69	0.012	6679.69	0.00767
6699.22	0.011	6699.22	0.011	6699.22	0.009	6699.22	0.00967
6718.75	0.01333	6718.75	0.01133	6718.75	0.01267	6718.75	0.00767
6738.28	0.01133	6738.28	0.01067	6738.28	0.01267	6738.28	0.01133
6757.81	0.00833	6757.81	0.01033	6757.81	0.012	6757.81	0.00933
6777.34	0.00733	6777.34	0.012	6777.34	0.013	6777.34	0.01233
6796.88	0.013	6796.88	0.01567	6796.88	0.008	6796.88	0.012
6816.41	0.013	6816.41	0.01067	6816.41	0.00867	6816.41	0.01267
6835.94	0.01133	6835.94	0.014	6835.94	0.01067	6835.94	0.01433
6855.47	0.00733	6855.47	0.00967	6855.47	0.011	6855.47	0.01
6875	0.007	6875	0.01267	6875	0.01133	6875	0.00733
6894.53	0.00833	6894.53	0.01233	6894.53	0.01267	6894.53	0.00933
6914.06	0.008	6914.06	0.00867	6914.06	0.014	6914.06	0.01
6933.59	0.01067	6933.59	0.00933	6933.59	0.00967	6933.59	0.00767
6953.12	0.00833	6953.12	0.01267	6953.12	0.01033	6953.12	0.00967
6972.66	0.00767	6972.66	0.01067	6972.66	0.01067	6972.66	0.00967
6992.19	0.00867	6992.19	0.007	6992.19	0.008	6992.19	0.00967
7011.72	0.01033	7011.72	0.011	7011.72	0.01333	7011.72	0.01
7031.25	0.01233	7031.25	0.01467	7031.25	0.01033	7031.25	0.01233
7050.78	0.011	7050.78	0.00933	7050.78	0.01067	7050.78	0.01
7070.31	0.00867	7070.31	0.01467	7070.31	0.013	7070.31	0.009
7089.84	0.008	7089.84	0.01033	7089.84	0.01233	7089.84	0.00933
7109.38	0.012	7109.38	0.011	7109.38	0.008	7109.38	0.01067
7128.91	0.01	7128.91	0.012	7128.91	0.00933	7128.91	0.01067
7148.44	0.00833	7148.44	0.01033	7148.44	0.01167	7148.44	0.00967
7167.97	0.01167	7167.97	0.01333	7167.97	0.00933	7167.97	0.011
7187.5	0.00733	7187.5	0.00733	7187.5	0.01133	7187.5	0.00967
7207.03	0.00733	7207.03	0.009	7207.03	0.008	7207.03	0.012
7226.56	0.00867	7226.56	0.012	7226.56	0.01067	7226.56	0.012
7246.09	0.01067	7246.09	0.009	7246.09	0.01233	7246.09	0.00833
7265.62	0.00967	7265.62	0.01067	7265.62	0.01567	7265.62	0.00533
7285.16	0.00833	7285.16	0.00733	7285.16	0.01333	7285.16	0.00733
7304.69	0.006	7304.69	0.01433	7304.69	0.009	7304.69	0.00767
7324.22	0.01033	7324.22	0.011	7324.22	0.00833	7324.22	0.00967
7343.75	0.01267	7343.75	0.017	7343.75	0.01367	7343.75	0.009
7363.28	0.00967	7363.28	0.00867	7363.28	0.01167	7363.28	0.01033
7382.81	0.00967	7382.81	0.011	7382.81	0.00733	7382.81	0.013
7402.34	0.00767	7402.34	0.00967	7402.34	0.01333	7402.34	0.01033
7421.88	0.00933	7421.88	0.01067	7421.88	0.009	7421.88	0.00867
7441.41	0.00633	7441.41	0.012	7441.41	0.008	7441.41	0.00667
7460.94	0.011	7460.94	0.01333	7460.94	0.00867	7460.94	0.008
7480.47	0.00867	7480.47	0.00667	7480.47	0.01	7480.47	0.00833
7500	0.01167	7500	0.011	7500	0.01033	7500	0.00867
7519.53	0.009	7519.53	0.00767	7519.53	0.01367	7519.53	0.009
7539.06	0.00867	7539.06	0.01567	7539.06	0.01267	7539.06	0.01
7558.59	0.01167	7558.59	0.01333	7558.59	0.008	7558.59	0.00733
7578.12	0.011	7578.12	0.01133	7578.12	0.00967	7578.12	0.01
7597.66	0.00733	7597.66	0.01333	7597.66	0.009	7597.66	0.00767
7617.19	0.00833	7617.19	0.00767	7617.19	0.01233	7617.19	0.008
7636.72	0.00733	7636.72	0.005	7636.72	0.009	7636.72	0.01433
7656.25	0.00867	7656.25	0.01133	7656.25	0.00867	7656.25	0.01133
7675.78	0.01033	7675.78	0.009	7675.78	0.01033	7675.78	0.00967
7695.31	0.01067	7695.31	0.00933	7695.31	0.011	7695.31	0.00733
7714.84	0.007	7714.84	0.00933	7714.84	0.01033	7714.84	0.009
7734.38	0.00867	7734.38	0.00867	7734.38	0.00967	7734.38	0.00667
7753.91	0.01067	7753.91	0.00833	7753.91	0.01133	7753.91	0.00933
7773.44	0.01033	7773.44	0.00733	7773.44	0.01267	7773.44	0.011
7792.97	0.012	7792.97	0.01167	7792.97	0.01267	7792.97	0.00933
7812.5	0.00667	7812.5	0.01067	7812.5	0.01067	7812.5	0.01033
7832.03	0.00767	7832.03	0.01133	7832.03	0.015	7832.03	0.01167
7851.56	0.01	7851.56	0.01167	7851.56	0.01267	7851.56	0.008
7871.09	0.00833	7871.09	0.01167	7871.09	0.014	7871.09	0.00867
7890.62	0.00867	7890.62	0.01133	7890.62	0.00933	7890.62	0.008
7910.16	0.01	7910.16	0.00967	7910.16	0.01067	7910.16	0.01233
7929.69	0.00933	7929.69	0.012	7929.69	0.01	7929.69	0.013
7949.22	0.009	7949.22	0.00667	7949.22	0.00833	7949.22	0.00933
7968.75	0.01	7968.75	0.00933	7968.75	0.01433	7968.75	0.00533
7988.28	0.01	7988.28	0.013	7988.28	0.01167	7988.28	0.01
8007.81	0.00967	8007.81	0.012	8007.81	0.014	8007.81	0.01
8027.34	0.009	8027.34	0.006	8027.34	0.01233	8027.34	0.009
8046.88	0.01167	8046.88	0.011	8046.88	0.01033	8046.88	0.00833
8066.41	0.00567	8066.41	0.01	8066.41	0.01	8066.41	0.00967
8085.94	0.00633	8085.94	0.01167	8085.94	0.01033	8085.94	0.00633
8105.47	0.008	8105.47	0.01033	8105.47	0.01333	8105.47	0.00933
8125	0.01033	8125	0.00967	8125	0.009	8125	0.011
8144.53	0.00767	8144.53	0.012	8144.53	0.01033	8144.53	0.01167
8164.06	0.00833	8164.06	0.012	8164.06	0.01	8164.06	0.00767
8183.59	0.007	8183.59	0.01	8183.59	0.009	8183.59	0.007
8203.12	0.01133	8203.12	0.00933	8203.12	0.00767	8203.12	0.009
8222.66	0.012	8222.66	0.01133	8222.66	0.01	8222.66	0.00767
8242.19	0.00867	8242.19	0.00933	8242.19	0.01133	8242.19	0.009
8261.72	0.008	8261.72	0.01367	8261.72	0.00767	8261.72	0.013
8281.25	0.00833	8281.25	0.01267	8281.25	0.00867	8281.25	0.00867
8300.78	0.00767	8300.78	0.01267	8300.78	0.00967	8300.78	0.01133
8320.31	0.00867	8320.31	0.009	8320.31	0.00967	8320.31	0.008
8339.84	0.00967	8339.84	0.009	8339.84	0.00767	8339.84	0.00867
8359.38	0.00833	8359.38	0.013	8359.38	0.01167	8359.38	0.01133
8378.91	0.00767	8378.91	0.01367	8378.91	0.014	8378.91	0.01067
8398.44	0.00567	8398.44	0.01267	8398.44	0.00933	8398.44	0.01167
8417.97	0.007	8417.97	0.00933	8417.97	0.01167	8417.97	0.00933
8437.5	0.00767	8437.5	0.01167	8437.5	0.012	8437.5	0.00933
8457.03	0.00867	8457.03	0.00767	8457.03	0.01367	8457.03	0.00833
8476.56	0.009	8476.56	0.01067	8476.56	0.009	8476.56	0.00733
8496.09	0.007	8496.09	0.011	8496.09	0.00833	8496.09	0.008
8515.62	0.00767	8515.62	0.009	8515.62	0.014	8515.62	0.00833
8535.16	0.00833	8535.16	0.01067	8535.16	0.00967	8535.16	0.00867
8554.69	0.01033	8554.69	0.00833	8554.69	0.01133	8554.69	0.01
8574.22	0.01167	8574.22	0.00833	8574.22	0.00733	8574.22	0.009
8593.75	0.01067	8593.75	0.00867	8593.75	0.00733	8593.75	0.00867
8613.28	0.011	8613.28	0.01033	8613.28	0.00967	8613.28	0.011
8632.81	0.01167	8632.81	0.009	8632.81	0.01033	8632.81	0.009
8652.34	0.01033	8652.34	0.007	8652.34	0.01167	8652.34	0.00567
8671.88	0.00633	8671.88	0.00933	8671.88	0.01167	8671.88	0.008
8691.41	0.00533	8691.41	0.01133	8691.41	0.011	8691.41	0.00733
8710.94	0.009	8710.94	0.00867	8710.94	0.01233	8710.94	0.008
8730.47	0.008	8730.47	0.008	8730.47	0.01333	8730.47	0.012
8750	0.00567	8750	0.01333	8750	0.01133	8750	0.01067
8769.53	0.01033	8769.53	0.01033	8769.53	0.01067	8769.53	0.01167
8789.06	0.00833	8789.06	0.00833	8789.06	0.009	8789.06	0.008
8808.59	0.00933	8808.59	0.012	8808.59	0.008	8808.59	0.008
8828.12	0.00733	8828.12	0.00933	8828.12	0.01133	8828.12	0.013
8847.66	0.00967	8847.66	0.00833	8847.66	0.00833	8847.66	0.01
8867.19	0.00567	8867.19	0.00933	8867.19	0.00733	8867.19	0.00867
8886.72	0.009	8886.72	0.013	8886.72	0.00833	8886.72	0.009
8906.25	0.00867	8906.25	0.01133	8906.25	0.007	8906.25	0.00767
8925.78	0.00867	8925.78	0.01033	8925.78	0.00967	8925.78	0.00867
8945.31	0.00833	8945.31	0.009	8945.31	0.00733	8945.31	0.006
8964.84	0.008	8964.84	0.00967	8964.84	0.011	8964.84	0.00667
8984.38	0.00833	8984.38	0.01467	8984.38	0.01067	8984.38	0.01433
9003.91	0.01033	9003.91	0.00833	9003.91	0.009	9003.91	0.009
9023.44	0.00933	9023.44	0.01233	9023.44	0.011	9023.44	0.008
9042.97	0.009	9042.97	0.01033	9042.97	0.01067	9042.97	0.01133
9062.5	0.00867	9062.5	0.01033	9062.5	0.009	9062.5	0.00867
9082.03	0.00867	9082.03	0.012	9082.03	0.00667	9082.03	0.008
9101.56	0.007	9101.56	0.01267	9101.56	0.01133	9101.56	0.013
9121.09	0.007	9121.09	0.01	9121.09	0.00833	9121.09	0.00767
9140.62	0.01133	9140.62	0.00667	9140.62	0.013	9140.62	0.00767
9160.16	0.01033	9160.16	0.00967	9160.16	0.01067	9160.16	0.01067
9179.69	0.00833	9179.69	0.01067	9179.69	0.00867	9179.69	0.01
9199.22	0.009	9199.22	0.01333	9199.22	0.00833	9199.22	0.011
9218.75	0.00967	9218.75	0.01167	9218.75	0.01067	9218.75	0.01167
9238.28	0.00867	9238.28	0.01233	9238.28	0.01133	9238.28	0.00967
9257.81	0.00867	9257.81	0.01033	9257.81	0.00767	9257.81	0.00867
9277.34	0.00667	9277.34	0.00767	9277.34	0.01067	9277.34	0.01
9296.88	0.01	9296.88	0.00967	9296.88	0.01233	9296.88	0.008
9316.41	0.00867	9316.41	0.007	9316.41	0.01467	9316.41	0.009
9335.94	0.00767	9335.94	0.00933	9335.94	0.01067	9335.94	0.01
9355.47	0.006	9355.47	0.01067	9355.47	0.01167	9355.47	0.00733
9375	0.007	9375	0.00833	9375	0.01367	9375	0.01067
9394.53	0.006	9394.53	0.009	9394.53	0.01033	9394.53	0.008
9414.06	0.00833	9414.06	0.00833	9414.06	0.01167	9414.06	0.01067
9433.59	0.00867	9433.59	0.008	9433.59	0.01533	9433.59	0.00867
9453.12	0.00667	9453.12	0.01133	9453.12	0.007	9453.12	0.007
9472.66	0.00633	9472.66	0.01267	9472.66	0.012	9472.66	0.01167
9492.19	0.00933	9492.19	0.009	9492.19	0.00967	9492.19	0.009
9511.72	0.00867	9511.72	0.00933	9511.72	0.01267	9511.72	0.008
9531.25	0.008	9531.25	0.00833	9531.25	0.01067	9531.25	0.01033
9550.78	0.012	9550.78	0.00933	9550.78	0.008	9550.78	0.009
9570.31	0.00833	9570.31	0.01067	9570.31	0.00667	9570.31	0.00833
9589.84	0.00733	9589.84	0.01067	9589.84	0.00933	9589.84	0.01067
9609.38	0.009	9609.38	0.009	9609.38	0.00967	9609.38	0.01267
9628.91	0.01167	9628.91	0.00833	9628.91	0.009	9628.91	0.01267
9648.44	0.00833	9648.44	0.008	9648.44	0.009	9648.44	0.008
9667.97	0.009	9667.97	0.01167	9667.97	0.00533	9667.97	0.008
9687.5	0.00733	9687.5	0.00867	9687.5	0.00833	9687.5	0.009
9707.03	0.00767	9707.03	0.00633	9707.03	0.00867	9707.03	0.008
9726.56	0.00767	9726.56	0.01033	9726.56	0.01	9726.56	0.008
9746.09	0.00833	9746.09	0.01267	9746.09	0.012	9746.09	0.01033
9765.62	0.008	9765.62	0.012	9765.62	0.008	9765.62	0.00867
9785.16	0.00833	9785.16	0.00833	9785.16	0.011	9785.16	0.01033
9804.69	0.00767	9804.69	0.008	9804.69	0.00933	9804.69	0.00733
9824.22	0.01033	9824.22	0.01033	9824.22	0.00967	9824.22	0.01067
9843.75	0.008	9843.75	0.00833	9843.75	0.01067	9843.75	0.009
9863.28	0.00667	9863.28	0.01	9863.28	0.01	9863.28	0.00867
9882.81	0.00933	9882.81	0.011	9882.81	0.008	9882.81	0.00933
9902.34	0.00967	9902.34	0.00833	9902.34	0.007	9902.34	0.01
9921.88	0.00867	9921.88	0.00733	9921.88	0.01133	9921.88	0.00667
9941.41	0.00767	9941.41	0.009	9941.41	0.00967	9941.41	0.011
9960.94	0.006	9960.94	0.009	9960.94	0.00833	9960.94	0.00867
9980.47	0.00667	9980.47	0.00933	9980.47	0.012	9980.47	0.00867
10000	0.00533	10000	0.00633	10000	0.00933	10000	0.00933
10019.5	0.00533	10019.5	0.00533	10019.5	0.01133	10019.5	0.01
10039.1	0.007	10039.1	0.00733	10039.1	0.007	10039.1	0.01167
10058.6	0.00767	10058.6	0.00967	10058.6	0.011	10058.6	0.00767
10078.1	0.01067	10078.1	0.01167	10078.1	0.01133	10078.1	0.01167
10097.7	0.00833	10097.7	0.00833	10097.7	0.01067	10097.7	0.00733
10117.2	0.00633	10117.2	0.013	10117.2	0.009	10117.2	0.00833
10136.7	0.00733	10136.7	0.01033	10136.7	0.01233	10136.7	0.008
10156.2	0.00967	10156.2	0.00767	10156.2	0.00833	10156.2	0.01067
10175.8	0.009	10175.8	0.00767	10175.8	0.00933	10175.8	0.00633
10195.3	0.008	10195.3	0.01367	10195.3	0.00867	10195.3	0.01033
10214.8	0.007	10214.8	0.012	10214.8	0.012	10214.8	0.01
10234.4	0.006	10234.4	0.01	10234.4	0.01267	10234.4	0.01033
10253.9	0.00967	10253.9	0.00767	10253.9	0.00733	10253.9	0.009
10273.4	0.006	10273.4	0.00867	10273.4	0.01033	10273.4	0.00867
10293	0.00733	10293	0.00933	10293	0.00733	10293	0.009
10312.5	0.00667	10312.5	0.00933	10312.5	0.01467	10312.5	0.00967
10332	0.00833	10332	0.009	10332	0.01033	10332	0.00967
10351.6	0.007	10351.6	0.00833	10351.6	0.00933	10351.6	0.00867
10371.1	0.00467	10371.1	0.008	10371.1	0.00967	10371.1	0.01
10390.6	0.00967	10390.6	0.00667	10390.6	0.00933	10390.6	0.01
10410.2	0.008	10410.2	0.01	10410.2	0.009	10410.2	0.008
10429.7	0.01	10429.7	0.01167	10429.7	0.01133	10429.7	0.008
10449.2	0.008	10449.2	0.00733	10449.2	0.01233	10449.2	0.01167
10468.8	0.00867	10468.8	0.01	10468.8	0.01033	10468.8	0.00867
10488.3	0.00833	10488.3	0.00933	10488.3	0.008	10488.3	0.008
10507.8	0.00767	10507.8	0.01067	10507.8	0.00633	10507.8	0.00667
10527.3	0.008	10527.3	0.009	10527.3	0.01033	10527.3	0.007
10546.9	0.01133	10546.9	0.01067	10546.9	0.00967	10546.9	0.011
10566.4	0.00733	10566.4	0.011	10566.4	0.00933	10566.4	0.01
10585.9	0.00967	10585.9	0.00833	10585.9	0.00967	10585.9	0.008
10605.5	0.005	10605.5	0.01033	10605.5	0.00967	10605.5	0.00833
10625	0.00567	10625	0.00667	10625	0.007	10625	0.00733
10644.5	0.01067	10644.5	0.00767	10644.5	0.00833	10644.5	0.006
10664.1	0.008	10664.1	0.00967	10664.1	0.01	10664.1	0.00567
10683.6	0.007	10683.6	0.00933	10683.6	0.01267	10683.6	0.00833
10703.1	0.00733	10703.1	0.00833	10703.1	0.00967	10703.1	0.009
10722.7	0.00633	10722.7	0.01	10722.7	0.01133	10722.7	0.00867
10742.2	0.00867	10742.2	0.00933	10742.2	0.007	10742.2	0.00933
10761.7	0.00833	10761.7	0.009	10761.7	0.00767	10761.7	0.00967
10781.2	0.007	10781.2	0.01167	10781.2	0.009	10781.2	0.00867
10800.8	0.00667	10800.8	0.00967	10800.8	0.00933	10800.8	0.008
10820.3	0.00933	10820.3	0.01167	10820.3	0.01033	10820.3	0.00833
10839.8	0.00767	10839.8	0.00967	10839.8	0.00867	10839.8	0.00667
10859.4	0.01067	10859.4	0.01067	10859.4	0.00767	10859.4	0.007
10878.9	0.00633	10878.9	0.00833	10878.9	0.00933	10878.9	0.008
10898.4	0.00767	10898.4	0.00733	10898.4	0.01067	10898.4	0.00867
10918	0.00567	10918	0.00967	10918	0.011	10918	0.00767
10937.5	0.00867	10937.5	0.01	10937.5	0.01067	10937.5	0.006
10957	0.00467	10957	0.00767	10957	0.00933	10957	0.00967
10976.6	0.00667	10976.6	0.007	10976.6	0.01233	10976.6	0.00933
10996.1	0.005	10996.1	0.00767	10996.1	0.01033	10996.1	0.009
11015.6	0.00833	11015.6	0.01133	11015.6	0.006	11015.6	0.007
11035.2	0.01	11035.2	0.007	11035.2	0.012	11035.2	0.008
11054.7	0.00967	11054.7	0.01067	11054.7	0.00533	11054.7	0.008
11074.2	0.00733	11074.2	0.00767	11074.2	0.00433	11074.2	0.00733
11093.8	0.00667	11093.8	0.01133	11093.8	0.01367	11093.8	0.00833
11113.3	0.008	11113.3	0.01067	11113.3	0.01067	11113.3	0.00667
11132.8	0.008	11132.8	0.00833	11132.8	0.01433	11132.8	0.00867
11152.3	0.00533	11152.3	0.00633	11152.3	0.00733	11152.3	0.008
11171.9	0.01033	11171.9	0.008	11171.9	0.00633	11171.9	0.00833
11191.4	0.00633	11191.4	0.00933	11191.4	0.00833	11191.4	0.00767
11210.9	0.00767	11210.9	0.008	11210.9	0.00367	11210.9	0.009
11230.5	0.008	11230.5	0.009	11230.5	0.00967	11230.5	0.00733
11250	0.009	11250	0.00967	11250	0.008	11250	0.00867
11269.5	0.007	11269.5	0.009	11269.5	0.01067	11269.5	0.012
11289.1	0.006	11289.1	0.01133	11289.1	0.00667	11289.1	0.00767
11308.6	0.00533	11308.6	0.00733	11308.6	0.01167	11308.6	0.01067
11328.1	0.007	11328.1	0.01033	11328.1	0.00967	11328.1	0.00767
11347.7	0.007	11347.7	0.01	11347.7	0.01	11347.7	0.00867
11367.2	0.005	11367.2	0.00767	11367.2	0.009	11367.2	0.00967
11386.7	0.00833	11386.7	0.01133	11386.7	0.01333	11386.7	0.00633
11406.2	0.00733	11406.2	0.008	11406.2	0.00833	11406.2	0.00933
11425.8	0.00533	11425.8	0.00967	11425.8	0.00767	11425.8	0.00833
11445.3	0.00733	11445.3	0.00867	11445.3	0.00933	11445.3	0.01133
11464.8	0.00767	11464.8	0.00833	11464.8	0.01	11464.8	0.007
11484.4	0.00967	11484.4	0.00967	11484.4	0.008	11484.4	0.00967
11503.9	0.011	11503.9	0.00767	11503.9	0.01167	11503.9	0.01033
11523.4	0.00933	11523.4	0.00767	11523.4	0.01	11523.4	0.009
11543	0.00633	11543	0.00933	11543	0.00833	11543	0.00867
11562.5	0.007	11562.5	0.00867	11562.5	0.00767	11562.5	0.01033
11582	0.007	11582	0.00967	11582	0.009	11582	0.00967
11601.6	0.00833	11601.6	0.01033	11601.6	0.01067	11601.6	0.00467
11621.1	0.00733	11621.1	0.01033	11621.1	0.009	11621.1	0.00867
11640.6	0.00933	11640.6	0.00833	11640.6	0.00933	11640.6	0.00833
11660.2	0.00867	11660.2	0.00933	11660.2	0.01133	11660.2	0.00867
11679.7	0.008	11679.7	0.01367	11679.7	0.011	11679.7	0.01167
11699.2	0.00733	11699.2	0.01067	11699.2	0.00767	11699.2	0.00767
11718.8	0.00867	11718.8	0.009	11718.8	0.00967	11718.8	0.009
11738.3	0.00533	11738.3	0.01	11738.3	0.00667	11738.3	0.01
11757.8	0.01067	11757.8	0.01067	11757.8	0.00933	11757.8	0.00633
11777.3	0.00867	11777.3	0.00867	11777.3	0.01133	11777.3	0.009
11796.9	0.00667	11796.9	0.01	11796.9	0.009	11796.9	0.00967
11816.4	0.00467	11816.4	0.00633	11816.4	0.00533	11816.4	0.008
11835.9	0.00833	11835.9	0.009	11835.9	0.00833	11835.9	0.00767
11855.5	0.00733	11855.5	0.01033	11855.5	0.00933	11855.5	0.00333
11875	0.01167	11875	0.00633	11875	0.00967	11875	0.00733
11894.5	0.00967	11894.5	0.01033	11894.5	0.00633	11894.5	0.01167
11914.1	0.00767	11914.1	0.00633	11914.1	0.00767	11914.1	0.01067
11933.6	0.00833	11933.6	0.01067	11933.6	0.01033	11933.6	0.00833
11953.1	0.00733	11953.1	0.00933	11953.1	0.00833	11953.1	0.00967
11972.7	0.006	11972.7	0.00933	11972.7	0.00733	11972.7	0.009
11992.2	0.00733	11992.2	0.01	11992.2	0.009	11992.2	0.007
12011.7	0.00767	12011.7	0.00867	12011.7	0.01067	12011.7	0.00833
12031.2	0.00733	12031.2	0.011	12031.2	0.01267	12031.2	0.00633
12050.8	0.00633	12050.8	0.00833	12050.8	0.00833	12050.8	0.00733
12070.3	0.00433	12070.3	0.00933	12070.3	0.009	12070.3	0.008
12089.8	0.006	12089.8	0.008	12089.8	0.00867	12089.8	0.00867
12109.4	0.00833	12109.4	0.01	12109.4	0.00867	12109.4	0.009
12128.9	0.008	12128.9	0.01133	12128.9	0.013	12128.9	0.00767
12148.4	0.00633	12148.4	0.01	12148.4	0.01267	12148.4	0.00933
12168	0.00833	12168	0.00667	12168	0.01	12168	0.00733
12187.5	0.00633	12187.5	0.00967	12187.5	0.00967	12187.5	0.007
12207	0.00733	12207	0.01067	12207	0.01	12207	0.01067
12226.6	0.00767	12226.6	0.009	12226.6	0.00867	12226.6	0.006
12246.1	0.00767	12246.1	0.00733	12246.1	0.00867	12246.1	0.013
12265.6	0.008	12265.6	0.009	12265.6	0.00933	12265.6	0.01133
12285.2	0.007	12285.2	0.01	12285.2	0.00933	12285.2	0.009
12304.7	0.00567	12304.7	0.00867	12304.7	0.00933	12304.7	0.011
12324.2	0.00767	12324.2	0.01	12324.2	0.01	12324.2	0.00667
12343.8	0.00467	12343.8	0.00933	12343.8	0.011	12343.8	0.009
12363.3	0.009	12363.3	0.01033	12363.3	0.01067	12363.3	0.00833
12382.8	0.00733	12382.8	0.011	12382.8	0.01133	12382.8	0.00767
12402.3	0.009	12402.3	0.01133	12402.3	0.01133	12402.3	0.008
12421.9	0.00633	12421.9	0.009	12421.9	0.01167	12421.9	0.00533
12441.4	0.009	12441.4	0.009	12441.4	0.00833	12441.4	0.00867
12460.9	0.00567	12460.9	0.01033	12460.9	0.00833	12460.9	0.00733
12480.5	0.00567	12480.5	0.007	12480.5	0.01133	12480.5	0.00933
12500	0.00767	12500	0.01	12500	0.00867	12500	0.00867
12519.5	0.00767	12519.5	0.007	12519.5	0.012	12519.5	0.00933
12539.1	0.00467	12539.1	0.01033	12539.1	0.00667	12539.1	0.00867
12558.6	0.00533	12558.6	0.008	12558.6	0.00933	12558.6	0.00767
12578.1	0.00633	12578.1	0.00867	12578.1	0.00833	12578.1	0.00767
12597.7	0.009	12597.7	0.011	12597.7	0.00967	12597.7	0.00933
12617.2	0.01033	12617.2	0.01	12617.2	0.00567	12617.2	0.00733
12636.7	0.00767	12636.7	0.00733	12636.7	0.01	12636.7	0.007
12656.2	0.009	12656.2	0.00733	12656.2	0.01	12656.2	0.008
12675.8	0.006	12675.8	0.00667	12675.8	0.00867	12675.8	0.00667
12695.3	0.00633	12695.3	0.009	12695.3	0.00833	12695.3	0.00833
12714.8	0.006	12714.8	0.00533	12714.8	0.00833	12714.8	0.00833
12734.4	0.00567	12734.4	0.009	12734.4	0.00833	12734.4	0.009
12753.9	0.00667	12753.9	0.01333	12753.9	0.009	12753.9	0.00833
12773.4	0.007	12773.4	0.00867	12773.4	0.009	12773.4	0.00867
12793	0.00833	12793	0.009	12793	0.00933	12793	0.00833
12812.5	0.00533	12812.5	0.01	12812.5	0.01	12812.5	0.01267
12832	0.008	12832	0.00933	12832	0.00967	12832	0.011
12851.6	0.01033	12851.6	0.009	12851.6	0.01133	12851.6	0.008
12871.1	0.00467	12871.1	0.00767	12871.1	0.007	12871.1	0.00833
12890.6	0.00633	12890.6	0.00767	12890.6	0.007	12890.6	0.011
12910.2	0.00633	12910.2	0.01067	12910.2	0.012	12910.2	0.01067
12929.7	0.00767	12929.7	0.00767	12929.7	0.009	12929.7	0.00867
12949.2	0.009	12949.2	0.00967	12949.2	0.011	12949.2	0.01067
12968.8	0.011	12968.8	0.00767	12968.8	0.009	12968.8	0.00933
12988.3	0.00767	12988.3	0.00933	12988.3	0.01167	12988.3	0.00967
13007.8	0.00533	13007.8	0.009	13007.8	0.01167	13007.8	0.00767
13027.3	0.006	13027.3	0.009	13027.3	0.00967	13027.3	0.00667
13046.9	0.00733	13046.9	0.007	13046.9	0.011	13046.9	0.00667
13066.4	0.00633	13066.4	0.009	13066.4	0.01167	13066.4	0.009
13085.9	0.006	13085.9	0.00767	13085.9	0.00867	13085.9	0.00767
13105.5	0.00833	13105.5	0.00833	13105.5	0.01133	13105.5	0.011
13125	0.00767	13125	0.01	13125	0.009	13125	0.00867
13144.5	0.009	13144.5	0.00967	13144.5	0.00867	13144.5	0.01133
13164.1	0.00867	13164.1	0.01133	13164.1	0.00767	13164.1	0.00833
13183.6	0.007	13183.6	0.01067	13183.6	0.009	13183.6	0.00767
13203.1	0.00733	13203.1	0.00933	13203.1	0.00933	13203.1	0.01367
13222.7	0.00933	13222.7	0.00767	13222.7	0.00767	13222.7	0.00467
13242.2	0.009	13242.2	0.00633	13242.2	0.009	13242.2	0.008
13261.7	0.008	13261.7	0.01	13261.7	0.00833	13261.7	0.009
13281.2	0.006	13281.2	0.009	13281.2	0.01067	13281.2	0.00633
13300.8	0.01233	13300.8	0.00467	13300.8	0.00967	13300.8	0.00833
13320.3	0.00533	13320.3	0.009	13320.3	0.00867	13320.3	0.01033
13339.8	0.00933	13339.8	0.00967	13339.8	0.00867	13339.8	0.00933
13359.4	0.006	13359.4	0.00933	13359.4	0.00733	13359.4	0.00767
13378.9	0.00467	13378.9	0.007	13378.9	0.008	13378.9	0.008
13398.4	0.00767	13398.4	0.00767	13398.4	0.01067	13398.4	0.00867
13418	0.00567	13418	0.00867	13418	0.01033	13418	0.00833
13437.5	0.00867	13437.5	0.01033	13437.5	0.00833	13437.5	0.00833
13457	0.008	13457	0.01133	13457	0.009	13457	0.00867
13476.6	0.00567	13476.6	0.007	13476.6	0.007	13476.6	0.01133
13496.1	0.009	13496.1	0.00833	13496.1	0.006	13496.1	0.00733
13515.6	0.008	13515.6	0.00933	13515.6	0.01	13515.6	0.009
13535.2	0.007	13535.2	0.01	13535.2	0.01333	13535.2	0.009
13554.7	0.00767	13554.7	0.00833	13554.7	0.00667	13554.7	0.00567
13574.2	0.00533	13574.2	0.00767	13574.2	0.01	13574.2	0.01167
13593.8	0.00633	13593.8	0.008	13593.8	0.01167	13593.8	0.00967
13613.3	0.00833	13613.3	0.00967	13613.3	0.00933	13613.3	0.01133
13632.8	0.006	13632.8	0.00833	13632.8	0.013	13632.8	0.00767
13652.3	0.00533	13652.3	0.007	13652.3	0.00933	13652.3	0.009
13671.9	0.00733	13671.9	0.00767	13671.9	0.009	13671.9	0.00867
13691.4	0.008	13691.4	0.00833	13691.4	0.008	13691.4	0.00767
13710.9	0.00633	13710.9	0.01033	13710.9	0.00733	13710.9	0.00867
13730.5	0.00833	13730.5	0.00933	13730.5	0.01067	13730.5	0.00933
13750	0.00633	13750	0.01033	13750	0.01067	13750	0.00833
13769.5	0.00633	13769.5	0.00633	13769.5	0.00833	13769.5	0.006
13789.1	0.007	13789.1	0.01267	13789.1	0.009	13789.1	0.007
13808.6	0.006	13808.6	0.00467	13808.6	0.00767	13808.6	0.01033
13828.1	0.00867	13828.1	0.009	13828.1	0.01067	13828.1	0.00933
13847.7	0.00667	13847.7	0.00867	13847.7	0.01133	13847.7	0.00633
13867.2	0.006	13867.2	0.01033	13867.2	0.01067	13867.2	0.00867
13886.7	0.008	13886.7	0.009	13886.7	0.01	13886.7	0.00933
13906.2	0.00467	13906.2	0.00733	13906.2	0.01167	13906.2	0.01233
13925.8	0.011	13925.8	0.00933	13925.8	0.01067	13925.8	0.007
13945.3	0.00467	13945.3	0.00933	13945.3	0.008	13945.3	0.008
13964.8	0.00767	13964.8	0.00667	13964.8	0.008	13964.8	0.008
13984.4	0.008	13984.4	0.01067	13984.4	0.009	13984.4	0.00867
14003.9	0.00667	14003.9	0.01	14003.9	0.008	14003.9	0.00533
14023.4	0.00633	14023.4	0.00667	14023.4	0.01067	14023.4	0.00933
14043	0.008	14043	0.01067	14043	0.00767	14043	0.01
14062.5	0.00533	14062.5	0.00733	14062.5	0.00933	14062.5	0.005
14082	0.007	14082	0.00533	14082	0.01167	14082	0.008
14101.6	0.00667	14101.6	0.00733	14101.6	0.01	14101.6	0.008
14121.1	0.00667	14121.1	0.00933	14121.1	0.01067	14121.1	0.00667
14140.6	0.006	14140.6	0.009	14140.6	0.00733	14140.6	0.007
14160.2	0.00733	14160.2	0.008	14160.2	0.00467	14160.2	0.00867
14179.7	0.00467	14179.7	0.00633	14179.7	0.00867	14179.7	0.01133
14199.2	0.00767	14199.2	0.00867	14199.2	0.00867	14199.2	0.01
14218.8	0.00533	14218.8	0.006	14218.8	0.01	14218.8	0.007
14238.3	0.00533	14238.3	0.00733	14238.3	0.01033	14238.3	0.00633
14257.8	0.00567	14257.8	0.01067	14257.8	0.011	14257.8	0.00967
14277.3	0.00733	14277.3	0.00633	14277.3	0.00867	14277.3	0.00633
14296.9	0.00567	14296.9	0.01033	14296.9	0.00933	14296.9	0.00667
14316.4	0.00767	14316.4	0.007	14316.4	0.00833	14316.4	0.00833
14335.9	0.00967	14335.9	0.00833	14335.9	0.01133	14335.9	0.00567
14355.5	0.00633	14355.5	0.00867	14355.5	0.00933	14355.5	0.01
14375	0.00467	14375	0.01133	14375	0.00933	14375	0.007
14394.5	0.009	14394.5	0.01	14394.5	0.00833	14394.5	0.00933
14414.1	0.005	14414.1	0.008	14414.1	0.00733	14414.1	0.006
14433.6	0.007	14433.6	0.01133	14433.6	0.00833	14433.6	0.01133
14453.1	0.00467	14453.1	0.00767	14453.1	0.011	14453.1	0.00867
14472.7	0.00633	14472.7	0.00733	14472.7	0.01033	14472.7	0.00467
14492.2	0.009	14492.2	0.00733	14492.2	0.01033	14492.2	0.00867
14511.7	0.007	14511.7	0.00933	14511.7	0.00933	14511.7	0.01
14531.2	0.00567	14531.2	0.00733	14531.2	0.00967	14531.2	0.007
14550.8	0.00767	14550.8	0.00867	14550.8	0.00733	14550.8	0.00867
14570.3	0.00633	14570.3	0.007	14570.3	0.00933	14570.3	0.011
14589.8	0.00733	14589.8	0.00767	14589.8	0.00833	14589.8	0.01167
14609.4	0.00867	14609.4	0.00833	14609.4	0.00733	14609.4	0.00767
14628.9	0.00633	14628.9	0.01	14628.9	0.00967	14628.9	0.00967
14648.4	0.006	14648.4	0.00867	14648.4	0.01	14648.4	0.01033
14668	0.00667	14668	0.00933	14668	0.01033	14668	0.007
14687.5	0.00567	14687.5	0.01	14687.5	0.01133	14687.5	0.01067
14707	0.00733	14707	0.01267	14707	0.00833	14707	0.00633
14726.6	0.00633	14726.6	0.00867	14726.6	0.011	14726.6	0.00833
14746.1	0.006	14746.1	0.00933	14746.1	0.009	14746.1	0.00967
14765.6	0.00633	14765.6	0.00667	14765.6	0.01133	14765.6	0.00967
14785.2	0.00667	14785.2	0.00833	14785.2	0.009	14785.2	0.00633
14804.7	0.00633	14804.7	0.008	14804.7	0.00867	14804.7	0.009
14824.2	0.00467	14824.2	0.006	14824.2	0.007	14824.2	0.00833
14843.8	0.00633	14843.8	0.006	14843.8	0.01	14843.8	0.00933
14863.3	0.00867	14863.3	0.00967	14863.3	0.01333	14863.3	0.00867
14882.8	0.00733	14882.8	0.00667	14882.8	0.00933	14882.8	0.00733
14902.3	0.008	14902.3	0.01067	14902.3	0.00933	14902.3	0.01133
14921.9	0.00667	14921.9	0.007	14921.9	0.01267	14921.9	0.011
14941.4	0.007	14941.4	0.00733	14941.4	0.01067	14941.4	0.00767
14960.9	0.00567	14960.9	0.01067	14960.9	0.00967	14960.9	0.00767
14980.5	0.00667	14980.5	0.00667	14980.5	0.01	14980.5	0.01
15000	0.00767	15000	0.00467	15000	0.011	15000	0.01
15019.5	0.007	15019.5	0.008	15019.5	0.00833	15019.5	0.008
15039.1	0.00833	15039.1	0.01067	15039.1	0.008	15039.1	0.007
15058.6	0.00767	15058.6	0.01267	15058.6	0.01067	15058.6	0.00867
15078.1	0.00833	15078.1	0.00733	15078.1	0.011	15078.1	0.00867
15097.7	0.00633	15097.7	0.00633	15097.7	0.00867	15097.7	0.007
15117.2	0.00433	15117.2	0.00833	15117.2	0.00833	15117.2	0.007
15136.7	0.00533	15136.7	0.00933	15136.7	0.006	15136.7	0.00567
15156.2	0.00567	15156.2	0.006	15156.2	0.007	15156.2	0.00767
15175.8	0.00767	15175.8	0.007	15175.8	0.01067	15175.8	0.008
15195.3	0.00333	15195.3	0.00533	15195.3	0.00933	15195.3	0.00633
15214.8	0.00533	15214.8	0.009	15214.8	0.00833	15214.8	0.01333
15234.4	0.007	15234.4	0.00833	15234.4	0.01067	15234.4	0.00767
15253.9	0.00767	15253.9	0.009	15253.9	0.009	15253.9	0.01067
15273.4	0.00767	15273.4	0.00833	15273.4	0.00833	15273.4	0.01033
15293	0.007	15293	0.00533	15293	0.00733	15293	0.00967
15312.5	0.005	15312.5	0.006	15312.5	0.00667	15312.5	0.00733
15332	0.00467	15332	0.00867	15332	0.00867	15332	0.008
15351.6	0.007	15351.6	0.00933	15351.6	0.00867	15351.6	0.007
15371.1	0.006	15371.1	0.00833	15371.1	0.01067	15371.1	0.00533
15390.6	0.006	15390.6	0.01033	15390.6	0.00767	15390.6	0.00733
15410.2	0.00633	15410.2	0.00967	15410.2	0.00967	15410.2	0.00967
15429.7	0.006	15429.7	0.009	15429.7	0.00933	15429.7	0.01033
15449.2	0.007	15449.2	0.008	15449.2	0.01	15449.2	0.00767
15468.8	0.007	15468.8	0.00667	15468.8	0.00767	15468.8	0.00667
15488.3	0.01	15488.3	0.00733	15488.3	0.00767	15488.3	0.00933
15507.8	0.00533	15507.8	0.01	15507.8	0.00633	15507.8	0.011
15527.3	0.00567	15527.3	0.00533	15527.3	0.008	15527.3	0.00833
15546.9	0.00733	15546.9	0.00767	15546.9	0.00933	15546.9	0.00833
15566.4	0.00533	15566.4	0.00733	15566.4	0.00833	15566.4	0.009
15585.9	0.006	15585.9	0.007	15585.9	0.00767	15585.9	0.00667
15605.5	0.00733	15605.5	0.00967	15605.5	0.01	15605.5	0.00933
15625	0.006	15625	0.006	15625	0.01267	15625	0.00833
15644.5	0.00833	15644.5	0.008	15644.5	0.01133	15644.5	0.00667
15664.1	0.00467	15664.1	0.004	15664.1	0.00633	15664.1	0.009
15683.6	0.009	15683.6	0.007	15683.6	0.00833	15683.6	0.00867
15703.1	0.00667	15703.1	0.00633	15703.1	0.007	15703.1	0.00933
15722.7	0.01	15722.7	0.00967	15722.7	0.00567	15722.7	0.00467
15742.2	0.006	15742.2	0.00933	15742.2	0.01233	15742.2	0.01133
15761.7	0.00733	15761.7	0.007	15761.7	0.012	15761.7	0.01033
15781.2	0.006	15781.2	0.00867	15781.2	0.01067	15781.2	0.00633
15800.8	0.008	15800.8	0.00933	15800.8	0.01167	15800.8	0.00933
15820.3	0.007	15820.3	0.006	15820.3	0.00867	15820.3	0.00933
15839.8	0.008	15839.8	0.00467	15839.8	0.00933	15839.8	0.00767
15859.4	0.00767	15859.4	0.005	15859.4	0.00433	15859.4	0.008
15878.9	0.003	15878.9	0.01133	15878.9	0.00833	15878.9	0.012
15898.4	0.00733	15898.4	0.007	15898.4	0.01033	15898.4	0.00567
15918	0.00633	15918	0.00767	15918	0.01233	15918	0.00567
15937.5	0.009	15937.5	0.01067	15937.5	0.01	15937.5	0.009
15957	0.00967	15957	0.00933	15957	0.01333	15957	0.00767
15976.6	0.005	15976.6	0.00733	15976.6	0.00833	15976.6	0.00933
15996.1	0.005	15996.1	0.00467	15996.1	0.011	15996.1	0.006
16015.6	0.00633	16015.6	0.00867	16015.6	0.00933	16015.6	0.01067
16035.2	0.00667	16035.2	0.01033	16035.2	0.01133	16035.2	0.00933
16054.7	0.00533	16054.7	0.00667	16054.7	0.01	16054.7	0.00733
16074.2	0.007	16074.2	0.008	16074.2	0.006	16074.2	0.01
16093.8	0.00767	16093.8	0.00867	16093.8	0.008	16093.8	0.008
16113.3	0.00633	16113.3	0.006	16113.3	0.00967	16113.3	0.00833
16132.8	0.009	16132.8	0.01033	16132.8	0.00833	16132.8	0.01133
16152.3	0.00767	16152.3	0.00867	16152.3	0.00733	16152.3	0.00933
16171.9	0.006	16171.9	0.00833	16171.9	0.009	16171.9	0.01067
16191.4	0.006	16191.4	0.00867	16191.4	0.00967	16191.4	0.00567
16210.9	0.00533	16210.9	0.00867	16210.9	0.01	16210.9	0.00867
16230.5	0.005	16230.5	0.00567	16230.5	0.011	16230.5	0.00767
16250	0.007	16250	0.00533	16250	0.01033	16250	0.00833
16269.5	0.00633	16269.5	0.00767	16269.5	0.00833	16269.5	0.00967
16289.1	0.00567	16289.1	0.01	16289.1	0.00933	16289.1	0.01033
16308.6	0.00667	16308.6	0.00933	16308.6	0.00933	16308.6	0.009
16328.1	0.004	16328.1	0.006	16328.1	0.01433	16328.1	0.01067
16347.7	0.008	16347.7	0.00567	16347.7	0.01033	16347.7	0.00767
16367.2	0.00733	16367.2	0.00933	16367.2	0.00633	16367.2	0.008
16386.7	0.00567	16386.7	0.00767	16386.7	0.00767	16386.7	0.01
16406.2	0.00567	16406.2	0.008	16406.2	0.008	16406.2	0.00833
16425.8	0.005	16425.8	0.00733	16425.8	0.00733	16425.8	0.00967
16445.3	0.006	16445.3	0.01133	16445.3	0.00733	16445.3	0.01333
16464.8	0.00567	16464.8	0.00967	16464.8	0.008	16464.8	0.013
16484.4	0.00667	16484.4	0.00867	16484.4	0.00733	16484.4	0.00733
16503.9	0.005	16503.9	0.006	16503.9	0.00833	16503.9	0.011
16523.4	0.006	16523.4	0.008	16523.4	0.008	16523.4	0.00833
16543	0.007	16543	0.009	16543	0.00833	16543	0.00767
16562.5	0.00367	16562.5	0.01133	16562.5	0.00733	16562.5	0.00633
16582	0.00733	16582	0.00867	16582	0.009	16582	0.00933
16601.6	0.00467	16601.6	0.00533	16601.6	0.01	16601.6	0.013
16621.1	0.00667	16621.1	0.00667	16621.1	0.00767	16621.1	0.008
16640.6	0.00667	16640.6	0.00667	16640.6	0.00867	16640.6	0.008
16660.2	0.007	16660.2	0.00567	16660.2	0.00967	16660.2	0.00733
16679.7	0.00667	16679.7	0.007	16679.7	0.00833	16679.7	0.00933
16699.2	0.00833	16699.2	0.01033	16699.2	0.01	16699.2	0.006
16718.8	0.006	16718.8	0.01	16718.8	0.01033	16718.8	0.00867
16738.3	0.00733	16738.3	0.00933	16738.3	0.008	16738.3	0.00833
16757.8	0.00367	16757.8	0.00767	16757.8	0.01033	16757.8	0.00967
16777.3	0.00633	16777.3	0.00533	16777.3	0.00667	16777.3	0.01
16796.9	0.005	16796.9	0.00767	16796.9	0.007	16796.9	0.00967
16816.4	0.008	16816.4	0.00433	16816.4	0.00867	16816.4	0.00567
16835.9	0.00667	16835.9	0.00733	16835.9	0.00733	16835.9	0.009
16855.5	0.00333	16855.5	0.00867	16855.5	0.00733	16855.5	0.00867
16875	0.00633	16875	0.00867	16875	0.01133	16875	0.01167
16894.5	0.00667	16894.5	0.00733	16894.5	0.00867	16894.5	0.007
16914.1	0.007	16914.1	0.007	16914.1	0.009	16914.1	0.00833
16933.6	0.00867	16933.6	0.00933	16933.6	0.01233	16933.6	0.00933
16953.1	0.00767	16953.1	0.01	16953.1	0.008	16953.1	0.00933
16972.7	0.00533	16972.7	0.01033	16972.7	0.00633	16972.7	0.01133
16992.2	0.005	16992.2	0.01	16992.2	0.008	16992.2	0.006
17011.7	0.00467	17011.7	0.00767	17011.7	0.01	17011.7	0.00733
17031.2	0.00733	17031.2	0.009	17031.2	0.00767	17031.2	0.009
17050.8	0.007	17050.8	0.00833	17050.8	0.00767	17050.8	0.00867
17070.3	0.00567	17070.3	0.009	17070.3	0.00733	17070.3	0.01067
17089.8	0.005	17089.8	0.008	17089.8	0.00833	17089.8	0.005
17109.4	0.00367	17109.4	0.007	17109.4	0.01133	17109.4	0.00633
17128.9	0.00767	17128.9	0.00933	17128.9	0.00967	17128.9	0.01167
17148.4	0.00533	17148.4	0.00667	17148.4	0.00733	17148.4	0.00833
17168	0.004	17168	0.00967	17168	0.00767	17168	0.009
17187.5	0.005	17187.5	0.00767	17187.5	0.012	17187.5	0.00833
17207	0.00533	17207	0.01	17207	0.008	17207	0.00833
17226.6	0.00533	17226.6	0.00833	17226.6	0.01167	17226.6	0.00967
17246.1	0.00533	17246.1	0.01	17246.1	0.00767	17246.1	0.00933
17265.6	0.00533	17265.6	0.00867	17265.6	0.00967	17265.6	0.00667
17285.2	0.007	17285.2	0.00967	17285.2	0.007	17285.2	0.005
17304.7	0.00733	17304.7	0.007	17304.7	0.00933	17304.7	0.009
17324.2	0.00433	17324.2	0.00767	17324.2	0.006	17324.2	0.01067
17343.8	0.004	17343.8	0.00767	17343.8	0.007	17343.8	0.007
17363.3	0.005	17363.3	0.008	17363.3	0.00733	17363.3	0.011
17382.8	0.00867	17382.8	0.00733	17382.8	0.01033	17382.8	0.00567
17402.3	0.00533	17402.3	0.00667	17402.3	0.00533	17402.3	0.01067
17421.9	0.00733	17421.9	0.00933	17421.9	0.00767	17421.9	0.01033
17441.4	0.003	17441.4	0.01033	17441.4	0.009	17441.4	0.00867
17460.9	0.00733	17460.9	0.012	17460.9	0.01067	17460.9	0.00567
17480.5	0.00367	17480.5	0.00433	17480.5	0.01033	17480.5	0.00533
17500	0.00633	17500	0.00867	17500	0.009	17500	0.01067
17519.5	0.008	17519.5	0.00567	17519.5	0.00967	17519.5	0.007
17539.1	0.00767	17539.1	0.00567	17539.1	0.01033	17539.1	0.012
17558.6	0.009	17558.6	0.01	17558.6	0.00733	17558.6	0.01
17578.1	0.00667	17578.1	0.00733	17578.1	0.01133	17578.1	0.01067
17597.7	0.00367	17597.7	0.00467	17597.7	0.007	17597.7	0.00733
17617.2	0.006	17617.2	0.00933	17617.2	0.01133	17617.2	0.00633
17636.7	0.00467	17636.7	0.00533	17636.7	0.01233	17636.7	0.011
17656.2	0.008	17656.2	0.00667	17656.2	0.00867	17656.2	0.01
17675.8	0.00767	17675.8	0.007	17675.8	0.01	17675.8	0.00833
17695.3	0.007	17695.3	0.01067	17695.3	0.01067	17695.3	0.00967
17714.8	0.00533	17714.8	0.006	17714.8	0.00967	17714.8	0.00667
17734.4	0.00533	17734.4	0.01033	17734.4	0.01067	17734.4	0.00767
17753.9	0.00533	17753.9	0.004	17753.9	0.007	17753.9	0.007
17773.4	0.00633	17773.4	0.005	17773.4	0.01133	17773.4	0.008
17793	0.00533	17793	0.00533	17793	0.00733	17793	0.006
17812.5	0.00867	17812.5	0.008	17812.5	0.011	17812.5	0.00867
17832	0.00633	17832	0.00667	17832	0.012	17832	0.008
17851.6	0.005	17851.6	0.008	17851.6	0.00833	17851.6	0.00767
17871.1	0.00533	17871.1	0.00767	17871.1	0.01	17871.1	0.00833
17890.6	0.00567	17890.6	0.00633	17890.6	0.00867	17890.6	0.00767
17910.2	0.00667	17910.2	0.00633	17910.2	0.01167	17910.2	0.00533
17929.7	0.00733	17929.7	0.00567	17929.7	0.01133	17929.7	0.00933
17949.2	0.007	17949.2	0.01	17949.2	0.00433	17949.2	0.009
17968.8	0.00833	17968.8	0.009	17968.8	0.006	17968.8	0.00567
17988.3	0.005	17988.3	0.01033	17988.3	0.00967	17988.3	0.00667
18007.8	0.00767	18007.8	0.00633	18007.8	0.00967	18007.8	0.00867
18027.3	0.00767	18027.3	0.00867	18027.3	0.00967	18027.3	0.009
18046.9	0.00567	18046.9	0.00767	18046.9	0.01033	18046.9	0.008
18066.4	0.00433	18066.4	0.00633	18066.4	0.008	18066.4	0.00633
18085.9	0.005	18085.9	0.00933	18085.9	0.00633	18085.9	0.009
18105.5	0.005	18105.5	0.00767	18105.5	0.00633	18105.5	0.00967
18125	0.008	18125	0.00933	18125	0.00633	18125	0.008
18144.5	0.00667	18144.5	0.00533	18144.5	0.01233	18144.5	0.00667
18164.1	0.00467	18164.1	0.008	18164.1	0.008	18164.1	0.01067
18183.6	0.00367	18183.6	0.00967	18183.6	0.01367	18183.6	0.01067
18203.1	0.00467	18203.1	0.00833	18203.1	0.00633	18203.1	0.01
18222.7	0.00667	18222.7	0.00433	18222.7	0.00633	18222.7	0.00767
18242.2	0.00467	18242.2	0.00567	18242.2	0.011	18242.2	0.00867
18261.7	0.00567	18261.7	0.007	18261.7	0.00867	18261.7	0.00867
18281.2	0.00633	18281.2	0.00533	18281.2	0.00933	18281.2	0.009
18300.8	0.00667	18300.8	0.008	18300.8	0.00867	18300.8	0.00967
18320.3	0.00533	18320.3	0.009	18320.3	0.008	18320.3	0.01033
18339.8	0.005	18339.8	0.00867	18339.8	0.00733	18339.8	0.00667
18359.4	0.00667	18359.4	0.007	18359.4	0.009	18359.4	0.01
18378.9	0.00567	18378.9	0.00733	18378.9	0.00833	18378.9	0.00433
18398.4	0.00633	18398.4	0.00667	18398.4	0.00833	18398.4	0.01067
18418	0.005	18418	0.00667	18418	0.00867	18418	0.008
18437.5	0.00733	18437.5	0.008	18437.5	0.00967	18437.5	0.008
18457	0.00633	18457	0.00633	18457	0.01067	18457	0.005
18476.6	0.004	18476.6	0.008	18476.6	0.007	18476.6	0.012
18496.1	0.00533	18496.1	0.00667	18496.1	0.01167	18496.1	0.009
18515.6	0.00667	18515.6	0.008	18515.6	0.00767	18515.6	0.00633
18535.2	0.007	18535.2	0.009	18535.2	0.00833	18535.2	0.00667
18554.7	0.00633	18554.7	0.00767	18554.7	0.00867	18554.7	0.00333
18574.2	0.00633	18574.2	0.007	18574.2	0.01	18574.2	0.006
18593.8	0.006	18593.8	0.00867	18593.8	0.014	18593.8	0.006
18613.3	0.00467	18613.3	0.00633	18613.3	0.01033	18613.3	0.012
18632.8	0.00467	18632.8	0.00633	18632.8	0.01033	18632.8	0.01
18652.3	0.00733	18652.3	0.00867	18652.3	0.00833	18652.3	0.009
18671.9	0.00267	18671.9	0.00733	18671.9	0.00733	18671.9	0.01
18691.4	0.00467	18691.4	0.007	18691.4	0.00733	18691.4	0.01033
18710.9	0.00533	18710.9	0.007	18710.9	0.00833	18710.9	0.00667
18730.5	0.00867	18730.5	0.008	18730.5	0.007	18730.5	0.013
18750	0.00367	18750	0.00667	18750	0.00867	18750	0.009
18769.5	0.00467	18769.5	0.009	18769.5	0.011	18769.5	0.00667
18789.1	0.00567	18789.1	0.011	18789.1	0.00767	18789.1	0.00633
18808.6	0.005	18808.6	0.00633	18808.6	0.01067	18808.6	0.00767
18828.1	0.00633	18828.1	0.006	18828.1	0.01	18828.1	0.00733
18847.7	0.00633	18847.7	0.007	18847.7	0.00933	18847.7	0.00767
18867.2	0.00733	18867.2	0.00767	18867.2	0.009	18867.2	0.00767
18886.7	0.00533	18886.7	0.00667	18886.7	0.00767	18886.7	0.00867
18906.2	0.00967	18906.2	0.00867	18906.2	0.01	18906.2	0.00933
18925.8	0.008	18925.8	0.00667	18925.8	0.008	18925.8	0.009
18945.3	0.00533	18945.3	0.00667	18945.3	0.006	18945.3	0.00967
18964.8	0.005	18964.8	0.00533	18964.8	0.01033	18964.8	0.008
18984.4	0.00567	18984.4	0.00833	18984.4	0.009	18984.4	0.00767
19003.9	0.00667	19003.9	0.00967	19003.9	0.00933	19003.9	0.00733
19023.4	0.005	19023.4	0.008	19023.4	0.00933	19023.4	0.008
19043	0.007	19043	0.00733	19043	0.00933	19043	0.008
19062.5	0.005	19062.5	0.008	19062.5	0.00867	19062.5	0.00733
19082	0.006	19082	0.00733	19082	0.01167	19082	0.00733
19101.6	0.00467	19101.6	0.01167	19101.6	0.009	19101.6	0.00833
19121.1	0.00733	19121.1	0.00933	19121.1	0.008	19121.1	0.00867
19140.6	0.00533	19140.6	0.008	19140.6	0.009	19140.6	0.00967
19160.2	0.00467	19160.2	0.00567	19160.2	0.009	19160.2	0.01133
19179.7	0.003	19179.7	0.008	19179.7	0.00833	19179.7	0.00933
19199.2	0.005	19199.2	0.00967	19199.2	0.00767	19199.2	0.007
19218.8	0.008	19218.8	0.00867	19218.8	0.00767	19218.8	0.008
19238.3	0.004	19238.3	0.00733	19238.3	0.00967	19238.3	0.00967
19257.8	0.00367	19257.8	0.00867	19257.8	0.00667	19257.8	0.00967
19277.3	0.00567	19277.3	0.00667	19277.3	0.01	19277.3	0.00567
19296.9	0.00867	19296.9	0.005	19296.9	0.009	19296.9	0.007
19316.4	0.00533	19316.4	0.006	19316.4	0.01033	19316.4	0.00667
19335.9	0.00533	19335.9	0.008	19335.9	0.00867	19335.9	0.00967
19355.5	0.005	19355.5	0.00733	19355.5	0.00967	19355.5	0.011
19375	0.00867	19375	0.01067	19375	0.009	19375	0.009
19394.5	0.00733	19394.5	0.006	19394.5	0.008	19394.5	0.012
19414.1	0.006	19414.1	0.00633	19414.1	0.00933	19414.1	0.00867
19433.6	0.00433	19433.6	0.00833	19433.6	0.008	19433.6	0.011
19453.1	0.009	19453.1	0.00867	19453.1	0.009	19453.1	0.00833
19472.7	0.00667	19472.7	0.00633	19472.7	0.009	19472.7	0.00933
19492.2	0.00667	19492.2	0.00767	19492.2	0.00733	19492.2	0.00933
19511.7	0.006	19511.7	0.00733	19511.7	0.00767	19511.7	0.008
19531.2	0.00567	19531.2	0.00733	19531.2	0.009	19531.2	0.007
19550.8	0.005	19550.8	0.00733	19550.8	0.01033	19550.8	0.00833
19570.3	0.006	19570.3	0.00833	19570.3	0.01033	19570.3	0.008
19589.8	0.00667	19589.8	0.006	19589.8	0.00767	19589.8	0.00933
19609.4	0.00533	19609.4	0.00567	19609.4	0.012	19609.4	0.00733
19628.9	0.008	19628.9	0.007	19628.9	0.011	19628.9	0.00767
19648.4	0.00833	19648.4	0.00333	19648.4	0.008	19648.4	0.00767
19668	0.006	19668	0.00633	19668	0.01033	19668	0.01033
19687.5	0.003	19687.5	0.00367	19687.5	0.011	19687.5	0.01
19707	0.00433	19707	0.00633	19707	0.01167	19707	0.00867
19726.6	0.00833	19726.6	0.00533	19726.6	0.01067	19726.6	0.00567
19746.1	0.00667	19746.1	0.00933	19746.1	0.01	19746.1	0.011
19765.6	0.00367	19765.6	0.00833	19765.6	0.009	19765.6	0.00933
19785.2	0.00633	19785.2	0.00533	19785.2	0.012	19785.2	0.008
19804.7	0.00667	19804.7	0.00767	19804.7	0.01067	19804.7	0.01
19824.2	0.00433	19824.2	0.007	19824.2	0.00767	19824.2	0.006
19843.8	0.00433	19843.8	0.00467	19843.8	0.00733	19843.8	0.00733
19863.3	0.00367	19863.3	0.006	19863.3	0.00733	19863.3	0.00767
19882.8	0.00467	19882.8	0.00667	19882.8	0.00467	19882.8	0.01233
19902.3	0.00667	19902.3	0.009	19902.3	0.00867	19902.3	0.00967
19921.9	0.006	19921.9	0.00667	19921.9	0.00867	19921.9	0.01
19941.4	0.004	19941.4	0.00667	19941.4	0.008	19941.4	0.00867
19960.9	0.00367	19960.9	0.00533	19960.9	0.007	19960.9	0.00667
19980.5	0.007	19980.5	0.00667	19980.5	0.01033	19980.5	0.00767

## Sheet: tBu-D-mCP
Times(ns)	Normalized Photon Count 300 K	Times(ns)	Normalized Photon Count 200 K	Times(ns)	Normalized Photon Count 100 K	Times(ns)	Normalized Photon Count 77 K
0	0	0	0	0	0	0	0
19.5312	0	19.5312	0	19.5312	0	19.5312	0
39.0625	0	39.0625	0	39.0625	0	39.0625	0
58.5938	0	58.5938	0	58.5938	0	58.5938	0
78.125	0	78.125	0	78.125	0	78.125	0
97.6562	0	97.6562	0.000333333	97.6562	0	97.6562	0.000333333
117.188	0.03667	117.188	0.058	117.188	0.03867	117.188	0.04067
136.719	1	136.719	1	136.719	1	136.719	1
156.25	0.39267	156.25	0.44133	156.25	0.52667	156.25	0.531
175.781	0.173	175.781	0.19733	175.781	0.25267	175.781	0.25567
195.312	0.1	195.312	0.10467	195.312	0.14	195.312	0.137
214.844	0.05667	214.844	0.07533	214.844	0.075	214.844	0.079
234.375	0.04933	234.375	0.04633	234.375	0.04767	234.375	0.05567
253.906	0.04067	253.906	0.03467	253.906	0.044	253.906	0.04033
273.438	0.03533	273.438	0.02767	273.438	0.03433	273.438	0.02833
292.969	0.03833	292.969	0.03467	292.969	0.029	292.969	0.02333
312.5	0.035	312.5	0.02333	312.5	0.02767	312.5	0.025
332.031	0.038	332.031	0.027	332.031	0.02133	332.031	0.02533
351.562	0.03267	351.562	0.028	351.562	0.024	351.562	0.02667
371.094	0.03033	371.094	0.02567	371.094	0.02367	371.094	0.01733
390.625	0.02867	390.625	0.02967	390.625	0.01533	390.625	0.01867
410.156	0.03333	410.156	0.02933	410.156	0.02	410.156	0.01667
429.688	0.02867	429.688	0.028	429.688	0.02567	429.688	0.01467
449.219	0.03567	449.219	0.03	449.219	0.01933	449.219	0.018
468.75	0.02867	468.75	0.02433	468.75	0.021	468.75	0.019
488.281	0.027	488.281	0.02533	488.281	0.02333	488.281	0.01833
507.812	0.03267	507.812	0.02767	507.812	0.02467	507.812	0.018
527.344	0.02867	527.344	0.023	527.344	0.01667	527.344	0.01367
546.875	0.03433	546.875	0.02733	546.875	0.021	546.875	0.017
566.406	0.03	566.406	0.026	566.406	0.02567	566.406	0.01667
585.938	0.024	585.938	0.029	585.938	0.02133	585.938	0.018
605.469	0.025	605.469	0.02367	605.469	0.02267	605.469	0.019
625	0.02733	625	0.02467	625	0.02	625	0.01533
644.531	0.028	644.531	0.025	644.531	0.01833	644.531	0.01733
664.062	0.02467	664.062	0.02667	664.062	0.021	664.062	0.01833
683.594	0.02433	683.594	0.022	683.594	0.02133	683.594	0.02
703.125	0.026	703.125	0.02467	703.125	0.01933	703.125	0.01933
722.656	0.02667	722.656	0.026	722.656	0.018	722.656	0.018
742.188	0.02633	742.188	0.026	742.188	0.01133	742.188	0.017
761.719	0.03267	761.719	0.02267	761.719	0.022	761.719	0.016
781.25	0.03067	781.25	0.02467	781.25	0.019	781.25	0.02233
800.781	0.028	800.781	0.02267	800.781	0.02333	800.781	0.012
820.312	0.026	820.312	0.02533	820.312	0.01967	820.312	0.01433
839.844	0.02867	839.844	0.02633	839.844	0.016	839.844	0.01567
859.375	0.024	859.375	0.02467	859.375	0.01833	859.375	0.01933
878.906	0.027	878.906	0.016	878.906	0.018	878.906	0.01533
898.438	0.02433	898.438	0.02233	898.438	0.018	898.438	0.01533
917.969	0.02267	917.969	0.02033	917.969	0.01533	917.969	0.019
937.5	0.023	937.5	0.025	937.5	0.019	937.5	0.02
957.031	0.02433	957.031	0.01833	957.031	0.021	957.031	0.01533
976.562	0.02967	976.562	0.021	976.562	0.01733	976.562	0.02
996.094	0.02933	996.094	0.02033	996.094	0.01633	996.094	0.015
1015.62	0.023	1015.62	0.025	1015.62	0.01533	1015.62	0.017
1035.16	0.02667	1035.16	0.01567	1035.16	0.01867	1035.16	0.016
1054.69	0.02467	1054.69	0.025	1054.69	0.01767	1054.69	0.01167
1074.22	0.02433	1074.22	0.02333	1074.22	0.01833	1074.22	0.01633
1093.75	0.02233	1093.75	0.01633	1093.75	0.02	1093.75	0.01533
1113.28	0.026	1113.28	0.02033	1113.28	0.018	1113.28	0.019
1132.81	0.019	1132.81	0.01933	1132.81	0.01933	1132.81	0.015
1152.34	0.02267	1152.34	0.02167	1152.34	0.01633	1152.34	0.018
1171.88	0.02467	1171.88	0.01867	1171.88	0.016	1171.88	0.01467
1191.41	0.02067	1191.41	0.02233	1191.41	0.02067	1191.41	0.012
1210.94	0.02033	1210.94	0.021	1210.94	0.01667	1210.94	0.01467
1230.47	0.02133	1230.47	0.02067	1230.47	0.02033	1230.47	0.01533
1250	0.021	1250	0.01933	1250	0.01567	1250	0.01467
1269.53	0.02	1269.53	0.02	1269.53	0.01433	1269.53	0.019
1289.06	0.01667	1289.06	0.02	1289.06	0.014	1289.06	0.01133
1308.59	0.02333	1308.59	0.01833	1308.59	0.019	1308.59	0.01467
1328.12	0.02233	1328.12	0.02133	1328.12	0.01967	1328.12	0.016
1347.66	0.01433	1347.66	0.02133	1347.66	0.01567	1347.66	0.015
1367.19	0.01867	1367.19	0.02067	1367.19	0.017	1367.19	0.01233
1386.72	0.02033	1386.72	0.02133	1386.72	0.015	1386.72	0.018
1406.25	0.02033	1406.25	0.01367	1406.25	0.015	1406.25	0.01533
1425.78	0.01667	1425.78	0.02433	1425.78	0.01433	1425.78	0.01333
1445.31	0.01667	1445.31	0.02	1445.31	0.01733	1445.31	0.012
1464.84	0.01667	1464.84	0.01733	1464.84	0.01133	1464.84	0.01533
1484.38	0.02	1484.38	0.01833	1484.38	0.01567	1484.38	0.01333
1503.91	0.01767	1503.91	0.02	1503.91	0.015	1503.91	0.01433
1523.44	0.01533	1523.44	0.017	1523.44	0.01633	1523.44	0.017
1542.97	0.01767	1542.97	0.01867	1542.97	0.015	1542.97	0.015
1562.5	0.01533	1562.5	0.01367	1562.5	0.015	1562.5	0.01833
1582.03	0.01767	1582.03	0.01967	1582.03	0.015	1582.03	0.017
1601.56	0.01967	1601.56	0.02133	1601.56	0.017	1601.56	0.016
1621.09	0.01667	1621.09	0.016	1621.09	0.015	1621.09	0.01067
1640.62	0.022	1640.62	0.012	1640.62	0.015	1640.62	0.011
1660.16	0.019	1660.16	0.01367	1660.16	0.015	1660.16	0.01233
1679.69	0.014	1679.69	0.01767	1679.69	0.01333	1679.69	0.01833
1699.22	0.012	1699.22	0.01567	1699.22	0.01967	1699.22	0.01533
1718.75	0.01867	1718.75	0.01567	1718.75	0.01467	1718.75	0.01367
1738.28	0.01667	1738.28	0.01867	1738.28	0.01667	1738.28	0.01333
1757.81	0.01933	1757.81	0.01633	1757.81	0.01333	1757.81	0.01433
1777.34	0.019	1777.34	0.016	1777.34	0.01567	1777.34	0.01633
1796.88	0.01667	1796.88	0.01767	1796.88	0.01433	1796.88	0.01233
1816.41	0.01567	1816.41	0.018	1816.41	0.015	1816.41	0.01533
1835.94	0.016	1835.94	0.015	1835.94	0.01433	1835.94	0.015
1855.47	0.01967	1855.47	0.01767	1855.47	0.013	1855.47	0.014
1875	0.015	1875	0.01767	1875	0.01567	1875	0.01533
1894.53	0.01733	1894.53	0.01533	1894.53	0.02	1894.53	0.01633
1914.06	0.01967	1914.06	0.01667	1914.06	0.01567	1914.06	0.01633
1933.59	0.01533	1933.59	0.01467	1933.59	0.01233	1933.59	0.01033
1953.12	0.01667	1953.12	0.01867	1953.12	0.01467	1953.12	0.01433
1972.66	0.01467	1972.66	0.01067	1972.66	0.01633	1972.66	0.01067
1992.19	0.01667	1992.19	0.01233	1992.19	0.01633	1992.19	0.01333
2011.72	0.01533	2011.72	0.01767	2011.72	0.011	2011.72	0.01167
2031.25	0.01533	2031.25	0.01533	2031.25	0.013	2031.25	0.01033
2050.78	0.01567	2050.78	0.015	2050.78	0.01667	2050.78	0.015
2070.31	0.01667	2070.31	0.01833	2070.31	0.01433	2070.31	0.01367
2089.84	0.01667	2089.84	0.013	2089.84	0.01333	2089.84	0.016
2109.38	0.015	2109.38	0.01667	2109.38	0.014	2109.38	0.01267
2128.91	0.019	2128.91	0.021	2128.91	0.01333	2128.91	0.012
2148.44	0.01467	2148.44	0.01233	2148.44	0.016	2148.44	0.01467
2167.97	0.015	2167.97	0.01433	2167.97	0.01333	2167.97	0.01233
2187.5	0.015	2187.5	0.017	2187.5	0.01433	2187.5	0.01233
2207.03	0.01667	2207.03	0.016	2207.03	0.01433	2207.03	0.014
2226.56	0.01733	2226.56	0.01533	2226.56	0.015	2226.56	0.01167
2246.09	0.01433	2246.09	0.01433	2246.09	0.01433	2246.09	0.01267
2265.62	0.01333	2265.62	0.01433	2265.62	0.01267	2265.62	0.01033
2285.16	0.01433	2285.16	0.012	2285.16	0.01433	2285.16	0.01033
2304.69	0.017	2304.69	0.01833	2304.69	0.01367	2304.69	0.015
2324.22	0.015	2324.22	0.015	2324.22	0.01233	2324.22	0.012
2343.75	0.01567	2343.75	0.012	2343.75	0.01467	2343.75	0.014
2363.28	0.018	2363.28	0.01333	2363.28	0.01567	2363.28	0.016
2382.81	0.01333	2382.81	0.01567	2382.81	0.011	2382.81	0.013
2402.34	0.00867	2402.34	0.01133	2402.34	0.01533	2402.34	0.00967
2421.88	0.022	2421.88	0.013	2421.88	0.02033	2421.88	0.014
2441.41	0.012	2441.41	0.01367	2441.41	0.01367	2441.41	0.01533
2460.94	0.016	2460.94	0.01433	2460.94	0.013	2460.94	0.016
2480.47	0.013	2480.47	0.016	2480.47	0.00967	2480.47	0.013
2500	0.01067	2500	0.012	2500	0.01467	2500	0.01267
2519.53	0.015	2519.53	0.014	2519.53	0.01333	2519.53	0.01467
2539.06	0.016	2539.06	0.01367	2539.06	0.01233	2539.06	0.01167
2558.59	0.01533	2558.59	0.01267	2558.59	0.01067	2558.59	0.01233
2578.12	0.01267	2578.12	0.016	2578.12	0.01033	2578.12	0.01267
2597.66	0.01467	2597.66	0.01133	2597.66	0.00933	2597.66	0.014
2617.19	0.015	2617.19	0.01367	2617.19	0.00967	2617.19	0.01067
2636.72	0.015	2636.72	0.01233	2636.72	0.01367	2636.72	0.01433
2656.25	0.01333	2656.25	0.01233	2656.25	0.01333	2656.25	0.01267
2675.78	0.012	2675.78	0.01133	2675.78	0.01333	2675.78	0.01067
2695.31	0.012	2695.31	0.01433	2695.31	0.013	2695.31	0.01067
2714.84	0.01333	2714.84	0.01467	2714.84	0.013	2714.84	0.01167
2734.38	0.01	2734.38	0.01167	2734.38	0.01667	2734.38	0.01033
2753.91	0.01233	2753.91	0.016	2753.91	0.01567	2753.91	0.00867
2773.44	0.011	2773.44	0.01267	2773.44	0.016	2773.44	0.01467
2792.97	0.01267	2792.97	0.00933	2792.97	0.013	2792.97	0.01367
2812.5	0.01233	2812.5	0.01767	2812.5	0.01267	2812.5	0.00967
2832.03	0.00967	2832.03	0.012	2832.03	0.01033	2832.03	0.01133
2851.56	0.01067	2851.56	0.01567	2851.56	0.017	2851.56	0.01
2871.09	0.00867	2871.09	0.013	2871.09	0.015	2871.09	0.01033
2890.62	0.009	2890.62	0.012	2890.62	0.01133	2890.62	0.01
2910.16	0.013	2910.16	0.01333	2910.16	0.01033	2910.16	0.01433
2929.69	0.01	2929.69	0.013	2929.69	0.01333	2929.69	0.01367
2949.22	0.01133	2949.22	0.012	2949.22	0.011	2949.22	0.011
2968.75	0.012	2968.75	0.00933	2968.75	0.011	2968.75	0.01167
2988.28	0.01267	2988.28	0.011	2988.28	0.01167	2988.28	0.00967
3007.81	0.01167	3007.81	0.014	3007.81	0.01	3007.81	0.01
3027.34	0.012	3027.34	0.01367	3027.34	0.012	3027.34	0.01233
3046.88	0.01333	3046.88	0.01433	3046.88	0.013	3046.88	0.01
3066.41	0.01233	3066.41	0.011	3066.41	0.01567	3066.41	0.009
3085.94	0.012	3085.94	0.012	3085.94	0.01333	3085.94	0.01533
3105.47	0.01233	3105.47	0.01133	3105.47	0.01167	3105.47	0.014
3125	0.01433	3125	0.01133	3125	0.01567	3125	0.00933
3144.53	0.01	3144.53	0.01233	3144.53	0.013	3144.53	0.01433
3164.06	0.012	3164.06	0.01233	3164.06	0.01033	3164.06	0.01
3183.59	0.00933	3183.59	0.01133	3183.59	0.01133	3183.59	0.01167
3203.12	0.01133	3203.12	0.01433	3203.12	0.00767	3203.12	0.01267
3222.66	0.01	3222.66	0.01267	3222.66	0.01233	3222.66	0.01
3242.19	0.014	3242.19	0.01133	3242.19	0.01033	3242.19	0.011
3261.72	0.00833	3261.72	0.01167	3261.72	0.01467	3261.72	0.01367
3281.25	0.011	3281.25	0.01	3281.25	0.01167	3281.25	0.01133
3300.78	0.011	3300.78	0.009	3300.78	0.01033	3300.78	0.01133
3320.31	0.00967	3320.31	0.009	3320.31	0.01467	3320.31	0.01233
3339.84	0.01067	3339.84	0.01267	3339.84	0.01367	3339.84	0.00933
3359.38	0.01367	3359.38	0.012	3359.38	0.008	3359.38	0.00833
3378.91	0.01033	3378.91	0.01267	3378.91	0.01067	3378.91	0.009
3398.44	0.01333	3398.44	0.01567	3398.44	0.009	3398.44	0.012
3417.97	0.01033	3417.97	0.01367	3417.97	0.01033	3417.97	0.01
3437.5	0.008	3437.5	0.01033	3437.5	0.01133	3437.5	0.01
3457.03	0.00933	3457.03	0.01	3457.03	0.01233	3457.03	0.00833
3476.56	0.014	3476.56	0.009	3476.56	0.01367	3476.56	0.01367
3496.09	0.01167	3496.09	0.00967	3496.09	0.01233	3496.09	0.00967
3515.62	0.01	3515.62	0.01067	3515.62	0.01133	3515.62	0.00633
3535.16	0.01	3535.16	0.01067	3535.16	0.01167	3535.16	0.00833
3554.69	0.01133	3554.69	0.012	3554.69	0.012	3554.69	0.01667
3574.22	0.01433	3574.22	0.01367	3574.22	0.00933	3574.22	0.00967
3593.75	0.01167	3593.75	0.01233	3593.75	0.01	3593.75	0.00767
3613.28	0.01267	3613.28	0.013	3613.28	0.00933	3613.28	0.01033
3632.81	0.01633	3632.81	0.012	3632.81	0.014	3632.81	0.009
3652.34	0.008	3652.34	0.012	3652.34	0.00967	3652.34	0.00833
3671.88	0.01367	3671.88	0.01133	3671.88	0.008	3671.88	0.009
3691.41	0.01133	3691.41	0.01067	3691.41	0.012	3691.41	0.00833
3710.94	0.01267	3710.94	0.008	3710.94	0.01533	3710.94	0.009
3730.47	0.00867	3730.47	0.01567	3730.47	0.015	3730.47	0.00867
3750	0.01133	3750	0.01067	3750	0.01267	3750	0.01033
3769.53	0.01133	3769.53	0.01033	3769.53	0.01133	3769.53	0.01233
3789.06	0.007	3789.06	0.009	3789.06	0.01033	3789.06	0.01167
3808.59	0.00733	3808.59	0.01	3808.59	0.01133	3808.59	0.011
3828.12	0.013	3828.12	0.011	3828.12	0.00967	3828.12	0.01067
3847.66	0.01033	3847.66	0.012	3847.66	0.01333	3847.66	0.00867
3867.19	0.008	3867.19	0.01067	3867.19	0.011	3867.19	0.00733
3886.72	0.01133	3886.72	0.011	3886.72	0.01267	3886.72	0.009
3906.25	0.01033	3906.25	0.00933	3906.25	0.01033	3906.25	0.01
3925.78	0.01	3925.78	0.01	3925.78	0.01233	3925.78	0.01
3945.31	0.01067	3945.31	0.01133	3945.31	0.00967	3945.31	0.01067
3964.84	0.00933	3964.84	0.01233	3964.84	0.01033	3964.84	0.01167
3984.38	0.00867	3984.38	0.009	3984.38	0.00833	3984.38	0.01
4003.91	0.01	4003.91	0.011	4003.91	0.01233	4003.91	0.00867
4023.44	0.012	4023.44	0.012	4023.44	0.00767	4023.44	0.012
4042.97	0.00967	4042.97	0.01	4042.97	0.01333	4042.97	0.00733
4062.5	0.008	4062.5	0.01033	4062.5	0.011	4062.5	0.008
4082.03	0.009	4082.03	0.01	4082.03	0.00933	4082.03	0.00633
4101.56	0.008	4101.56	0.01367	4101.56	0.01	4101.56	0.00867
4121.09	0.00833	4121.09	0.01233	4121.09	0.015	4121.09	0.015
4140.62	0.00967	4140.62	0.00933	4140.62	0.00833	4140.62	0.01
4160.16	0.01233	4160.16	0.01033	4160.16	0.00967	4160.16	0.01
4179.69	0.00733	4179.69	0.00833	4179.69	0.01067	4179.69	0.01233
4199.22	0.00733	4199.22	0.012	4199.22	0.00867	4199.22	0.01033
4218.75	0.00567	4218.75	0.011	4218.75	0.01267	4218.75	0.009
4238.28	0.01133	4238.28	0.01233	4238.28	0.01167	4238.28	0.01133
4257.81	0.011	4257.81	0.015	4257.81	0.01067	4257.81	0.01
4277.34	0.00833	4277.34	0.00967	4277.34	0.01167	4277.34	0.00733
4296.88	0.01067	4296.88	0.01467	4296.88	0.013	4296.88	0.00933
4316.41	0.00933	4316.41	0.01067	4316.41	0.01133	4316.41	0.00733
4335.94	0.01	4335.94	0.00767	4335.94	0.00833	4335.94	0.011
4355.47	0.00867	4355.47	0.01033	4355.47	0.00933	4355.47	0.01133
4375	0.01133	4375	0.01067	4375	0.01033	4375	0.012
4394.53	0.00567	4394.53	0.01	4394.53	0.00933	4394.53	0.00867
4414.06	0.00933	4414.06	0.01167	4414.06	0.01367	4414.06	0.00833
4433.59	0.00767	4433.59	0.009	4433.59	0.00967	4433.59	0.007
4453.12	0.00667	4453.12	0.00833	4453.12	0.011	4453.12	0.01167
4472.66	0.00867	4472.66	0.01133	4472.66	0.01267	4472.66	0.01033
4492.19	0.00667	4492.19	0.01067	4492.19	0.009	4492.19	0.01033
4511.72	0.00533	4511.72	0.00833	4511.72	0.01133	4511.72	0.01067
4531.25	0.00667	4531.25	0.01267	4531.25	0.00967	4531.25	0.01133
4550.78	0.00767	4550.78	0.00967	4550.78	0.01067	4550.78	0.00933
4570.31	0.007	4570.31	0.011	4570.31	0.011	4570.31	0.01
4589.84	0.008	4589.84	0.00867	4589.84	0.01467	4589.84	0.009
4609.38	0.00667	4609.38	0.00667	4609.38	0.011	4609.38	0.01333
4628.91	0.00967	4628.91	0.00733	4628.91	0.01033	4628.91	0.01
4648.44	0.00833	4648.44	0.01067	4648.44	0.011	4648.44	0.009
4667.97	0.00633	4667.97	0.00633	4667.97	0.012	4667.97	0.01167
4687.5	0.00633	4687.5	0.01133	4687.5	0.008	4687.5	0.011
4707.03	0.00933	4707.03	0.01133	4707.03	0.006	4707.03	0.007
4726.56	0.01033	4726.56	0.00933	4726.56	0.009	4726.56	0.01233
4746.09	0.00767	4746.09	0.008	4746.09	0.008	4746.09	0.009
4765.62	0.00767	4765.62	0.00733	4765.62	0.01067	4765.62	0.009
4785.16	0.01267	4785.16	0.009	4785.16	0.01	4785.16	0.009
4804.69	0.00567	4804.69	0.00967	4804.69	0.011	4804.69	0.00733
4824.22	0.012	4824.22	0.011	4824.22	0.00933	4824.22	0.01367
4843.75	0.01033	4843.75	0.012	4843.75	0.00967	4843.75	0.00667
4863.28	0.00933	4863.28	0.00933	4863.28	0.00933	4863.28	0.00967
4882.81	0.008	4882.81	0.00967	4882.81	0.009	4882.81	0.008
4902.34	0.00867	4902.34	0.006	4902.34	0.011	4902.34	0.008
4921.88	0.012	4921.88	0.00933	4921.88	0.01133	4921.88	0.01233
4941.41	0.00633	4941.41	0.00967	4941.41	0.01133	4941.41	0.01067
4960.94	0.00767	4960.94	0.01	4960.94	0.00767	4960.94	0.00933
4980.47	0.00767	4980.47	0.00967	4980.47	0.01	4980.47	0.009
5000	0.00833	5000	0.011	5000	0.011	5000	0.00967
5019.53	0.006	5019.53	0.00967	5019.53	0.00867	5019.53	0.012
5039.06	0.007	5039.06	0.012	5039.06	0.00767	5039.06	0.01333
5058.59	0.00833	5058.59	0.01033	5058.59	0.01	5058.59	0.00933
5078.12	0.00667	5078.12	0.00767	5078.12	0.012	5078.12	0.00867
5097.66	0.007	5097.66	0.00667	5097.66	0.00733	5097.66	0.00733
5117.19	0.009	5117.19	0.00733	5117.19	0.011	5117.19	0.00967
5136.72	0.006	5136.72	0.01	5136.72	0.00933	5136.72	0.01167
5156.25	0.00667	5156.25	0.00867	5156.25	0.00867	5156.25	0.01167
5175.78	0.00733	5175.78	0.011	5175.78	0.01133	5175.78	0.00933
5195.31	0.00833	5195.31	0.00933	5195.31	0.01167	5195.31	0.011
5214.84	0.00733	5214.84	0.006	5214.84	0.01033	5214.84	0.008
5234.38	0.008	5234.38	0.00833	5234.38	0.01	5234.38	0.00967
5253.91	0.00733	5253.91	0.01133	5253.91	0.01067	5253.91	0.01
5273.44	0.007	5273.44	0.00767	5273.44	0.00867	5273.44	0.011
5292.97	0.00967	5292.97	0.007	5292.97	0.00967	5292.97	0.00567
5312.5	0.00733	5312.5	0.00667	5312.5	0.01067	5312.5	0.01033
5332.03	0.00633	5332.03	0.01167	5332.03	0.00867	5332.03	0.00833
5351.56	0.008	5351.56	0.01333	5351.56	0.00933	5351.56	0.011
5371.09	0.00633	5371.09	0.00933	5371.09	0.00867	5371.09	0.011
5390.62	0.00533	5390.62	0.00833	5390.62	0.01	5390.62	0.008
5410.16	0.00567	5410.16	0.007	5410.16	0.00833	5410.16	0.011
5429.69	0.005	5429.69	0.009	5429.69	0.00933	5429.69	0.00933
5449.22	0.00733	5449.22	0.008	5449.22	0.009	5449.22	0.00833
5468.75	0.00867	5468.75	0.01	5468.75	0.00867	5468.75	0.01067
5488.28	0.00467	5488.28	0.00767	5488.28	0.00967	5488.28	0.009
5507.81	0.00667	5507.81	0.00767	5507.81	0.00833	5507.81	0.009
5527.34	0.009	5527.34	0.01033	5527.34	0.00867	5527.34	0.01
5546.88	0.00833	5546.88	0.00867	5546.88	0.00933	5546.88	0.013
5566.41	0.01033	5566.41	0.00833	5566.41	0.008	5566.41	0.01067
5585.94	0.00567	5585.94	0.01	5585.94	0.00833	5585.94	0.01067
5605.47	0.00667	5605.47	0.00667	5605.47	0.006	5605.47	0.00933
5625	0.00733	5625	0.009	5625	0.011	5625	0.01067
5644.53	0.00833	5644.53	0.00633	5644.53	0.007	5644.53	0.00933
5664.06	0.00767	5664.06	0.00967	5664.06	0.008	5664.06	0.01167
5683.59	0.01233	5683.59	0.012	5683.59	0.015	5683.59	0.009
5703.12	0.00867	5703.12	0.006	5703.12	0.00733	5703.12	0.00767
5722.66	0.00433	5722.66	0.00833	5722.66	0.01	5722.66	0.01133
5742.19	0.00367	5742.19	0.009	5742.19	0.008	5742.19	0.01
5761.72	0.00367	5761.72	0.00767	5761.72	0.012	5761.72	0.011
5781.25	0.01067	5781.25	0.008	5781.25	0.008	5781.25	0.01133
5800.78	0.00533	5800.78	0.00367	5800.78	0.01167	5800.78	0.00933
5820.31	0.00967	5820.31	0.00667	5820.31	0.00567	5820.31	0.008
5839.84	0.00933	5839.84	0.00867	5839.84	0.00933	5839.84	0.00733
5859.38	0.00633	5859.38	0.01133	5859.38	0.01033	5859.38	0.00767
5878.91	0.005	5878.91	0.009	5878.91	0.01233	5878.91	0.009
5898.44	0.009	5898.44	0.00767	5898.44	0.006	5898.44	0.013
5917.97	0.00567	5917.97	0.01067	5917.97	0.00967	5917.97	0.009
5937.5	0.00733	5937.5	0.01067	5937.5	0.01067	5937.5	0.01067
5957.03	0.00567	5957.03	0.008	5957.03	0.01033	5957.03	0.01167
5976.56	0.00533	5976.56	0.00933	5976.56	0.01167	5976.56	0.00933
5996.09	0.00733	5996.09	0.005	5996.09	0.00767	5996.09	0.013
6015.62	0.00433	6015.62	0.00833	6015.62	0.00967	6015.62	0.01033
6035.16	0.00567	6035.16	0.01133	6035.16	0.01067	6035.16	0.01
6054.69	0.00867	6054.69	0.01167	6054.69	0.01267	6054.69	0.011
6074.22	0.007	6074.22	0.00733	6074.22	0.00933	6074.22	0.009
6093.75	0.004	6093.75	0.00967	6093.75	0.008	6093.75	0.009
6113.28	0.01033	6113.28	0.00933	6113.28	0.01	6113.28	0.00833
6132.81	0.005	6132.81	0.00967	6132.81	0.01033	6132.81	0.01167
6152.34	0.005	6152.34	0.00667	6152.34	0.012	6152.34	0.01
6171.88	0.004	6171.88	0.007	6171.88	0.01133	6171.88	0.01033
6191.41	0.005	6191.41	0.00467	6191.41	0.01	6191.41	0.01
6210.94	0.008	6210.94	0.00733	6210.94	0.009	6210.94	0.007
6230.47	0.00833	6230.47	0.00733	6230.47	0.01133	6230.47	0.01133
6250	0.00667	6250	0.00933	6250	0.00967	6250	0.00733
6269.53	0.005	6269.53	0.00667	6269.53	0.00733	6269.53	0.01
6289.06	0.00433	6289.06	0.00867	6289.06	0.01133	6289.06	0.00633
6308.59	0.00567	6308.59	0.009	6308.59	0.01267	6308.59	0.00633
6328.12	0.00467	6328.12	0.01067	6328.12	0.009	6328.12	0.00933
6347.66	0.00467	6347.66	0.00667	6347.66	0.011	6347.66	0.007
6367.19	0.00533	6367.19	0.00767	6367.19	0.01067	6367.19	0.00667
6386.72	0.00667	6386.72	0.00667	6386.72	0.00867	6386.72	0.00933
6406.25	0.00633	6406.25	0.00833	6406.25	0.00833	6406.25	0.00933
6425.78	0.007	6425.78	0.009	6425.78	0.01033	6425.78	0.00967
6445.31	0.00567	6445.31	0.00833	6445.31	0.00967	6445.31	0.00867
6464.84	0.00433	6464.84	0.00833	6464.84	0.008	6464.84	0.00633
6484.38	0.00333	6484.38	0.00467	6484.38	0.008	6484.38	0.01067
6503.91	0.00667	6503.91	0.01067	6503.91	0.012	6503.91	0.00833
6523.44	0.00767	6523.44	0.008	6523.44	0.008	6523.44	0.013
6542.97	0.00767	6542.97	0.00767	6542.97	0.00733	6542.97	0.00667
6562.5	0.004	6562.5	0.008	6562.5	0.008	6562.5	0.009
6582.03	0.00633	6582.03	0.00633	6582.03	0.01	6582.03	0.00733
6601.56	0.007	6601.56	0.005	6601.56	0.01367	6601.56	0.01
6621.09	0.00633	6621.09	0.00867	6621.09	0.00967	6621.09	0.01233
6640.62	0.00833	6640.62	0.007	6640.62	0.009	6640.62	0.01133
6660.16	0.009	6660.16	0.007	6660.16	0.00967	6660.16	0.011
6679.69	0.00633	6679.69	0.00567	6679.69	0.011	6679.69	0.008
6699.22	0.008	6699.22	0.00767	6699.22	0.00867	6699.22	0.00967
6718.75	0.00867	6718.75	0.00933	6718.75	0.00833	6718.75	0.008
6738.28	0.00533	6738.28	0.00833	6738.28	0.01	6738.28	0.00933
6757.81	0.00733	6757.81	0.00633	6757.81	0.01133	6757.81	0.01267
6777.34	0.00567	6777.34	0.008	6777.34	0.00633	6777.34	0.00767
6796.88	0.006	6796.88	0.00733	6796.88	0.01	6796.88	0.00733
6816.41	0.00667	6816.41	0.00633	6816.41	0.01067	6816.41	0.00667
6835.94	0.00467	6835.94	0.00767	6835.94	0.01133	6835.94	0.00867
6855.47	0.004	6855.47	0.009	6855.47	0.009	6855.47	0.011
6875	0.005	6875	0.00767	6875	0.00967	6875	0.00867
6894.53	0.00533	6894.53	0.00533	6894.53	0.00867	6894.53	0.01
6914.06	0.00767	6914.06	0.00733	6914.06	0.00933	6914.06	0.01067
6933.59	0.00733	6933.59	0.00733	6933.59	0.00967	6933.59	0.00667
6953.12	0.00567	6953.12	0.00767	6953.12	0.009	6953.12	0.005
6972.66	0.00633	6972.66	0.00633	6972.66	0.01033	6972.66	0.00733
6992.19	0.006	6992.19	0.00833	6992.19	0.007	6992.19	0.009
7011.72	0.00733	7011.72	0.00833	7011.72	0.00867	7011.72	0.00833
7031.25	0.00367	7031.25	0.006	7031.25	0.008	7031.25	0.005
7050.78	0.005	7050.78	0.009	7050.78	0.01167	7050.78	0.008
7070.31	0.006	7070.31	0.00767	7070.31	0.00867	7070.31	0.008
7089.84	0.00433	7089.84	0.00833	7089.84	0.00433	7089.84	0.00967
7109.38	0.00467	7109.38	0.006	7109.38	0.007	7109.38	0.00567
7128.91	0.00567	7128.91	0.007	7128.91	0.00867	7128.91	0.013
7148.44	0.00733	7148.44	0.004	7148.44	0.00967	7148.44	0.00833
7167.97	0.00367	7167.97	0.00367	7167.97	0.01133	7167.97	0.012
7187.5	0.006	7187.5	0.007	7187.5	0.00667	7187.5	0.01167
7207.03	0.005	7207.03	0.00867	7207.03	0.01133	7207.03	0.00867
7226.56	0.00567	7226.56	0.00533	7226.56	0.008	7226.56	0.00767
7246.09	0.00733	7246.09	0.00767	7246.09	0.01033	7246.09	0.015
7265.62	0.007	7265.62	0.00567	7265.62	0.01167	7265.62	0.011
7285.16	0.00533	7285.16	0.007	7285.16	0.005	7285.16	0.008
7304.69	0.00567	7304.69	0.007	7304.69	0.00933	7304.69	0.01033
7324.22	0.007	7324.22	0.00567	7324.22	0.01	7324.22	0.01
7343.75	0.00467	7343.75	0.01033	7343.75	0.00867	7343.75	0.01
7363.28	0.00533	7363.28	0.00767	7363.28	0.00467	7363.28	0.00867
7382.81	0.00467	7382.81	0.00533	7382.81	0.01	7382.81	0.011
7402.34	0.00833	7402.34	0.00833	7402.34	0.01133	7402.34	0.00967
7421.88	0.00667	7421.88	0.00867	7421.88	0.00667	7421.88	0.00633
7441.41	0.00467	7441.41	0.00567	7441.41	0.009	7441.41	0.008
7460.94	0.005	7460.94	0.00733	7460.94	0.00967	7460.94	0.01067
7480.47	0.00367	7480.47	0.00567	7480.47	0.007	7480.47	0.01167
7500	0.009	7500	0.006	7500	0.00767	7500	0.00933
7519.53	0.00633	7519.53	0.007	7519.53	0.008	7519.53	0.00867
7539.06	0.008	7539.06	0.007	7539.06	0.01167	7539.06	0.007
7558.59	0.006	7558.59	0.00533	7558.59	0.00533	7558.59	0.011
7578.12	0.005	7578.12	0.00233	7578.12	0.00967	7578.12	0.01067
7597.66	0.00467	7597.66	0.00567	7597.66	0.01	7597.66	0.00833
7617.19	0.005	7617.19	0.00833	7617.19	0.01167	7617.19	0.00867
7636.72	0.004	7636.72	0.00733	7636.72	0.01067	7636.72	0.011
7656.25	0.00433	7656.25	0.00633	7656.25	0.00867	7656.25	0.01133
7675.78	0.00433	7675.78	0.00867	7675.78	0.01	7675.78	0.00833
7695.31	0.00533	7695.31	0.007	7695.31	0.00933	7695.31	0.00867
7714.84	0.00733	7714.84	0.007	7714.84	0.00833	7714.84	0.008
7734.38	0.00533	7734.38	0.006	7734.38	0.00833	7734.38	0.00967
7753.91	0.006	7753.91	0.00833	7753.91	0.00867	7753.91	0.008
7773.44	0.00633	7773.44	0.00833	7773.44	0.01067	7773.44	0.00567
7792.97	0.00667	7792.97	0.00767	7792.97	0.008	7792.97	0.00733
7812.5	0.00533	7812.5	0.00767	7812.5	0.009	7812.5	0.00567
7832.03	0.00667	7832.03	0.00933	7832.03	0.00733	7832.03	0.00833
7851.56	0.007	7851.56	0.00567	7851.56	0.007	7851.56	0.00733
7871.09	0.00533	7871.09	0.006	7871.09	0.008	7871.09	0.00933
7890.62	0.00767	7890.62	0.00833	7890.62	0.00967	7890.62	0.00967
7910.16	0.00667	7910.16	0.00833	7910.16	0.00767	7910.16	0.011
7929.69	0.003	7929.69	0.00733	7929.69	0.00867	7929.69	0.008
7949.22	0.00267	7949.22	0.00667	7949.22	0.00767	7949.22	0.00967
7968.75	0.004	7968.75	0.00667	7968.75	0.00833	7968.75	0.00867
7988.28	0.00367	7988.28	0.00867	7988.28	0.008	7988.28	0.01
8007.81	0.005	8007.81	0.009	8007.81	0.00733	8007.81	0.01067
8027.34	0.008	8027.34	0.00633	8027.34	0.00733	8027.34	0.00967
8046.88	0.00567	8046.88	0.01	8046.88	0.01133	8046.88	0.00967
8066.41	0.006	8066.41	0.011	8066.41	0.00867	8066.41	0.01133
8085.94	0.00533	8085.94	0.00533	8085.94	0.00667	8085.94	0.00967
8105.47	0.006	8105.47	0.00733	8105.47	0.00867	8105.47	0.00833
8125	0.00567	8125	0.007	8125	0.00833	8125	0.012
8144.53	0.00433	8144.53	0.006	8144.53	0.00833	8144.53	0.012
8164.06	0.00467	8164.06	0.00567	8164.06	0.00733	8164.06	0.00667
8183.59	0.004	8183.59	0.00467	8183.59	0.01233	8183.59	0.00767
8203.12	0.006	8203.12	0.00867	8203.12	0.01067	8203.12	0.00967
8222.66	0.005	8222.66	0.00933	8222.66	0.00933	8222.66	0.01067
8242.19	0.00667	8242.19	0.00767	8242.19	0.00867	8242.19	0.00567
8261.72	0.00533	8261.72	0.00567	8261.72	0.009	8261.72	0.00733
8281.25	0.00367	8281.25	0.00567	8281.25	0.00767	8281.25	0.00733
8300.78	0.00433	8300.78	0.007	8300.78	0.008	8300.78	0.00733
8320.31	0.007	8320.31	0.00733	8320.31	0.00867	8320.31	0.00733
8339.84	0.003	8339.84	0.00767	8339.84	0.00633	8339.84	0.00633
8359.38	0.00333	8359.38	0.00667	8359.38	0.006	8359.38	0.009
8378.91	0.006	8378.91	0.00633	8378.91	0.00833	8378.91	0.007
8398.44	0.00533	8398.44	0.009	8398.44	0.00933	8398.44	0.008
8417.97	0.004	8417.97	0.00733	8417.97	0.00767	8417.97	0.008
8437.5	0.00533	8437.5	0.00733	8437.5	0.008	8437.5	0.00933
8457.03	0.00533	8457.03	0.005	8457.03	0.00967	8457.03	0.00767
8476.56	0.006	8476.56	0.00833	8476.56	0.01033	8476.56	0.01033
8496.09	0.00567	8496.09	0.00667	8496.09	0.00567	8496.09	0.006
8515.62	0.006	8515.62	0.00467	8515.62	0.007	8515.62	0.00667
8535.16	0.00467	8535.16	0.00733	8535.16	0.01133	8535.16	0.00733
8554.69	0.00467	8554.69	0.00333	8554.69	0.008	8554.69	0.00667
8574.22	0.01033	8574.22	0.005	8574.22	0.008	8574.22	0.00767
8593.75	0.004	8593.75	0.007	8593.75	0.01	8593.75	0.00933
8613.28	0.003	8613.28	0.007	8613.28	0.01133	8613.28	0.01033
8632.81	0.00433	8632.81	0.00567	8632.81	0.00767	8632.81	0.00933
8652.34	0.00567	8652.34	0.005	8652.34	0.006	8652.34	0.008
8671.88	0.00467	8671.88	0.00533	8671.88	0.00733	8671.88	0.00533
8691.41	0.00233	8691.41	0.00467	8691.41	0.00767	8691.41	0.00933
8710.94	0.00467	8710.94	0.00767	8710.94	0.011	8710.94	0.00533
8730.47	0.003	8730.47	0.00667	8730.47	0.00867	8730.47	0.008
8750	0.00367	8750	0.005	8750	0.01033	8750	0.007
8769.53	0.00467	8769.53	0.00967	8769.53	0.00733	8769.53	0.00967
8789.06	0.00367	8789.06	0.00533	8789.06	0.01167	8789.06	0.00833
8808.59	0.005	8808.59	0.01	8808.59	0.01	8808.59	0.00733
8828.12	0.00633	8828.12	0.00467	8828.12	0.005	8828.12	0.00767
8847.66	0.00333	8847.66	0.006	8847.66	0.006	8847.66	0.007
8867.19	0.005	8867.19	0.007	8867.19	0.00633	8867.19	0.00533
8886.72	0.00533	8886.72	0.006	8886.72	0.00833	8886.72	0.00633
8906.25	0.00467	8906.25	0.00967	8906.25	0.009	8906.25	0.01
8925.78	0.00333	8925.78	0.00467	8925.78	0.00567	8925.78	0.009
8945.31	0.00233	8945.31	0.00567	8945.31	0.009	8945.31	0.01033
8964.84	0.004	8964.84	0.004	8964.84	0.00633	8964.84	0.00933
8984.38	0.00533	8984.38	0.00533	8984.38	0.00833	8984.38	0.01033
9003.91	0.00567	9003.91	0.006	9003.91	0.008	9003.91	0.00733
9023.44	0.00567	9023.44	0.007	9023.44	0.00667	9023.44	0.00933
9042.97	0.005	9042.97	0.00633	9042.97	0.00767	9042.97	0.005
9062.5	0.00433	9062.5	0.00633	9062.5	0.00567	9062.5	0.00467
9082.03	0.00433	9082.03	0.00533	9082.03	0.00867	9082.03	0.007
9101.56	0.00467	9101.56	0.006	9101.56	0.005	9101.56	0.007
9121.09	0.00667	9121.09	0.005	9121.09	0.005	9121.09	0.00967
9140.62	0.004	9140.62	0.00567	9140.62	0.00867	9140.62	0.007
9160.16	0.00567	9160.16	0.00767	9160.16	0.01233	9160.16	0.008
9179.69	0.005	9179.69	0.006	9179.69	0.00867	9179.69	0.00567
9199.22	0.006	9199.22	0.007	9199.22	0.00767	9199.22	0.00633
9218.75	0.00467	9218.75	0.00667	9218.75	0.00967	9218.75	0.00867
9238.28	0.005	9238.28	0.00567	9238.28	0.00767	9238.28	0.00767
9257.81	0.005	9257.81	0.00633	9257.81	0.00967	9257.81	0.00833
9277.34	0.003	9277.34	0.00967	9277.34	0.009	9277.34	0.00967
9296.88	0.00333	9296.88	0.00567	9296.88	0.00833	9296.88	0.00733
9316.41	0.00433	9316.41	0.00667	9316.41	0.00867	9316.41	0.00433
9335.94	0.004	9335.94	0.00567	9335.94	0.00733	9335.94	0.008
9355.47	0.00633	9355.47	0.00767	9355.47	0.01067	9355.47	0.00733
9375	0.00733	9375	0.00967	9375	0.01	9375	0.00833
9394.53	0.004	9394.53	0.00433	9394.53	0.00833	9394.53	0.00767
9414.06	0.00533	9414.06	0.00633	9414.06	0.00767	9414.06	0.00933
9433.59	0.004	9433.59	0.006	9433.59	0.00667	9433.59	0.00733
9453.12	0.005	9453.12	0.00733	9453.12	0.00733	9453.12	0.008
9472.66	0.004	9472.66	0.00667	9472.66	0.00867	9472.66	0.009
9492.19	0.00367	9492.19	0.00567	9492.19	0.01133	9492.19	0.006
9511.72	0.004	9511.72	0.006	9511.72	0.00667	9511.72	0.00733
9531.25	0.00567	9531.25	0.00667	9531.25	0.00567	9531.25	0.00833
9550.78	0.004	9550.78	0.00833	9550.78	0.01133	9550.78	0.006
9570.31	0.00267	9570.31	0.00467	9570.31	0.00833	9570.31	0.00933
9589.84	0.00233	9589.84	0.00667	9589.84	0.00733	9589.84	0.00633
9609.38	0.004	9609.38	0.00533	9609.38	0.01233	9609.38	0.00867
9628.91	0.00433	9628.91	0.006	9628.91	0.00867	9628.91	0.01133
9648.44	0.00433	9648.44	0.009	9648.44	0.00933	9648.44	0.008
9667.97	0.005	9667.97	0.007	9667.97	0.007	9667.97	0.00767
9687.5	0.002	9687.5	0.003	9687.5	0.01067	9687.5	0.00633
9707.03	0.00333	9707.03	0.00433	9707.03	0.00767	9707.03	0.009
9726.56	0.00567	9726.56	0.00867	9726.56	0.00633	9726.56	0.007
9746.09	0.00367	9746.09	0.00767	9746.09	0.00833	9746.09	0.00633
9765.62	0.005	9765.62	0.004	9765.62	0.00867	9765.62	0.00733
9785.16	0.00367	9785.16	0.004	9785.16	0.01133	9785.16	0.00967
9804.69	0.00267	9804.69	0.00333	9804.69	0.006	9804.69	0.00767
9824.22	0.004	9824.22	0.006	9824.22	0.00533	9824.22	0.01033
9843.75	0.00267	9843.75	0.008	9843.75	0.01067	9843.75	0.00967
9863.28	0.00633	9863.28	0.00433	9863.28	0.00667	9863.28	0.00967
9882.81	0.00367	9882.81	0.00567	9882.81	0.00633	9882.81	0.00833
9902.34	0.00233	9902.34	0.00667	9902.34	0.00933	9902.34	0.00633
9921.88	0.00233	9921.88	0.00533	9921.88	0.00333	9921.88	0.009
9941.41	0.00533	9941.41	0.006	9941.41	0.006	9941.41	0.00867
9960.94	0.00667	9960.94	0.00467	9960.94	0.01	9960.94	0.01067
9980.47	0.00433	9980.47	0.008	9980.47	0.00667	9980.47	0.00833
10000	0.00233	10000	0.00667	10000	0.00633	10000	0.00967
10019.5	0.00767	10019.5	0.00567	10019.5	0.007	10019.5	0.009
10039.1	0.00267	10039.1	0.00433	10039.1	0.00833	10039.1	0.00867
10058.6	0.00567	10058.6	0.00633	10058.6	0.00367	10058.6	0.009
10078.1	0.005	10078.1	0.00633	10078.1	0.00767	10078.1	0.00833
10097.7	0.00267	10097.7	0.00767	10097.7	0.007	10097.7	0.00867
10117.2	0.00467	10117.2	0.00333	10117.2	0.00767	10117.2	0.00833
10136.7	0.00333	10136.7	0.006	10136.7	0.00567	10136.7	0.00833
10156.2	0.00333	10156.2	0.006	10156.2	0.00833	10156.2	0.00967
10175.8	0.00433	10175.8	0.00367	10175.8	0.005	10175.8	0.00867
10195.3	0.00667	10195.3	0.006	10195.3	0.006	10195.3	0.00733
10214.8	0.003	10214.8	0.00667	10214.8	0.00967	10214.8	0.009
10234.4	0.004	10234.4	0.00867	10234.4	0.008	10234.4	0.006
10253.9	0.00167	10253.9	0.00733	10253.9	0.00367	10253.9	0.00733
10273.4	0.005	10273.4	0.00733	10273.4	0.00667	10273.4	0.01133
10293	0.00367	10293	0.00733	10293	0.008	10293	0.00833
10312.5	0.00467	10312.5	0.00633	10312.5	0.00533	10312.5	0.00533
10332	0.00533	10332	0.00633	10332	0.007	10332	0.00533
10351.6	0.006	10351.6	0.00367	10351.6	0.007	10351.6	0.009
10371.1	0.00567	10371.1	0.005	10371.1	0.00567	10371.1	0.00833
10390.6	0.005	10390.6	0.00633	10390.6	0.00467	10390.6	0.01
10410.2	0.00333	10410.2	0.00567	10410.2	0.00733	10410.2	0.00867
10429.7	0.00467	10429.7	0.008	10429.7	0.008	10429.7	0.00867
10449.2	0.00367	10449.2	0.00467	10449.2	0.009	10449.2	0.00667
10468.8	0.00433	10468.8	0.00933	10468.8	0.00767	10468.8	0.008
10488.3	0.00533	10488.3	0.00733	10488.3	0.00633	10488.3	0.00633
10507.8	0.004	10507.8	0.00567	10507.8	0.01267	10507.8	0.00933
10527.3	0.002	10527.3	0.00367	10527.3	0.00667	10527.3	0.01133
10546.9	0.005	10546.9	0.005	10546.9	0.005	10546.9	0.00833
10566.4	0.00367	10566.4	0.00667	10566.4	0.00833	10566.4	0.008
10585.9	0.004	10585.9	0.005	10585.9	0.00767	10585.9	0.008
10605.5	0.00333	10605.5	0.007	10605.5	0.00733	10605.5	0.00533
10625	0.00467	10625	0.003	10625	0.00667	10625	0.006
10644.5	0.005	10644.5	0.00867	10644.5	0.00533	10644.5	0.009
10664.1	0.004	10664.1	0.004	10664.1	0.00967	10664.1	0.00767
10683.6	0.005	10683.6	0.00467	10683.6	0.008	10683.6	0.00767
10703.1	0.00433	10703.1	0.00433	10703.1	0.006	10703.1	0.009
10722.7	0.00333	10722.7	0.00667	10722.7	0.00967	10722.7	0.008
10742.2	0.005	10742.2	0.006	10742.2	0.007	10742.2	0.00867
10761.7	0.006	10761.7	0.00567	10761.7	0.00667	10761.7	0.00833
10781.2	0.006	10781.2	0.00633	10781.2	0.00833	10781.2	0.012
10800.8	0.00367	10800.8	0.00333	10800.8	0.00567	10800.8	0.008
10820.3	0.00467	10820.3	0.00633	10820.3	0.007	10820.3	0.005
10839.8	0.00267	10839.8	0.00367	10839.8	0.00967	10839.8	0.00933
10859.4	0.00733	10859.4	0.00767	10859.4	0.00467	10859.4	0.00567
10878.9	0.00233	10878.9	0.00633	10878.9	0.00733	10878.9	0.00833
10898.4	0.00433	10898.4	0.00933	10898.4	0.008	10898.4	0.009
10918	0.00333	10918	0.00633	10918	0.00867	10918	0.00933
10937.5	0.00367	10937.5	0.00533	10937.5	0.00467	10937.5	0.00933
10957	0.00433	10957	0.00833	10957	0.005	10957	0.00867
10976.6	0.00433	10976.6	0.006	10976.6	0.00633	10976.6	0.00533
10996.1	0.00367	10996.1	0.007	10996.1	0.00833	10996.1	0.00967
11015.6	0.006	11015.6	0.006	11015.6	0.00567	11015.6	0.008
11035.2	0.00267	11035.2	0.00433	11035.2	0.00667	11035.2	0.00833
11054.7	0.004	11054.7	0.007	11054.7	0.00733	11054.7	0.007
11074.2	0.00333	11074.2	0.00667	11074.2	0.00733	11074.2	0.006
11093.8	0.00367	11093.8	0.00733	11093.8	0.00733	11093.8	0.00767
11113.3	0.003	11113.3	0.00533	11113.3	0.00733	11113.3	0.01133
11132.8	0.005	11132.8	0.00433	11132.8	0.007	11132.8	0.008
11152.3	0.00467	11152.3	0.00367	11152.3	0.00567	11152.3	0.00867
11171.9	0.00667	11171.9	0.00667	11171.9	0.00667	11171.9	0.00733
11191.4	0.00533	11191.4	0.005	11191.4	0.00633	11191.4	0.009
11210.9	0.003	11210.9	0.00367	11210.9	0.008	11210.9	0.009
11230.5	0.00333	11230.5	0.008	11230.5	0.00433	11230.5	0.00767
11250	0.00433	11250	0.00467	11250	0.005	11250	0.00833
11269.5	0.005	11269.5	0.00767	11269.5	0.007	11269.5	0.00767
11289.1	0.00367	11289.1	0.00467	11289.1	0.00967	11289.1	0.00733
11308.6	0.002	11308.6	0.00467	11308.6	0.00967	11308.6	0.012
11328.1	0.003	11328.1	0.005	11328.1	0.00933	11328.1	0.005
11347.7	0.004	11347.7	0.006	11347.7	0.007	11347.7	0.00933
11367.2	0.00567	11367.2	0.00533	11367.2	0.007	11367.2	0.00567
11386.7	0.00267	11386.7	0.00767	11386.7	0.00633	11386.7	0.00867
11406.2	0.00367	11406.2	0.00867	11406.2	0.00667	11406.2	0.008
11425.8	0.00167	11425.8	0.005	11425.8	0.00933	11425.8	0.00733
11445.3	0.00533	11445.3	0.005	11445.3	0.00733	11445.3	0.007
11464.8	0.005	11464.8	0.005	11464.8	0.00767	11464.8	0.00733
11484.4	0.00333	11484.4	0.00467	11484.4	0.00967	11484.4	0.009
11503.9	0.003	11503.9	0.007	11503.9	0.00933	11503.9	0.009
11523.4	0.00267	11523.4	0.007	11523.4	0.008	11523.4	0.007
11543	0.003	11543	0.00433	11543	0.00533	11543	0.009
11562.5	0.00467	11562.5	0.00733	11562.5	0.01	11562.5	0.00633
11582	0.004	11582	0.00567	11582	0.007	11582	0.00667
11601.6	0.004	11601.6	0.00667	11601.6	0.006	11601.6	0.008
11621.1	0.005	11621.1	0.00567	11621.1	0.00533	11621.1	0.00733
11640.6	0.00433	11640.6	0.00467	11640.6	0.00433	11640.6	0.00833
11660.2	0.00333	11660.2	0.008	11660.2	0.00967	11660.2	0.00633
11679.7	0.005	11679.7	0.00633	11679.7	0.00733	11679.7	0.00867
11699.2	0.00533	11699.2	0.00533	11699.2	0.00833	11699.2	0.006
11718.8	0.005	11718.8	0.00567	11718.8	0.00767	11718.8	0.005
11738.3	0.00433	11738.3	0.00367	11738.3	0.006	11738.3	0.00633
11757.8	0.00433	11757.8	0.00667	11757.8	0.00867	11757.8	0.007
11777.3	0.00567	11777.3	0.00467	11777.3	0.00633	11777.3	0.00933
11796.9	0.00233	11796.9	0.005	11796.9	0.00533	11796.9	0.00667
11816.4	0.00267	11816.4	0.00533	11816.4	0.005	11816.4	0.00667
11835.9	0.004	11835.9	0.004	11835.9	0.00567	11835.9	0.01
11855.5	0.00433	11855.5	0.00433	11855.5	0.00933	11855.5	0.008
11875	0.004	11875	0.004	11875	0.004	11875	0.00533
11894.5	0.00467	11894.5	0.00433	11894.5	0.00667	11894.5	0.008
11914.1	0.00167	11914.1	0.00333	11914.1	0.00967	11914.1	0.00967
11933.6	0.00533	11933.6	0.004	11933.6	0.00667	11933.6	0.00433
11953.1	0.006	11953.1	0.00567	11953.1	0.00533	11953.1	0.00767
11972.7	0.003	11972.7	0.007	11972.7	0.00467	11972.7	0.00467
11992.2	0.00433	11992.2	0.00533	11992.2	0.00933	11992.2	0.00667
12011.7	0.00233	12011.7	0.00767	12011.7	0.007	12011.7	0.008
12031.2	0.004	12031.2	0.004	12031.2	0.00567	12031.2	0.01
12050.8	0.007	12050.8	0.00533	12050.8	0.00667	12050.8	0.01233
12070.3	0.002	12070.3	0.007	12070.3	0.00667	12070.3	0.01233
12089.8	0.00367	12089.8	0.00533	12089.8	0.008	12089.8	0.00933
12109.4	0.00367	12109.4	0.00467	12109.4	0.00867	12109.4	0.00933
12128.9	0.00467	12128.9	0.00367	12128.9	0.00933	12128.9	0.00833
12148.4	0.00367	12148.4	0.00633	12148.4	0.009	12148.4	0.009
12168	0.00433	12168	0.005	12168	0.00567	12168	0.007
12187.5	0.00233	12187.5	0.00533	12187.5	0.00667	12187.5	0.00633
12207	0.00367	12207	0.007	12207	0.00733	12207	0.00567
12226.6	0.00267	12226.6	0.00633	12226.6	0.00533	12226.6	0.008
12246.1	0.00233	12246.1	0.00767	12246.1	0.008	12246.1	0.00667
12265.6	0.00433	12265.6	0.007	12265.6	0.01	12265.6	0.00967
12285.2	0.003	12285.2	0.00567	12285.2	0.00733	12285.2	0.01067
12304.7	0.007	12304.7	0.00733	12304.7	0.00733	12304.7	0.00567
12324.2	0.00133	12324.2	0.00633	12324.2	0.01033	12324.2	0.00967
12343.8	0.00533	12343.8	0.00433	12343.8	0.00667	12343.8	0.00533
12363.3	0.00533	12363.3	0.007	12363.3	0.007	12363.3	0.00633
12382.8	0.00567	12382.8	0.005	12382.8	0.00633	12382.8	0.00733
12402.3	0.004	12402.3	0.006	12402.3	0.007	12402.3	0.00733
12421.9	0.006	12421.9	0.00433	12421.9	0.012	12421.9	0.00967
12441.4	0.004	12441.4	0.00467	12441.4	0.00667	12441.4	0.00733
12460.9	0.002	12460.9	0.00633	12460.9	0.00567	12460.9	0.00667
12480.5	0.00367	12480.5	0.00467	12480.5	0.00967	12480.5	0.00533
12500	0.00433	12500	0.007	12500	0.00667	12500	0.01067
12519.5	0.00367	12519.5	0.00567	12519.5	0.00833	12519.5	0.00733
12539.1	0.003	12539.1	0.006	12539.1	0.00733	12539.1	0.01133
12558.6	0.00367	12558.6	0.00567	12558.6	0.005	12558.6	0.00733
12578.1	0.005	12578.1	0.00267	12578.1	0.006	12578.1	0.006
12597.7	0.00433	12597.7	0.00533	12597.7	0.00633	12597.7	0.00733
12617.2	0.00367	12617.2	0.003	12617.2	0.00833	12617.2	0.00567
12636.7	0.00267	12636.7	0.00467	12636.7	0.009	12636.7	0.00533
12656.2	0.00267	12656.2	0.006	12656.2	0.00833	12656.2	0.004
12675.8	0.00533	12675.8	0.007	12675.8	0.005	12675.8	0.00667
12695.3	0.00433	12695.3	0.00333	12695.3	0.007	12695.3	0.007
12714.8	0.003	12714.8	0.005	12714.8	0.01033	12714.8	0.00733
12734.4	0.003	12734.4	0.004	12734.4	0.00733	12734.4	0.007
12753.9	0.00267	12753.9	0.004	12753.9	0.008	12753.9	0.007
12773.4	0.004	12773.4	0.00567	12773.4	0.00733	12773.4	0.00667
12793	0.00233	12793	0.00433	12793	0.00467	12793	0.00667
12812.5	0.00367	12812.5	0.006	12812.5	0.00667	12812.5	0.00767
12832	0.004	12832	0.005	12832	0.00733	12832	0.00767
12851.6	0.003	12851.6	0.00333	12851.6	0.00767	12851.6	0.00733
12871.1	0.00367	12871.1	0.00533	12871.1	0.00733	12871.1	0.00833
12890.6	0.005	12890.6	0.00533	12890.6	0.00633	12890.6	0.00867
12910.2	0.00367	12910.2	0.00433	12910.2	0.00567	12910.2	0.00633
12929.7	0.003	12929.7	0.006	12929.7	0.009	12929.7	0.006
12949.2	0.004	12949.2	0.00433	12949.2	0.00567	12949.2	0.00733
12968.8	0.004	12968.8	0.00333	12968.8	0.00733	12968.8	0.006
12988.3	0.00467	12988.3	0.00533	12988.3	0.00367	12988.3	0.00833
13007.8	0.00433	13007.8	0.00633	13007.8	0.00867	13007.8	0.00733
13027.3	0.004	13027.3	0.008	13027.3	0.00733	13027.3	0.00767
13046.9	0.00367	13046.9	0.004	13046.9	0.00967	13046.9	0.007
13066.4	0.00367	13066.4	0.00533	13066.4	0.008	13066.4	0.008
13085.9	0.004	13085.9	0.00667	13085.9	0.006	13085.9	0.006
13105.5	0.00133	13105.5	0.00433	13105.5	0.00633	13105.5	0.009
13125	0.005	13125	0.006	13125	0.00667	13125	0.00633
13144.5	0.00267	13144.5	0.007	13144.5	0.00567	13144.5	0.007
13164.1	0.003	13164.1	0.00567	13164.1	0.00867	13164.1	0.00967
13183.6	0.00233	13183.6	0.004	13183.6	0.00767	13183.6	0.008
13203.1	0.00267	13203.1	0.004	13203.1	0.00633	13203.1	0.00533
13222.7	0.00367	13222.7	0.006	13222.7	0.007	13222.7	0.007
13242.2	0.00467	13242.2	0.005	13242.2	0.00867	13242.2	0.009
13261.7	0.002	13261.7	0.005	13261.7	0.00433	13261.7	0.012
13281.2	0.00267	13281.2	0.00367	13281.2	0.006	13281.2	0.00667
13300.8	0.00433	13300.8	0.006	13300.8	0.008	13300.8	0.008
13320.3	0.00167	13320.3	0.006	13320.3	0.007	13320.3	0.008
13339.8	0.004	13339.8	0.00467	13339.8	0.00667	13339.8	0.00633
13359.4	0.00333	13359.4	0.003	13359.4	0.00733	13359.4	0.00867
13378.9	0.002	13378.9	0.00567	13378.9	0.006	13378.9	0.007
13398.4	0.005	13398.4	0.00633	13398.4	0.00633	13398.4	0.00833
13418	0.00533	13418	0.00567	13418	0.00967	13418	0.00333
13437.5	0.00133	13437.5	0.007	13437.5	0.00833	13437.5	0.00833
13457	0.003	13457	0.006	13457	0.00633	13457	0.00933
13476.6	0.00367	13476.6	0.005	13476.6	0.00567	13476.6	0.009
13496.1	0.003	13496.1	0.006	13496.1	0.00767	13496.1	0.00633
13515.6	0.00333	13515.6	0.005	13515.6	0.00667	13515.6	0.006
13535.2	0.004	13535.2	0.005	13535.2	0.00867	13535.2	0.009
13554.7	0.00133	13554.7	0.00567	13554.7	0.00467	13554.7	0.008
13574.2	0.00267	13574.2	0.00367	13574.2	0.007	13574.2	0.00533
13593.8	0.00367	13593.8	0.00667	13593.8	0.006	13593.8	0.005
13613.3	0.002	13613.3	0.00567	13613.3	0.00833	13613.3	0.00933
13632.8	0.00433	13632.8	0.00633	13632.8	0.005	13632.8	0.00867
13652.3	0.006	13652.3	0.00733	13652.3	0.006	13652.3	0.00733
13671.9	0.005	13671.9	0.00733	13671.9	0.007	13671.9	0.00933
13691.4	0.004	13691.4	0.00367	13691.4	0.00567	13691.4	0.00633
13710.9	0.002	13710.9	0.006	13710.9	0.00433	13710.9	0.00767
13730.5	0.00533	13730.5	0.00467	13730.5	0.00833	13730.5	0.009
13750	0.00333	13750	0.004	13750	0.00733	13750	0.01067
13769.5	0.00533	13769.5	0.007	13769.5	0.007	13769.5	0.00833
13789.1	0.004	13789.1	0.00333	13789.1	0.00633	13789.1	0.006
13808.6	0.000666667	13808.6	0.007	13808.6	0.00767	13808.6	0.00967
13828.1	0.004	13828.1	0.00467	13828.1	0.00667	13828.1	0.007
13847.7	0.003	13847.7	0.00533	13847.7	0.007	13847.7	0.005
13867.2	0.00333	13867.2	0.00467	13867.2	0.006	13867.2	0.00767
13886.7	0.00167	13886.7	0.00667	13886.7	0.006	13886.7	0.007
13906.2	0.00333	13906.2	0.006	13906.2	0.00667	13906.2	0.00933
13925.8	0.002	13925.8	0.00367	13925.8	0.007	13925.8	0.00933
13945.3	0.003	13945.3	0.00367	13945.3	0.00433	13945.3	0.00567
13964.8	0.00467	13964.8	0.00533	13964.8	0.00733	13964.8	0.00867
13984.4	0.002	13984.4	0.00467	13984.4	0.005	13984.4	0.00767
14003.9	0.00267	14003.9	0.00667	14003.9	0.00633	14003.9	0.005
14023.4	0.004	14023.4	0.00433	14023.4	0.00667	14023.4	0.01033
14043	0.003	14043	0.00467	14043	0.006	14043	0.00633
14062.5	0.00333	14062.5	0.005	14062.5	0.00767	14062.5	0.00833
14082	0.00333	14082	0.00433	14082	0.009	14082	0.00967
14101.6	0.00433	14101.6	0.004	14101.6	0.00567	14101.6	0.00767
14121.1	0.004	14121.1	0.00767	14121.1	0.00433	14121.1	0.00467
14140.6	0.00233	14140.6	0.00667	14140.6	0.00667	14140.6	0.00833
14160.2	0.00333	14160.2	0.004	14160.2	0.00833	14160.2	0.00533
14179.7	0.00267	14179.7	0.00433	14179.7	0.00833	14179.7	0.00833
14199.2	0.004	14199.2	0.00433	14199.2	0.007	14199.2	0.011
14218.8	0.00433	14218.8	0.006	14218.8	0.00567	14218.8	0.00967
14238.3	0.00267	14238.3	0.004	14238.3	0.00533	14238.3	0.00833
14257.8	0.00433	14257.8	0.00633	14257.8	0.006	14257.8	0.00733
14277.3	0.00367	14277.3	0.009	14277.3	0.00567	14277.3	0.00667
14296.9	0.00333	14296.9	0.006	14296.9	0.00567	14296.9	0.00867
14316.4	0.00233	14316.4	0.00467	14316.4	0.00833	14316.4	0.007
14335.9	0.00467	14335.9	0.005	14335.9	0.008	14335.9	0.004
14355.5	0.00433	14355.5	0.00733	14355.5	0.00933	14355.5	0.006
14375	0.00233	14375	0.004	14375	0.00633	14375	0.00667
14394.5	0.00267	14394.5	0.007	14394.5	0.009	14394.5	0.00633
14414.1	0.005	14414.1	0.00367	14414.1	0.00933	14414.1	0.00867
14433.6	0.004	14433.6	0.005	14433.6	0.00633	14433.6	0.008
14453.1	0.004	14453.1	0.00633	14453.1	0.00733	14453.1	0.00833
14472.7	0.00367	14472.7	0.00567	14472.7	0.01	14472.7	0.00633
14492.2	0.00133	14492.2	0.004	14492.2	0.009	14492.2	0.009
14511.7	0.00267	14511.7	0.003	14511.7	0.00767	14511.7	0.00767
14531.2	0.005	14531.2	0.005	14531.2	0.006	14531.2	0.00633
14550.8	0.004	14550.8	0.00233	14550.8	0.00733	14550.8	0.00833
14570.3	0.00467	14570.3	0.005	14570.3	0.006	14570.3	0.00833
14589.8	0.003	14589.8	0.00633	14589.8	0.00633	14589.8	0.008
14609.4	0.00267	14609.4	0.00533	14609.4	0.007	14609.4	0.00733
14628.9	0.00367	14628.9	0.007	14628.9	0.00767	14628.9	0.00667
14648.4	0.00233	14648.4	0.006	14648.4	0.006	14648.4	0.00533
14668	0.004	14668	0.00333	14668	0.00433	14668	0.006
14687.5	0.006	14687.5	0.00533	14687.5	0.00633	14687.5	0.00533
14707	0.00267	14707	0.004	14707	0.00733	14707	0.00733
14726.6	0.00333	14726.6	0.00533	14726.6	0.00767	14726.6	0.008
14746.1	0.005	14746.1	0.00367	14746.1	0.00767	14746.1	0.00433
14765.6	0.00333	14765.6	0.003	14765.6	0.006	14765.6	0.00633
14785.2	0.00267	14785.2	0.005	14785.2	0.003	14785.2	0.00733
14804.7	0.00533	14804.7	0.00567	14804.7	0.008	14804.7	0.009
14824.2	0.00367	14824.2	0.00233	14824.2	0.007	14824.2	0.005
14843.8	0.003	14843.8	0.00333	14843.8	0.007	14843.8	0.00533
14863.3	0.00467	14863.3	0.00433	14863.3	0.00667	14863.3	0.008
14882.8	0.00233	14882.8	0.00267	14882.8	0.00533	14882.8	0.006
14902.3	0.002	14902.3	0.00367	14902.3	0.006	14902.3	0.007
14921.9	0.00367	14921.9	0.00333	14921.9	0.00767	14921.9	0.008
14941.4	0.00333	14941.4	0.005	14941.4	0.00733	14941.4	0.00833
14960.9	0.00433	14960.9	0.006	14960.9	0.00767	14960.9	0.00633
14980.5	0.00433	14980.5	0.00433	14980.5	0.00833	14980.5	0.00733
15000	0.00333	15000	0.00467	15000	0.008	15000	0.00433
15019.5	0.004	15019.5	0.006	15019.5	0.006	15019.5	0.00633
15039.1	0.003	15039.1	0.00467	15039.1	0.006	15039.1	0.006
15058.6	0.00233	15058.6	0.00367	15058.6	0.00767	15058.6	0.00767
15078.1	0.00267	15078.1	0.00633	15078.1	0.00767	15078.1	0.006
15097.7	0.003	15097.7	0.006	15097.7	0.00767	15097.7	0.00667
15117.2	0.00367	15117.2	0.00567	15117.2	0.008	15117.2	0.006
15136.7	0.00167	15136.7	0.006	15136.7	0.005	15136.7	0.00467
15156.2	0.00233	15156.2	0.00367	15156.2	0.00933	15156.2	0.009
15175.8	0.002	15175.8	0.00367	15175.8	0.01033	15175.8	0.00933
15195.3	0.003	15195.3	0.00367	15195.3	0.00733	15195.3	0.008
15214.8	0.00233	15214.8	0.00333	15214.8	0.00433	15214.8	0.00733
15234.4	0.00333	15234.4	0.005	15234.4	0.00567	15234.4	0.008
15253.9	0.004	15253.9	0.004	15253.9	0.00667	15253.9	0.008
15273.4	0.00467	15273.4	0.00533	15273.4	0.008	15273.4	0.00467
15293	0.002	15293	0.00433	15293	0.00967	15293	0.00733
15312.5	0.00333	15312.5	0.00567	15312.5	0.007	15312.5	0.00733
15332	0.00167	15332	0.00467	15332	0.00967	15332	0.00533
15351.6	0.005	15351.6	0.00333	15351.6	0.006	15351.6	0.006
15371.1	0.00367	15371.1	0.005	15371.1	0.006	15371.1	0.01133
15390.6	0.00267	15390.6	0.00533	15390.6	0.00367	15390.6	0.00933
15410.2	0.004	15410.2	0.006	15410.2	0.00633	15410.2	0.00733
15429.7	0.00233	15429.7	0.004	15429.7	0.005	15429.7	0.007
15449.2	0.00467	15449.2	0.005	15449.2	0.00567	15449.2	0.00567
15468.8	0.00667	15468.8	0.00567	15468.8	0.006	15468.8	0.00767
15488.3	0.003	15488.3	0.00667	15488.3	0.00467	15488.3	0.00667
15507.8	0.00433	15507.8	0.003	15507.8	0.006	15507.8	0.00767
15527.3	0.003	15527.3	0.006	15527.3	0.00733	15527.3	0.00633
15546.9	0.00267	15546.9	0.00467	15546.9	0.00433	15546.9	0.00467
15566.4	0.00433	15566.4	0.00567	15566.4	0.00667	15566.4	0.008
15585.9	0.00333	15585.9	0.00367	15585.9	0.008	15585.9	0.01067
15605.5	0.00233	15605.5	0.00367	15605.5	0.00567	15605.5	0.008
15625	0.00267	15625	0.004	15625	0.005	15625	0.00833
15644.5	0.00267	15644.5	0.00533	15644.5	0.00467	15644.5	0.006
15664.1	0.00333	15664.1	0.00667	15664.1	0.00733	15664.1	0.011
15683.6	0.004	15683.6	0.00567	15683.6	0.007	15683.6	0.00667
15703.1	0.004	15703.1	0.00567	15703.1	0.00733	15703.1	0.00733
15722.7	0.00333	15722.7	0.00233	15722.7	0.00733	15722.7	0.00967
15742.2	0.00433	15742.2	0.002	15742.2	0.00533	15742.2	0.008
15761.7	0.004	15761.7	0.004	15761.7	0.00733	15761.7	0.00867
15781.2	0.002	15781.2	0.00533	15781.2	0.00633	15781.2	0.00833
15800.8	0.002	15800.8	0.00433	15800.8	0.00667	15800.8	0.00633
15820.3	0.00233	15820.3	0.00467	15820.3	0.00367	15820.3	0.00733
15839.8	0.004	15839.8	0.00567	15839.8	0.00433	15839.8	0.00767
15859.4	0.004	15859.4	0.00567	15859.4	0.00667	15859.4	0.008
15878.9	0.00233	15878.9	0.00433	15878.9	0.00567	15878.9	0.006
15898.4	0.000666667	15898.4	0.004	15898.4	0.005	15898.4	0.00767
15918	0.00233	15918	0.00433	15918	0.00533	15918	0.00633
15937.5	0.003	15937.5	0.003	15937.5	0.006	15937.5	0.00867
15957	0.00233	15957	0.005	15957	0.00733	15957	0.00567
15976.6	0.004	15976.6	0.004	15976.6	0.00867	15976.6	0.00567
15996.1	0.002	15996.1	0.00267	15996.1	0.00633	15996.1	0.00833
16015.6	0.00367	16015.6	0.00567	16015.6	0.00633	16015.6	0.00633
16035.2	0.00167	16035.2	0.00533	16035.2	0.00567	16035.2	0.011
16054.7	0.002	16054.7	0.00333	16054.7	0.00667	16054.7	0.007
16074.2	0.00267	16074.2	0.004	16074.2	0.00767	16074.2	0.00933
16093.8	0.00333	16093.8	0.00333	16093.8	0.00367	16093.8	0.008
16113.3	0.003	16113.3	0.006	16113.3	0.00467	16113.3	0.009
16132.8	0.00167	16132.8	0.00333	16132.8	0.006	16132.8	0.00733
16152.3	0.00267	16152.3	0.006	16152.3	0.011	16152.3	0.00767
16171.9	0.00267	16171.9	0.00433	16171.9	0.00533	16171.9	0.00967
16191.4	0.00233	16191.4	0.00433	16191.4	0.009	16191.4	0.00667
16210.9	0.00233	16210.9	0.00433	16210.9	0.00933	16210.9	0.00533
16230.5	0.00167	16230.5	0.005	16230.5	0.00867	16230.5	0.008
16250	0.005	16250	0.00433	16250	0.00667	16250	0.00633
16269.5	0.00333	16269.5	0.00633	16269.5	0.00767	16269.5	0.00667
16289.1	0.00333	16289.1	0.00667	16289.1	0.00533	16289.1	0.00833
16308.6	0.004	16308.6	0.00533	16308.6	0.007	16308.6	0.00733
16328.1	0.00433	16328.1	0.004	16328.1	0.005	16328.1	0.007
16347.7	0.00267	16347.7	0.00533	16347.7	0.009	16347.7	0.00833
16367.2	0.003	16367.2	0.00467	16367.2	0.007	16367.2	0.00667
16386.7	0.00133	16386.7	0.00433	16386.7	0.00733	16386.7	0.006
16406.2	0.002	16406.2	0.00433	16406.2	0.008	16406.2	0.00633
16425.8	0.004	16425.8	0.00567	16425.8	0.00833	16425.8	0.008
16445.3	0.002	16445.3	0.004	16445.3	0.00433	16445.3	0.01067
16464.8	0.001	16464.8	0.004	16464.8	0.00633	16464.8	0.008
16484.4	0.00333	16484.4	0.00267	16484.4	0.007	16484.4	0.00933
16503.9	0.00233	16503.9	0.003	16503.9	0.00767	16503.9	0.006
16523.4	0.00433	16523.4	0.00333	16523.4	0.00533	16523.4	0.00533
16543	0.00167	16543	0.005	16543	0.00867	16543	0.00767
16562.5	0.00333	16562.5	0.006	16562.5	0.00733	16562.5	0.008
16582	0.00333	16582	0.00633	16582	0.006	16582	0.00967
16601.6	0.00333	16601.6	0.00267	16601.6	0.00533	16601.6	0.00533
16621.1	0.005	16621.1	0.00233	16621.1	0.00733	16621.1	0.00633
16640.6	0.003	16640.6	0.00333	16640.6	0.00633	16640.6	0.00533
16660.2	0.00367	16660.2	0.007	16660.2	0.00567	16660.2	0.00767
16679.7	0.00267	16679.7	0.00367	16679.7	0.006	16679.7	0.006
16699.2	0.00433	16699.2	0.00367	16699.2	0.00567	16699.2	0.00733
16718.8	0.00167	16718.8	0.006	16718.8	0.006	16718.8	0.00633
16738.3	0.00333	16738.3	0.00367	16738.3	0.007	16738.3	0.007
16757.8	0.00333	16757.8	0.00567	16757.8	0.005	16757.8	0.00767
16777.3	0.00267	16777.3	0.00667	16777.3	0.00567	16777.3	0.00767
16796.9	0.006	16796.9	0.00367	16796.9	0.00567	16796.9	0.007
16816.4	0.00167	16816.4	0.00333	16816.4	0.008	16816.4	0.006
16835.9	0.003	16835.9	0.004	16835.9	0.00967	16835.9	0.00533
16855.5	0.001	16855.5	0.007	16855.5	0.01033	16855.5	0.01033
16875	0.00367	16875	0.00333	16875	0.00967	16875	0.00633
16894.5	0.00467	16894.5	0.004	16894.5	0.006	16894.5	0.00767
16914.1	0.00267	16914.1	0.00233	16914.1	0.008	16914.1	0.00733
16933.6	0.00333	16933.6	0.00467	16933.6	0.00767	16933.6	0.007
16953.1	0.00367	16953.1	0.007	16953.1	0.00733	16953.1	0.00767
16972.7	0.003	16972.7	0.00367	16972.7	0.007	16972.7	0.00567
16992.2	0.00167	16992.2	0.005	16992.2	0.00633	16992.2	0.007
17011.7	0.00233	17011.7	0.00267	17011.7	0.00567	17011.7	0.006
17031.2	0.004	17031.2	0.00267	17031.2	0.00567	17031.2	0.00833
17050.8	0.002	17050.8	0.00533	17050.8	0.004	17050.8	0.00767
17070.3	0.00267	17070.3	0.00267	17070.3	0.00833	17070.3	0.00567
17089.8	0.00167	17089.8	0.004	17089.8	0.009	17089.8	0.008
17109.4	0.00333	17109.4	0.005	17109.4	0.00567	17109.4	0.00667
17128.9	0.002	17128.9	0.00533	17128.9	0.00567	17128.9	0.009
17148.4	0.003	17148.4	0.00367	17148.4	0.005	17148.4	0.008
17168	0.002	17168	0.006	17168	0.006	17168	0.00733
17187.5	0.00467	17187.5	0.00433	17187.5	0.006	17187.5	0.00633
17207	0.004	17207	0.002	17207	0.00767	17207	0.007
17226.6	0.00333	17226.6	0.00533	17226.6	0.007	17226.6	0.007
17246.1	0.00233	17246.1	0.005	17246.1	0.00667	17246.1	0.00767
17265.6	0.003	17265.6	0.00467	17265.6	0.00667	17265.6	0.00733
17285.2	0.004	17285.2	0.00733	17285.2	0.005	17285.2	0.00667
17304.7	0.002	17304.7	0.00333	17304.7	0.00867	17304.7	0.008
17324.2	0.00367	17324.2	0.003	17324.2	0.00633	17324.2	0.006
17343.8	0.00333	17343.8	0.00567	17343.8	0.00733	17343.8	0.00733
17363.3	0.00367	17363.3	0.004	17363.3	0.006	17363.3	0.00733
17382.8	0.00267	17382.8	0.007	17382.8	0.01033	17382.8	0.00467
17402.3	0.00167	17402.3	0.00333	17402.3	0.00633	17402.3	0.00667
17421.9	0.00267	17421.9	0.00433	17421.9	0.00667	17421.9	0.006
17441.4	0.00367	17441.4	0.00667	17441.4	0.00733	17441.4	0.00467
17460.9	0.00233	17460.9	0.006	17460.9	0.00767	17460.9	0.00467
17480.5	0.003	17480.5	0.00367	17480.5	0.00667	17480.5	0.00833
17500	0.00333	17500	0.00267	17500	0.006	17500	0.00567
17519.5	0.005	17519.5	0.005	17519.5	0.007	17519.5	0.00533
17539.1	0.00233	17539.1	0.006	17539.1	0.008	17539.1	0.00633
17558.6	0.00233	17558.6	0.00433	17558.6	0.007	17558.6	0.01033
17578.1	0.00267	17578.1	0.00467	17578.1	0.00667	17578.1	0.00767
17597.7	0.003	17597.7	0.00667	17597.7	0.00567	17597.7	0.007
17617.2	0.00233	17617.2	0.00633	17617.2	0.00833	17617.2	0.00567
17636.7	0.00233	17636.7	0.00467	17636.7	0.01067	17636.7	0.00767
17656.2	0.00267	17656.2	0.004	17656.2	0.00533	17656.2	0.00567
17675.8	0.003	17675.8	0.00333	17675.8	0.00467	17675.8	0.009
17695.3	0.00233	17695.3	0.004	17695.3	0.00733	17695.3	0.00833
17714.8	0.005	17714.8	0.005	17714.8	0.00533	17714.8	0.00667
17734.4	0.001	17734.4	0.00533	17734.4	0.01033	17734.4	0.00667
17753.9	0.00267	17753.9	0.00667	17753.9	0.008	17753.9	0.006
17773.4	0.00167	17773.4	0.00433	17773.4	0.00767	17773.4	0.00667
17793	0.00333	17793	0.005	17793	0.005	17793	0.007
17812.5	0.004	17812.5	0.00367	17812.5	0.01	17812.5	0.00833
17832	0.00367	17832	0.00433	17832	0.006	17832	0.00733
17851.6	0.002	17851.6	0.00533	17851.6	0.00567	17851.6	0.00967
17871.1	0.003	17871.1	0.00433	17871.1	0.00767	17871.1	0.008
17890.6	0.003	17890.6	0.00433	17890.6	0.00833	17890.6	0.00733
17910.2	0.003	17910.2	0.005	17910.2	0.009	17910.2	0.00767
17929.7	0.00467	17929.7	0.00333	17929.7	0.00667	17929.7	0.00767
17949.2	0.00267	17949.2	0.00433	17949.2	0.00433	17949.2	0.00733
17968.8	0.00433	17968.8	0.00733	17968.8	0.00833	17968.8	0.006
17988.3	0.004	17988.3	0.006	17988.3	0.00567	17988.3	0.00767
18007.8	0.00333	18007.8	0.00533	18007.8	0.009	18007.8	0.00667
18027.3	0.003	18027.3	0.00467	18027.3	0.004	18027.3	0.00633
18046.9	0.003	18046.9	0.00433	18046.9	0.004	18046.9	0.00733
18066.4	0.00333	18066.4	0.00567	18066.4	0.00567	18066.4	0.00467
18085.9	0.00367	18085.9	0.00567	18085.9	0.006	18085.9	0.00867
18105.5	0.00333	18105.5	0.00367	18105.5	0.00533	18105.5	0.004
18125	0.00267	18125	0.00367	18125	0.00633	18125	0.00667
18144.5	0.00433	18144.5	0.00367	18144.5	0.00667	18144.5	0.007
18164.1	0.004	18164.1	0.00433	18164.1	0.00467	18164.1	0.009
18183.6	0.001	18183.6	0.00267	18183.6	0.00667	18183.6	0.008
18203.1	0.003	18203.1	0.006	18203.1	0.00567	18203.1	0.00767
18222.7	0.00467	18222.7	0.004	18222.7	0.00633	18222.7	0.00567
18242.2	0.00367	18242.2	0.006	18242.2	0.00533	18242.2	0.00933
18261.7	0.00333	18261.7	0.00433	18261.7	0.00833	18261.7	0.00633
18281.2	0.00233	18281.2	0.00367	18281.2	0.00367	18281.2	0.00533
18300.8	0.001	18300.8	0.00667	18300.8	0.00667	18300.8	0.00933
18320.3	0.00367	18320.3	0.004	18320.3	0.00767	18320.3	0.00667
18339.8	0.00167	18339.8	0.00233	18339.8	0.007	18339.8	0.00533
18359.4	0.003	18359.4	0.003	18359.4	0.008	18359.4	0.00667
18378.9	0.00267	18378.9	0.00333	18378.9	0.00667	18378.9	0.007
18398.4	0.004	18398.4	0.00467	18398.4	0.00567	18398.4	0.00833
18418	0.00233	18418	0.00367	18418	0.00767	18418	0.00533
18437.5	0.00167	18437.5	0.00467	18437.5	0.009	18437.5	0.006
18457	0.00333	18457	0.00433	18457	0.00667	18457	0.00933
18476.6	0.00167	18476.6	0.00433	18476.6	0.00667	18476.6	0.00667
18496.1	0.002	18496.1	0.00333	18496.1	0.00667	18496.1	0.00667
18515.6	0.004	18515.6	0.00433	18515.6	0.006	18515.6	0.006
18535.2	0.00133	18535.2	0.00433	18535.2	0.00733	18535.2	0.00533
18554.7	0.00333	18554.7	0.00433	18554.7	0.00467	18554.7	0.00533
18574.2	0.00333	18574.2	0.003	18574.2	0.007	18574.2	0.007
18593.8	0.00333	18593.8	0.00433	18593.8	0.00533	18593.8	0.00667
18613.3	0.002	18613.3	0.00467	18613.3	0.00733	18613.3	0.008
18632.8	0.001	18632.8	0.006	18632.8	0.00633	18632.8	0.009
18652.3	0.00267	18652.3	0.004	18652.3	0.00533	18652.3	0.00533
18671.9	0.00267	18671.9	0.005	18671.9	0.009	18671.9	0.007
18691.4	0.00233	18691.4	0.00367	18691.4	0.007	18691.4	0.008
18710.9	0.00233	18710.9	0.00367	18710.9	0.00667	18710.9	0.01
18730.5	0.002	18730.5	0.004	18730.5	0.00567	18730.5	0.00733
18750	0.004	18750	0.00433	18750	0.006	18750	0.00767
18769.5	0.00333	18769.5	0.00433	18769.5	0.00367	18769.5	0.00533
18789.1	0.00133	18789.1	0.00567	18789.1	0.00633	18789.1	0.00733
18808.6	0.00467	18808.6	0.00533	18808.6	0.00533	18808.6	0.006
18828.1	0.00267	18828.1	0.007	18828.1	0.007	18828.1	0.008
18847.7	0.00333	18847.7	0.00433	18847.7	0.00767	18847.7	0.00733
18867.2	0.003	18867.2	0.00567	18867.2	0.00533	18867.2	0.00767
18886.7	0.00367	18886.7	0.003	18886.7	0.009	18886.7	0.00733
18906.2	0.00333	18906.2	0.00633	18906.2	0.004	18906.2	0.00533
18925.8	0.00233	18925.8	0.00367	18925.8	0.008	18925.8	0.00667
18945.3	0.00233	18945.3	0.004	18945.3	0.00633	18945.3	0.006
18964.8	0.00233	18964.8	0.00467	18964.8	0.01067	18964.8	0.005
18984.4	0.00267	18984.4	0.00333	18984.4	0.00733	18984.4	0.00867
19003.9	0.00167	19003.9	0.00433	19003.9	0.00733	19003.9	0.00567
19023.4	0.003	19023.4	0.00633	19023.4	0.00667	19023.4	0.00467
19043	0.00233	19043	0.003	19043	0.006	19043	0.009
19062.5	0.00367	19062.5	0.005	19062.5	0.00567	19062.5	0.00667
19082	0.00267	19082	0.00433	19082	0.00633	19082	0.00733
19101.6	0.00267	19101.6	0.004	19101.6	0.005	19101.6	0.00633
19121.1	0.00333	19121.1	0.00233	19121.1	0.00533	19121.1	0.01
19140.6	0.00267	19140.6	0.00467	19140.6	0.00633	19140.6	0.00433
19160.2	0.003	19160.2	0.00733	19160.2	0.007	19160.2	0.00633
19179.7	0.00533	19179.7	0.00667	19179.7	0.007	19179.7	0.00733
19199.2	0.00333	19199.2	0.003	19199.2	0.00533	19199.2	0.00733
19218.8	0.003	19218.8	0.00433	19218.8	0.00667	19218.8	0.00567
19238.3	0.00267	19238.3	0.00567	19238.3	0.00767	19238.3	0.008
19257.8	0.00367	19257.8	0.004	19257.8	0.00733	19257.8	0.008
19277.3	0.00233	19277.3	0.00467	19277.3	0.00733	19277.3	0.00667
19296.9	0.00233	19296.9	0.00633	19296.9	0.007	19296.9	0.007
19316.4	0.002	19316.4	0.005	19316.4	0.00767	19316.4	0.00667
19335.9	0.002	19335.9	0.00533	19335.9	0.00433	19335.9	0.00733
19355.5	0.00167	19355.5	0.00367	19355.5	0.00633	19355.5	0.00533
19375	0.00267	19375	0.00267	19375	0.007	19375	0.007
19394.5	0.002	19394.5	0.00533	19394.5	0.00533	19394.5	0.009
19414.1	0.002	19414.1	0.00367	19414.1	0.008	19414.1	0.00667
19433.6	0.00367	19433.6	0.00533	19433.6	0.00667	19433.6	0.00667
19453.1	0.002	19453.1	0.00467	19453.1	0.00567	19453.1	0.00933
19472.7	0.002	19472.7	0.00433	19472.7	0.00567	19472.7	0.00967
19492.2	0.00167	19492.2	0.00367	19492.2	0.004	19492.2	0.00967
19511.7	0.00333	19511.7	0.00633	19511.7	0.00633	19511.7	0.009
19531.2	0.003	19531.2	0.00333	19531.2	0.009	19531.2	0.008
19550.8	0.00167	19550.8	0.00367	19550.8	0.00567	19550.8	0.008
19570.3	0.00333	19570.3	0.003	19570.3	0.00733	19570.3	0.00733
19589.8	0.00433	19589.8	0.00467	19589.8	0.005	19589.8	0.00933
19609.4	0.00267	19609.4	0.004	19609.4	0.00767	19609.4	0.00633
19628.9	0.003	19628.9	0.00267	19628.9	0.00667	19628.9	0.009
19648.4	0.00133	19648.4	0.00433	19648.4	0.00467	19648.4	0.00533
19668	0.002	19668	0.00467	19668	0.00667	19668	0.00667
19687.5	0.00467	19687.5	0.00333	19687.5	0.00467	19687.5	0.00733
19707	0.001	19707	0.003	19707	0.00567	19707	0.00567
19726.6	0.00167	19726.6	0.00467	19726.6	0.00633	19726.6	0.00767
19746.1	0.004	19746.1	0.005	19746.1	0.00367	19746.1	0.008
19765.6	0.00333	19765.6	0.005	19765.6	0.00633	19765.6	0.00733
19785.2	0.004	19785.2	0.003	19785.2	0.00667	19785.2	0.008
19804.7	0.00133	19804.7	0.00467	19804.7	0.004	19804.7	0.00667
19824.2	0.00233	19824.2	0.00367	19824.2	0.00533	19824.2	0.007
19843.8	0.004	19843.8	0.00533	19843.8	0.00633	19843.8	0.00667
19863.3	0.00333	19863.3	0.00733	19863.3	0.006	19863.3	0.00433
19882.8	0.003	19882.8	0.00267	19882.8	0.00467	19882.8	0.00833
19902.3	0.00167	19902.3	0.00233	19902.3	0.008	19902.3	0.00667
19921.9	0.00233	19921.9	0.004	19921.9	0.00533	19921.9	0.00967
19941.4	0.003	19941.4	0.00367	19941.4	0.00567	19941.4	0.006
19960.9	0.00333	19960.9	0.00333	19960.9	0.00267	19960.9	0.00533
19980.5	0.004	19980.5	0.00433	19980.5	0.00433	19980.5	0.006

## Sheet: tBu-S-DMAc
Times(ns)	Normalized Photon Count 300 K	Times(ns)	Normalized Photon Count 200 K	Times(ns)	Normalized Photon Count 100 K	Times(ns)	Normalized Photon Count 77 K
0	0	0	0	0	0	0	0
19.5312	0	19.5312	0	19.5312	0	19.5312	0
39.0625	0	39.0625	0	39.0625	0	39.0625	0
58.5938	0	58.5938	0	58.5938	0	58.5938	0
78.125	0	78.125	0	78.125	0	78.125	0
97.6562	0.000333333	97.6562	0	97.6562	0	97.6562	0
117.188	0.04367	117.188	0.03767	117.188	0.03733	117.188	0.036
136.719	1	136.719	1	136.719	1	136.719	1
156.25	0.38633	156.25	0.44367	156.25	0.49333	156.25	0.50833
175.781	0.16233	175.781	0.19933	175.781	0.23767	175.781	0.25433
195.312	0.09267	195.312	0.09867	195.312	0.125	195.312	0.143
214.844	0.06333	214.844	0.06633	214.844	0.07933	214.844	0.082
234.375	0.04667	234.375	0.04767	234.375	0.051	234.375	0.04867
253.906	0.04233	253.906	0.04033	253.906	0.03533	253.906	0.03133
273.438	0.04	273.438	0.02667	273.438	0.029	273.438	0.031
292.969	0.03	292.969	0.02933	292.969	0.02167	292.969	0.02267
312.5	0.02733	312.5	0.03167	312.5	0.025	312.5	0.02267
332.031	0.03567	332.031	0.029	332.031	0.021	332.031	0.01933
351.562	0.038	351.562	0.022	351.562	0.02333	351.562	0.02233
371.094	0.034	371.094	0.03033	371.094	0.021	371.094	0.01533
390.625	0.02767	390.625	0.03333	390.625	0.02533	390.625	0.014
410.156	0.039	410.156	0.02633	410.156	0.01433	410.156	0.01367
429.688	0.03767	429.688	0.02933	429.688	0.02167	429.688	0.014
449.219	0.03833	449.219	0.03	449.219	0.02033	449.219	0.01367
468.75	0.02933	468.75	0.03	468.75	0.013	468.75	0.01333
488.281	0.03233	488.281	0.02767	488.281	0.02	488.281	0.014
507.812	0.032	507.812	0.02367	507.812	0.01633	507.812	0.01367
527.344	0.02567	527.344	0.028	527.344	0.01667	527.344	0.01367
546.875	0.038	546.875	0.02833	546.875	0.01233	546.875	0.019
566.406	0.025	566.406	0.02833	566.406	0.01533	566.406	0.01367
585.938	0.02833	585.938	0.02333	585.938	0.014	585.938	0.01533
605.469	0.02767	605.469	0.02833	605.469	0.016	605.469	0.01733
625	0.02967	625	0.02133	625	0.01533	625	0.015
644.531	0.02733	644.531	0.02833	644.531	0.01433	644.531	0.011
664.062	0.029	664.062	0.028	664.062	0.01833	664.062	0.011
683.594	0.02533	683.594	0.02233	683.594	0.01633	683.594	0.01133
703.125	0.02967	703.125	0.02667	703.125	0.02	703.125	0.012
722.656	0.02767	722.656	0.02867	722.656	0.01967	722.656	0.01633
742.188	0.02833	742.188	0.022	742.188	0.01567	742.188	0.01733
761.719	0.02367	761.719	0.01933	761.719	0.01767	761.719	0.012
781.25	0.02667	781.25	0.032	781.25	0.019	781.25	0.01467
800.781	0.03	800.781	0.021	800.781	0.016	800.781	0.012
820.312	0.02767	820.312	0.02033	820.312	0.01433	820.312	0.01467
839.844	0.02767	839.844	0.02367	839.844	0.015	839.844	0.011
859.375	0.018	859.375	0.02267	859.375	0.017	859.375	0.014
878.906	0.02667	878.906	0.02	878.906	0.01367	878.906	0.01367
898.438	0.028	898.438	0.02767	898.438	0.01633	898.438	0.01
917.969	0.02367	917.969	0.02167	917.969	0.016	917.969	0.012
937.5	0.01667	937.5	0.02	937.5	0.014	937.5	0.01267
957.031	0.02167	957.031	0.02033	957.031	0.01433	957.031	0.01033
976.562	0.02433	976.562	0.019	976.562	0.01633	976.562	0.009
996.094	0.02667	996.094	0.02067	996.094	0.01533	996.094	0.01167
1015.62	0.027	1015.62	0.02367	1015.62	0.01433	1015.62	0.00867
1035.16	0.02633	1035.16	0.02367	1035.16	0.01433	1035.16	0.014
1054.69	0.02867	1054.69	0.02	1054.69	0.01433	1054.69	0.011
1074.22	0.02533	1074.22	0.025	1074.22	0.01667	1074.22	0.01167
1093.75	0.02633	1093.75	0.01867	1093.75	0.01833	1093.75	0.015
1113.28	0.02467	1113.28	0.02033	1113.28	0.015	1113.28	0.014
1132.81	0.02567	1132.81	0.02033	1132.81	0.01567	1132.81	0.00967
1152.34	0.024	1152.34	0.02167	1152.34	0.01633	1152.34	0.015
1171.88	0.024	1171.88	0.01667	1171.88	0.014	1171.88	0.01333
1191.41	0.01867	1191.41	0.02033	1191.41	0.01467	1191.41	0.013
1210.94	0.01967	1210.94	0.02133	1210.94	0.01233	1210.94	0.01033
1230.47	0.019	1230.47	0.02467	1230.47	0.016	1230.47	0.01233
1250	0.02	1250	0.01367	1250	0.01467	1250	0.01467
1269.53	0.02267	1269.53	0.02033	1269.53	0.01467	1269.53	0.01033
1289.06	0.02133	1289.06	0.01733	1289.06	0.01567	1289.06	0.009
1308.59	0.02367	1308.59	0.01567	1308.59	0.01267	1308.59	0.00933
1328.12	0.01567	1328.12	0.02033	1328.12	0.01533	1328.12	0.01
1347.66	0.022	1347.66	0.019	1347.66	0.01233	1347.66	0.016
1367.19	0.02633	1367.19	0.01467	1367.19	0.01133	1367.19	0.014
1386.72	0.02	1386.72	0.02033	1386.72	0.01433	1386.72	0.012
1406.25	0.02067	1406.25	0.02367	1406.25	0.01067	1406.25	0.01367
1425.78	0.01933	1425.78	0.018	1425.78	0.012	1425.78	0.01333
1445.31	0.021	1445.31	0.01833	1445.31	0.01467	1445.31	0.01133
1464.84	0.01633	1464.84	0.01967	1464.84	0.00933	1464.84	0.01033
1484.38	0.01967	1484.38	0.01667	1484.38	0.01367	1484.38	0.01
1503.91	0.02067	1503.91	0.02267	1503.91	0.01267	1503.91	0.01333
1523.44	0.01733	1523.44	0.01933	1523.44	0.01433	1523.44	0.01333
1542.97	0.019	1542.97	0.01933	1542.97	0.01133	1542.97	0.01267
1562.5	0.022	1562.5	0.017	1562.5	0.01633	1562.5	0.01167
1582.03	0.01667	1582.03	0.021	1582.03	0.016	1582.03	0.007
1601.56	0.01933	1601.56	0.01667	1601.56	0.01267	1601.56	0.011
1621.09	0.02033	1621.09	0.018	1621.09	0.01433	1621.09	0.01433
1640.62	0.01667	1640.62	0.01733	1640.62	0.01533	1640.62	0.01133
1660.16	0.015	1660.16	0.02033	1660.16	0.01433	1660.16	0.009
1679.69	0.01833	1679.69	0.02067	1679.69	0.01367	1679.69	0.012
1699.22	0.02067	1699.22	0.01833	1699.22	0.01367	1699.22	0.013
1718.75	0.012	1718.75	0.02033	1718.75	0.01267	1718.75	0.01433
1738.28	0.02333	1738.28	0.015	1738.28	0.01733	1738.28	0.01333
1757.81	0.019	1757.81	0.01833	1757.81	0.016	1757.81	0.01033
1777.34	0.01867	1777.34	0.01833	1777.34	0.01467	1777.34	0.01133
1796.88	0.017	1796.88	0.02033	1796.88	0.016	1796.88	0.01267
1816.41	0.01867	1816.41	0.01767	1816.41	0.00933	1816.41	0.01
1835.94	0.02	1835.94	0.01933	1835.94	0.00867	1835.94	0.01333
1855.47	0.021	1855.47	0.013	1855.47	0.01167	1855.47	0.01167
1875	0.02	1875	0.01733	1875	0.015	1875	0.009
1894.53	0.02567	1894.53	0.01633	1894.53	0.01433	1894.53	0.01133
1914.06	0.01733	1914.06	0.01633	1914.06	0.01267	1914.06	0.016
1933.59	0.01533	1933.59	0.016	1933.59	0.011	1933.59	0.011
1953.12	0.02033	1953.12	0.016	1953.12	0.014	1953.12	0.00733
1972.66	0.01733	1972.66	0.017	1972.66	0.01267	1972.66	0.011
1992.19	0.016	1992.19	0.01433	1992.19	0.012	1992.19	0.009
2011.72	0.015	2011.72	0.01567	2011.72	0.01233	2011.72	0.01067
2031.25	0.023	2031.25	0.01733	2031.25	0.01433	2031.25	0.01267
2050.78	0.01233	2050.78	0.01333	2050.78	0.011	2050.78	0.00967
2070.31	0.01667	2070.31	0.01967	2070.31	0.014	2070.31	0.01
2089.84	0.01967	2089.84	0.01533	2089.84	0.01	2089.84	0.01167
2109.38	0.01867	2109.38	0.01867	2109.38	0.01567	2109.38	0.01233
2128.91	0.01533	2128.91	0.018	2128.91	0.01	2128.91	0.01233
2148.44	0.01667	2148.44	0.013	2148.44	0.01267	2148.44	0.011
2167.97	0.01633	2167.97	0.015	2167.97	0.01267	2167.97	0.00867
2187.5	0.01667	2187.5	0.018	2187.5	0.01333	2187.5	0.009
2207.03	0.01967	2207.03	0.01333	2207.03	0.00933	2207.03	0.01033
2226.56	0.01633	2226.56	0.01667	2226.56	0.021	2226.56	0.007
2246.09	0.01733	2246.09	0.013	2246.09	0.01267	2246.09	0.011
2265.62	0.016	2265.62	0.01467	2265.62	0.01167	2265.62	0.01267
2285.16	0.015	2285.16	0.01433	2285.16	0.01567	2285.16	0.01267
2304.69	0.012	2304.69	0.01433	2304.69	0.01467	2304.69	0.00833
2324.22	0.01567	2324.22	0.01533	2324.22	0.011	2324.22	0.006
2343.75	0.015	2343.75	0.01333	2343.75	0.01233	2343.75	0.01133
2363.28	0.01733	2363.28	0.017	2363.28	0.01267	2363.28	0.01133
2382.81	0.01167	2382.81	0.016	2382.81	0.01133	2382.81	0.011
2402.34	0.017	2402.34	0.01533	2402.34	0.014	2402.34	0.00933
2421.88	0.016	2421.88	0.01467	2421.88	0.01967	2421.88	0.01333
2441.41	0.018	2441.41	0.014	2441.41	0.014	2441.41	0.01033
2460.94	0.01733	2460.94	0.01867	2460.94	0.012	2460.94	0.01033
2480.47	0.016	2480.47	0.015	2480.47	0.01233	2480.47	0.01333
2500	0.01533	2500	0.011	2500	0.00967	2500	0.01267
2519.53	0.013	2519.53	0.01433	2519.53	0.01367	2519.53	0.00967
2539.06	0.01667	2539.06	0.013	2539.06	0.011	2539.06	0.00867
2558.59	0.01833	2558.59	0.01267	2558.59	0.01167	2558.59	0.009
2578.12	0.01433	2578.12	0.01233	2578.12	0.01233	2578.12	0.01267
2597.66	0.011	2597.66	0.013	2597.66	0.01167	2597.66	0.008
2617.19	0.01667	2617.19	0.01433	2617.19	0.01067	2617.19	0.011
2636.72	0.00933	2636.72	0.01233	2636.72	0.01233	2636.72	0.015
2656.25	0.01267	2656.25	0.01567	2656.25	0.014	2656.25	0.00833
2675.78	0.01733	2675.78	0.01533	2675.78	0.01	2675.78	0.01
2695.31	0.009	2695.31	0.015	2695.31	0.011	2695.31	0.00967
2714.84	0.015	2714.84	0.01233	2714.84	0.008	2714.84	0.013
2734.38	0.00933	2734.38	0.01433	2734.38	0.012	2734.38	0.01167
2753.91	0.01367	2753.91	0.01233	2753.91	0.011	2753.91	0.00767
2773.44	0.013	2773.44	0.01	2773.44	0.01133	2773.44	0.01033
2792.97	0.014	2792.97	0.01033	2792.97	0.00633	2792.97	0.008
2812.5	0.01433	2812.5	0.01333	2812.5	0.01267	2812.5	0.01167
2832.03	0.01433	2832.03	0.01467	2832.03	0.011	2832.03	0.013
2851.56	0.016	2851.56	0.014	2851.56	0.01	2851.56	0.00967
2871.09	0.013	2871.09	0.015	2871.09	0.00767	2871.09	0.008
2890.62	0.01333	2890.62	0.01333	2890.62	0.013	2890.62	0.01167
2910.16	0.01133	2910.16	0.00767	2910.16	0.012	2910.16	0.01233
2929.69	0.01633	2929.69	0.015	2929.69	0.01567	2929.69	0.01167
2949.22	0.01433	2949.22	0.01167	2949.22	0.01533	2949.22	0.00867
2968.75	0.013	2968.75	0.01233	2968.75	0.00867	2968.75	0.00867
2988.28	0.013	2988.28	0.01033	2988.28	0.01667	2988.28	0.011
3007.81	0.015	3007.81	0.01067	3007.81	0.009	3007.81	0.00833
3027.34	0.01533	3027.34	0.01467	3027.34	0.01133	3027.34	0.01
3046.88	0.01233	3046.88	0.01467	3046.88	0.00867	3046.88	0.01167
3066.41	0.00867	3066.41	0.01333	3066.41	0.01333	3066.41	0.013
3085.94	0.013	3085.94	0.01167	3085.94	0.00867	3085.94	0.00733
3105.47	0.00933	3105.47	0.016	3105.47	0.00733	3105.47	0.01033
3125	0.013	3125	0.01167	3125	0.01033	3125	0.008
3144.53	0.01633	3144.53	0.01233	3144.53	0.01067	3144.53	0.01167
3164.06	0.00767	3164.06	0.01267	3164.06	0.01167	3164.06	0.00733
3183.59	0.015	3183.59	0.01433	3183.59	0.01233	3183.59	0.00933
3203.12	0.01133	3203.12	0.01333	3203.12	0.01067	3203.12	0.00967
3222.66	0.011	3222.66	0.017	3222.66	0.01533	3222.66	0.008
3242.19	0.01367	3242.19	0.011	3242.19	0.013	3242.19	0.00833
3261.72	0.011	3261.72	0.00967	3261.72	0.01067	3261.72	0.008
3281.25	0.01133	3281.25	0.01333	3281.25	0.012	3281.25	0.011
3300.78	0.01133	3300.78	0.011	3300.78	0.01067	3300.78	0.01
3320.31	0.00667	3320.31	0.01	3320.31	0.01167	3320.31	0.01
3339.84	0.01233	3339.84	0.01367	3339.84	0.013	3339.84	0.01067
3359.38	0.013	3359.38	0.00767	3359.38	0.00767	3359.38	0.00933
3378.91	0.01033	3378.91	0.011	3378.91	0.01367	3378.91	0.00767
3398.44	0.00967	3398.44	0.01433	3398.44	0.01333	3398.44	0.01067
3417.97	0.014	3417.97	0.013	3417.97	0.00733	3417.97	0.00967
3437.5	0.014	3437.5	0.01333	3437.5	0.01033	3437.5	0.00867
3457.03	0.009	3457.03	0.01133	3457.03	0.011	3457.03	0.008
3476.56	0.00933	3476.56	0.009	3476.56	0.01167	3476.56	0.00733
3496.09	0.01067	3496.09	0.01233	3496.09	0.00933	3496.09	0.01167
3515.62	0.01233	3515.62	0.013	3515.62	0.01067	3515.62	0.00933
3535.16	0.01433	3535.16	0.01233	3535.16	0.012	3535.16	0.01033
3554.69	0.00933	3554.69	0.00867	3554.69	0.01233	3554.69	0.01067
3574.22	0.01367	3574.22	0.01367	3574.22	0.01233	3574.22	0.00933
3593.75	0.01233	3593.75	0.01667	3593.75	0.006	3593.75	0.00967
3613.28	0.01333	3613.28	0.01033	3613.28	0.00967	3613.28	0.00567
3632.81	0.00967	3632.81	0.01567	3632.81	0.00967	3632.81	0.00967
3652.34	0.012	3652.34	0.01133	3652.34	0.01167	3652.34	0.01167
3671.88	0.01233	3671.88	0.01267	3671.88	0.01367	3671.88	0.00733
3691.41	0.014	3691.41	0.014	3691.41	0.01067	3691.41	0.00967
3710.94	0.011	3710.94	0.011	3710.94	0.00833	3710.94	0.01133
3730.47	0.00933	3730.47	0.01267	3730.47	0.01033	3730.47	0.012
3750	0.013	3750	0.01233	3750	0.01167	3750	0.01
3769.53	0.011	3769.53	0.012	3769.53	0.011	3769.53	0.011
3789.06	0.01267	3789.06	0.011	3789.06	0.01067	3789.06	0.012
3808.59	0.01533	3808.59	0.01033	3808.59	0.00933	3808.59	0.01
3828.12	0.01233	3828.12	0.01133	3828.12	0.00967	3828.12	0.01
3847.66	0.00967	3847.66	0.01367	3847.66	0.01033	3847.66	0.00667
3867.19	0.00933	3867.19	0.011	3867.19	0.011	3867.19	0.009
3886.72	0.01233	3886.72	0.01067	3886.72	0.01067	3886.72	0.00967
3906.25	0.008	3906.25	0.012	3906.25	0.01	3906.25	0.01067
3925.78	0.01233	3925.78	0.00733	3925.78	0.01033	3925.78	0.00967
3945.31	0.00933	3945.31	0.01133	3945.31	0.013	3945.31	0.00967
3964.84	0.009	3964.84	0.00867	3964.84	0.01333	3964.84	0.00733
3984.38	0.011	3984.38	0.011	3984.38	0.00767	3984.38	0.01033
4003.91	0.00867	4003.91	0.01167	4003.91	0.01033	4003.91	0.00967
4023.44	0.00933	4023.44	0.00933	4023.44	0.01267	4023.44	0.00733
4042.97	0.011	4042.97	0.008	4042.97	0.01067	4042.97	0.00833
4062.5	0.01033	4062.5	0.00967	4062.5	0.01	4062.5	0.01167
4082.03	0.00933	4082.03	0.01	4082.03	0.011	4082.03	0.00933
4101.56	0.011	4101.56	0.00933	4101.56	0.009	4101.56	0.009
4121.09	0.012	4121.09	0.01533	4121.09	0.01033	4121.09	0.01467
4140.62	0.01233	4140.62	0.014	4140.62	0.01	4140.62	0.007
4160.16	0.01	4160.16	0.013	4160.16	0.00933	4160.16	0.01233
4179.69	0.01	4179.69	0.01367	4179.69	0.01067	4179.69	0.00967
4199.22	0.00967	4199.22	0.01067	4199.22	0.00767	4199.22	0.01
4218.75	0.013	4218.75	0.00733	4218.75	0.00733	4218.75	0.01033
4238.28	0.008	4238.28	0.00867	4238.28	0.01367	4238.28	0.01133
4257.81	0.012	4257.81	0.01033	4257.81	0.01	4257.81	0.007
4277.34	0.01067	4277.34	0.01033	4277.34	0.01033	4277.34	0.01067
4296.88	0.01067	4296.88	0.00867	4296.88	0.012	4296.88	0.00767
4316.41	0.01233	4316.41	0.01467	4316.41	0.00933	4316.41	0.007
4335.94	0.01167	4335.94	0.00933	4335.94	0.014	4335.94	0.008
4355.47	0.009	4355.47	0.01367	4355.47	0.00933	4355.47	0.014
4375	0.01267	4375	0.01167	4375	0.01433	4375	0.00967
4394.53	0.009	4394.53	0.009	4394.53	0.00967	4394.53	0.00833
4414.06	0.01	4414.06	0.00867	4414.06	0.01033	4414.06	0.011
4433.59	0.00933	4433.59	0.01167	4433.59	0.01233	4433.59	0.009
4453.12	0.00633	4453.12	0.01233	4453.12	0.009	4453.12	0.006
4472.66	0.01333	4472.66	0.01367	4472.66	0.01033	4472.66	0.00933
4492.19	0.00767	4492.19	0.012	4492.19	0.00967	4492.19	0.00833
4511.72	0.00933	4511.72	0.00967	4511.72	0.01033	4511.72	0.00867
4531.25	0.01133	4531.25	0.00767	4531.25	0.009	4531.25	0.01033
4550.78	0.009	4550.78	0.01167	4550.78	0.011	4550.78	0.006
4570.31	0.007	4570.31	0.01233	4570.31	0.01033	4570.31	0.009
4589.84	0.00867	4589.84	0.013	4589.84	0.01067	4589.84	0.00967
4609.38	0.01	4609.38	0.01033	4609.38	0.00867	4609.38	0.009
4628.91	0.01133	4628.91	0.01233	4628.91	0.01133	4628.91	0.01
4648.44	0.009	4648.44	0.00933	4648.44	0.01167	4648.44	0.00867
4667.97	0.009	4667.97	0.01233	4667.97	0.01333	4667.97	0.007
4687.5	0.01	4687.5	0.009	4687.5	0.00833	4687.5	0.01133
4707.03	0.01033	4707.03	0.00967	4707.03	0.01	4707.03	0.01
4726.56	0.008	4726.56	0.01067	4726.56	0.00967	4726.56	0.00833
4746.09	0.013	4746.09	0.00967	4746.09	0.00933	4746.09	0.00467
4765.62	0.00733	4765.62	0.01033	4765.62	0.00967	4765.62	0.00833
4785.16	0.00967	4785.16	0.00933	4785.16	0.00967	4785.16	0.01033
4804.69	0.00867	4804.69	0.00833	4804.69	0.01067	4804.69	0.007
4824.22	0.00767	4824.22	0.00967	4824.22	0.01167	4824.22	0.01333
4843.75	0.00933	4843.75	0.01067	4843.75	0.01	4843.75	0.01233
4863.28	0.011	4863.28	0.01167	4863.28	0.007	4863.28	0.012
4882.81	0.011	4882.81	0.01033	4882.81	0.01	4882.81	0.01167
4902.34	0.00867	4902.34	0.00967	4902.34	0.01133	4902.34	0.00733
4921.88	0.01	4921.88	0.00967	4921.88	0.00933	4921.88	0.01233
4941.41	0.007	4941.41	0.009	4941.41	0.00867	4941.41	0.00667
4960.94	0.01067	4960.94	0.00967	4960.94	0.01067	4960.94	0.011
4980.47	0.00667	4980.47	0.012	4980.47	0.00733	4980.47	0.00933
5000	0.00567	5000	0.01	5000	0.00633	5000	0.00767
5019.53	0.00767	5019.53	0.01167	5019.53	0.00967	5019.53	0.01033
5039.06	0.009	5039.06	0.009	5039.06	0.01033	5039.06	0.00767
5058.59	0.01233	5058.59	0.01167	5058.59	0.012	5058.59	0.00833
5078.12	0.00867	5078.12	0.01233	5078.12	0.00967	5078.12	0.014
5097.66	0.00933	5097.66	0.00767	5097.66	0.00667	5097.66	0.007
5117.19	0.009	5117.19	0.008	5117.19	0.011	5117.19	0.01
5136.72	0.00933	5136.72	0.00833	5136.72	0.00867	5136.72	0.01067
5156.25	0.011	5156.25	0.01	5156.25	0.00767	5156.25	0.00933
5175.78	0.00733	5175.78	0.01033	5175.78	0.01	5175.78	0.008
5195.31	0.007	5195.31	0.01	5195.31	0.01167	5195.31	0.011
5214.84	0.00733	5214.84	0.01333	5214.84	0.01033	5214.84	0.00567
5234.38	0.00667	5234.38	0.00867	5234.38	0.008	5234.38	0.01033
5253.91	0.01	5253.91	0.009	5253.91	0.008	5253.91	0.00867
5273.44	0.00867	5273.44	0.008	5273.44	0.01033	5273.44	0.01167
5292.97	0.00767	5292.97	0.00733	5292.97	0.01033	5292.97	0.007
5312.5	0.009	5312.5	0.01133	5312.5	0.01	5312.5	0.00967
5332.03	0.01	5332.03	0.00933	5332.03	0.01067	5332.03	0.01067
5351.56	0.00733	5351.56	0.00867	5351.56	0.01	5351.56	0.01
5371.09	0.00767	5371.09	0.00767	5371.09	0.01267	5371.09	0.00833
5390.62	0.00667	5390.62	0.008	5390.62	0.00833	5390.62	0.00933
5410.16	0.00633	5410.16	0.01	5410.16	0.011	5410.16	0.00733
5429.69	0.00867	5429.69	0.01033	5429.69	0.01067	5429.69	0.00633
5449.22	0.00767	5449.22	0.012	5449.22	0.009	5449.22	0.00567
5468.75	0.008	5468.75	0.00967	5468.75	0.011	5468.75	0.00933
5488.28	0.007	5488.28	0.01033	5488.28	0.009	5488.28	0.00967
5507.81	0.009	5507.81	0.007	5507.81	0.00567	5507.81	0.01
5527.34	0.008	5527.34	0.008	5527.34	0.011	5527.34	0.00867
5546.88	0.00733	5546.88	0.01033	5546.88	0.00833	5546.88	0.011
5566.41	0.00733	5566.41	0.007	5566.41	0.00967	5566.41	0.00867
5585.94	0.006	5585.94	0.01033	5585.94	0.01133	5585.94	0.009
5605.47	0.01033	5605.47	0.00933	5605.47	0.009	5605.47	0.01
5625	0.00467	5625	0.00933	5625	0.00967	5625	0.00867
5644.53	0.007	5644.53	0.007	5644.53	0.01067	5644.53	0.00933
5664.06	0.008	5664.06	0.008	5664.06	0.00867	5664.06	0.00867
5683.59	0.00867	5683.59	0.006	5683.59	0.01133	5683.59	0.01133
5703.12	0.00767	5703.12	0.005	5703.12	0.01	5703.12	0.00833
5722.66	0.00933	5722.66	0.00833	5722.66	0.01	5722.66	0.01133
5742.19	0.009	5742.19	0.01133	5742.19	0.00467	5742.19	0.01233
5761.72	0.008	5761.72	0.00833	5761.72	0.00567	5761.72	0.00767
5781.25	0.01033	5781.25	0.00967	5781.25	0.01067	5781.25	0.00867
5800.78	0.00767	5800.78	0.00867	5800.78	0.009	5800.78	0.00867
5820.31	0.008	5820.31	0.00833	5820.31	0.012	5820.31	0.008
5839.84	0.006	5839.84	0.008	5839.84	0.01133	5839.84	0.00833
5859.38	0.00733	5859.38	0.01033	5859.38	0.00933	5859.38	0.00867
5878.91	0.00967	5878.91	0.01	5878.91	0.00933	5878.91	0.00933
5898.44	0.01033	5898.44	0.00933	5898.44	0.01233	5898.44	0.00833
5917.97	0.00767	5917.97	0.00833	5917.97	0.01233	5917.97	0.01033
5937.5	0.007	5937.5	0.00767	5937.5	0.009	5937.5	0.009
5957.03	0.009	5957.03	0.00933	5957.03	0.012	5957.03	0.00767
5976.56	0.008	5976.56	0.01	5976.56	0.007	5976.56	0.00933
5996.09	0.00433	5996.09	0.00633	5996.09	0.00967	5996.09	0.00733
6015.62	0.00733	6015.62	0.00633	6015.62	0.00633	6015.62	0.00833
6035.16	0.00633	6035.16	0.00833	6035.16	0.01067	6035.16	0.00967
6054.69	0.00633	6054.69	0.00433	6054.69	0.00767	6054.69	0.01233
6074.22	0.007	6074.22	0.01033	6074.22	0.01167	6074.22	0.009
6093.75	0.009	6093.75	0.01133	6093.75	0.01067	6093.75	0.00767
6113.28	0.007	6113.28	0.01133	6113.28	0.01233	6113.28	0.00867
6132.81	0.00933	6132.81	0.007	6132.81	0.007	6132.81	0.007
6152.34	0.007	6152.34	0.00633	6152.34	0.00867	6152.34	0.011
6171.88	0.006	6171.88	0.00667	6171.88	0.00533	6171.88	0.00833
6191.41	0.00733	6191.41	0.00733	6191.41	0.008	6191.41	0.00833
6210.94	0.01133	6210.94	0.008	6210.94	0.00833	6210.94	0.00767
6230.47	0.009	6230.47	0.00867	6230.47	0.01067	6230.47	0.01267
6250	0.00833	6250	0.00733	6250	0.006	6250	0.01067
6269.53	0.008	6269.53	0.00733	6269.53	0.011	6269.53	0.00833
6289.06	0.008	6289.06	0.012	6289.06	0.01	6289.06	0.00767
6308.59	0.00933	6308.59	0.011	6308.59	0.00867	6308.59	0.00567
6328.12	0.00467	6328.12	0.01167	6328.12	0.00733	6328.12	0.009
6347.66	0.00867	6347.66	0.009	6347.66	0.00833	6347.66	0.00967
6367.19	0.006	6367.19	0.00667	6367.19	0.01033	6367.19	0.01033
6386.72	0.006	6386.72	0.01333	6386.72	0.00833	6386.72	0.009
6406.25	0.00833	6406.25	0.01033	6406.25	0.007	6406.25	0.007
6425.78	0.008	6425.78	0.01133	6425.78	0.00667	6425.78	0.00667
6445.31	0.007	6445.31	0.01133	6445.31	0.00933	6445.31	0.00733
6464.84	0.00767	6464.84	0.00733	6464.84	0.00833	6464.84	0.01033
6484.38	0.006	6484.38	0.00933	6484.38	0.008	6484.38	0.00833
6503.91	0.00567	6503.91	0.01133	6503.91	0.01067	6503.91	0.00733
6523.44	0.007	6523.44	0.00933	6523.44	0.00933	6523.44	0.00967
6542.97	0.00433	6542.97	0.00967	6542.97	0.012	6542.97	0.00767
6562.5	0.008	6562.5	0.01033	6562.5	0.011	6562.5	0.01033
6582.03	0.008	6582.03	0.00933	6582.03	0.009	6582.03	0.008
6601.56	0.009	6601.56	0.01067	6601.56	0.01233	6601.56	0.01167
6621.09	0.00633	6621.09	0.00933	6621.09	0.01067	6621.09	0.00567
6640.62	0.006	6640.62	0.009	6640.62	0.00867	6640.62	0.01133
6660.16	0.00967	6660.16	0.00967	6660.16	0.00867	6660.16	0.01033
6679.69	0.008	6679.69	0.007	6679.69	0.012	6679.69	0.00967
6699.22	0.005	6699.22	0.00833	6699.22	0.009	6699.22	0.01
6718.75	0.00733	6718.75	0.00767	6718.75	0.01333	6718.75	0.00767
6738.28	0.008	6738.28	0.00833	6738.28	0.00933	6738.28	0.00933
6757.81	0.00733	6757.81	0.00667	6757.81	0.00767	6757.81	0.00767
6777.34	0.00633	6777.34	0.01167	6777.34	0.007	6777.34	0.00967
6796.88	0.01	6796.88	0.00767	6796.88	0.01167	6796.88	0.008
6816.41	0.00533	6816.41	0.009	6816.41	0.009	6816.41	0.00667
6835.94	0.00933	6835.94	0.00733	6835.94	0.00833	6835.94	0.00667
6855.47	0.005	6855.47	0.00867	6855.47	0.00833	6855.47	0.01133
6875	0.006	6875	0.006	6875	0.01167	6875	0.008
6894.53	0.00567	6894.53	0.009	6894.53	0.009	6894.53	0.00867
6914.06	0.00933	6914.06	0.00933	6914.06	0.00767	6914.06	0.00767
6933.59	0.006	6933.59	0.00867	6933.59	0.01067	6933.59	0.009
6953.12	0.007	6953.12	0.007	6953.12	0.00967	6953.12	0.00867
6972.66	0.006	6972.66	0.00733	6972.66	0.008	6972.66	0.009
6992.19	0.006	6992.19	0.00667	6992.19	0.00967	6992.19	0.007
7011.72	0.00467	7011.72	0.00767	7011.72	0.00667	7011.72	0.01067
7031.25	0.006	7031.25	0.008	7031.25	0.01033	7031.25	0.00933
7050.78	0.006	7050.78	0.008	7050.78	0.009	7050.78	0.009
7070.31	0.004	7070.31	0.008	7070.31	0.007	7070.31	0.01
7089.84	0.006	7089.84	0.008	7089.84	0.008	7089.84	0.012
7109.38	0.00633	7109.38	0.007	7109.38	0.01033	7109.38	0.009
7128.91	0.00567	7128.91	0.008	7128.91	0.012	7128.91	0.00967
7148.44	0.01	7148.44	0.00867	7148.44	0.009	7148.44	0.00767
7167.97	0.01067	7167.97	0.01033	7167.97	0.00933	7167.97	0.00867
7187.5	0.00633	7187.5	0.008	7187.5	0.00833	7187.5	0.008
7207.03	0.00567	7207.03	0.00833	7207.03	0.00533	7207.03	0.008
7226.56	0.00667	7226.56	0.00833	7226.56	0.01133	7226.56	0.00867
7246.09	0.00533	7246.09	0.01033	7246.09	0.00733	7246.09	0.00933
7265.62	0.007	7265.62	0.009	7265.62	0.00567	7265.62	0.01
7285.16	0.00667	7285.16	0.00933	7285.16	0.00667	7285.16	0.00933
7304.69	0.007	7304.69	0.00833	7304.69	0.007	7304.69	0.011
7324.22	0.00633	7324.22	0.008	7324.22	0.00633	7324.22	0.01167
7343.75	0.00533	7343.75	0.00867	7343.75	0.00933	7343.75	0.00967
7363.28	0.008	7363.28	0.006	7363.28	0.00633	7363.28	0.01033
7382.81	0.009	7382.81	0.00733	7382.81	0.00633	7382.81	0.008
7402.34	0.00767	7402.34	0.011	7402.34	0.01267	7402.34	0.00667
7421.88	0.00767	7421.88	0.011	7421.88	0.00733	7421.88	0.00767
7441.41	0.00667	7441.41	0.00967	7441.41	0.00867	7441.41	0.00833
7460.94	0.00733	7460.94	0.00867	7460.94	0.006	7460.94	0.009
7480.47	0.00533	7480.47	0.00733	7480.47	0.009	7480.47	0.00933
7500	0.00867	7500	0.01	7500	0.00833	7500	0.00667
7519.53	0.00767	7519.53	0.00767	7519.53	0.01167	7519.53	0.009
7539.06	0.00633	7539.06	0.00567	7539.06	0.00767	7539.06	0.00733
7558.59	0.007	7558.59	0.00967	7558.59	0.01	7558.59	0.00767
7578.12	0.00633	7578.12	0.00767	7578.12	0.01	7578.12	0.007
7597.66	0.00667	7597.66	0.009	7597.66	0.00767	7597.66	0.00667
7617.19	0.006	7617.19	0.00967	7617.19	0.01	7617.19	0.007
7636.72	0.00733	7636.72	0.00633	7636.72	0.00767	7636.72	0.006
7656.25	0.005	7656.25	0.00933	7656.25	0.01	7656.25	0.008
7675.78	0.005	7675.78	0.008	7675.78	0.00967	7675.78	0.00833
7695.31	0.00767	7695.31	0.012	7695.31	0.01233	7695.31	0.00767
7714.84	0.00467	7714.84	0.008	7714.84	0.01167	7714.84	0.00767
7734.38	0.00333	7734.38	0.005	7734.38	0.00833	7734.38	0.00633
7753.91	0.00367	7753.91	0.007	7753.91	0.00933	7753.91	0.005
7773.44	0.00433	7773.44	0.00667	7773.44	0.006	7773.44	0.006
7792.97	0.00633	7792.97	0.00867	7792.97	0.01233	7792.97	0.00633
7812.5	0.00667	7812.5	0.00767	7812.5	0.00867	7812.5	0.00833
7832.03	0.00667	7832.03	0.00867	7832.03	0.00567	7832.03	0.008
7851.56	0.00567	7851.56	0.00767	7851.56	0.00433	7851.56	0.007
7871.09	0.00467	7871.09	0.00967	7871.09	0.007	7871.09	0.00833
7890.62	0.004	7890.62	0.00767	7890.62	0.00933	7890.62	0.009
7910.16	0.006	7910.16	0.00867	7910.16	0.00633	7910.16	0.00667
7929.69	0.005	7929.69	0.00433	7929.69	0.00933	7929.69	0.00633
7949.22	0.006	7949.22	0.00767	7949.22	0.012	7949.22	0.00533
7968.75	0.00733	7968.75	0.00767	7968.75	0.00667	7968.75	0.00533
7988.28	0.00733	7988.28	0.00767	7988.28	0.012	7988.28	0.01033
8007.81	0.00533	8007.81	0.006	8007.81	0.008	8007.81	0.00433
8027.34	0.00967	8027.34	0.009	8027.34	0.00667	8027.34	0.00667
8046.88	0.00767	8046.88	0.007	8046.88	0.009	8046.88	0.009
8066.41	0.00567	8066.41	0.00667	8066.41	0.007	8066.41	0.01
8085.94	0.00467	8085.94	0.00767	8085.94	0.00833	8085.94	0.00733
8105.47	0.009	8105.47	0.007	8105.47	0.012	8105.47	0.00967
8125	0.00567	8125	0.00667	8125	0.00867	8125	0.00933
8144.53	0.006	8144.53	0.00633	8144.53	0.01033	8144.53	0.008
8164.06	0.005	8164.06	0.009	8164.06	0.00867	8164.06	0.00933
8183.59	0.007	8183.59	0.006	8183.59	0.009	8183.59	0.01133
8203.12	0.006	8203.12	0.00567	8203.12	0.00733	8203.12	0.00667
8222.66	0.00933	8222.66	0.00933	8222.66	0.01133	8222.66	0.011
8242.19	0.005	8242.19	0.00733	8242.19	0.012	8242.19	0.00867
8261.72	0.00667	8261.72	0.01	8261.72	0.00733	8261.72	0.00967
8281.25	0.00367	8281.25	0.00733	8281.25	0.00767	8281.25	0.008
8300.78	0.004	8300.78	0.00733	8300.78	0.00867	8300.78	0.008
8320.31	0.00467	8320.31	0.00633	8320.31	0.00567	8320.31	0.00733
8339.84	0.00533	8339.84	0.00833	8339.84	0.01	8339.84	0.00867
8359.38	0.00467	8359.38	0.007	8359.38	0.00567	8359.38	0.00567
8378.91	0.00567	8378.91	0.00633	8378.91	0.006	8378.91	0.00833
8398.44	0.00467	8398.44	0.008	8398.44	0.011	8398.44	0.009
8417.97	0.00733	8417.97	0.00433	8417.97	0.00967	8417.97	0.009
8437.5	0.006	8437.5	0.007	8437.5	0.00933	8437.5	0.007
8457.03	0.00667	8457.03	0.007	8457.03	0.00733	8457.03	0.00767
8476.56	0.00567	8476.56	0.00833	8476.56	0.00933	8476.56	0.01033
8496.09	0.004	8496.09	0.00833	8496.09	0.00833	8496.09	0.01
8515.62	0.00867	8515.62	0.008	8515.62	0.00667	8515.62	0.00667
8535.16	0.004	8535.16	0.008	8535.16	0.00933	8535.16	0.00767
8554.69	0.00467	8554.69	0.006	8554.69	0.009	8554.69	0.007
8574.22	0.007	8574.22	0.00967	8574.22	0.01067	8574.22	0.00433
8593.75	0.00467	8593.75	0.007	8593.75	0.006	8593.75	0.006
8613.28	0.00567	8613.28	0.00433	8613.28	0.008	8613.28	0.008
8632.81	0.00633	8632.81	0.008	8632.81	0.00633	8632.81	0.01
8652.34	0.00533	8652.34	0.007	8652.34	0.006	8652.34	0.00767
8671.88	0.00667	8671.88	0.00767	8671.88	0.00633	8671.88	0.00567
8691.41	0.008	8691.41	0.00833	8691.41	0.007	8691.41	0.01
8710.94	0.005	8710.94	0.00633	8710.94	0.007	8710.94	0.009
8730.47	0.00833	8730.47	0.007	8730.47	0.01033	8730.47	0.006
8750	0.008	8750	0.006	8750	0.007	8750	0.00567
8769.53	0.006	8769.53	0.00733	8769.53	0.009	8769.53	0.00633
8789.06	0.00567	8789.06	0.008	8789.06	0.01233	8789.06	0.00633
8808.59	0.00333	8808.59	0.00667	8808.59	0.00633	8808.59	0.008
8828.12	0.00467	8828.12	0.00567	8828.12	0.00733	8828.12	0.008
8847.66	0.00667	8847.66	0.00867	8847.66	0.00767	8847.66	0.01067
8867.19	0.006	8867.19	0.00567	8867.19	0.008	8867.19	0.01
8886.72	0.004	8886.72	0.00733	8886.72	0.00933	8886.72	0.006
8906.25	0.00333	8906.25	0.00667	8906.25	0.01067	8906.25	0.00867
8925.78	0.00533	8925.78	0.005	8925.78	0.00933	8925.78	0.01
8945.31	0.00733	8945.31	0.00767	8945.31	0.00767	8945.31	0.01133
8964.84	0.005	8964.84	0.00733	8964.84	0.006	8964.84	0.01067
8984.38	0.00567	8984.38	0.00667	8984.38	0.008	8984.38	0.007
9003.91	0.005	9003.91	0.00867	9003.91	0.00533	9003.91	0.00867
9023.44	0.00467	9023.44	0.00633	9023.44	0.00833	9023.44	0.01
9042.97	0.00533	9042.97	0.00867	9042.97	0.00867	9042.97	0.00867
9062.5	0.00533	9062.5	0.008	9062.5	0.00933	9062.5	0.009
9082.03	0.009	9082.03	0.00767	9082.03	0.00833	9082.03	0.008
9101.56	0.00367	9101.56	0.01	9101.56	0.007	9101.56	0.008
9121.09	0.00667	9121.09	0.00633	9121.09	0.00767	9121.09	0.00767
9140.62	0.00667	9140.62	0.00767	9140.62	0.00667	9140.62	0.007
9160.16	0.00433	9160.16	0.00867	9160.16	0.00567	9160.16	0.00733
9179.69	0.00567	9179.69	0.00667	9179.69	0.00733	9179.69	0.00867
9199.22	0.00633	9199.22	0.00967	9199.22	0.006	9199.22	0.00633
9218.75	0.00633	9218.75	0.00833	9218.75	0.00833	9218.75	0.00867
9238.28	0.003	9238.28	0.00567	9238.28	0.009	9238.28	0.009
9257.81	0.006	9257.81	0.00933	9257.81	0.009	9257.81	0.00633
9277.34	0.00567	9277.34	0.00533	9277.34	0.009	9277.34	0.00667
9296.88	0.00533	9296.88	0.00567	9296.88	0.01267	9296.88	0.00467
9316.41	0.00567	9316.41	0.00933	9316.41	0.00867	9316.41	0.012
9335.94	0.00467	9335.94	0.00533	9335.94	0.00533	9335.94	0.006
9355.47	0.005	9355.47	0.006	9355.47	0.00867	9355.47	0.013
9375	0.00533	9375	0.011	9375	0.00833	9375	0.00967
9394.53	0.008	9394.53	0.005	9394.53	0.006	9394.53	0.00833
9414.06	0.007	9414.06	0.00633	9414.06	0.008	9414.06	0.007
9433.59	0.00667	9433.59	0.00633	9433.59	0.00767	9433.59	0.01
9453.12	0.00533	9453.12	0.01	9453.12	0.00833	9453.12	0.00733
9472.66	0.00767	9472.66	0.00667	9472.66	0.00833	9472.66	0.00733
9492.19	0.00467	9492.19	0.00933	9492.19	0.007	9492.19	0.00633
9511.72	0.00667	9511.72	0.00733	9511.72	0.008	9511.72	0.008
9531.25	0.005	9531.25	0.00767	9531.25	0.01133	9531.25	0.00833
9550.78	0.006	9550.78	0.00967	9550.78	0.011	9550.78	0.006
9570.31	0.00267	9570.31	0.00867	9570.31	0.00733	9570.31	0.009
9589.84	0.006	9589.84	0.00633	9589.84	0.006	9589.84	0.00867
9609.38	0.00533	9609.38	0.005	9609.38	0.00933	9609.38	0.00767
9628.91	0.004	9628.91	0.00767	9628.91	0.006	9628.91	0.009
9648.44	0.00467	9648.44	0.00867	9648.44	0.00733	9648.44	0.008
9667.97	0.00367	9667.97	0.00433	9667.97	0.00733	9667.97	0.00867
9687.5	0.00667	9687.5	0.005	9687.5	0.00433	9687.5	0.006
9707.03	0.009	9707.03	0.006	9707.03	0.00767	9707.03	0.00833
9726.56	0.00533	9726.56	0.00733	9726.56	0.007	9726.56	0.00833
9746.09	0.007	9746.09	0.008	9746.09	0.00867	9746.09	0.00767
9765.62	0.00633	9765.62	0.00733	9765.62	0.011	9765.62	0.007
9785.16	0.00533	9785.16	0.00867	9785.16	0.00667	9785.16	0.00733
9804.69	0.00667	9804.69	0.00733	9804.69	0.00933	9804.69	0.007
9824.22	0.00467	9824.22	0.00567	9824.22	0.00867	9824.22	0.00533
9843.75	0.00633	9843.75	0.00733	9843.75	0.009	9843.75	0.00333
9863.28	0.00367	9863.28	0.005	9863.28	0.01	9863.28	0.00767
9882.81	0.00533	9882.81	0.006	9882.81	0.011	9882.81	0.00933
9902.34	0.007	9902.34	0.007	9902.34	0.00933	9902.34	0.006
9921.88	0.00533	9921.88	0.00733	9921.88	0.00767	9921.88	0.009
9941.41	0.00533	9941.41	0.00667	9941.41	0.00733	9941.41	0.00633
9960.94	0.006	9960.94	0.00567	9960.94	0.00967	9960.94	0.00633
9980.47	0.004	9980.47	0.00567	9980.47	0.007	9980.47	0.00567
10000	0.00767	10000	0.00767	10000	0.00667	10000	0.00633
10019.5	0.00467	10019.5	0.004	10019.5	0.00767	10019.5	0.01067
10039.1	0.00567	10039.1	0.007	10039.1	0.00867	10039.1	0.006
10058.6	0.00533	10058.6	0.00767	10058.6	0.01	10058.6	0.00967
10078.1	0.00633	10078.1	0.00733	10078.1	0.01133	10078.1	0.007
10097.7	0.00567	10097.7	0.007	10097.7	0.006	10097.7	0.009
10117.2	0.00533	10117.2	0.00633	10117.2	0.00633	10117.2	0.00667
10136.7	0.007	10136.7	0.005	10136.7	0.00667	10136.7	0.009
10156.2	0.00733	10156.2	0.007	10156.2	0.00867	10156.2	0.00767
10175.8	0.00367	10175.8	0.007	10175.8	0.00733	10175.8	0.009
10195.3	0.005	10195.3	0.00567	10195.3	0.01167	10195.3	0.00833
10214.8	0.00633	10214.8	0.00833	10214.8	0.00667	10214.8	0.006
10234.4	0.00733	10234.4	0.00733	10234.4	0.00867	10234.4	0.005
10253.9	0.006	10253.9	0.00633	10253.9	0.01067	10253.9	0.00867
10273.4	0.00533	10273.4	0.007	10273.4	0.008	10273.4	0.00767
10293	0.00233	10293	0.00467	10293	0.00867	10293	0.00833
10312.5	0.00667	10312.5	0.01	10312.5	0.00667	10312.5	0.011
10332	0.00333	10332	0.00933	10332	0.012	10332	0.01067
10351.6	0.00333	10351.6	0.008	10351.6	0.00733	10351.6	0.008
10371.1	0.00767	10371.1	0.008	10371.1	0.008	10371.1	0.00633
10390.6	0.003	10390.6	0.006	10390.6	0.01	10390.6	0.00833
10410.2	0.00267	10410.2	0.006	10410.2	0.008	10410.2	0.006
10429.7	0.006	10429.7	0.00567	10429.7	0.007	10429.7	0.00867
10449.2	0.00333	10449.2	0.006	10449.2	0.00867	10449.2	0.00867
10468.8	0.00467	10468.8	0.007	10468.8	0.008	10468.8	0.01
10488.3	0.00667	10488.3	0.009	10488.3	0.007	10488.3	0.01067
10507.8	0.00467	10507.8	0.006	10507.8	0.003	10507.8	0.006
10527.3	0.00467	10527.3	0.00667	10527.3	0.00867	10527.3	0.00633
10546.9	0.00367	10546.9	0.00733	10546.9	0.009	10546.9	0.00733
10566.4	0.00467	10566.4	0.00767	10566.4	0.00567	10566.4	0.008
10585.9	0.00567	10585.9	0.006	10585.9	0.00833	10585.9	0.007
10605.5	0.00367	10605.5	0.00733	10605.5	0.00933	10605.5	0.00533
10625	0.00667	10625	0.006	10625	0.01033	10625	0.00667
10644.5	0.00367	10644.5	0.00667	10644.5	0.00733	10644.5	0.00933
10664.1	0.00467	10664.1	0.00633	10664.1	0.00967	10664.1	0.006
10683.6	0.005	10683.6	0.006	10683.6	0.00767	10683.6	0.00467
10703.1	0.00567	10703.1	0.00733	10703.1	0.008	10703.1	0.008
10722.7	0.00633	10722.7	0.00767	10722.7	0.00533	10722.7	0.00767
10742.2	0.00467	10742.2	0.007	10742.2	0.00933	10742.2	0.00833
10761.7	0.004	10761.7	0.00567	10761.7	0.00933	10761.7	0.00667
10781.2	0.00533	10781.2	0.00633	10781.2	0.008	10781.2	0.00733
10800.8	0.005	10800.8	0.006	10800.8	0.005	10800.8	0.00767
10820.3	0.00467	10820.3	0.00867	10820.3	0.00733	10820.3	0.006
10839.8	0.00367	10839.8	0.00567	10839.8	0.007	10839.8	0.00967
10859.4	0.005	10859.4	0.01	10859.4	0.00867	10859.4	0.00967
10878.9	0.007	10878.9	0.009	10878.9	0.00633	10878.9	0.00767
10898.4	0.00433	10898.4	0.005	10898.4	0.01033	10898.4	0.00833
10918	0.003	10918	0.006	10918	0.00767	10918	0.00567
10937.5	0.005	10937.5	0.00533	10937.5	0.00767	10937.5	0.00533
10957	0.00467	10957	0.00567	10957	0.01033	10957	0.00733
10976.6	0.00433	10976.6	0.00633	10976.6	0.007	10976.6	0.006
10996.1	0.00467	10996.1	0.005	10996.1	0.00967	10996.1	0.00967
11015.6	0.00567	11015.6	0.009	11015.6	0.009	11015.6	0.00733
11035.2	0.00467	11035.2	0.006	11035.2	0.007	11035.2	0.00667
11054.7	0.00433	11054.7	0.00967	11054.7	0.009	11054.7	0.00767
11074.2	0.003	11074.2	0.00733	11074.2	0.006	11074.2	0.00633
11093.8	0.00267	11093.8	0.00467	11093.8	0.00733	11093.8	0.00733
11113.3	0.00267	11113.3	0.00733	11113.3	0.01033	11113.3	0.00633
11132.8	0.00767	11132.8	0.00833	11132.8	0.00733	11132.8	0.008
11152.3	0.004	11152.3	0.004	11152.3	0.00967	11152.3	0.00767
11171.9	0.005	11171.9	0.00933	11171.9	0.007	11171.9	0.00833
11191.4	0.00567	11191.4	0.008	11191.4	0.00967	11191.4	0.00833
11210.9	0.00667	11210.9	0.00767	11210.9	0.008	11210.9	0.00733
11230.5	0.00233	11230.5	0.00733	11230.5	0.007	11230.5	0.00533
11250	0.005	11250	0.00567	11250	0.00833	11250	0.007
11269.5	0.00433	11269.5	0.00833	11269.5	0.00933	11269.5	0.01067
11289.1	0.00367	11289.1	0.006	11289.1	0.00833	11289.1	0.00667
11308.6	0.00733	11308.6	0.00467	11308.6	0.006	11308.6	0.00633
11328.1	0.005	11328.1	0.00733	11328.1	0.009	11328.1	0.00767
11347.7	0.004	11347.7	0.006	11347.7	0.00667	11347.7	0.00867
11367.2	0.005	11367.2	0.00833	11367.2	0.00967	11367.2	0.006
11386.7	0.00467	11386.7	0.008	11386.7	0.00933	11386.7	0.00733
11406.2	0.00267	11406.2	0.00467	11406.2	0.00867	11406.2	0.00667
11425.8	0.00133	11425.8	0.00767	11425.8	0.00667	11425.8	0.007
11445.3	0.00333	11445.3	0.00633	11445.3	0.006	11445.3	0.00533
11464.8	0.003	11464.8	0.005	11464.8	0.00567	11464.8	0.00833
11484.4	0.00533	11484.4	0.005	11484.4	0.006	11484.4	0.00867
11503.9	0.00467	11503.9	0.00533	11503.9	0.00733	11503.9	0.009
11523.4	0.005	11523.4	0.00467	11523.4	0.007	11523.4	0.005
11543	0.004	11543	0.00433	11543	0.00867	11543	0.009
11562.5	0.00467	11562.5	0.00567	11562.5	0.006	11562.5	0.008
11582	0.00533	11582	0.00967	11582	0.00733	11582	0.008
11601.6	0.00367	11601.6	0.00533	11601.6	0.006	11601.6	0.00767
11621.1	0.00467	11621.1	0.006	11621.1	0.006	11621.1	0.00633
11640.6	0.004	11640.6	0.00533	11640.6	0.007	11640.6	0.00767
11660.2	0.00567	11660.2	0.005	11660.2	0.007	11660.2	0.00733
11679.7	0.006	11679.7	0.00867	11679.7	0.009	11679.7	0.008
11699.2	0.00433	11699.2	0.00633	11699.2	0.00567	11699.2	0.00567
11718.8	0.00367	11718.8	0.00667	11718.8	0.00667	11718.8	0.00767
11738.3	0.00467	11738.3	0.00567	11738.3	0.00667	11738.3	0.00967
11757.8	0.00467	11757.8	0.008	11757.8	0.00467	11757.8	0.008
11777.3	0.00467	11777.3	0.00533	11777.3	0.00633	11777.3	0.008
11796.9	0.003	11796.9	0.005	11796.9	0.00767	11796.9	0.00767
11816.4	0.00367	11816.4	0.00433	11816.4	0.00767	11816.4	0.007
11835.9	0.005	11835.9	0.00467	11835.9	0.008	11835.9	0.007
11855.5	0.00367	11855.5	0.00533	11855.5	0.007	11855.5	0.006
11875	0.00533	11875	0.005	11875	0.00967	11875	0.00667
11894.5	0.003	11894.5	0.006	11894.5	0.008	11894.5	0.01133
11914.1	0.005	11914.1	0.00567	11914.1	0.006	11914.1	0.00667
11933.6	0.006	11933.6	0.00567	11933.6	0.00433	11933.6	0.005
11953.1	0.00567	11953.1	0.00733	11953.1	0.00767	11953.1	0.005
11972.7	0.00533	11972.7	0.007	11972.7	0.009	11972.7	0.005
11992.2	0.00333	11992.2	0.00667	11992.2	0.009	11992.2	0.00933
12011.7	0.00333	12011.7	0.005	12011.7	0.008	12011.7	0.00333
12031.2	0.00467	12031.2	0.007	12031.2	0.00767	12031.2	0.00633
12050.8	0.004	12050.8	0.00533	12050.8	0.008	12050.8	0.00733
12070.3	0.003	12070.3	0.00433	12070.3	0.006	12070.3	0.00833
12089.8	0.003	12089.8	0.00667	12089.8	0.00667	12089.8	0.00833
12109.4	0.00567	12109.4	0.00733	12109.4	0.00567	12109.4	0.00767
12128.9	0.00267	12128.9	0.00567	12128.9	0.00667	12128.9	0.008
12148.4	0.004	12148.4	0.006	12148.4	0.00667	12148.4	0.00667
12168	0.00467	12168	0.00733	12168	0.00633	12168	0.00767
12187.5	0.00167	12187.5	0.007	12187.5	0.00867	12187.5	0.009
12207	0.00333	12207	0.005	12207	0.00633	12207	0.00767
12226.6	0.004	12226.6	0.006	12226.6	0.00767	12226.6	0.00767
12246.1	0.006	12246.1	0.00467	12246.1	0.00567	12246.1	0.00633
12265.6	0.00333	12265.6	0.00567	12265.6	0.00867	12265.6	0.00767
12285.2	0.003	12285.2	0.007	12285.2	0.00733	12285.2	0.008
12304.7	0.00633	12304.7	0.00767	12304.7	0.006	12304.7	0.00733
12324.2	0.00467	12324.2	0.00567	12324.2	0.00733	12324.2	0.00933
12343.8	0.00267	12343.8	0.00367	12343.8	0.007	12343.8	0.008
12363.3	0.005	12363.3	0.00433	12363.3	0.00667	12363.3	0.01
12382.8	0.005	12382.8	0.007	12382.8	0.007	12382.8	0.00967
12402.3	0.00433	12402.3	0.00633	12402.3	0.00833	12402.3	0.01067
12421.9	0.00267	12421.9	0.00667	12421.9	0.006	12421.9	0.006
12441.4	0.00567	12441.4	0.004	12441.4	0.01	12441.4	0.00733
12460.9	0.00333	12460.9	0.00667	12460.9	0.00633	12460.9	0.00933
12480.5	0.00567	12480.5	0.00633	12480.5	0.00733	12480.5	0.00967
12500	0.00433	12500	0.007	12500	0.005	12500	0.00633
12519.5	0.00433	12519.5	0.00433	12519.5	0.005	12519.5	0.006
12539.1	0.00567	12539.1	0.00633	12539.1	0.005	12539.1	0.00567
12558.6	0.00333	12558.6	0.00467	12558.6	0.008	12558.6	0.008
12578.1	0.00533	12578.1	0.00767	12578.1	0.00667	12578.1	0.00767
12597.7	0.00433	12597.7	0.00533	12597.7	0.006	12597.7	0.005
12617.2	0.004	12617.2	0.009	12617.2	0.008	12617.2	0.00733
12636.7	0.005	12636.7	0.00567	12636.7	0.00767	12636.7	0.008
12656.2	0.005	12656.2	0.00533	12656.2	0.005	12656.2	0.00667
12675.8	0.00467	12675.8	0.00667	12675.8	0.00867	12675.8	0.008
12695.3	0.00367	12695.3	0.00533	12695.3	0.00667	12695.3	0.00733
12714.8	0.00267	12714.8	0.00767	12714.8	0.00633	12714.8	0.006
12734.4	0.006	12734.4	0.00533	12734.4	0.009	12734.4	0.00967
12753.9	0.00633	12753.9	0.009	12753.9	0.00767	12753.9	0.009
12773.4	0.003	12773.4	0.006	12773.4	0.00567	12773.4	0.00767
12793	0.00467	12793	0.00433	12793	0.00633	12793	0.00767
12812.5	0.00467	12812.5	0.00433	12812.5	0.00733	12812.5	0.00633
12832	0.00333	12832	0.005	12832	0.00967	12832	0.00533
12851.6	0.00333	12851.6	0.007	12851.6	0.00633	12851.6	0.00667
12871.1	0.00267	12871.1	0.01	12871.1	0.00733	12871.1	0.01133
12890.6	0.00567	12890.6	0.004	12890.6	0.008	12890.6	0.01
12910.2	0.005	12910.2	0.00767	12910.2	0.006	12910.2	0.009
12929.7	0.00633	12929.7	0.003	12929.7	0.006	12929.7	0.008
12949.2	0.003	12949.2	0.00733	12949.2	0.007	12949.2	0.006
12968.8	0.004	12968.8	0.00633	12968.8	0.00933	12968.8	0.00867
12988.3	0.003	12988.3	0.00733	12988.3	0.00633	12988.3	0.00567
13007.8	0.00433	13007.8	0.006	13007.8	0.006	13007.8	0.00533
13027.3	0.00233	13027.3	0.00733	13027.3	0.008	13027.3	0.00833
13046.9	0.006	13046.9	0.00567	13046.9	0.00633	13046.9	0.00767
13066.4	0.00467	13066.4	0.00467	13066.4	0.00733	13066.4	0.00767
13085.9	0.00333	13085.9	0.00433	13085.9	0.01	13085.9	0.00833
13105.5	0.00433	13105.5	0.00633	13105.5	0.01	13105.5	0.007
13125	0.004	13125	0.007	13125	0.00733	13125	0.00733
13144.5	0.00667	13144.5	0.004	13144.5	0.00867	13144.5	0.005
13164.1	0.003	13164.1	0.00533	13164.1	0.00533	13164.1	0.00567
13183.6	0.00433	13183.6	0.00567	13183.6	0.00967	13183.6	0.00833
13203.1	0.00333	13203.1	0.005	13203.1	0.00733	13203.1	0.009
13222.7	0.004	13222.7	0.00267	13222.7	0.008	13222.7	0.00933
13242.2	0.00367	13242.2	0.00433	13242.2	0.00567	13242.2	0.00833
13261.7	0.00333	13261.7	0.00767	13261.7	0.01167	13261.7	0.005
13281.2	0.00267	13281.2	0.00433	13281.2	0.007	13281.2	0.00967
13300.8	0.003	13300.8	0.00567	13300.8	0.009	13300.8	0.00833
13320.3	0.002	13320.3	0.00867	13320.3	0.007	13320.3	0.00933
13339.8	0.00433	13339.8	0.00733	13339.8	0.008	13339.8	0.00633
13359.4	0.00233	13359.4	0.006	13359.4	0.00867	13359.4	0.006
13378.9	0.00133	13378.9	0.00533	13378.9	0.00867	13378.9	0.00833
13398.4	0.00567	13398.4	0.009	13398.4	0.00633	13398.4	0.00767
13418	0.00433	13418	0.00633	13418	0.00633	13418	0.007
13437.5	0.004	13437.5	0.00767	13437.5	0.00733	13437.5	0.00633
13457	0.004	13457	0.004	13457	0.01033	13457	0.00667
13476.6	0.004	13476.6	0.00733	13476.6	0.00667	13476.6	0.007
13496.1	0.00467	13496.1	0.01033	13496.1	0.00933	13496.1	0.00967
13515.6	0.003	13515.6	0.00567	13515.6	0.00933	13515.6	0.00767
13535.2	0.004	13535.2	0.00567	13535.2	0.00533	13535.2	0.00967
13554.7	0.004	13554.7	0.00333	13554.7	0.00867	13554.7	0.006
13574.2	0.00367	13574.2	0.002	13574.2	0.00867	13574.2	0.00667
13593.8	0.004	13593.8	0.00667	13593.8	0.00733	13593.8	0.00767
13613.3	0.00433	13613.3	0.00533	13613.3	0.009	13613.3	0.005
13632.8	0.004	13632.8	0.00467	13632.8	0.00667	13632.8	0.00833
13652.3	0.003	13652.3	0.006	13652.3	0.009	13652.3	0.00733
13671.9	0.003	13671.9	0.005	13671.9	0.008	13671.9	0.008
13691.4	0.004	13691.4	0.00633	13691.4	0.00833	13691.4	0.008
13710.9	0.00533	13710.9	0.00467	13710.9	0.009	13710.9	0.009
13730.5	0.00533	13730.5	0.00633	13730.5	0.00567	13730.5	0.00867
13750	0.00433	13750	0.004	13750	0.00533	13750	0.00633
13769.5	0.004	13769.5	0.00533	13769.5	0.00567	13769.5	0.01133
13789.1	0.00233	13789.1	0.00667	13789.1	0.00733	13789.1	0.00867
13808.6	0.00133	13808.6	0.00667	13808.6	0.00467	13808.6	0.006
13828.1	0.00233	13828.1	0.00633	13828.1	0.007	13828.1	0.00867
13847.7	0.00267	13847.7	0.00767	13847.7	0.007	13847.7	0.008
13867.2	0.00467	13867.2	0.005	13867.2	0.011	13867.2	0.00933
13886.7	0.00367	13886.7	0.008	13886.7	0.00633	13886.7	0.00667
13906.2	0.00433	13906.2	0.00733	13906.2	0.00433	13906.2	0.00933
13925.8	0.00367	13925.8	0.004	13925.8	0.005	13925.8	0.00533
13945.3	0.00633	13945.3	0.005	13945.3	0.006	13945.3	0.007
13964.8	0.00233	13964.8	0.007	13964.8	0.007	13964.8	0.00833
13984.4	0.00267	13984.4	0.00533	13984.4	0.008	13984.4	0.00533
14003.9	0.00333	14003.9	0.00667	14003.9	0.00667	14003.9	0.008
14023.4	0.004	14023.4	0.00633	14023.4	0.00567	14023.4	0.00567
14043	0.003	14043	0.00433	14043	0.00633	14043	0.006
14062.5	0.003	14062.5	0.00433	14062.5	0.00567	14062.5	0.00733
14082	0.00233	14082	0.00633	14082	0.006	14082	0.00933
14101.6	0.00167	14101.6	0.004	14101.6	0.00733	14101.6	0.00733
14121.1	0.00733	14121.1	0.005	14121.1	0.009	14121.1	0.00567
14140.6	0.00467	14140.6	0.00567	14140.6	0.006	14140.6	0.00667
14160.2	0.00367	14160.2	0.005	14160.2	0.00633	14160.2	0.00867
14179.7	0.00233	14179.7	0.00567	14179.7	0.00867	14179.7	0.00967
14199.2	0.004	14199.2	0.00533	14199.2	0.00733	14199.2	0.00633
14218.8	0.00267	14218.8	0.006	14218.8	0.00667	14218.8	0.008
14238.3	0.00433	14238.3	0.005	14238.3	0.005	14238.3	0.00767
14257.8	0.00133	14257.8	0.005	14257.8	0.009	14257.8	0.00767
14277.3	0.00333	14277.3	0.007	14277.3	0.00567	14277.3	0.009
14296.9	0.00433	14296.9	0.006	14296.9	0.005	14296.9	0.01
14316.4	0.00467	14316.4	0.00467	14316.4	0.00933	14316.4	0.00667
14335.9	0.00433	14335.9	0.004	14335.9	0.01	14335.9	0.008
14355.5	0.00333	14355.5	0.00633	14355.5	0.008	14355.5	0.007
14375	0.00367	14375	0.005	14375	0.009	14375	0.006
14394.5	0.00267	14394.5	0.00733	14394.5	0.00633	14394.5	0.00567
14414.1	0.004	14414.1	0.00433	14414.1	0.00767	14414.1	0.00867
14433.6	0.00367	14433.6	0.00567	14433.6	0.008	14433.6	0.008
14453.1	0.00333	14453.1	0.004	14453.1	0.008	14453.1	0.00467
14472.7	0.00367	14472.7	0.00433	14472.7	0.01	14472.7	0.00767
14492.2	0.00333	14492.2	0.00767	14492.2	0.00733	14492.2	0.00567
14511.7	0.00367	14511.7	0.00367	14511.7	0.00733	14511.7	0.007
14531.2	0.00267	14531.2	0.00433	14531.2	0.00667	14531.2	0.00933
14550.8	0.00367	14550.8	0.00667	14550.8	0.00733	14550.8	0.00633
14570.3	0.00267	14570.3	0.00633	14570.3	0.00767	14570.3	0.00667
14589.8	0.004	14589.8	0.00467	14589.8	0.00667	14589.8	0.00667
14609.4	0.00233	14609.4	0.005	14609.4	0.005	14609.4	0.007
14628.9	0.003	14628.9	0.00633	14628.9	0.01033	14628.9	0.00433
14648.4	0.00333	14648.4	0.00367	14648.4	0.007	14648.4	0.00667
14668	0.00167	14668	0.006	14668	0.00533	14668	0.00567
14687.5	0.00467	14687.5	0.00733	14687.5	0.006	14687.5	0.008
14707	0.00267	14707	0.00733	14707	0.008	14707	0.005
14726.6	0.00567	14726.6	0.00267	14726.6	0.006	14726.6	0.00567
14746.1	0.005	14746.1	0.00467	14746.1	0.00767	14746.1	0.00833
14765.6	0.003	14765.6	0.00333	14765.6	0.008	14765.6	0.01
14785.2	0.003	14785.2	0.004	14785.2	0.00767	14785.2	0.00567
14804.7	0.00467	14804.7	0.00633	14804.7	0.01267	14804.7	0.008
14824.2	0.004	14824.2	0.00367	14824.2	0.006	14824.2	0.007
14843.8	0.004	14843.8	0.005	14843.8	0.00767	14843.8	0.005
14863.3	0.00333	14863.3	0.003	14863.3	0.00767	14863.3	0.00567
14882.8	0.00367	14882.8	0.00467	14882.8	0.006	14882.8	0.00933
14902.3	0.004	14902.3	0.00433	14902.3	0.00467	14902.3	0.00633
14921.9	0.00433	14921.9	0.00467	14921.9	0.009	14921.9	0.00733
14941.4	0.005	14941.4	0.00133	14941.4	0.00767	14941.4	0.00667
14960.9	0.00267	14960.9	0.006	14960.9	0.00533	14960.9	0.00933
14980.5	0.00433	14980.5	0.008	14980.5	0.005	14980.5	0.00733
15000	0.00233	15000	0.00567	15000	0.008	15000	0.00733
15019.5	0.00333	15019.5	0.005	15019.5	0.00633	15019.5	0.00633
15039.1	0.003	15039.1	0.00433	15039.1	0.00567	15039.1	0.005
15058.6	0.00333	15058.6	0.004	15058.6	0.00867	15058.6	0.007
15078.1	0.004	15078.1	0.00567	15078.1	0.006	15078.1	0.00833
15097.7	0.00667	15097.7	0.00567	15097.7	0.00867	15097.7	0.00833
15117.2	0.003	15117.2	0.00467	15117.2	0.00667	15117.2	0.00767
15136.7	0.005	15136.7	0.00533	15136.7	0.01067	15136.7	0.00933
15156.2	0.00533	15156.2	0.00667	15156.2	0.00633	15156.2	0.008
15175.8	0.005	15175.8	0.00667	15175.8	0.00767	15175.8	0.00867
15195.3	0.00467	15195.3	0.009	15195.3	0.00633	15195.3	0.00733
15214.8	0.00133	15214.8	0.005	15214.8	0.00733	15214.8	0.01033
15234.4	0.00333	15234.4	0.005	15234.4	0.00667	15234.4	0.007
15253.9	0.003	15253.9	0.00567	15253.9	0.00633	15253.9	0.008
15273.4	0.00167	15273.4	0.00667	15273.4	0.006	15273.4	0.007
15293	0.00367	15293	0.009	15293	0.006	15293	0.01033
15312.5	0.001	15312.5	0.005	15312.5	0.00667	15312.5	0.00567
15332	0.005	15332	0.00433	15332	0.00633	15332	0.00633
15351.6	0.00167	15351.6	0.00467	15351.6	0.00767	15351.6	0.00633
15371.1	0.003	15371.1	0.003	15371.1	0.00567	15371.1	0.00533
15390.6	0.005	15390.6	0.008	15390.6	0.00667	15390.6	0.00667
15410.2	0.00533	15410.2	0.00733	15410.2	0.006	15410.2	0.00667
15429.7	0.00267	15429.7	0.00833	15429.7	0.00567	15429.7	0.00667
15449.2	0.00367	15449.2	0.00433	15449.2	0.00967	15449.2	0.008
15468.8	0.006	15468.8	0.00933	15468.8	0.00533	15468.8	0.008
15488.3	0.00633	15488.3	0.005	15488.3	0.00733	15488.3	0.00733
15507.8	0.00267	15507.8	0.00833	15507.8	0.009	15507.8	0.008
15527.3	0.00267	15527.3	0.00567	15527.3	0.00667	15527.3	0.006
15546.9	0.004	15546.9	0.00267	15546.9	0.007	15546.9	0.00567
15566.4	0.001	15566.4	0.005	15566.4	0.008	15566.4	0.008
15585.9	0.00533	15585.9	0.00433	15585.9	0.008	15585.9	0.008
15605.5	0.00467	15605.5	0.00633	15605.5	0.006	15605.5	0.00733
15625	0.00333	15625	0.003	15625	0.00433	15625	0.00633
15644.5	0.00233	15644.5	0.00567	15644.5	0.00867	15644.5	0.005
15664.1	0.00367	15664.1	0.004	15664.1	0.00567	15664.1	0.00867
15683.6	0.00433	15683.6	0.00433	15683.6	0.00667	15683.6	0.007
15703.1	0.00567	15703.1	0.00667	15703.1	0.006	15703.1	0.007
15722.7	0.00467	15722.7	0.00533	15722.7	0.008	15722.7	0.008
15742.2	0.00333	15742.2	0.00633	15742.2	0.00667	15742.2	0.006
15761.7	0.00533	15761.7	0.00467	15761.7	0.00633	15761.7	0.006
15781.2	0.005	15781.2	0.004	15781.2	0.00433	15781.2	0.00867
15800.8	0.00367	15800.8	0.007	15800.8	0.01	15800.8	0.00767
15820.3	0.003	15820.3	0.00567	15820.3	0.00733	15820.3	0.00867
15839.8	0.00367	15839.8	0.00333	15839.8	0.00867	15839.8	0.007
15859.4	0.006	15859.4	0.00467	15859.4	0.006	15859.4	0.00633
15878.9	0.00367	15878.9	0.00567	15878.9	0.005	15878.9	0.005
15898.4	0.00367	15898.4	0.00467	15898.4	0.00367	15898.4	0.00567
15918	0.00267	15918	0.00533	15918	0.00733	15918	0.00533
15937.5	0.003	15937.5	0.00467	15937.5	0.01	15937.5	0.00867
15957	0.00367	15957	0.00633	15957	0.00633	15957	0.00667
15976.6	0.00233	15976.6	0.005	15976.6	0.00733	15976.6	0.00433
15996.1	0.00367	15996.1	0.003	15996.1	0.00767	15996.1	0.00867
16015.6	0.00433	16015.6	0.00367	16015.6	0.007	16015.6	0.00533
16035.2	0.004	16035.2	0.00567	16035.2	0.00933	16035.2	0.00767
16054.7	0.00333	16054.7	0.00567	16054.7	0.00667	16054.7	0.00667
16074.2	0.005	16074.2	0.005	16074.2	0.009	16074.2	0.00867
16093.8	0.00167	16093.8	0.003	16093.8	0.00733	16093.8	0.00767
16113.3	0.00233	16113.3	0.00633	16113.3	0.007	16113.3	0.007
16132.8	0.005	16132.8	0.003	16132.8	0.00867	16132.8	0.007
16152.3	0.004	16152.3	0.006	16152.3	0.00833	16152.3	0.009
16171.9	0.00233	16171.9	0.004	16171.9	0.00867	16171.9	0.009
16191.4	0.003	16191.4	0.005	16191.4	0.00533	16191.4	0.01
16210.9	0.00333	16210.9	0.00367	16210.9	0.00667	16210.9	0.006
16230.5	0.00367	16230.5	0.00467	16230.5	0.006	16230.5	0.01033
16250	0.00267	16250	0.00367	16250	0.00867	16250	0.00833
16269.5	0.00267	16269.5	0.00633	16269.5	0.00733	16269.5	0.00933
16289.1	0.004	16289.1	0.006	16289.1	0.009	16289.1	0.006
16308.6	0.00367	16308.6	0.00433	16308.6	0.006	16308.6	0.00633
16328.1	0.00433	16328.1	0.003	16328.1	0.00633	16328.1	0.00833
16347.7	0.000333333	16347.7	0.00667	16347.7	0.00867	16347.7	0.00833
16367.2	0.00233	16367.2	0.00567	16367.2	0.00633	16367.2	0.009
16386.7	0.00367	16386.7	0.004	16386.7	0.00433	16386.7	0.00433
16406.2	0.003	16406.2	0.005	16406.2	0.006	16406.2	0.00667
16425.8	0.00267	16425.8	0.008	16425.8	0.008	16425.8	0.00767
16445.3	0.00567	16445.3	0.004	16445.3	0.00633	16445.3	0.00667
16464.8	0.00267	16464.8	0.004	16464.8	0.005	16464.8	0.00467
16484.4	0.00467	16484.4	0.00667	16484.4	0.01033	16484.4	0.007
16503.9	0.004	16503.9	0.00267	16503.9	0.007	16503.9	0.006
16523.4	0.003	16523.4	0.006	16523.4	0.00833	16523.4	0.006
16543	0.00267	16543	0.00667	16543	0.00467	16543	0.00767
16562.5	0.00267	16562.5	0.00667	16562.5	0.00733	16562.5	0.00367
16582	0.004	16582	0.006	16582	0.005	16582	0.00767
16601.6	0.00333	16601.6	0.004	16601.6	0.00633	16601.6	0.00667
16621.1	0.00267	16621.1	0.005	16621.1	0.005	16621.1	0.00667
16640.6	0.00367	16640.6	0.00567	16640.6	0.00967	16640.6	0.00733
16660.2	0.00333	16660.2	0.00533	16660.2	0.00533	16660.2	0.004
16679.7	0.00533	16679.7	0.00467	16679.7	0.00867	16679.7	0.007
16699.2	0.00333	16699.2	0.006	16699.2	0.00767	16699.2	0.007
16718.8	0.004	16718.8	0.005	16718.8	0.006	16718.8	0.008
16738.3	0.004	16738.3	0.00133	16738.3	0.00467	16738.3	0.00733
16757.8	0.002	16757.8	0.00767	16757.8	0.00533	16757.8	0.004
16777.3	0.002	16777.3	0.00467	16777.3	0.00533	16777.3	0.00767
16796.9	0.003	16796.9	0.003	16796.9	0.00833	16796.9	0.00767
16816.4	0.00367	16816.4	0.00433	16816.4	0.00867	16816.4	0.008
16835.9	0.00167	16835.9	0.005	16835.9	0.00833	16835.9	0.00867
16855.5	0.00267	16855.5	0.00433	16855.5	0.00633	16855.5	0.00433
16875	0.00567	16875	0.00533	16875	0.007	16875	0.00767
16894.5	0.00433	16894.5	0.00333	16894.5	0.00533	16894.5	0.00833
16914.1	0.00267	16914.1	0.006	16914.1	0.00633	16914.1	0.00933
16933.6	0.00333	16933.6	0.00533	16933.6	0.00667	16933.6	0.008
16953.1	0.00233	16953.1	0.00433	16953.1	0.008	16953.1	0.00567
16972.7	0.003	16972.7	0.00633	16972.7	0.007	16972.7	0.01
16992.2	0.003	16992.2	0.005	16992.2	0.008	16992.2	0.007
17011.7	0.00333	17011.7	0.004	17011.7	0.01033	17011.7	0.00433
17031.2	0.00467	17031.2	0.00533	17031.2	0.01	17031.2	0.01
17050.8	0.003	17050.8	0.005	17050.8	0.00933	17050.8	0.00467
17070.3	0.003	17070.3	0.00567	17070.3	0.00667	17070.3	0.00733
17089.8	0.00467	17089.8	0.005	17089.8	0.00933	17089.8	0.00867
17109.4	0.00533	17109.4	0.004	17109.4	0.00967	17109.4	0.00667
17128.9	0.003	17128.9	0.00467	17128.9	0.006	17128.9	0.005
17148.4	0.00267	17148.4	0.00633	17148.4	0.01167	17148.4	0.00667
17168	0.00233	17168	0.00467	17168	0.006	17168	0.00867
17187.5	0.003	17187.5	0.00633	17187.5	0.00967	17187.5	0.00767
17207	0.00233	17207	0.00533	17207	0.00567	17207	0.00867
17226.6	0.004	17226.6	0.00467	17226.6	0.00333	17226.6	0.01
17246.1	0.003	17246.1	0.00333	17246.1	0.00533	17246.1	0.007
17265.6	0.003	17265.6	0.00733	17265.6	0.00867	17265.6	0.00733
17285.2	0.00267	17285.2	0.00433	17285.2	0.006	17285.2	0.009
17304.7	0.00267	17304.7	0.004	17304.7	0.008	17304.7	0.006
17324.2	0.00533	17324.2	0.00533	17324.2	0.00667	17324.2	0.00667
17343.8	0.003	17343.8	0.00467	17343.8	0.00733	17343.8	0.00767
17363.3	0.00367	17363.3	0.00533	17363.3	0.007	17363.3	0.00833
17382.8	0.00533	17382.8	0.00367	17382.8	0.00767	17382.8	0.00767
17402.3	0.00167	17402.3	0.004	17402.3	0.00633	17402.3	0.005
17421.9	0.001	17421.9	0.00367	17421.9	0.00667	17421.9	0.009
17441.4	0.003	17441.4	0.00667	17441.4	0.006	17441.4	0.00467
17460.9	0.00233	17460.9	0.00533	17460.9	0.00567	17460.9	0.01
17480.5	0.00333	17480.5	0.00633	17480.5	0.00733	17480.5	0.006
17500	0.00267	17500	0.00567	17500	0.00633	17500	0.00767
17519.5	0.000666667	17519.5	0.00533	17519.5	0.00667	17519.5	0.00733
17539.1	0.00433	17539.1	0.006	17539.1	0.00733	17539.1	0.004
17558.6	0.00167	17558.6	0.00433	17558.6	0.00567	17558.6	0.00467
17578.1	0.00333	17578.1	0.003	17578.1	0.008	17578.1	0.00667
17597.7	0.004	17597.7	0.00733	17597.7	0.00467	17597.7	0.00567
17617.2	0.00433	17617.2	0.00467	17617.2	0.006	17617.2	0.00767
17636.7	0.002	17636.7	0.00633	17636.7	0.00667	17636.7	0.008
17656.2	0.00267	17656.2	0.00533	17656.2	0.00567	17656.2	0.00367
17675.8	0.003	17675.8	0.004	17675.8	0.005	17675.8	0.00733
17695.3	0.004	17695.3	0.00467	17695.3	0.00367	17695.3	0.00633
17714.8	0.00333	17714.8	0.00533	17714.8	0.00967	17714.8	0.00733
17734.4	0.00533	17734.4	0.005	17734.4	0.008	17734.4	0.008
17753.9	0.00233	17753.9	0.006	17753.9	0.00567	17753.9	0.006
17773.4	0.00233	17773.4	0.007	17773.4	0.006	17773.4	0.00833
17793	0.00333	17793	0.00533	17793	0.00633	17793	0.00433
17812.5	0.00233	17812.5	0.00667	17812.5	0.011	17812.5	0.00667
17832	0.00233	17832	0.00367	17832	0.00667	17832	0.00933
17851.6	0.00333	17851.6	0.00633	17851.6	0.00533	17851.6	0.00733
17871.1	0.00333	17871.1	0.00433	17871.1	0.00867	17871.1	0.009
17890.6	0.002	17890.6	0.00533	17890.6	0.00367	17890.6	0.00533
17910.2	0.004	17910.2	0.00467	17910.2	0.00533	17910.2	0.00633
17929.7	0.00333	17929.7	0.00367	17929.7	0.007	17929.7	0.00733
17949.2	0.003	17949.2	0.00533	17949.2	0.00533	17949.2	0.00467
17968.8	0.002	17968.8	0.00333	17968.8	0.00667	17968.8	0.00567
17988.3	0.005	17988.3	0.00633	17988.3	0.008	17988.3	0.009
18007.8	0.003	18007.8	0.00333	18007.8	0.007	18007.8	0.007
18027.3	0.00267	18027.3	0.002	18027.3	0.00567	18027.3	0.008
18046.9	0.002	18046.9	0.003	18046.9	0.006	18046.9	0.00533
18066.4	0.003	18066.4	0.00767	18066.4	0.005	18066.4	0.005
18085.9	0.00333	18085.9	0.00367	18085.9	0.00933	18085.9	0.009
18105.5	0.002	18105.5	0.00433	18105.5	0.00767	18105.5	0.007
18125	0.00267	18125	0.007	18125	0.00867	18125	0.008
18144.5	0.00267	18144.5	0.00467	18144.5	0.005	18144.5	0.00767
18164.1	0.004	18164.1	0.005	18164.1	0.00667	18164.1	0.00667
18183.6	0.004	18183.6	0.00733	18183.6	0.00567	18183.6	0.008
18203.1	0.002	18203.1	0.00467	18203.1	0.00733	18203.1	0.00933
18222.7	0.004	18222.7	0.005	18222.7	0.00667	18222.7	0.00567
18242.2	0.00467	18242.2	0.007	18242.2	0.006	18242.2	0.00633
18261.7	0.004	18261.7	0.004	18261.7	0.009	18261.7	0.00667
18281.2	0.00133	18281.2	0.00433	18281.2	0.006	18281.2	0.009
18300.8	0.000666667	18300.8	0.006	18300.8	0.00733	18300.8	0.00667
18320.3	0.002	18320.3	0.00267	18320.3	0.00967	18320.3	0.008
18339.8	0.00267	18339.8	0.00533	18339.8	0.00933	18339.8	0.00633
18359.4	0.00167	18359.4	0.00433	18359.4	0.00767	18359.4	0.00633
18378.9	0.00233	18378.9	0.00333	18378.9	0.01033	18378.9	0.009
18398.4	0.00267	18398.4	0.00567	18398.4	0.00767	18398.4	0.00833
18418	0.003	18418	0.004	18418	0.00467	18418	0.00567
18437.5	0.00233	18437.5	0.006	18437.5	0.00733	18437.5	0.005
18457	0.00167	18457	0.004	18457	0.00633	18457	0.00667
18476.6	0.004	18476.6	0.007	18476.6	0.009	18476.6	0.00833
18496.1	0.00167	18496.1	0.005	18496.1	0.00567	18496.1	0.006
18515.6	0.00433	18515.6	0.007	18515.6	0.006	18515.6	0.006
18535.2	0.00333	18535.2	0.00733	18535.2	0.009	18535.2	0.007
18554.7	0.002	18554.7	0.00467	18554.7	0.00533	18554.7	0.006
18574.2	0.00333	18574.2	0.00433	18574.2	0.00667	18574.2	0.008
18593.8	0.002	18593.8	0.00767	18593.8	0.00833	18593.8	0.007
18613.3	0.00333	18613.3	0.00567	18613.3	0.00633	18613.3	0.007
18632.8	0.002	18632.8	0.00467	18632.8	0.01	18632.8	0.00867
18652.3	0.004	18652.3	0.00433	18652.3	0.00833	18652.3	0.009
18671.9	0.005	18671.9	0.00467	18671.9	0.00933	18671.9	0.00633
18691.4	0.00467	18691.4	0.007	18691.4	0.005	18691.4	0.008
18710.9	0.002	18710.9	0.006	18710.9	0.005	18710.9	0.00667
18730.5	0.003	18730.5	0.00267	18730.5	0.00633	18730.5	0.008
18750	0.00233	18750	0.00467	18750	0.00767	18750	0.00933
18769.5	0.00333	18769.5	0.00533	18769.5	0.007	18769.5	0.00567
18789.1	0.00267	18789.1	0.00733	18789.1	0.00333	18789.1	0.006
18808.6	0.00167	18808.6	0.00333	18808.6	0.006	18808.6	0.00633
18828.1	0.00367	18828.1	0.004	18828.1	0.00367	18828.1	0.005
18847.7	0.004	18847.7	0.00467	18847.7	0.007	18847.7	0.00533
18867.2	0.00333	18867.2	0.00367	18867.2	0.00833	18867.2	0.006
18886.7	0.004	18886.7	0.003	18886.7	0.005	18886.7	0.00633
18906.2	0.003	18906.2	0.004	18906.2	0.006	18906.2	0.005
18925.8	0.000666667	18925.8	0.00733	18925.8	0.009	18925.8	0.00633
18945.3	0.005	18945.3	0.00667	18945.3	0.00833	18945.3	0.00833
18964.8	0.00367	18964.8	0.004	18964.8	0.007	18964.8	0.00633
18984.4	0.00367	18984.4	0.00467	18984.4	0.00867	18984.4	0.006
19003.9	0.002	19003.9	0.005	19003.9	0.007	19003.9	0.008
19023.4	0.003	19023.4	0.00367	19023.4	0.00633	19023.4	0.00533
19043	0.002	19043	0.00267	19043	0.00833	19043	0.00733
19062.5	0.005	19062.5	0.005	19062.5	0.00767	19062.5	0.00733
19082	0.00533	19082	0.005	19082	0.009	19082	0.00633
19101.6	0.00333	19101.6	0.00633	19101.6	0.004	19101.6	0.00567
19121.1	0.00467	19121.1	0.00567	19121.1	0.00733	19121.1	0.00667
19140.6	0.00267	19140.6	0.003	19140.6	0.00533	19140.6	0.00567
19160.2	0.00267	19160.2	0.00367	19160.2	0.00467	19160.2	0.007
19179.7	0.00367	19179.7	0.00667	19179.7	0.00733	19179.7	0.00833
19199.2	0.00233	19199.2	0.00733	19199.2	0.007	19199.2	0.00833
19218.8	0.00233	19218.8	0.00467	19218.8	0.008	19218.8	0.00633
19238.3	0.004	19238.3	0.00333	19238.3	0.008	19238.3	0.00833
19257.8	0.00267	19257.8	0.00367	19257.8	0.007	19257.8	0.006
19277.3	0.00267	19277.3	0.00433	19277.3	0.00433	19277.3	0.00767
19296.9	0.00267	19296.9	0.00633	19296.9	0.00967	19296.9	0.00567
19316.4	0.002	19316.4	0.00233	19316.4	0.00767	19316.4	0.006
19335.9	0.00233	19335.9	0.006	19335.9	0.00867	19335.9	0.00767
19355.5	0.00267	19355.5	0.004	19355.5	0.00933	19355.5	0.00633
19375	0.003	19375	0.008	19375	0.008	19375	0.007
19394.5	0.00333	19394.5	0.005	19394.5	0.00667	19394.5	0.008
19414.1	0.00267	19414.1	0.00533	19414.1	0.00667	19414.1	0.008
19433.6	0.00267	19433.6	0.00533	19433.6	0.00833	19433.6	0.00933
19453.1	0.003	19453.1	0.00467	19453.1	0.00733	19453.1	0.00733
19472.7	0.00333	19472.7	0.00367	19472.7	0.00633	19472.7	0.00567
19492.2	0.00233	19492.2	0.00667	19492.2	0.007	19492.2	0.004
19511.7	0.00267	19511.7	0.004	19511.7	0.00367	19511.7	0.006
19531.2	0.003	19531.2	0.00433	19531.2	0.00467	19531.2	0.00867
19550.8	0.00233	19550.8	0.00367	19550.8	0.005	19550.8	0.00833
19570.3	0.00233	19570.3	0.005	19570.3	0.00933	19570.3	0.00967
19589.8	0.003	19589.8	0.00433	19589.8	0.00733	19589.8	0.00667
19609.4	0.00267	19609.4	0.00533	19609.4	0.00633	19609.4	0.005
19628.9	0.005	19628.9	0.004	19628.9	0.00733	19628.9	0.00733
19648.4	0.00367	19648.4	0.00667	19648.4	0.00733	19648.4	0.005
19668	0.00267	19668	0.00667	19668	0.006	19668	0.00733
19687.5	0.002	19687.5	0.00467	19687.5	0.004	19687.5	0.007
19707	0.002	19707	0.00633	19707	0.00567	19707	0.00567
19726.6	0.003	19726.6	0.00867	19726.6	0.007	19726.6	0.00567
19746.1	0.004	19746.1	0.003	19746.1	0.00433	19746.1	0.00367
19765.6	0.00267	19765.6	0.00467	19765.6	0.00867	19765.6	0.00433
19785.2	0.004	19785.2	0.004	19785.2	0.00767	19785.2	0.00633
19804.7	0.00267	19804.7	0.007	19804.7	0.00633	19804.7	0.007
19824.2	0.004	19824.2	0.00433	19824.2	0.008	19824.2	0.00833
19843.8	0.003	19843.8	0.00367	19843.8	0.00767	19843.8	0.009
19863.3	0.004	19863.3	0.00533	19863.3	0.00733	19863.3	0.00533
19882.8	0.00267	19882.8	0.00433	19882.8	0.00633	19882.8	0.00633
19902.3	0.00267	19902.3	0.00267	19902.3	0.007	19902.3	0.01
19921.9	0.00267	19921.9	0.00367	19921.9	0.007	19921.9	0.006
19941.4	0.00333	19941.4	0.00433	19941.4	0.00567	19941.4	0.008
19960.9	0.003	19960.9	0.00367	19960.9	0.006	19960.9	0.01067
19980.5	0.00367	19980.5	0.00433	19980.5	0.004	19980.5	0.00733

## Sheet: tBu-T-TNP
Times(ns)	Normalized Photon Count 300 K	Times(ns)	Normalized Photon Count 200 K	Times(ns)	Normalized Photon Count 100 K	Times(ns)	Normalized Photon Count 77 K
0	0	0	0	0	0	0	0
19.5312	0	19.5312	0	19.5312	0	19.5312	0
39.0625	0	39.0625	0	39.0625	0	39.0625	0
58.5938	0	58.5938	0	58.5938	0	58.5938	0
78.125	0	78.125	0	78.125	0	78.125	0
97.6562	0	97.6562	0	97.6562	0.000333333	97.6562	0.000333333
117.188	0.04233	117.188	0.03533	117.188	0.04	117.188	0.034
136.719	1	136.719	1	136.719	1	136.719	1
156.25	0.434	156.25	0.479	156.25	0.53467	156.25	0.547
175.781	0.19167	175.781	0.22533	175.781	0.25533	175.781	0.28267
195.312	0.10667	195.312	0.11433	195.312	0.153	195.312	0.16367
214.844	0.06233	214.844	0.07167	214.844	0.077	214.844	0.09667
234.375	0.04933	234.375	0.05467	234.375	0.05533	234.375	0.05533
253.906	0.04567	253.906	0.04333	253.906	0.04567	253.906	0.04067
273.438	0.03267	273.438	0.037	273.438	0.03667	273.438	0.034
292.969	0.038	292.969	0.03133	292.969	0.025	292.969	0.02233
312.5	0.02667	312.5	0.03033	312.5	0.027	312.5	0.02167
332.031	0.03167	332.031	0.02833	332.031	0.03333	332.031	0.023
351.562	0.03267	351.562	0.02967	351.562	0.02267	351.562	0.01833
371.094	0.03233	371.094	0.02	371.094	0.02833	371.094	0.01733
390.625	0.027	390.625	0.03233	390.625	0.02867	390.625	0.01833
410.156	0.02567	410.156	0.02767	410.156	0.02333	410.156	0.022
429.688	0.03067	429.688	0.02867	429.688	0.021	429.688	0.01567
449.219	0.02667	449.219	0.026	449.219	0.02133	449.219	0.01967
468.75	0.02967	468.75	0.03133	468.75	0.021	468.75	0.014
488.281	0.024	488.281	0.023	488.281	0.025	488.281	0.013
507.812	0.02433	507.812	0.02167	507.812	0.023	507.812	0.016
527.344	0.03167	527.344	0.02133	527.344	0.019	527.344	0.01633
546.875	0.025	546.875	0.022	546.875	0.02067	546.875	0.01433
566.406	0.02367	566.406	0.02367	566.406	0.019	566.406	0.01433
585.938	0.029	585.938	0.025	585.938	0.01733	585.938	0.01333
605.469	0.02933	605.469	0.02333	605.469	0.01767	605.469	0.014
625	0.024	625	0.02333	625	0.02167	625	0.018
644.531	0.029	644.531	0.02567	644.531	0.025	644.531	0.01533
664.062	0.02533	664.062	0.01767	664.062	0.022	664.062	0.01367
683.594	0.02333	683.594	0.02033	683.594	0.01767	683.594	0.014
703.125	0.021	703.125	0.021	703.125	0.01767	703.125	0.01333
722.656	0.023	722.656	0.02567	722.656	0.021	722.656	0.016
742.188	0.02033	742.188	0.021	742.188	0.02133	742.188	0.01067
761.719	0.026	761.719	0.018	761.719	0.01667	761.719	0.01
781.25	0.02533	781.25	0.02267	781.25	0.01967	781.25	0.015
800.781	0.02167	800.781	0.02467	800.781	0.01933	800.781	0.01567
820.312	0.01767	820.312	0.01533	820.312	0.01833	820.312	0.013
839.844	0.02133	839.844	0.01467	839.844	0.021	839.844	0.012
859.375	0.02233	859.375	0.01933	859.375	0.01667	859.375	0.014
878.906	0.021	878.906	0.025	878.906	0.018	878.906	0.01033
898.438	0.01767	898.438	0.021	898.438	0.01633	898.438	0.013
917.969	0.01733	917.969	0.01833	917.969	0.014	917.969	0.01167
937.5	0.02067	937.5	0.01467	937.5	0.01933	937.5	0.014
957.031	0.01767	957.031	0.01367	957.031	0.01433	957.031	0.01567
976.562	0.01833	976.562	0.021	976.562	0.01533	976.562	0.01333
996.094	0.01633	996.094	0.01867	996.094	0.01867	996.094	0.00767
1015.62	0.02133	1015.62	0.016	1015.62	0.01533	1015.62	0.01033
1035.16	0.01933	1035.16	0.01967	1035.16	0.01933	1035.16	0.01333
1054.69	0.02333	1054.69	0.01733	1054.69	0.016	1054.69	0.013
1074.22	0.01733	1074.22	0.01867	1074.22	0.01433	1074.22	0.012
1093.75	0.018	1093.75	0.016	1093.75	0.017	1093.75	0.01367
1113.28	0.019	1113.28	0.018	1113.28	0.01767	1113.28	0.00967
1132.81	0.01967	1132.81	0.02033	1132.81	0.015	1132.81	0.011
1152.34	0.018	1152.34	0.01933	1152.34	0.01633	1152.34	0.01033
1171.88	0.02033	1171.88	0.01633	1171.88	0.013	1171.88	0.01033
1191.41	0.01067	1191.41	0.02267	1191.41	0.012	1191.41	0.01767
1210.94	0.01433	1210.94	0.02	1210.94	0.00867	1210.94	0.01133
1230.47	0.01667	1230.47	0.01667	1230.47	0.01467	1230.47	0.01067
1250	0.019	1250	0.019	1250	0.01733	1250	0.01133
1269.53	0.014	1269.53	0.01167	1269.53	0.013	1269.53	0.012
1289.06	0.016	1289.06	0.01533	1289.06	0.018	1289.06	0.011
1308.59	0.017	1308.59	0.01767	1308.59	0.014	1308.59	0.00967
1328.12	0.01767	1328.12	0.01667	1328.12	0.01333	1328.12	0.01333
1347.66	0.014	1347.66	0.01767	1347.66	0.01467	1347.66	0.00967
1367.19	0.01533	1367.19	0.02133	1367.19	0.01467	1367.19	0.01067
1386.72	0.01167	1386.72	0.01567	1386.72	0.01133	1386.72	0.014
1406.25	0.01567	1406.25	0.01167	1406.25	0.01167	1406.25	0.012
1425.78	0.018	1425.78	0.011	1425.78	0.01167	1425.78	0.00867
1445.31	0.017	1445.31	0.01433	1445.31	0.01467	1445.31	0.01033
1464.84	0.015	1464.84	0.01367	1464.84	0.01467	1464.84	0.009
1484.38	0.01533	1484.38	0.01533	1484.38	0.00933	1484.38	0.01133
1503.91	0.01767	1503.91	0.011	1503.91	0.01433	1503.91	0.00967
1523.44	0.01233	1523.44	0.01267	1523.44	0.01467	1523.44	0.009
1542.97	0.01533	1542.97	0.01733	1542.97	0.01333	1542.97	0.01033
1562.5	0.01767	1562.5	0.01033	1562.5	0.01567	1562.5	0.00867
1582.03	0.014	1582.03	0.01533	1582.03	0.01233	1582.03	0.011
1601.56	0.011	1601.56	0.01067	1601.56	0.012	1601.56	0.01233
1621.09	0.01067	1621.09	0.01	1621.09	0.01667	1621.09	0.01133
1640.62	0.01367	1640.62	0.012	1640.62	0.017	1640.62	0.01133
1660.16	0.01033	1660.16	0.01633	1660.16	0.00833	1660.16	0.01167
1679.69	0.01233	1679.69	0.01467	1679.69	0.015	1679.69	0.011
1699.22	0.013	1699.22	0.01467	1699.22	0.01433	1699.22	0.00967
1718.75	0.01633	1718.75	0.01433	1718.75	0.016	1718.75	0.00833
1738.28	0.01167	1738.28	0.01233	1738.28	0.01333	1738.28	0.012
1757.81	0.01133	1757.81	0.01667	1757.81	0.017	1757.81	0.008
1777.34	0.01167	1777.34	0.01567	1777.34	0.00933	1777.34	0.00767
1796.88	0.01367	1796.88	0.012	1796.88	0.013	1796.88	0.00833
1816.41	0.011	1816.41	0.01267	1816.41	0.012	1816.41	0.01267
1835.94	0.009	1835.94	0.01167	1835.94	0.013	1835.94	0.008
1855.47	0.00833	1855.47	0.01533	1855.47	0.01233	1855.47	0.01
1875	0.01133	1875	0.01067	1875	0.01067	1875	0.01167
1894.53	0.00933	1894.53	0.012	1894.53	0.01133	1894.53	0.00867
1914.06	0.01067	1914.06	0.011	1914.06	0.01133	1914.06	0.01033
1933.59	0.01367	1933.59	0.012	1933.59	0.012	1933.59	0.01133
1953.12	0.01067	1953.12	0.01067	1953.12	0.00867	1953.12	0.01033
1972.66	0.01333	1972.66	0.01267	1972.66	0.01033	1972.66	0.009
1992.19	0.01167	1992.19	0.01333	1992.19	0.01233	1992.19	0.00833
2011.72	0.00967	2011.72	0.01533	2011.72	0.011	2011.72	0.01067
2031.25	0.01467	2031.25	0.01033	2031.25	0.00967	2031.25	0.009
2050.78	0.012	2050.78	0.01267	2050.78	0.01433	2050.78	0.01367
2070.31	0.01333	2070.31	0.01	2070.31	0.00867	2070.31	0.00967
2089.84	0.01067	2089.84	0.00833	2089.84	0.01133	2089.84	0.00867
2109.38	0.01267	2109.38	0.01033	2109.38	0.01233	2109.38	0.01133
2128.91	0.009	2128.91	0.01133	2128.91	0.01333	2128.91	0.01033
2148.44	0.01267	2148.44	0.01367	2148.44	0.012	2148.44	0.014
2167.97	0.01	2167.97	0.00833	2167.97	0.00833	2167.97	0.00867
2187.5	0.00967	2187.5	0.012	2187.5	0.01133	2187.5	0.00767
2207.03	0.01067	2207.03	0.01367	2207.03	0.01133	2207.03	0.01033
2226.56	0.017	2226.56	0.013	2226.56	0.01433	2226.56	0.01033
2246.09	0.01067	2246.09	0.01367	2246.09	0.00967	2246.09	0.00933
2265.62	0.00967	2265.62	0.013	2265.62	0.00833	2265.62	0.01
2285.16	0.00967	2285.16	0.01367	2285.16	0.011	2285.16	0.01033
2304.69	0.012	2304.69	0.00933	2304.69	0.013	2304.69	0.00933
2324.22	0.01033	2324.22	0.008	2324.22	0.01067	2324.22	0.01133
2343.75	0.01033	2343.75	0.00767	2343.75	0.01033	2343.75	0.01
2363.28	0.00967	2363.28	0.01267	2363.28	0.009	2363.28	0.00667
2382.81	0.00833	2382.81	0.01133	2382.81	0.01233	2382.81	0.007
2402.34	0.008	2402.34	0.01267	2402.34	0.00833	2402.34	0.009
2421.88	0.00867	2421.88	0.00733	2421.88	0.00833	2421.88	0.01067
2441.41	0.008	2441.41	0.00867	2441.41	0.01133	2441.41	0.00833
2460.94	0.008	2460.94	0.00567	2460.94	0.01	2460.94	0.007
2480.47	0.00833	2480.47	0.012	2480.47	0.01067	2480.47	0.00867
2500	0.01067	2500	0.01333	2500	0.00933	2500	0.007
2519.53	0.007	2519.53	0.01067	2519.53	0.01133	2519.53	0.01
2539.06	0.00633	2539.06	0.01	2539.06	0.00733	2539.06	0.01233
2558.59	0.00667	2558.59	0.00833	2558.59	0.012	2558.59	0.006
2578.12	0.009	2578.12	0.01033	2578.12	0.00567	2578.12	0.00833
2597.66	0.008	2597.66	0.00867	2597.66	0.012	2597.66	0.00933
2617.19	0.00767	2617.19	0.00567	2617.19	0.01067	2617.19	0.01067
2636.72	0.008	2636.72	0.008	2636.72	0.01367	2636.72	0.00833
2656.25	0.00867	2656.25	0.013	2656.25	0.011	2656.25	0.00733
2675.78	0.00667	2675.78	0.008	2675.78	0.00667	2675.78	0.00967
2695.31	0.00733	2695.31	0.01133	2695.31	0.00833	2695.31	0.00633
2714.84	0.008	2714.84	0.00833	2714.84	0.00767	2714.84	0.01333
2734.38	0.006	2734.38	0.00933	2734.38	0.011	2734.38	0.006
2753.91	0.00967	2753.91	0.009	2753.91	0.00833	2753.91	0.00833
2773.44	0.006	2773.44	0.00867	2773.44	0.006	2773.44	0.00733
2792.97	0.00667	2792.97	0.006	2792.97	0.008	2792.97	0.00933
2812.5	0.00767	2812.5	0.009	2812.5	0.00867	2812.5	0.00867
2832.03	0.00533	2832.03	0.01033	2832.03	0.00933	2832.03	0.007
2851.56	0.00967	2851.56	0.00767	2851.56	0.00833	2851.56	0.01067
2871.09	0.00733	2871.09	0.014	2871.09	0.00867	2871.09	0.00667
2890.62	0.007	2890.62	0.00933	2890.62	0.011	2890.62	0.00767
2910.16	0.00767	2910.16	0.00867	2910.16	0.00933	2910.16	0.01033
2929.69	0.01133	2929.69	0.00733	2929.69	0.01267	2929.69	0.006
2949.22	0.009	2949.22	0.01233	2949.22	0.008	2949.22	0.00567
2968.75	0.008	2968.75	0.00967	2968.75	0.01	2968.75	0.00933
2988.28	0.00433	2988.28	0.00833	2988.28	0.00767	2988.28	0.007
3007.81	0.00633	3007.81	0.00867	3007.81	0.00933	3007.81	0.00967
3027.34	0.005	3027.34	0.012	3027.34	0.01467	3027.34	0.00633
3046.88	0.00967	3046.88	0.00867	3046.88	0.009	3046.88	0.011
3066.41	0.00767	3066.41	0.01067	3066.41	0.00867	3066.41	0.00667
3085.94	0.00833	3085.94	0.00867	3085.94	0.008	3085.94	0.011
3105.47	0.007	3105.47	0.00567	3105.47	0.00767	3105.47	0.00533
3125	0.00633	3125	0.00733	3125	0.006	3125	0.00767
3144.53	0.007	3144.53	0.00667	3144.53	0.00767	3144.53	0.00833
3164.06	0.00733	3164.06	0.00567	3164.06	0.00967	3164.06	0.00767
3183.59	0.00867	3183.59	0.007	3183.59	0.00867	3183.59	0.006
3203.12	0.007	3203.12	0.00667	3203.12	0.00967	3203.12	0.00833
3222.66	0.00733	3222.66	0.00633	3222.66	0.00767	3222.66	0.008
3242.19	0.008	3242.19	0.00767	3242.19	0.00933	3242.19	0.00967
3261.72	0.00533	3261.72	0.00667	3261.72	0.014	3261.72	0.00867
3281.25	0.007	3281.25	0.00667	3281.25	0.00533	3281.25	0.01
3300.78	0.004	3300.78	0.01	3300.78	0.00933	3300.78	0.009
3320.31	0.00533	3320.31	0.00733	3320.31	0.01133	3320.31	0.01
3339.84	0.00567	3339.84	0.00967	3339.84	0.01133	3339.84	0.00533
3359.38	0.00667	3359.38	0.00633	3359.38	0.01133	3359.38	0.008
3378.91	0.00833	3378.91	0.00733	3378.91	0.00867	3378.91	0.01
3398.44	0.004	3398.44	0.009	3398.44	0.009	3398.44	0.00933
3417.97	0.00533	3417.97	0.006	3417.97	0.00933	3417.97	0.00767
3437.5	0.009	3437.5	0.00467	3437.5	0.00733	3437.5	0.005
3457.03	0.005	3457.03	0.005	3457.03	0.00767	3457.03	0.00867
3476.56	0.00267	3476.56	0.00733	3476.56	0.007	3476.56	0.006
3496.09	0.00567	3496.09	0.006	3496.09	0.009	3496.09	0.00967
3515.62	0.00467	3515.62	0.01133	3515.62	0.008	3515.62	0.004
3535.16	0.00567	3535.16	0.008	3535.16	0.00967	3535.16	0.007
3554.69	0.008	3554.69	0.00833	3554.69	0.009	3554.69	0.00767
3574.22	0.00633	3574.22	0.00567	3574.22	0.01067	3574.22	0.00833
3593.75	0.00367	3593.75	0.00633	3593.75	0.00633	3593.75	0.00667
3613.28	0.007	3613.28	0.00867	3613.28	0.00733	3613.28	0.01233
3632.81	0.00533	3632.81	0.003	3632.81	0.009	3632.81	0.00733
3652.34	0.01	3652.34	0.00667	3652.34	0.00933	3652.34	0.00433
3671.88	0.00633	3671.88	0.00733	3671.88	0.00633	3671.88	0.00533
3691.41	0.00767	3691.41	0.00633	3691.41	0.009	3691.41	0.00767
3710.94	0.00533	3710.94	0.00833	3710.94	0.00833	3710.94	0.00667
3730.47	0.00467	3730.47	0.00867	3730.47	0.00933	3730.47	0.008
3750	0.00533	3750	0.00733	3750	0.011	3750	0.00633
3769.53	0.00433	3769.53	0.007	3769.53	0.006	3769.53	0.00633
3789.06	0.00667	3789.06	0.005	3789.06	0.007	3789.06	0.00567
3808.59	0.00633	3808.59	0.00533	3808.59	0.00467	3808.59	0.009
3828.12	0.007	3828.12	0.00567	3828.12	0.008	3828.12	0.008
3847.66	0.00367	3847.66	0.00967	3847.66	0.00767	3847.66	0.00733
3867.19	0.005	3867.19	0.00733	3867.19	0.00533	3867.19	0.00633
3886.72	0.00533	3886.72	0.005	3886.72	0.01	3886.72	0.00733
3906.25	0.004	3906.25	0.00833	3906.25	0.007	3906.25	0.00833
3925.78	0.005	3925.78	0.00533	3925.78	0.006	3925.78	0.003
3945.31	0.005	3945.31	0.00767	3945.31	0.00933	3945.31	0.00567
3964.84	0.00533	3964.84	0.006	3964.84	0.00767	3964.84	0.00733
3984.38	0.005	3984.38	0.00667	3984.38	0.009	3984.38	0.00667
4003.91	0.00633	4003.91	0.00533	4003.91	0.00667	4003.91	0.00767
4023.44	0.00433	4023.44	0.00633	4023.44	0.00767	4023.44	0.00833
4042.97	0.00333	4042.97	0.00533	4042.97	0.00467	4042.97	0.00733
4062.5	0.00633	4062.5	0.005	4062.5	0.00933	4062.5	0.00933
4082.03	0.00433	4082.03	0.00833	4082.03	0.007	4082.03	0.00467
4101.56	0.004	4101.56	0.00567	4101.56	0.007	4101.56	0.00733
4121.09	0.00333	4121.09	0.00533	4121.09	0.00367	4121.09	0.00667
4140.62	0.005	4140.62	0.008	4140.62	0.00733	4140.62	0.004
4160.16	0.00467	4160.16	0.00767	4160.16	0.01	4160.16	0.00867
4179.69	0.007	4179.69	0.004	4179.69	0.00867	4179.69	0.00633
4199.22	0.00333	4199.22	0.00667	4199.22	0.00733	4199.22	0.00833
4218.75	0.00967	4218.75	0.00767	4218.75	0.005	4218.75	0.00867
4238.28	0.00233	4238.28	0.008	4238.28	0.00567	4238.28	0.008
4257.81	0.008	4257.81	0.00367	4257.81	0.00567	4257.81	0.00633
4277.34	0.00467	4277.34	0.004	4277.34	0.008	4277.34	0.007
4296.88	0.00633	4296.88	0.00633	4296.88	0.00867	4296.88	0.005
4316.41	0.00533	4316.41	0.00633	4316.41	0.00533	4316.41	0.00967
4335.94	0.004	4335.94	0.00933	4335.94	0.005	4335.94	0.00533
4355.47	0.00333	4355.47	0.006	4355.47	0.006	4355.47	0.00767
4375	0.00567	4375	0.00567	4375	0.01333	4375	0.008
4394.53	0.00433	4394.53	0.01033	4394.53	0.00633	4394.53	0.00867
4414.06	0.00467	4414.06	0.00567	4414.06	0.00533	4414.06	0.01
4433.59	0.00333	4433.59	0.007	4433.59	0.00667	4433.59	0.00667
4453.12	0.00467	4453.12	0.00967	4453.12	0.00533	4453.12	0.00767
4472.66	0.00267	4472.66	0.005	4472.66	0.007	4472.66	0.00567
4492.19	0.00633	4492.19	0.008	4492.19	0.00667	4492.19	0.006
4511.72	0.00433	4511.72	0.00467	4511.72	0.006	4511.72	0.00833
4531.25	0.00467	4531.25	0.00767	4531.25	0.00633	4531.25	0.00767
4550.78	0.00633	4550.78	0.005	4550.78	0.00767	4550.78	0.00533
4570.31	0.00267	4570.31	0.005	4570.31	0.00667	4570.31	0.00867
4589.84	0.005	4589.84	0.00467	4589.84	0.00733	4589.84	0.00633
4609.38	0.00433	4609.38	0.006	4609.38	0.00567	4609.38	0.007
4628.91	0.003	4628.91	0.006	4628.91	0.00467	4628.91	0.005
4648.44	0.00467	4648.44	0.007	4648.44	0.00867	4648.44	0.00833
4667.97	0.005	4667.97	0.01	4667.97	0.01067	4667.97	0.00533
4687.5	0.00433	4687.5	0.00567	4687.5	0.00933	4687.5	0.00767
4707.03	0.004	4707.03	0.00667	4707.03	0.00733	4707.03	0.005
4726.56	0.00633	4726.56	0.00533	4726.56	0.00733	4726.56	0.00533
4746.09	0.00333	4746.09	0.00767	4746.09	0.00833	4746.09	0.00467
4765.62	0.005	4765.62	0.00767	4765.62	0.00833	4765.62	0.00867
4785.16	0.005	4785.16	0.00467	4785.16	0.00567	4785.16	0.006
4804.69	0.004	4804.69	0.00533	4804.69	0.00733	4804.69	0.00567
4824.22	0.004	4824.22	0.00633	4824.22	0.00667	4824.22	0.007
4843.75	0.00467	4843.75	0.00733	4843.75	0.00433	4843.75	0.006
4863.28	0.00333	4863.28	0.003	4863.28	0.007	4863.28	0.00367
4882.81	0.00533	4882.81	0.00333	4882.81	0.00433	4882.81	0.00633
4902.34	0.00367	4902.34	0.00467	4902.34	0.01133	4902.34	0.00533
4921.88	0.004	4921.88	0.004	4921.88	0.00967	4921.88	0.00533
4941.41	0.004	4941.41	0.005	4941.41	0.00867	4941.41	0.00667
4960.94	0.00333	4960.94	0.007	4960.94	0.006	4960.94	0.00733
4980.47	0.00433	4980.47	0.00467	4980.47	0.00333	4980.47	0.00533
5000	0.00333	5000	0.00633	5000	0.00667	5000	0.006
5019.53	0.00333	5019.53	0.00633	5019.53	0.00433	5019.53	0.006
5039.06	0.00333	5039.06	0.006	5039.06	0.00667	5039.06	0.008
5058.59	0.00267	5058.59	0.00667	5058.59	0.00667	5058.59	0.00833
5078.12	0.00633	5078.12	0.006	5078.12	0.00567	5078.12	0.00633
5097.66	0.00267	5097.66	0.00367	5097.66	0.00467	5097.66	0.00767
5117.19	0.00367	5117.19	0.00267	5117.19	0.00633	5117.19	0.00467
5136.72	0.004	5136.72	0.00467	5136.72	0.00467	5136.72	0.008
5156.25	0.00167	5156.25	0.00433	5156.25	0.006	5156.25	0.006
5175.78	0.003	5175.78	0.007	5175.78	0.007	5175.78	0.00867
5195.31	0.00233	5195.31	0.00267	5195.31	0.00533	5195.31	0.006
5214.84	0.00333	5214.84	0.006	5214.84	0.00533	5214.84	0.00833
5234.38	0.003	5234.38	0.00633	5234.38	0.00633	5234.38	0.008
5253.91	0.003	5253.91	0.00367	5253.91	0.00767	5253.91	0.009
5273.44	0.00233	5273.44	0.00433	5273.44	0.006	5273.44	0.005
5292.97	0.00233	5292.97	0.00433	5292.97	0.00467	5292.97	0.00667
5312.5	0.004	5312.5	0.00667	5312.5	0.00867	5312.5	0.00433
5332.03	0.003	5332.03	0.005	5332.03	0.007	5332.03	0.006
5351.56	0.00567	5351.56	0.00467	5351.56	0.00367	5351.56	0.00833
5371.09	0.00167	5371.09	0.00433	5371.09	0.00533	5371.09	0.00767
5390.62	0.00133	5390.62	0.006	5390.62	0.00467	5390.62	0.00533
5410.16	0.002	5410.16	0.00533	5410.16	0.00633	5410.16	0.008
5429.69	0.00333	5429.69	0.00567	5429.69	0.00733	5429.69	0.00567
5449.22	0.003	5449.22	0.00667	5449.22	0.00767	5449.22	0.00467
5468.75	0.00233	5468.75	0.004	5468.75	0.00667	5468.75	0.00667
5488.28	0.003	5488.28	0.007	5488.28	0.004	5488.28	0.00667
5507.81	0.00533	5507.81	0.00433	5507.81	0.00633	5507.81	0.007
5527.34	0.006	5527.34	0.00467	5527.34	0.00733	5527.34	0.00567
5546.88	0.004	5546.88	0.00567	5546.88	0.00833	5546.88	0.00867
5566.41	0.004	5566.41	0.00433	5566.41	0.006	5566.41	0.005
5585.94	0.00233	5585.94	0.004	5585.94	0.007	5585.94	0.005
5605.47	0.003	5605.47	0.00433	5605.47	0.00533	5605.47	0.00633
5625	0.003	5625	0.004	5625	0.00667	5625	0.00367
5644.53	0.00233	5644.53	0.007	5644.53	0.004	5644.53	0.00467
5664.06	0.00267	5664.06	0.00467	5664.06	0.00667	5664.06	0.00667
5683.59	0.000666667	5683.59	0.00433	5683.59	0.00867	5683.59	0.003
5703.12	0.00367	5703.12	0.00267	5703.12	0.008	5703.12	0.007
5722.66	0.00167	5722.66	0.007	5722.66	0.004	5722.66	0.00633
5742.19	0.002	5742.19	0.00533	5742.19	0.006	5742.19	0.008
5761.72	0.00267	5761.72	0.00467	5761.72	0.00667	5761.72	0.00433
5781.25	0.002	5781.25	0.00333	5781.25	0.00667	5781.25	0.00667
5800.78	0.003	5800.78	0.00333	5800.78	0.00633	5800.78	0.00333
5820.31	0.003	5820.31	0.00233	5820.31	0.005	5820.31	0.00633
5839.84	0.003	5839.84	0.005	5839.84	0.006	5839.84	0.00733
5859.38	0.00233	5859.38	0.00633	5859.38	0.00867	5859.38	0.00733
5878.91	0.003	5878.91	0.00433	5878.91	0.007	5878.91	0.005
5898.44	0.00267	5898.44	0.00567	5898.44	0.00633	5898.44	0.00467
5917.97	0.00333	5917.97	0.00533	5917.97	0.00567	5917.97	0.00433
5937.5	0.00367	5937.5	0.00733	5937.5	0.00767	5937.5	0.00467
5957.03	0.00167	5957.03	0.00433	5957.03	0.00733	5957.03	0.00533
5976.56	0.002	5976.56	0.005	5976.56	0.005	5976.56	0.008
5996.09	0.00333	5996.09	0.005	5996.09	0.00567	5996.09	0.00533
6015.62	0.00233	6015.62	0.00433	6015.62	0.006	6015.62	0.00533
6035.16	0.00233	6035.16	0.002	6035.16	0.005	6035.16	0.005
6054.69	0.00167	6054.69	0.00433	6054.69	0.004	6054.69	0.006
6074.22	0.003	6074.22	0.00467	6074.22	0.00767	6074.22	0.005
6093.75	0.00433	6093.75	0.00567	6093.75	0.005	6093.75	0.006
6113.28	0.002	6113.28	0.004	6113.28	0.005	6113.28	0.00467
6132.81	0.00233	6132.81	0.00367	6132.81	0.005	6132.81	0.00567
6152.34	0.00267	6152.34	0.00533	6152.34	0.00733	6152.34	0.006
6171.88	0.00333	6171.88	0.004	6171.88	0.00733	6171.88	0.00733
6191.41	0.004	6191.41	0.004	6191.41	0.007	6191.41	0.006
6210.94	0.002	6210.94	0.00467	6210.94	0.00533	6210.94	0.00433
6230.47	0.00433	6230.47	0.005	6230.47	0.006	6230.47	0.005
6250	0.002	6250	0.00433	6250	0.00567	6250	0.00733
6269.53	0.00333	6269.53	0.006	6269.53	0.00667	6269.53	0.00433
6289.06	0.00167	6289.06	0.00433	6289.06	0.00433	6289.06	0.00467
6308.59	0.003	6308.59	0.00467	6308.59	0.00667	6308.59	0.00567
6328.12	0.00267	6328.12	0.004	6328.12	0.00567	6328.12	0.005
6347.66	0.004	6347.66	0.00433	6347.66	0.00467	6347.66	0.007
6367.19	0.00267	6367.19	0.00367	6367.19	0.00767	6367.19	0.00633
6386.72	0.002	6386.72	0.006	6386.72	0.00533	6386.72	0.008
6406.25	0.001	6406.25	0.006	6406.25	0.00433	6406.25	0.00633
6425.78	0.00233	6425.78	0.005	6425.78	0.00433	6425.78	0.00667
6445.31	0.005	6445.31	0.00267	6445.31	0.005	6445.31	0.00467
6464.84	0.00233	6464.84	0.00333	6464.84	0.00467	6464.84	0.005
6484.38	0.00133	6484.38	0.004	6484.38	0.004	6484.38	0.006
6503.91	0.00233	6503.91	0.00133	6503.91	0.00567	6503.91	0.00667
6523.44	0.00333	6523.44	0.00467	6523.44	0.00533	6523.44	0.00433
6542.97	0.00167	6542.97	0.00333	6542.97	0.00833	6542.97	0.00633
6562.5	0.00267	6562.5	0.00467	6562.5	0.009	6562.5	0.00567
6582.03	0.00267	6582.03	0.00567	6582.03	0.006	6582.03	0.00767
6601.56	0.000666667	6601.56	0.002	6601.56	0.005	6601.56	0.006
6621.09	0.00233	6621.09	0.00267	6621.09	0.00333	6621.09	0.007
6640.62	0.00267	6640.62	0.00533	6640.62	0.00533	6640.62	0.00633
6660.16	0.003	6660.16	0.005	6660.16	0.006	6660.16	0.00467
6679.69	0.00367	6679.69	0.00267	6679.69	0.00633	6679.69	0.004
6699.22	0.003	6699.22	0.00233	6699.22	0.008	6699.22	0.00533
6718.75	0.003	6718.75	0.00367	6718.75	0.00533	6718.75	0.00733
6738.28	0.004	6738.28	0.00467	6738.28	0.00733	6738.28	0.00633
6757.81	0.00233	6757.81	0.00367	6757.81	0.00667	6757.81	0.004
6777.34	0.003	6777.34	0.00333	6777.34	0.00633	6777.34	0.00467
6796.88	0.00333	6796.88	0.00467	6796.88	0.00533	6796.88	0.00967
6816.41	0.00233	6816.41	0.00267	6816.41	0.00533	6816.41	0.00467
6835.94	0.00167	6835.94	0.005	6835.94	0.003	6835.94	0.00833
6855.47	0.00267	6855.47	0.00467	6855.47	0.005	6855.47	0.005
6875	0.00333	6875	0.007	6875	0.00367	6875	0.006
6894.53	0.00267	6894.53	0.00433	6894.53	0.00533	6894.53	0.00467
6914.06	0.00267	6914.06	0.00533	6914.06	0.00567	6914.06	0.00467
6933.59	0.00233	6933.59	0.00367	6933.59	0.00533	6933.59	0.00567
6953.12	0.003	6953.12	0.004	6953.12	0.006	6953.12	0.005
6972.66	0.00267	6972.66	0.004	6972.66	0.00333	6972.66	0.00633
6992.19	0.003	6992.19	0.00333	6992.19	0.00533	6992.19	0.003
7011.72	0.00233	7011.72	0.003	7011.72	0.00567	7011.72	0.004
7031.25	0.003	7031.25	0.005	7031.25	0.005	7031.25	0.00667
7050.78	0.00267	7050.78	0.00233	7050.78	0.00567	7050.78	0.008
7070.31	0.004	7070.31	0.002	7070.31	0.005	7070.31	0.01
7089.84	0.003	7089.84	0.00333	7089.84	0.00433	7089.84	0.00567
7109.38	0.00167	7109.38	0.004	7109.38	0.00533	7109.38	0.006
7128.91	0.00167	7128.91	0.00733	7128.91	0.006	7128.91	0.005
7148.44	0.000666667	7148.44	0.00633	7148.44	0.00567	7148.44	0.00633
7167.97	0.002	7167.97	0.00533	7167.97	0.006	7167.97	0.006
7187.5	0.003	7187.5	0.003	7187.5	0.00567	7187.5	0.00867
7207.03	0.00333	7207.03	0.00333	7207.03	0.00533	7207.03	0.00433
7226.56	0.00367	7226.56	0.00367	7226.56	0.00467	7226.56	0.006
7246.09	0.002	7246.09	0.00467	7246.09	0.00533	7246.09	0.00433
7265.62	0.002	7265.62	0.00433	7265.62	0.003	7265.62	0.00633
7285.16	0.003	7285.16	0.00433	7285.16	0.00533	7285.16	0.00533
7304.69	0.002	7304.69	0.005	7304.69	0.00467	7304.69	0.009
7324.22	0.000666667	7324.22	0.002	7324.22	0.00533	7324.22	0.00567
7343.75	0.006	7343.75	0.00233	7343.75	0.006	7343.75	0.00567
7363.28	0.003	7363.28	0.003	7363.28	0.00633	7363.28	0.006
7382.81	0.001	7382.81	0.00333	7382.81	0.00533	7382.81	0.008
7402.34	0.002	7402.34	0.003	7402.34	0.00667	7402.34	0.00633
7421.88	0.00233	7421.88	0.003	7421.88	0.00467	7421.88	0.007
7441.41	0.00133	7441.41	0.00567	7441.41	0.00567	7441.41	0.003
7460.94	0.00333	7460.94	0.00433	7460.94	0.00667	7460.94	0.006
7480.47	0.00333	7480.47	0.00333	7480.47	0.00633	7480.47	0.00433
7500	0.003	7500	0.00367	7500	0.00633	7500	0.00567
7519.53	0.00267	7519.53	0.00233	7519.53	0.008	7519.53	0.00567
7539.06	0.00267	7539.06	0.00233	7539.06	0.00867	7539.06	0.006
7558.59	0.00233	7558.59	0.004	7558.59	0.00433	7558.59	0.00633
[truncated: 636 more rows]

## Sheet: T-TNP
Times(ns)	Normalized Photon Count 300 K	Times(ns)	Normalized Photon Count 200 K	Times(ns)	Normalized Photon Count 100 K	Times(ns)	Normalized Photon Count 77 K
[truncated: 1,024 more rows]
