# Supplementary material for: Constructing high-efficiency orange-red thermally activated delayed fluorescence emitters by three-dimension molecular engineering
Source: Nat Commun. 2022 Dec 19;13:7828. doi: 10.1038/s41467-022-35591-w (PMC9763412; doi:10.1038/s41467-022-35591-w)
Supplement: Supplementary file 3 — Source Data [file 41467_2022_35591_MOESM3_ESM.zip › Source data/Supp.Fig. 63.xlsx]

## Sheet: Supp. Fig 63(a)
Voltage(V)	tBu-S-mCP	Voltage(V)	tBu-S-mCP		Voltage(V)	S-mCP	Voltage(V)	S-mCP
0	-1.435e-07	-0.001	-1.827e-06		0	6.077e-08	-0.001	-2.603e-06
0.001	-1.229e-07	-0.002	-1.824e-06		0.001	7.308e-08	-0.002	-2.597e-06
0.002	-1.042e-07	-0.003	-1.823e-06		0.002	8.441e-08	-0.003	-2.593e-06
0.003	-9.232e-08	-0.004	-1.824e-06		0.003	9.304e-08	-0.004	-2.587e-06
0.004	-8.108e-08	-0.005	-1.82e-06		0.004	9.982e-08	-0.005	-2.583e-06
0.005	-7.42e-08	-0.006	-1.82e-06		0.005	1.065e-07	-0.006	-2.578e-06
0.006	-6.412e-08	-0.007	-1.818e-06		0.006	1.148e-07	-0.007	-2.574e-06
0.007	-5.783e-08	-0.008	-1.815e-06		0.007	1.19e-07	-0.008	-2.569e-06
0.008	-4.93e-08	-0.009	-1.813e-06		0.008	1.232e-07	-0.009	-2.564e-06
0.009	-4.533e-08	-0.01	-1.814e-06		0.009	1.273e-07	-0.01	-2.56e-06
0.01	-3.942e-08	-0.011	-1.812e-06		0.01	1.336e-07	-0.011	-2.556e-06
0.011	-3.089e-08	-0.012	-1.809e-06		0.011	1.342e-07	-0.012	-2.551e-06
0.012	-2.624e-08	-0.013	-1.81e-06		0.012	1.399e-07	-0.013	-2.547e-06
0.013	-2.139e-08	-0.014	-1.807e-06		0.013	1.432e-07	-0.014	-2.541e-06
0.014	-1.558e-08	-0.015	-1.807e-06		0.014	1.484e-07	-0.015	-2.538e-06
0.015	-1.238e-08	-0.016	-1.804e-06		0.015	1.503e-07	-0.016	-2.534e-06
0.016	-6.182e-09	-0.017	-1.803e-06		0.016	1.557e-07	-0.017	-2.53e-06
0.017	-3.275e-09	-0.018	-1.802e-06		0.017	1.581e-07	-0.018	-2.524e-06
0.018	2.829e-09	-0.019	-1.801e-06		0.018	1.596e-07	-0.019	-2.52e-06
0.019	6.414e-09	-0.02	-1.801e-06		0.019	1.628e-07	-0.02	-2.516e-06
0.02	1.194e-08	-0.021	-1.797e-06		0.02	1.669e-07	-0.021	-2.512e-06
0.021	1.513e-08	-0.022	-1.797e-06		0.021	1.704e-07	-0.022	-2.508e-06
0.022	2.114e-08	-0.023	-1.796e-06		0.022	1.732e-07	-0.023	-2.504e-06
0.023	2.444e-08	-0.024	-1.796e-06		0.023	1.768e-07	-0.024	-2.5e-06
0.024	2.918e-08	-0.025	-1.792e-06		0.024	1.797e-07	-0.025	-2.494e-06
0.025	3.025e-08	-0.026	-1.792e-06		0.025	1.801e-07	-0.026	-2.491e-06
0.026	3.655e-08	-0.027	-1.792e-06		0.026	1.843e-07	-0.027	-2.487e-06
0.027	3.916e-08	-0.028	-1.791e-06		0.027	1.866e-07	-0.028	-2.483e-06
0.028	4.411e-08	-0.029	-1.787e-06		0.028	1.901e-07	-0.029	-2.477e-06
0.029	4.682e-08	-0.03	-1.788e-06		0.029	1.912e-07	-0.03	-2.475e-06
0.03	5.089e-08	-0.031	-1.787e-06		0.03	1.94e-07	-0.031	-2.469e-06
0.031	5.292e-08	-0.032	-1.785e-06		0.031	1.967e-07	-0.032	-2.466e-06
0.032	5.893e-08	-0.033	-1.782e-06		0.032	1.993e-07	-0.033	-2.46e-06
0.033	6.029e-08	-0.034	-1.783e-06		0.033	2.009e-07	-0.034	-2.457e-06
0.034	6.397e-08	-0.035	-1.781e-06		0.034	2.051e-07	-0.035	-2.451e-06
0.035	6.736e-08	-0.036	-1.78e-06		0.035	2.066e-07	-0.036	-2.449e-06
0.036	7.143e-08	-0.037	-1.778e-06		0.036	2.093e-07	-0.037	-2.445e-06
0.037	7.375e-08	-0.038	-1.778e-06		0.037	2.113e-07	-0.038	-2.442e-06
0.038	7.705e-08	-0.039	-1.777e-06		0.038	2.145e-07	-0.039	-2.437e-06
0.039	7.957e-08	-0.04	-1.776e-06		0.039	2.16e-07	-0.04	-2.434e-06
0.04	8.441e-08	-0.041	-1.775e-06		0.04	2.175e-07	-0.041	-2.431e-06
0.041	8.548e-08	-0.042	-1.776e-06		0.041	2.192e-07	-0.042	-2.425e-06
0.042	9.081e-08	-0.043	-1.77e-06		0.042	2.233e-07	-0.043	-2.423e-06
0.043	9.11e-08	-0.044	-1.771e-06		0.043	2.248e-07	-0.044	-2.419e-06
0.044	9.672e-08	-0.045	-1.769e-06		0.044	2.266e-07	-0.045	-2.413e-06
0.045	9.827e-08	-0.046	-1.77e-06		0.045	2.287e-07	-0.046	-2.409e-06
0.046	1.038e-07	-0.047	-1.767e-06		0.046	2.312e-07	-0.047	-2.405e-06
0.047	1.036e-07	-0.048	-1.767e-06		0.047	2.329e-07	-0.048	-2.403e-06
0.048	1.079e-07	-0.049	-1.767e-06		0.048	2.366e-07	-0.049	-2.399e-06
0.049	1.096e-07	-0.05	-1.763e-06		0.049	2.379e-07	-0.05	-2.395e-06
0.05	1.135e-07	-0.051	-1.764e-06		0.05	2.396e-07	-0.051	-2.392e-06
0.051	1.135e-07	-0.052	-1.764e-06		0.051	2.413e-07	-0.052	-2.389e-06
0.052	1.189e-07	-0.053	-1.761e-06		0.052	2.445e-07	-0.053	-2.384e-06
0.053	1.21e-07	-0.054	-1.761e-06		0.053	2.458e-07	-0.054	-2.381e-06
0.054	1.246e-07	-0.055	-1.759e-06		0.054	2.475e-07	-0.055	-2.376e-06
0.055	1.244e-07	-0.056	-1.759e-06		0.055	2.508e-07	-0.056	-2.373e-06
0.056	1.3e-07	-0.057	-1.757e-06		0.056	2.518e-07	-0.057	-2.371e-06
0.057	1.316e-07	-0.058	-1.76e-06		0.057	2.546e-07	-0.058	-2.366e-06
0.058	1.351e-07	-0.059	-1.756e-06		0.058	2.567e-07	-0.059	-2.362e-06
0.059	1.363e-07	-0.06	-1.757e-06		0.059	2.585e-07	-0.06	-2.357e-06
0.06	1.414e-07	-0.061	-1.752e-06		0.06	2.612e-07	-0.061	-2.355e-06
0.061	1.418e-07	-0.062	-1.753e-06		0.061	2.62e-07	-0.062	-2.35e-06
0.062	1.468e-07	-0.063	-1.752e-06		0.062	2.655e-07	-0.063	-2.348e-06
0.063	1.469e-07	-0.064	-1.752e-06		0.063	2.66e-07	-0.064	-2.345e-06
0.064	1.521e-07	-0.065	-1.751e-06		0.064	2.687e-07	-0.065	-2.341e-06
0.065	1.522e-07	-0.066	-1.749e-06		0.065	2.71e-07	-0.066	-2.338e-06
0.066	1.571e-07	-0.067	-1.748e-06		0.066	2.72e-07	-0.067	-2.334e-06
0.067	1.579e-07	-0.068	-1.75e-06		0.067	2.739e-07	-0.068	-2.33e-06
0.068	1.637e-07	-0.069	-1.748e-06		0.068	2.779e-07	-0.069	-2.328e-06
0.069	1.631e-07	-0.07	-1.748e-06		0.069	2.784e-07	-0.07	-2.324e-06
0.07	1.684e-07	-0.071	-1.746e-06		0.07	2.801e-07	-0.071	-2.32e-06
0.071	1.674e-07	-0.072	-1.745e-06		0.071	2.834e-07	-0.072	-2.316e-06
0.072	1.726e-07	-0.073	-1.746e-06		0.072	2.833e-07	-0.073	-2.314e-06
0.073	1.742e-07	-0.074	-1.744e-06		0.073	2.872e-07	-0.074	-2.31e-06
0.074	1.78e-07	-0.075	-1.744e-06		0.074	2.906e-07	-0.075	-2.308e-06
0.075	1.789e-07	-0.076	-1.742e-06		0.075	2.904e-07	-0.076	-2.303e-06
0.076	1.832e-07	-0.077	-1.74e-06		0.076	2.926e-07	-0.077	-2.301e-06
0.077	1.842e-07	-0.078	-1.742e-06		0.077	2.938e-07	-0.078	-2.297e-06
0.078	1.871e-07	-0.079	-1.739e-06		0.078	2.978e-07	-0.079	-2.295e-06
0.079	1.891e-07	-0.08	-1.739e-06		0.079	2.994e-07	-0.08	-2.291e-06
0.08	1.911e-07	-0.081	-1.737e-06		0.08	3.009e-07	-0.081	-2.288e-06
0.081	1.922e-07	-0.082	-1.738e-06		0.081	3.022e-07	-0.082	-2.283e-06
0.082	1.959e-07	-0.083	-1.737e-06		0.082	3.053e-07	-0.083	-2.281e-06
0.083	1.966e-07	-0.084	-1.737e-06		0.083	3.054e-07	-0.084	-2.278e-06
0.084	2.007e-07	-0.085	-1.734e-06		0.084	3.091e-07	-0.085	-2.274e-06
0.085	2.023e-07	-0.086	-1.735e-06		0.085	3.098e-07	-0.086	-2.269e-06
0.086	2.054e-07	-0.087	-1.734e-06		0.086	3.127e-07	-0.087	-2.267e-06
0.087	2.069e-07	-0.088	-1.733e-06		0.087	3.145e-07	-0.088	-2.263e-06
0.088	2.102e-07	-0.089	-1.732e-06		0.088	3.164e-07	-0.089	-2.26e-06
0.089	2.117e-07	-0.09	-1.731e-06		0.089	3.184e-07	-0.09	-2.258e-06
0.09	2.139e-07	-0.091	-1.73e-06		0.09	3.206e-07	-0.091	-2.255e-06
0.091	2.167e-07	-0.092	-1.732e-06		0.091	3.241e-07	-0.092	-2.251e-06
0.092	2.198e-07	-0.093	-1.73e-06		0.092	3.252e-07	-0.093	-2.248e-06
0.093	2.221e-07	-0.094	-1.729e-06		0.093	3.262e-07	-0.094	-2.246e-06
0.094	2.242e-07	-0.095	-1.728e-06		0.094	3.288e-07	-0.095	-2.242e-06
0.095	2.26e-07	-0.096	-1.728e-06		0.095	3.296e-07	-0.096	-2.24e-06
0.096	2.296e-07	-0.097	-1.726e-06		0.096	3.338e-07	-0.097	-2.235e-06
0.097	2.309e-07	-0.098	-1.726e-06		0.097	3.346e-07	-0.098	-2.235e-06
0.098	2.334e-07	-0.099	-1.725e-06		0.098	3.338e-07	-0.099	-2.23e-06
0.099	2.342e-07	-0.1	-1.726e-06		0.099	3.378e-07	-0.1	-2.228e-06
0.1	2.363e-07	-0.101	-1.723e-06		0.1	3.404e-07	-0.101	-2.224e-06
0.101	2.401e-07	-0.102	-1.725e-06		0.101	3.419e-07	-0.102	-2.223e-06
0.102	2.417e-07	-0.103	-1.724e-06		0.102	3.442e-07	-0.103	-2.219e-06
0.103	2.431e-07	-0.104	-1.725e-06		0.103	3.46e-07	-0.104	-2.216e-06
0.104	2.469e-07	-0.105	-1.724e-06		0.104	3.481e-07	-0.105	-2.212e-06
0.105	2.485e-07	-0.106	-1.722e-06		0.105	3.49e-07	-0.106	-2.211e-06
0.106	2.518e-07	-0.107	-1.723e-06		0.106	3.514e-07	-0.107	-2.207e-06
0.107	2.524e-07	-0.108	-1.721e-06		0.107	3.534e-07	-0.108	-2.204e-06
0.108	2.566e-07	-0.109	-1.721e-06		0.108	3.546e-07	-0.109	-2.201e-06
0.109	2.556e-07	-0.11	-1.72e-06		0.109	3.567e-07	-0.11	-2.2e-06
0.11	2.601e-07	-0.111	-1.719e-06		0.11	3.592e-07	-0.111	-2.196e-06
0.111	2.61e-07	-0.112	-1.72e-06		0.111	3.602e-07	-0.112	-2.194e-06
0.112	2.663e-07	-0.113	-1.72e-06		0.112	3.624e-07	-0.113	-2.192e-06
0.113	2.662e-07	-0.114	-1.72e-06		0.113	3.618e-07	-0.114	-2.187e-06
0.114	2.687e-07	-0.115	-1.717e-06		0.114	3.661e-07	-0.115	-2.186e-06
0.115	2.703e-07	-0.116	-1.718e-06		0.115	3.682e-07	-0.116	-2.184e-06
0.116	2.742e-07	-0.117	-1.717e-06		0.116	3.703e-07	-0.117	-2.181e-06
0.117	2.744e-07	-0.118	-1.718e-06		0.117	3.719e-07	-0.118	-2.177e-06
0.118	2.77e-07	-0.119	-1.716e-06		0.118	3.748e-07	-0.119	-2.176e-06
0.119	2.794e-07	-0.12	-1.716e-06		0.119	3.754e-07	-0.12	-2.172e-06
0.12	2.83e-07	-0.121	-1.712e-06		0.12	3.777e-07	-0.121	-2.172e-06
0.121	2.829e-07	-0.122	-1.714e-06		0.121	3.797e-07	-0.122	-2.168e-06
0.122	2.868e-07	-0.123	-1.713e-06		0.122	3.808e-07	-0.123	-2.164e-06
0.123	2.886e-07	-0.124	-1.715e-06		0.123	3.83e-07	-0.124	-2.163e-06
0.124	2.914e-07	-0.125	-1.713e-06		0.124	3.857e-07	-0.125	-2.16e-06
0.125	2.926e-07	-0.126	-1.714e-06		0.125	3.863e-07	-0.126	-2.157e-06
0.126	2.954e-07	-0.127	-1.712e-06		0.126	3.891e-07	-0.127	-2.155e-06
0.127	2.967e-07	-0.128	-1.712e-06		0.127	3.911e-07	-0.128	-2.152e-06
0.128	2.987e-07	-0.129	-1.711e-06		0.128	3.902e-07	-0.129	-2.152e-06
0.129	3.004e-07	-0.13	-1.712e-06		0.129	3.94e-07	-0.13	-2.149e-06
0.13	3.04e-07	-0.131	-1.709e-06		0.13	3.957e-07	-0.131	-2.143e-06
0.131	3.061e-07	-0.132	-1.711e-06		0.131	3.97e-07	-0.132	-2.145e-06
0.132	3.081e-07	-0.133	-1.709e-06		0.132	3.981e-07	-0.133	-2.14e-06
0.133	3.094e-07	-0.134	-1.712e-06		0.133	3.994e-07	-0.134	-2.138e-06
0.134	3.137e-07	-0.135	-1.711e-06		0.134	4.021e-07	-0.135	-2.136e-06
0.135	3.141e-07	-0.136	-1.709e-06		0.135	4.029e-07	-0.136	-2.133e-06
0.136	3.16e-07	-0.137	-1.71e-06		0.136	4.045e-07	-0.137	-2.132e-06
0.137	3.179e-07	-0.138	-1.709e-06		0.137	4.056e-07	-0.138	-2.128e-06
0.138	3.212e-07	-0.139	-1.708e-06		0.138	4.088e-07	-0.139	-2.128e-06
0.139	3.23e-07	-0.14	-1.71e-06		0.139	4.101e-07	-0.14	-2.124e-06
0.14	3.259e-07	-0.141	-1.708e-06		0.14	4.113e-07	-0.141	-2.122e-06
0.141	3.268e-07	-0.142	-1.71e-06		0.141	4.137e-07	-0.142	-2.12e-06
0.142	3.3e-07	-0.143	-1.708e-06		0.142	4.151e-07	-0.143	-2.118e-06
0.143	3.3e-07	-0.144	-1.709e-06		0.143	4.148e-07	-0.144	-2.114e-06
0.144	3.331e-07	-0.145	-1.71e-06		0.144	4.185e-07	-0.145	-2.113e-06
0.145	3.334e-07	-0.146	-1.709e-06		0.145	4.196e-07	-0.146	-2.109e-06
0.146	3.367e-07	-0.147	-1.706e-06		0.146	4.199e-07	-0.147	-2.108e-06
0.147	3.362e-07	-0.148	-1.706e-06		0.147	4.222e-07	-0.148	-2.106e-06
0.148	3.413e-07	-0.149	-1.704e-06		0.148	4.231e-07	-0.149	-2.104e-06
0.149	3.406e-07	-0.15	-1.706e-06		0.149	4.247e-07	-0.15	-2.1e-06
0.15	3.447e-07	-0.151	-1.704e-06		0.15	4.258e-07	-0.151	-2.1e-06
0.151	3.45e-07	-0.152	-1.705e-06		0.151	4.274e-07	-0.152	-2.096e-06
0.152	3.472e-07	-0.153	-1.706e-06		0.152	4.299e-07	-0.153	-2.095e-06
0.153	3.494e-07	-0.154	-1.706e-06		0.153	4.322e-07	-0.154	-2.093e-06
0.154	3.521e-07	-0.155	-1.705e-06		0.154	4.32e-07	-0.155	-2.09e-06
0.155	3.528e-07	-0.156	-1.705e-06		0.155	4.346e-07	-0.156	-2.088e-06
0.156	3.543e-07	-0.157	-1.703e-06		0.156	4.37e-07	-0.157	-2.085e-06
0.157	3.561e-07	-0.158	-1.704e-06		0.157	4.373e-07	-0.158	-2.085e-06
0.158	3.601e-07	-0.159	-1.703e-06		0.158	4.384e-07	-0.159	-2.082e-06
0.159	3.601e-07	-0.16	-1.704e-06		0.159	4.398e-07	-0.16	-2.08e-06
0.16	3.634e-07	-0.161	-1.706e-06		0.16	4.42e-07	-0.161	-2.077e-06
0.161	3.646e-07	-0.162	-1.705e-06		0.161	4.427e-07	-0.162	-2.076e-06
0.162	3.655e-07	-0.163	-1.703e-06		0.162	4.44e-07	-0.163	-2.075e-06
0.163	3.675e-07	-0.164	-1.705e-06		0.163	4.458e-07	-0.164	-2.072e-06
0.164	3.703e-07	-0.165	-1.703e-06		0.164	4.464e-07	-0.165	-2.07e-06
0.165	3.714e-07	-0.166	-1.704e-06		0.165	4.483e-07	-0.166	-2.067e-06
0.166	3.732e-07	-0.167	-1.704e-06		0.166	4.49e-07	-0.167	-2.066e-06
0.167	3.762e-07	-0.168	-1.703e-06		0.167	4.513e-07	-0.168	-2.062e-06
0.168	3.77e-07	-0.169	-1.703e-06		0.168	4.534e-07	-0.169	-2.061e-06
0.169	3.79e-07	-0.17	-1.702e-06		0.169	4.551e-07	-0.17	-2.058e-06
0.17	3.813e-07	-0.171	-1.703e-06		0.17	4.553e-07	-0.171	-2.057e-06
0.171	3.826e-07	-0.172	-1.703e-06		0.171	4.563e-07	-0.172	-2.055e-06
0.172	3.845e-07	-0.173	-1.702e-06		0.172	4.583e-07	-0.173	-2.053e-06
0.173	3.855e-07	-0.174	-1.703e-06		0.173	4.574e-07	-0.174	-2.054e-06
0.174	3.867e-07	-0.175	-1.702e-06		0.174	4.598e-07	-0.175	-2.049e-06
0.175	3.885e-07	-0.176	-1.702e-06		0.175	4.62e-07	-0.176	-2.047e-06
0.176	3.917e-07	-0.177	-1.701e-06		0.176	4.638e-07	-0.177	-2.046e-06
0.177	3.921e-07	-0.178	-1.704e-06		0.177	4.658e-07	-0.178	-2.042e-06
0.178	3.949e-07	-0.179	-1.701e-06		0.178	4.662e-07	-0.179	-2.043e-06
0.179	3.964e-07	-0.18	-1.703e-06		0.179	4.673e-07	-0.18	-2.04e-06
0.18	3.975e-07	-0.181	-1.701e-06		0.18	4.685e-07	-0.181	-2.039e-06
0.181	4.002e-07	-0.182	-1.703e-06		0.181	4.693e-07	-0.182	-2.036e-06
0.182	4.015e-07	-0.183	-1.702e-06		0.182	4.714e-07	-0.183	-2.034e-06
0.183	4.031e-07	-0.184	-1.7e-06		0.183	4.726e-07	-0.184	-2.033e-06
0.184	4.044e-07	-0.185	-1.701e-06		0.184	4.731e-07	-0.185	-2.03e-06
0.185	4.057e-07	-0.186	-1.701e-06		0.185	4.745e-07	-0.186	-2.029e-06
0.186	4.072e-07	-0.187	-1.7e-06		0.186	4.755e-07	-0.187	-2.028e-06
0.187	4.101e-07	-0.188	-1.701e-06		0.187	4.769e-07	-0.188	-2.026e-06
0.188	4.114e-07	-0.189	-1.7e-06		0.188	4.771e-07	-0.189	-2.025e-06
0.189	4.13e-07	-0.19	-1.702e-06		0.189	4.788e-07	-0.19	-2.021e-06
0.19	4.163e-07	-0.191	-1.701e-06		0.19	4.793e-07	-0.191	-2.022e-06
0.191	4.157e-07	-0.192	-1.701e-06		0.191	4.81e-07	-0.192	-2.019e-06
0.192	4.181e-07	-0.193	-1.701e-06		0.192	4.834e-07	-0.193	-2.018e-06
0.193	4.195e-07	-0.194	-1.701e-06		0.193	4.838e-07	-0.194	-2.013e-06
0.194	4.208e-07	-0.195	-1.7e-06		0.194	4.858e-07	-0.195	-2.014e-06
0.195	4.218e-07	-0.196	-1.704e-06		0.195	4.861e-07	-0.196	-2.012e-06
0.196	4.247e-07	-0.197	-1.701e-06		0.196	4.889e-07	-0.197	-2.012e-06
0.197	4.248e-07	-0.198	-1.702e-06		0.197	4.885e-07	-0.198	-2.014e-06
0.198	4.265e-07	-0.199	-1.7e-06		0.198	4.911e-07	-0.199	-2.01e-06
0.199	4.283e-07	-0.2	-1.701e-06		0.199	4.911e-07	-0.2	-2.009e-06
0.2	4.296e-07	-0.201	-1.701e-06		0.2	4.93e-07	-0.201	-2.008e-06
0.201	4.323e-07	-0.202	-1.701e-06		0.201	4.944e-07	-0.202	-2.004e-06
0.202	4.332e-07	-0.203	-1.7e-06		0.202	4.968e-07	-0.203	-2e-06
0.203	4.339e-07	-0.204	-1.703e-06		0.203	4.959e-07	-0.204	-1.999e-06
0.204	4.359e-07	-0.205	-1.702e-06		0.204	4.969e-07	-0.205	-1.999e-06
0.205	4.369e-07	-0.206	-1.702e-06		0.205	5.006e-07	-0.206	-1.996e-06
0.206	4.401e-07	-0.207	-1.701e-06		0.206	5.02e-07	-0.207	-1.995e-06
0.207	4.405e-07	-0.208	-1.701e-06		0.207	5.005e-07	-0.208	-1.993e-06
0.208	4.427e-07	-0.209	-1.701e-06		0.208	5.033e-07	-0.209	-1.992e-06
0.209	4.441e-07	-0.21	-1.702e-06		0.209	5.049e-07	-0.21	-1.991e-06
0.21	4.462e-07	-0.211	-1.7e-06		0.21	5.056e-07	-0.211	-1.989e-06
0.211	4.472e-07	-0.212	-1.703e-06		0.211	5.061e-07	-0.212	-1.986e-06
0.212	4.486e-07	-0.213	-1.701e-06		0.212	5.081e-07	-0.213	-1.985e-06
0.213	4.505e-07	-0.214	-1.703e-06		0.213	5.078e-07	-0.214	-1.984e-06
0.214	4.504e-07	-0.215	-1.702e-06		0.214	5.107e-07	-0.215	-1.983e-06
0.215	4.526e-07	-0.216	-1.702e-06		0.215	5.114e-07	-0.216	-1.98e-06
0.216	4.541e-07	-0.217	-1.701e-06		0.216	5.132e-07	-0.217	-1.981e-06
0.217	4.565e-07	-0.218	-1.703e-06		0.217	5.142e-07	-0.218	-1.976e-06
0.218	4.573e-07	-0.219	-1.702e-06		0.218	5.163e-07	-0.219	-1.976e-06
0.219	4.592e-07	-0.22	-1.703e-06		0.219	5.148e-07	-0.22	-1.972e-06
0.22	4.578e-07	-0.221	-1.702e-06		0.22	5.162e-07	-0.221	-1.973e-06
0.221	4.612e-07	-0.222	-1.703e-06		0.221	5.197e-07	-0.222	-1.971e-06
0.222	4.607e-07	-0.223	-1.704e-06		0.222	5.211e-07	-0.223	-1.972e-06
0.223	4.647e-07	-0.224	-1.703e-06		0.223	5.222e-07	-0.224	-1.969e-06
0.224	4.646e-07	-0.225	-1.703e-06		0.224	5.242e-07	-0.225	-1.969e-06
0.225	4.668e-07	-0.226	-1.703e-06		0.225	5.236e-07	-0.226	-1.966e-06
0.226	4.683e-07	-0.227	-1.703e-06		0.226	5.256e-07	-0.227	-1.966e-06
0.227	4.694e-07	-0.228	-1.706e-06		0.227	5.261e-07	-0.228	-1.965e-06
0.228	4.708e-07	-0.229	-1.703e-06		0.228	5.277e-07	-0.229	-1.963e-06
0.229	4.712e-07	-0.23	-1.704e-06		0.229	5.299e-07	-0.23	-1.962e-06
0.23	4.731e-07	-0.231	-1.704e-06		0.23	5.298e-07	-0.231	-1.96e-06
0.231	4.746e-07	-0.232	-1.704e-06		0.231	5.295e-07	-0.232	-1.959e-06
0.232	4.75e-07	-0.233	-1.703e-06		0.232	5.313e-07	-0.233	-1.957e-06
0.233	4.774e-07	-0.234	-1.704e-06		0.233	5.335e-07	-0.234	-1.955e-06
0.234	4.789e-07	-0.235	-1.704e-06		0.234	5.341e-07	-0.235	-1.954e-06
0.235	4.791e-07	-0.236	-1.705e-06		0.235	5.35e-07	-0.236	-1.954e-06
0.236	4.821e-07	-0.237	-1.704e-06		0.236	5.38e-07	-0.237	-1.952e-06
0.237	4.824e-07	-0.238	-1.705e-06		0.237	5.38e-07	-0.238	-1.95e-06
0.238	4.848e-07	-0.239	-1.705e-06		0.238	5.396e-07	-0.239	-1.949e-06
0.239	4.85e-07	-0.24	-1.705e-06		0.239	5.408e-07	-0.24	-1.948e-06
0.24	4.863e-07	-0.241	-1.706e-06		0.24	5.418e-07	-0.241	-1.948e-06
0.241	4.879e-07	-0.242	-1.704e-06		0.241	5.425e-07	-0.242	-1.946e-06
0.242	4.886e-07	-0.243	-1.705e-06		0.242	5.426e-07	-0.243	-1.945e-06
0.243	4.907e-07	-0.244	-1.705e-06		0.243	5.46e-07	-0.244	-1.943e-06
0.244	4.908e-07	-0.245	-1.705e-06		0.244	5.469e-07	-0.245	-1.942e-06
0.245	4.933e-07	-0.246	-1.706e-06		0.245	5.472e-07	-0.246	-1.94e-06
0.246	4.944e-07	-0.247	-1.706e-06		0.246	5.495e-07	-0.247	-1.94e-06
0.247	4.964e-07	-0.248	-1.706e-06		0.247	5.497e-07	-0.248	-1.939e-06
0.248	4.967e-07	-0.249	-1.707e-06		0.248	5.517e-07	-0.249	-1.939e-06
0.249	4.991e-07	-0.25	-1.706e-06		0.249	5.52e-07	-0.25	-1.935e-06
0.25	4.996e-07	-0.251	-1.706e-06		0.25	5.548e-07	-0.251	-1.938e-06
0.251	5.013e-07	-0.252	-1.708e-06		0.251	5.56e-07	-0.252	-1.936e-06
0.252	5.035e-07	-0.253	-1.705e-06		0.252	5.559e-07	-0.253	-1.934e-06
0.253	5.033e-07	-0.254	-1.708e-06		0.253	5.576e-07	-0.254	-1.932e-06
0.254	5.055e-07	-0.255	-1.708e-06		0.254	5.588e-07	-0.255	-1.932e-06
0.255	5.062e-07	-0.256	-1.709e-06		0.255	5.593e-07	-0.256	-1.932e-06
0.256	5.086e-07	-0.257	-1.707e-06		0.256	5.622e-07	-0.257	-1.931e-06
0.257	5.092e-07	-0.258	-1.708e-06		0.257	5.629e-07	-0.258	-1.928e-06
0.258	5.111e-07	-0.259	-1.707e-06		0.258	5.635e-07	-0.259	-1.928e-06
0.259	5.113e-07	-0.26	-1.709e-06		0.259	5.637e-07	-0.26	-1.925e-06
0.26	5.142e-07	-0.261	-1.709e-06		0.26	5.668e-07	-0.261	-1.926e-06
0.261	5.139e-07	-0.262	-1.707e-06		0.261	5.669e-07	-0.262	-1.926e-06
0.262	5.144e-07	-0.263	-1.709e-06		0.262	5.693e-07	-0.263	-1.923e-06
0.263	5.159e-07	-0.264	-1.71e-06		0.263	5.704e-07	-0.264	-1.922e-06
0.264	5.2e-07	-0.265	-1.71e-06		0.264	5.717e-07	-0.265	-1.922e-06
0.265	5.208e-07	-0.266	-1.709e-06		0.265	5.724e-07	-0.266	-1.92e-06
0.266	5.227e-07	-0.267	-1.709e-06		0.266	5.73e-07	-0.267	-1.919e-06
0.267	5.223e-07	-0.268	-1.711e-06		0.267	5.756e-07	-0.268	-1.919e-06
0.268	5.24e-07	-0.269	-1.71e-06		0.268	5.767e-07	-0.269	-1.918e-06
0.269	5.249e-07	-0.27	-1.711e-06		0.269	5.777e-07	-0.27	-1.916e-06
0.27	5.276e-07	-0.271	-1.711e-06		0.27	5.795e-07	-0.271	-1.917e-06
0.271	5.278e-07	-0.272	-1.711e-06		0.271	5.8e-07	-0.272	-1.914e-06
0.272	5.305e-07	-0.273	-1.712e-06		0.272	5.823e-07	-0.273	-1.915e-06
0.273	5.315e-07	-0.274	-1.712e-06		0.273	5.824e-07	-0.274	-1.911e-06
0.274	5.328e-07	-0.275	-1.712e-06		0.274	5.836e-07	-0.275	-1.913e-06
0.275	5.337e-07	-0.276	-1.713e-06		0.275	5.855e-07	-0.276	-1.91e-06
0.276	5.354e-07	-0.277	-1.714e-06		0.276	5.867e-07	-0.277	-1.912e-06
0.277	5.359e-07	-0.278	-1.713e-06		0.277	5.869e-07	-0.278	-1.908e-06
0.278	5.376e-07	-0.279	-1.713e-06		0.278	5.895e-07	-0.279	-1.908e-06
0.279	5.387e-07	-0.28	-1.713e-06		0.279	5.892e-07	-0.28	-1.906e-06
0.28	5.406e-07	-0.281	-1.714e-06		0.28	5.919e-07	-0.281	-1.907e-06
0.281	5.404e-07	-0.282	-1.712e-06		0.281	5.923e-07	-0.282	-1.904e-06
0.282	5.437e-07	-0.283	-1.714e-06		0.282	5.936e-07	-0.283	-1.906e-06
0.283	5.445e-07	-0.284	-1.714e-06		0.283	5.967e-07	-0.284	-1.905e-06
0.284	5.462e-07	-0.285	-1.713e-06		0.284	5.966e-07	-0.285	-1.904e-06
0.285	5.458e-07	-0.286	-1.715e-06		0.285	5.973e-07	-0.286	-1.902e-06
0.286	5.485e-07	-0.287	-1.714e-06		0.286	6.003e-07	-0.287	-1.901e-06
0.287	5.502e-07	-0.288	-1.715e-06		0.287	6.003e-07	-0.288	-1.901e-06
0.288	5.507e-07	-0.289	-1.715e-06		0.288	6.031e-07	-0.289	-1.901e-06
0.289	5.516e-07	-0.29	-1.716e-06		0.289	6.027e-07	-0.29	-1.9e-06
0.29	5.529e-07	-0.291	-1.715e-06		0.29	6.043e-07	-0.291	-1.9e-06
0.291	5.531e-07	-0.292	-1.717e-06		0.291	6.055e-07	-0.292	-1.898e-06
0.292	5.576e-07	-0.293	-1.715e-06		0.292	6.075e-07	-0.293	-1.898e-06
0.293	5.578e-07	-0.294	-1.717e-06		0.293	6.085e-07	-0.294	-1.897e-06
0.294	5.602e-07	-0.295	-1.715e-06		0.294	6.107e-07	-0.295	-1.897e-06
0.295	5.603e-07	-0.296	-1.718e-06		0.295	6.106e-07	-0.296	-1.894e-06
0.296	5.622e-07	-0.297	-1.717e-06		0.296	6.121e-07	-0.297	-1.895e-06
0.297	5.627e-07	-0.298	-1.718e-06		0.297	6.144e-07	-0.298	-1.893e-06
0.298	5.651e-07	-0.299	-1.718e-06		0.298	6.137e-07	-0.299	-1.894e-06
0.299	5.668e-07	-0.3	-1.718e-06		0.299	6.156e-07	-0.3	-1.892e-06
0.3	5.685e-07	-0.301	-1.718e-06		0.3	6.175e-07	-0.301	-1.893e-06
0.301	5.681e-07	-0.302	-1.719e-06		0.301	6.181e-07	-0.302	-1.89e-06
0.302	5.708e-07	-0.303	-1.723e-06		0.302	6.203e-07	-0.303	-1.89e-06
0.303	5.72e-07	-0.304	-1.718e-06		0.303	6.217e-07	-0.304	-1.888e-06
0.304	5.725e-07	-0.305	-1.719e-06		0.304	6.221e-07	-0.305	-1.89e-06
0.305	5.742e-07	-0.306	-1.72e-06		0.305	6.227e-07	-0.306	-1.888e-06
0.306	5.756e-07	-0.307	-1.719e-06		0.306	6.253e-07	-0.307	-1.888e-06
0.307	5.789e-07	-0.308	-1.722e-06		0.307	6.269e-07	-0.308	-1.888e-06
0.308	5.795e-07	-0.309	-1.72e-06		0.308	6.299e-07	-0.309	-1.887e-06
0.309	5.799e-07	-0.31	-1.721e-06		0.309	6.285e-07	-0.31	-1.887e-06
0.31	5.82e-07	-0.311	-1.722e-06		0.31	6.317e-07	-0.311	-1.886e-06
0.311	5.826e-07	-0.312	-1.722e-06		0.311	6.336e-07	-0.312	-1.884e-06
0.312	5.844e-07	-0.313	-1.722e-06		0.312	6.349e-07	-0.313	-1.885e-06
0.313	5.853e-07	-0.314	-1.722e-06		0.313	6.36e-07	-0.314	-1.884e-06
0.314	5.879e-07	-0.315	-1.724e-06		0.314	6.363e-07	-0.315	-1.884e-06
0.315	5.891e-07	-0.316	-1.724e-06		0.315	6.384e-07	-0.316	-1.883e-06
0.316	5.898e-07	-0.317	-1.724e-06		0.316	6.408e-07	-0.317	-1.882e-06
0.317	5.912e-07	-0.318	-1.724e-06		0.317	6.408e-07	-0.318	-1.882e-06
0.318	5.93e-07	-0.319	-1.725e-06		0.318	6.423e-07	-0.319	-1.88e-06
0.319	5.95e-07	-0.32	-1.724e-06		0.319	6.442e-07	-0.32	-1.881e-06
0.32	5.946e-07	-0.321	-1.725e-06		0.32	6.45e-07	-0.321	-1.881e-06
0.321	5.961e-07	-0.322	-1.725e-06		0.321	6.474e-07	-0.322	-1.879e-06
0.322	5.978e-07	-0.323	-1.725e-06		0.322	6.476e-07	-0.323	-1.88e-06
0.323	6.003e-07	-0.324	-1.725e-06		0.323	6.496e-07	-0.324	-1.878e-06
0.324	6.01e-07	-0.325	-1.725e-06		0.324	6.524e-07	-0.325	-1.878e-06
0.325	6.016e-07	-0.326	-1.727e-06		0.325	6.538e-07	-0.326	-1.877e-06
0.326	6.031e-07	-0.327	-1.727e-06		0.326	6.549e-07	-0.327	-1.877e-06
0.327	6.041e-07	-0.328	-1.726e-06		0.327	6.565e-07	-0.328	-1.875e-06
0.328	6.062e-07	-0.329	-1.726e-06		0.328	6.59e-07	-0.329	-1.877e-06
0.329	6.072e-07	-0.33	-1.727e-06		0.329	6.59e-07	-0.33	-1.874e-06
0.33	6.078e-07	-0.331	-1.727e-06		0.33	6.604e-07	-0.331	-1.876e-06
0.331	6.098e-07	-0.332	-1.728e-06		0.331	6.626e-07	-0.332	-1.875e-06
0.332	6.127e-07	-0.333	-1.728e-06		0.332	6.642e-07	-0.333	-1.874e-06
0.333	6.133e-07	-0.334	-1.73e-06		0.333	6.643e-07	-0.334	-1.872e-06
0.334	6.159e-07	-0.335	-1.728e-06		0.334	6.678e-07	-0.335	-1.873e-06
0.335	6.157e-07	-0.336	-1.731e-06		0.335	6.683e-07	-0.336	-1.871e-06
0.336	6.184e-07	-0.337	-1.73e-06		0.336	6.696e-07	-0.337	-1.873e-06
0.337	6.204e-07	-0.338	-1.731e-06		0.337	6.697e-07	-0.338	-1.871e-06
0.338	6.209e-07	-0.339	-1.731e-06		0.338	6.732e-07	-0.339	-1.871e-06
0.339	6.209e-07	-0.34	-1.732e-06		0.339	6.729e-07	-0.34	-1.871e-06
0.34	6.227e-07	-0.341	-1.73e-06		0.34	6.76e-07	-0.341	-1.87e-06
0.341	6.236e-07	-0.342	-1.733e-06		0.341	6.761e-07	-0.342	-1.867e-06
0.342	6.276e-07	-0.343	-1.732e-06		0.342	6.788e-07	-0.343	-1.871e-06
0.343	6.275e-07	-0.344	-1.733e-06		0.343	6.804e-07	-0.344	-1.87e-06
0.344	6.281e-07	-0.345	-1.734e-06		0.344	6.814e-07	-0.345	-1.87e-06
0.345	6.295e-07	-0.346	-1.735e-06		0.345	6.835e-07	-0.346	-1.868e-06
0.346	6.318e-07	-0.347	-1.735e-06		0.346	6.847e-07	-0.347	-1.869e-06
0.347	6.339e-07	-0.348	-1.736e-06		0.347	6.871e-07	-0.348	-1.87e-06
0.348	6.351e-07	-0.349	-1.734e-06		0.348	6.895e-07	-0.349	-1.868e-06
0.349	6.358e-07	-0.35	-1.736e-06		0.349	6.892e-07	-0.35	-1.867e-06
0.35	6.378e-07	-0.351	-1.735e-06		0.35	6.913e-07	-0.351	-1.867e-06
0.351	6.388e-07	-0.352	-1.737e-06		0.351	6.944e-07	-0.352	-1.866e-06
0.352	6.406e-07	-0.353	-1.736e-06		0.352	6.947e-07	-0.353	-1.866e-06
0.353	6.412e-07	-0.354	-1.738e-06		0.353	6.962e-07	-0.354	-1.865e-06
0.354	6.451e-07	-0.355	-1.738e-06		0.354	6.981e-07	-0.355	-1.866e-06
0.355	6.452e-07	-0.356	-1.738e-06		0.355	6.99e-07	-0.356	-1.864e-06
0.356	6.473e-07	-0.357	-1.738e-06		0.356	7.026e-07	-0.357	-1.866e-06
0.357	6.469e-07	-0.358	-1.739e-06		0.357	7.018e-07	-0.358	-1.865e-06
0.358	6.499e-07	-0.359	-1.74e-06		0.358	7.039e-07	-0.359	-1.865e-06
0.359	6.52e-07	-0.36	-1.74e-06		0.359	7.058e-07	-0.36	-1.865e-06
0.36	6.537e-07	-0.361	-1.741e-06		0.36	7.072e-07	-0.361	-1.864e-06
0.361	6.528e-07	-0.362	-1.741e-06		0.361	7.084e-07	-0.362	-1.863e-06
0.362	6.553e-07	-0.363	-1.742e-06		0.362	7.097e-07	-0.363	-1.863e-06
0.363	6.572e-07	-0.364	-1.742e-06		0.363	7.12e-07	-0.364	-1.862e-06
0.364	6.587e-07	-0.365	-1.743e-06		0.364	7.132e-07	-0.365	-1.863e-06
0.365	6.607e-07	-0.366	-1.743e-06		0.365	7.14e-07	-0.366	-1.86e-06
0.366	6.619e-07	-0.367	-1.742e-06		0.366	7.159e-07	-0.367	-1.862e-06
0.367	6.637e-07	-0.368	-1.743e-06		0.367	7.176e-07	-0.368	-1.861e-06
0.368	6.636e-07	-0.369	-1.742e-06		0.368	7.199e-07	-0.369	-1.863e-06
0.369	6.664e-07	-0.37	-1.744e-06		0.369	7.213e-07	-0.37	-1.86e-06
0.37	6.678e-07	-0.371	-1.744e-06		0.37	7.226e-07	-0.371	-1.863e-06
0.371	6.686e-07	-0.372	-1.745e-06		0.371	7.247e-07	-0.372	-1.86e-06
0.372	6.708e-07	-0.373	-1.744e-06		0.372	7.261e-07	-0.373	-1.861e-06
0.373	6.72e-07	-0.374	-1.746e-06		0.373	7.286e-07	-0.374	-1.859e-06
0.374	6.742e-07	-0.375	-1.745e-06		0.374	7.307e-07	-0.375	-1.862e-06
0.375	6.757e-07	-0.376	-1.746e-06		0.375	7.309e-07	-0.376	-1.859e-06
0.376	6.771e-07	-0.377	-1.747e-06		0.376	7.339e-07	-0.377	-1.861e-06
0.377	6.785e-07	-0.378	-1.748e-06		0.377	7.344e-07	-0.378	-1.859e-06
0.378	6.811e-07	-0.379	-1.747e-06		0.378	7.351e-07	-0.379	-1.862e-06
0.379	6.827e-07	-0.38	-1.749e-06		0.379	7.384e-07	-0.38	-1.859e-06
0.38	6.832e-07	-0.381	-1.749e-06		0.38	7.408e-07	-0.381	-1.859e-06
0.381	6.847e-07	-0.382	-1.75e-06		0.381	7.412e-07	-0.382	-1.858e-06
0.382	6.857e-07	-0.383	-1.749e-06		0.382	7.419e-07	-0.383	-1.859e-06
0.383	6.889e-07	-0.384	-1.752e-06		0.383	7.446e-07	-0.384	-1.858e-06
0.384	6.887e-07	-0.385	-1.751e-06		0.384	7.476e-07	-0.385	-1.86e-06
0.385	6.93e-07	-0.386	-1.751e-06		0.385	7.479e-07	-0.386	-1.857e-06
0.386	6.922e-07	-0.387	-1.749e-06		0.386	7.502e-07	-0.387	-1.859e-06
0.387	6.955e-07	-0.388	-1.752e-06		0.387	7.522e-07	-0.388	-1.857e-06
0.388	6.957e-07	-0.389	-1.751e-06		0.388	7.537e-07	-0.389	-1.859e-06
0.389	6.986e-07	-0.39	-1.753e-06		0.389	7.553e-07	-0.39	-1.857e-06
0.39	6.993e-07	-0.391	-1.752e-06		0.39	7.588e-07	-0.391	-1.858e-06
0.391	7.02e-07	-0.392	-1.753e-06		0.391	7.595e-07	-0.392	-1.855e-06
0.392	7.009e-07	-0.393	-1.755e-06		0.392	7.622e-07	-0.393	-1.856e-06
0.393	7.036e-07	-0.394	-1.755e-06		0.393	7.63e-07	-0.394	-1.855e-06
0.394	7.052e-07	-0.395	-1.755e-06		0.394	7.652e-07	-0.395	-1.856e-06
0.395	7.074e-07	-0.396	-1.756e-06		0.395	7.665e-07	-0.396	-1.855e-06
0.396	7.085e-07	-0.397	-1.755e-06		0.396	7.687e-07	-0.397	-1.856e-06
0.397	7.094e-07	-0.398	-1.756e-06		0.397	7.691e-07	-0.398	-1.855e-06
0.398	7.126e-07	-0.399	-1.756e-06		0.398	7.724e-07	-0.399	-1.855e-06
0.399	7.136e-07	-0.4	-1.758e-06		0.399	7.754e-07	-0.4	-1.856e-06
0.4	7.156e-07	-0.401	-1.757e-06		0.4	7.768e-07	-0.401	-1.855e-06
0.401	7.172e-07	-0.402	-1.759e-06		0.401	7.776e-07	-0.402	-1.853e-06
0.402	7.177e-07	-0.403	-1.757e-06		0.402	7.794e-07	-0.403	-1.855e-06
0.403	7.192e-07	-0.404	-1.76e-06		0.403	7.81e-07	-0.404	-1.854e-06
0.404	7.214e-07	-0.405	-1.759e-06		0.404	7.843e-07	-0.405	-1.854e-06
0.405	7.233e-07	-0.406	-1.761e-06		0.405	7.858e-07	-0.406	-1.855e-06
0.406	7.249e-07	-0.407	-1.758e-06		0.406	7.882e-07	-0.407	-1.854e-06
0.407	7.261e-07	-0.408	-1.761e-06		0.407	7.894e-07	-0.408	-1.853e-06
0.408	7.277e-07	-0.409	-1.763e-06		0.408	7.92e-07	-0.409	-1.853e-06
0.409	7.323e-07	-0.41	-1.766e-06		0.409	7.944e-07	-0.41	-1.854e-06
0.41	7.338e-07	-0.411	-1.763e-06		0.41	7.976e-07	-0.411	-1.854e-06
0.411	7.334e-07	-0.412	-1.765e-06		0.411	7.965e-07	-0.412	-1.853e-06
0.412	7.366e-07	-0.413	-1.763e-06		0.412	8.019e-07	-0.413	-1.851e-06
0.413	7.381e-07	-0.414	-1.768e-06		0.413	8.025e-07	-0.414	-1.852e-06
0.414	7.405e-07	-0.415	-1.765e-06		0.414	8.065e-07	-0.415	-1.852e-06
0.415	7.409e-07	-0.416	-1.767e-06		0.415	8.068e-07	-0.416	-1.852e-06
0.416	7.433e-07	-0.417	-1.766e-06		0.416	8.106e-07	-0.417	-1.852e-06
0.417	7.449e-07	-0.418	-1.767e-06		0.417	8.12e-07	-0.418	-1.851e-06
0.418	7.466e-07	-0.419	-1.767e-06		0.418	8.138e-07	-0.419	-1.851e-06
0.419	7.489e-07	-0.42	-1.77e-06		0.419	8.16e-07	-0.42	-1.851e-06
0.42	7.508e-07	-0.421	-1.771e-06		0.42	8.193e-07	-0.421	-1.851e-06
0.421	7.52e-07	-0.422	-1.771e-06		0.421	8.209e-07	-0.422	-1.85e-06
0.422	7.541e-07	-0.423	-1.769e-06		0.422	8.233e-07	-0.423	-1.851e-06
0.423	7.556e-07	-0.424	-1.771e-06		0.423	8.231e-07	-0.424	-1.85e-06
0.424	7.566e-07	-0.425	-1.769e-06		0.424	8.281e-07	-0.425	-1.851e-06
0.425	7.598e-07	-0.426	-1.769e-06		0.425	8.295e-07	-0.426	-1.849e-06
0.426	7.616e-07	-0.427	-1.77e-06		0.426	8.323e-07	-0.427	-1.849e-06
0.427	7.63e-07	-0.428	-1.773e-06		0.427	8.338e-07	-0.428	-1.849e-06
0.428	7.654e-07	-0.429	-1.771e-06		0.428	8.379e-07	-0.429	-1.847e-06
0.429	7.679e-07	-0.43	-1.775e-06		0.429	8.394e-07	-0.43	-1.848e-06
0.43	7.679e-07	-0.431	-1.773e-06		0.43	8.418e-07	-0.431	-1.85e-06
0.431	7.706e-07	-0.432	-1.775e-06		0.431	8.428e-07	-0.432	-1.847e-06
0.432	7.729e-07	-0.433	-1.776e-06		0.432	8.46e-07	-0.433	-1.849e-06
0.433	7.758e-07	-0.434	-1.776e-06		0.433	8.481e-07	-0.434	-1.846e-06
0.434	7.761e-07	-0.435	-1.785e-06		0.434	8.493e-07	-0.435	-1.847e-06
0.435	7.794e-07	-0.436	-1.793e-06		0.435	8.512e-07	-0.436	-1.845e-06
0.436	7.812e-07	-0.437	-1.784e-06		0.436	8.553e-07	-0.437	-1.848e-06
0.437	7.842e-07	-0.438	-1.786e-06		0.437	8.576e-07	-0.438	-1.844e-06
0.438	7.856e-07	-0.439	-1.782e-06		0.438	8.606e-07	-0.439	-1.847e-06
0.439	7.882e-07	-0.44	-1.783e-06		0.439	8.619e-07	-0.44	-1.845e-06
0.44	7.9e-07	-0.441	-1.782e-06		0.44	8.636e-07	-0.441	-1.846e-06
0.441	7.94e-07	-0.442	-1.783e-06		0.441	8.677e-07	-0.442	-1.844e-06
0.442	7.947e-07	-0.443	-1.782e-06		0.442	8.682e-07	-0.443	-1.845e-06
0.443	7.974e-07	-0.444	-1.784e-06		0.443	8.721e-07	-0.444	-1.843e-06
0.444	7.991e-07	-0.445	-1.782e-06		0.444	8.727e-07	-0.445	-1.845e-06
0.445	8.016e-07	-0.446	-1.785e-06		0.445	8.763e-07	-0.446	-1.842e-06
0.446	8.034e-07	-0.447	-1.784e-06		0.446	8.788e-07	-0.447	-1.844e-06
0.447	8.074e-07	-0.448	-1.786e-06		0.447	8.801e-07	-0.448	-1.841e-06
0.448	8.1e-07	-0.449	-1.788e-06		0.448	8.842e-07	-0.449	-1.843e-06
0.449	8.117e-07	-0.45	-1.787e-06		0.449	8.86e-07	-0.45	-1.84e-06
0.45	8.132e-07	-0.451	-1.787e-06		0.45	8.887e-07	-0.451	-1.842e-06
0.451	8.164e-07	-0.452	-1.788e-06		0.451	8.895e-07	-0.452	-1.839e-06
0.452	8.189e-07	-0.453	-1.788e-06		0.452	8.914e-07	-0.453	-1.841e-06
0.453	8.201e-07	-0.454	-1.789e-06		0.453	8.932e-07	-0.454	-1.84e-06
0.454	8.232e-07	-0.455	-1.788e-06		0.454	8.973e-07	-0.455	-1.841e-06
0.455	8.254e-07	-0.456	-1.791e-06		0.455	8.989e-07	-0.456	-1.838e-06
0.456	8.288e-07	-0.457	-1.79e-06		0.456	9.02e-07	-0.457	-1.839e-06
0.457	8.294e-07	-0.458	-1.791e-06		0.457	9.036e-07	-0.458	-1.837e-06
0.458	8.344e-07	-0.459	-1.791e-06		0.458	9.061e-07	-0.459	-1.838e-06
0.459	8.365e-07	-0.46	-1.793e-06		0.459	9.083e-07	-0.46	-1.836e-06
0.46	8.386e-07	-0.461	-1.792e-06		0.46	9.115e-07	-0.461	-1.838e-06
0.461	8.425e-07	-0.462	-1.795e-06		0.461	9.133e-07	-0.462	-1.836e-06
0.462	8.458e-07	-0.463	-1.794e-06		0.462	9.154e-07	-0.463	-1.836e-06
0.463	8.475e-07	-0.464	-1.796e-06		0.463	9.194e-07	-0.464	-1.833e-06
0.464	8.499e-07	-0.465	-1.796e-06		0.464	9.208e-07	-0.465	-1.835e-06
0.465	8.515e-07	-0.466	-1.796e-06		0.465	9.233e-07	-0.466	-1.833e-06
0.466	8.552e-07	-0.467	-1.798e-06		0.466	9.26e-07	-0.467	-1.835e-06
0.467	8.571e-07	-0.468	-1.797e-06		0.467	9.273e-07	-0.468	-1.832e-06
0.468	8.607e-07	-0.469	-1.798e-06		0.468	9.3e-07	-0.469	-1.833e-06
0.469	8.633e-07	-0.47	-1.8e-06		0.469	9.319e-07	-0.47	-1.831e-06
0.47	8.679e-07	-0.471	-1.796e-06		0.47	9.348e-07	-0.471	-1.831e-06
0.471	8.671e-07	-0.472	-1.799e-06		0.471	9.368e-07	-0.472	-1.83e-06
0.472	8.72e-07	-0.473	-1.799e-06		0.472	9.379e-07	-0.473	-1.831e-06
0.473	8.754e-07	-0.474	-1.801e-06		0.473	9.408e-07	-0.474	-1.828e-06
0.474	8.776e-07	-0.475	-1.799e-06		0.474	9.43e-07	-0.475	-1.829e-06
0.475	8.795e-07	-0.476	-1.802e-06		0.475	9.453e-07	-0.476	-1.828e-06
0.476	8.838e-07	-0.477	-1.801e-06		0.476	9.482e-07	-0.477	-1.827e-06
0.477	8.857e-07	-0.478	-1.803e-06		0.477	9.478e-07	-0.478	-1.826e-06
0.478	8.887e-07	-0.479	-1.801e-06		0.478	9.532e-07	-0.479	-1.826e-06
0.479	8.912e-07	-0.48	-1.804e-06		0.479	9.544e-07	-0.48	-1.825e-06
0.48	8.955e-07	-0.481	-1.806e-06		0.48	9.553e-07	-0.481	-1.825e-06
0.481	8.971e-07	-0.482	-1.805e-06		0.481	9.578e-07	-0.482	-1.823e-06
0.482	9.011e-07	-0.483	-1.807e-06		0.482	9.607e-07	-0.483	-1.824e-06
0.483	9.033e-07	-0.484	-1.808e-06		0.483	9.627e-07	-0.484	-1.824e-06
0.484	9.058e-07	-0.485	-1.808e-06		0.484	9.652e-07	-0.485	-1.821e-06
0.485	9.096e-07	-0.486	-1.808e-06		0.485	9.665e-07	-0.486	-1.822e-06
0.486	9.127e-07	-0.487	-1.808e-06		0.486	9.695e-07	-0.487	-1.821e-06
0.487	9.147e-07	-0.488	-1.809e-06		0.487	9.722e-07	-0.488	-1.82e-06
0.488	9.166e-07	-0.489	-1.81e-06		0.488	9.751e-07	-0.489	-1.818e-06
0.489	9.202e-07	-0.49	-1.811e-06		0.489	9.777e-07	-0.49	-1.818e-06
0.49	9.229e-07	-0.491	-1.811e-06		0.49	9.804e-07	-0.491	-1.818e-06
0.491	9.257e-07	-0.492	-1.812e-06		0.491	9.816e-07	-0.492	-1.817e-06
0.492	9.278e-07	-0.493	-1.811e-06		0.492	9.857e-07	-0.493	-1.817e-06
0.493	9.314e-07	-0.494	-1.814e-06		0.493	9.883e-07	-0.494	-1.815e-06
0.494	9.332e-07	-0.495	-1.813e-06		0.494	9.891e-07	-0.495	-1.815e-06
0.495	9.36e-07	-0.496	-1.815e-06		0.495	9.934e-07	-0.496	-1.811e-06
0.496	9.4e-07	-0.497	-1.815e-06		0.496	9.969e-07	-0.497	-1.814e-06
0.497	9.427e-07	-0.498	-1.816e-06		0.497	9.984e-07	-0.498	-1.811e-06
0.498	9.443e-07	-0.499	-1.815e-06		0.498	1.002e-06	-0.499	-1.811e-06
0.499	9.483e-07	-0.5	-1.819e-06		0.499	1.006e-06	-0.5	-1.81e-06
0.5	9.503e-07	-0.501	-1.818e-06		0.5	1.008e-06	-0.501	-1.809e-06
0.501	9.533e-07	-0.502	-1.819e-06		0.501	1.011e-06	-0.502	-1.807e-06
0.502	9.566e-07	-0.503	-1.819e-06		0.502	1.013e-06	-0.503	-1.809e-06
0.503	9.597e-07	-0.504	-1.821e-06		0.503	1.018e-06	-0.504	-1.807e-06
0.504	9.629e-07	-0.505	-1.82e-06		0.504	1.02e-06	-0.505	-1.807e-06
0.505	9.65e-07	-0.506	-1.822e-06		0.505	1.023e-06	-0.506	-1.804e-06
0.506	9.68e-07	-0.507	-1.822e-06		0.506	1.028e-06	-0.507	-1.805e-06
0.507	9.719e-07	-0.508	-1.824e-06		0.507	1.029e-06	-0.508	-1.803e-06
0.508	9.754e-07	-0.509	-1.823e-06		0.508	1.033e-06	-0.509	-1.802e-06
0.509	9.785e-07	-0.51	-1.824e-06		0.509	1.035e-06	-0.51	-1.802e-06
0.51	9.816e-07	-0.511	-1.825e-06		0.51	1.038e-06	-0.511	-1.801e-06
0.511	9.849e-07	-0.512	-1.828e-06		0.511	1.04e-06	-0.512	-1.8e-06
0.512	9.894e-07	-0.513	-1.828e-06		0.512	1.046e-06	-0.513	-1.799e-06
0.513	9.936e-07	-0.514	-1.828e-06		0.513	1.049e-06	-0.514	-1.799e-06
0.514	9.982e-07	-0.515	-1.83e-06		0.514	1.053e-06	-0.515	-1.798e-06
0.515	1.002e-06	-0.516	-1.829e-06		0.515	1.055e-06	-0.516	-1.795e-06
0.516	1.004e-06	-0.517	-1.829e-06		0.516	1.061e-06	-0.517	-1.795e-06
0.517	1.01e-06	-0.518	-1.831e-06		0.517	1.063e-06	-0.518	-1.795e-06
0.518	1.013e-06	-0.519	-1.831e-06		0.518	1.068e-06	-0.519	-1.794e-06
0.519	1.018e-06	-0.52	-1.834e-06		0.519	1.069e-06	-0.52	-1.792e-06
0.52	1.023e-06	-0.521	-1.833e-06		0.52	1.074e-06	-0.521	-1.792e-06
0.521	1.027e-06	-0.522	-1.834e-06		0.521	1.077e-06	-0.522	-1.789e-06
0.522	1.03e-06	-0.523	-1.834e-06		0.522	1.08e-06	-0.523	-1.789e-06
0.523	1.035e-06	-0.524	-1.835e-06		0.523	1.082e-06	-0.524	-1.788e-06
0.524	1.041e-06	-0.525	-1.834e-06		0.524	1.086e-06	-0.525	-1.788e-06
0.525	1.044e-06	-0.526	-1.837e-06		0.525	1.089e-06	-0.526	-1.785e-06
0.526	1.046e-06	-0.527	-1.837e-06		0.526	1.095e-06	-0.527	-1.785e-06
0.527	1.053e-06	-0.528	-1.838e-06		0.527	1.096e-06	-0.528	-1.782e-06
0.528	1.058e-06	-0.529	-1.839e-06		0.528	1.102e-06	-0.529	-1.784e-06
0.529	1.063e-06	-0.53	-1.841e-06		0.529	1.104e-06	-0.53	-1.78e-06
0.53	1.065e-06	-0.531	-1.84e-06		0.53	1.108e-06	-0.531	-1.781e-06
0.531	1.072e-06	-0.532	-1.844e-06		0.531	1.111e-06	-0.532	-1.78e-06
0.532	1.077e-06	-0.533	-1.842e-06		0.532	1.115e-06	-0.533	-1.779e-06
0.533	1.081e-06	-0.534	-1.845e-06		0.533	1.119e-06	-0.534	-1.777e-06
0.534	1.085e-06	-0.535	-1.844e-06		0.534	1.121e-06	-0.535	-1.777e-06
0.535	1.091e-06	-0.536	-1.847e-06		0.535	1.126e-06	-0.536	-1.777e-06
0.536	1.094e-06	-0.537	-1.845e-06		0.536	1.128e-06	-0.537	-1.774e-06
0.537	1.102e-06	-0.538	-1.848e-06		0.537	1.133e-06	-0.538	-1.774e-06
0.538	1.106e-06	-0.539	-1.848e-06		0.538	1.138e-06	-0.539	-1.772e-06
0.539	1.113e-06	-0.54	-1.85e-06		0.539	1.142e-06	-0.54	-1.771e-06
0.54	1.117e-06	-0.541	-1.849e-06		0.54	1.146e-06	-0.541	-1.77e-06
0.541	1.123e-06	-0.542	-1.853e-06		0.541	1.149e-06	-0.542	-1.769e-06
0.542	1.128e-06	-0.543	-1.85e-06		0.542	1.152e-06	-0.543	-1.768e-06
0.543	1.134e-06	-0.544	-1.854e-06		0.543	1.158e-06	-0.544	-1.767e-06
0.544	1.139e-06	-0.545	-1.854e-06		0.544	1.161e-06	-0.545	-1.766e-06
0.545	1.147e-06	-0.546	-1.855e-06		0.545	1.164e-06	-0.546	-1.765e-06
0.546	1.15e-06	-0.547	-1.856e-06		0.546	1.169e-06	-0.547	-1.764e-06
0.547	1.158e-06	-0.548	-1.855e-06		0.547	1.172e-06	-0.548	-1.762e-06
0.548	1.162e-06	-0.549	-1.856e-06		0.548	1.176e-06	-0.549	-1.761e-06
0.549	1.17e-06	-0.55	-1.859e-06		0.549	1.18e-06	-0.55	-1.759e-06
0.55	1.175e-06	-0.551	-1.858e-06		0.55	1.184e-06	-0.551	-1.759e-06
0.551	1.181e-06	-0.552	-1.861e-06		0.551	1.188e-06	-0.552	-1.758e-06
0.552	1.186e-06	-0.553	-1.858e-06		0.552	1.193e-06	-0.553	-1.757e-06
0.553	1.195e-06	-0.554	-1.861e-06		0.553	1.195e-06	-0.554	-1.755e-06
0.554	1.2e-06	-0.555	-1.862e-06		0.554	1.201e-06	-0.555	-1.755e-06
0.555	1.207e-06	-0.556	-1.864e-06		0.555	1.204e-06	-0.556	-1.753e-06
0.556	1.213e-06	-0.557	-1.862e-06		0.556	1.208e-06	-0.557	-1.753e-06
0.557	1.22e-06	-0.558	-1.866e-06		0.557	1.213e-06	-0.558	-1.752e-06
0.558	1.226e-06	-0.559	-1.864e-06		0.558	1.218e-06	-0.559	-1.751e-06
0.559	1.233e-06	-0.56	-1.868e-06		0.559	1.221e-06	-0.56	-1.749e-06
0.56	1.241e-06	-0.561	-1.867e-06		0.56	1.226e-06	-0.561	-1.749e-06
0.561	1.247e-06	-0.562	-1.871e-06		0.561	1.23e-06	-0.562	-1.747e-06
0.562	1.254e-06	-0.563	-1.869e-06		0.562	1.235e-06	-0.563	-1.747e-06
0.563	1.262e-06	-0.564	-1.872e-06		0.563	1.24e-06	-0.564	-1.746e-06
0.564	1.27e-06	-0.565	-1.87e-06		0.564	1.246e-06	-0.565	-1.744e-06
0.565	1.277e-06	-0.566	-1.875e-06		0.565	1.249e-06	-0.566	-1.743e-06
0.566	1.285e-06	-0.567	-1.873e-06		0.566	1.254e-06	-0.567	-1.743e-06
0.567	1.294e-06	-0.568	-1.874e-06		0.567	1.259e-06	-0.568	-1.741e-06
0.568	1.302e-06	-0.569	-1.875e-06		0.568	1.265e-06	-0.569	-1.742e-06
0.569	1.311e-06	-0.57	-1.876e-06		0.569	1.269e-06	-0.57	-1.738e-06
0.57	1.319e-06	-0.571	-1.874e-06		0.57	1.273e-06	-0.571	-1.742e-06
0.571	1.327e-06	-0.572	-1.878e-06		0.571	1.28e-06	-0.572	-1.737e-06
0.572	1.336e-06	-0.573	-1.879e-06		0.572	1.284e-06	-0.573	-1.739e-06
0.573	1.345e-06	-0.574	-1.881e-06		0.573	1.291e-06	-0.574	-1.737e-06
0.574	1.354e-06	-0.575	-1.88e-06		0.574	1.294e-06	-0.575	-1.737e-06
0.575	1.362e-06	-0.576	-1.882e-06		0.575	1.299e-06	-0.576	-1.735e-06
0.576	1.371e-06	-0.577	-1.883e-06		0.576	1.307e-06	-0.577	-1.734e-06
0.577	1.381e-06	-0.578	-1.885e-06		0.577	1.311e-06	-0.578	-1.734e-06
0.578	1.389e-06	-0.579	-1.883e-06		0.578	1.318e-06	-0.579	-1.734e-06
0.579	1.399e-06	-0.58	-1.886e-06		0.579	1.322e-06	-0.58	-1.735e-06
0.58	1.408e-06	-0.581	-1.885e-06		0.58	1.331e-06	-0.581	-1.732e-06
0.581	1.417e-06	-0.582	-1.889e-06		0.581	1.335e-06	-0.582	-1.732e-06
0.582	1.427e-06	-0.583	-1.887e-06		0.582	1.341e-06	-0.583	-1.731e-06
0.583	1.439e-06	-0.584	-1.891e-06		0.583	1.346e-06	-0.584	-1.731e-06
0.584	1.447e-06	-0.585	-1.89e-06		0.584	1.352e-06	-0.585	-1.73e-06
0.585	1.458e-06	-0.586	-1.893e-06		0.585	1.36e-06	-0.586	-1.731e-06
0.586	1.465e-06	-0.587	-1.893e-06		0.586	1.366e-06	-0.587	-1.73e-06
0.587	1.478e-06	-0.588	-1.896e-06		0.587	1.371e-06	-0.588	-1.729e-06
0.588	1.488e-06	-0.589	-1.894e-06		0.588	1.377e-06	-0.589	-1.729e-06
0.589	1.499e-06	-0.59	-1.898e-06		0.589	1.384e-06	-0.59	-1.73e-06
0.59	1.51e-06	-0.591	-1.897e-06		0.59	1.389e-06	-0.591	-1.73e-06
0.591	1.522e-06	-0.592	-1.899e-06		0.591	1.395e-06	-0.592	-1.728e-06
0.592	1.532e-06	-0.593	-1.898e-06		0.592	1.404e-06	-0.593	-1.73e-06
0.593	1.545e-06	-0.594	-1.901e-06		0.593	1.41e-06	-0.594	-1.728e-06
0.594	1.556e-06	-0.595	-1.901e-06		0.594	1.416e-06	-0.595	-1.729e-06
0.595	1.567e-06	-0.596	-1.902e-06		0.595	1.424e-06	-0.596	-1.728e-06
0.596	1.579e-06	-0.597	-1.903e-06		0.596	1.43e-06	-0.597	-1.728e-06
0.597	1.592e-06	-0.598	-1.905e-06		0.597	1.436e-06	-0.598	-1.727e-06
0.598	1.605e-06	-0.599	-1.905e-06		0.598	1.444e-06	-0.599	-1.729e-06
0.599	1.616e-06	-0.6	-1.906e-06		0.599	1.451e-06	-0.6	-1.728e-06
0.6	1.631e-06	-0.601	-1.907e-06		0.6	1.46e-06	-0.601	-1.73e-06
0.601	1.643e-06	-0.602	-1.909e-06		0.601	1.467e-06	-0.602	-1.727e-06
0.602	1.657e-06	-0.603	-1.908e-06		0.602	1.476e-06	-0.603	-1.729e-06
0.603	1.669e-06	-0.604	-1.91e-06		0.603	1.483e-06	-0.604	-1.728e-06
0.604	1.684e-06	-0.605	-1.91e-06		0.604	1.491e-06	-0.605	-1.729e-06
0.605	1.696e-06	-0.606	-1.914e-06		0.605	1.496e-06	-0.606	-1.73e-06
0.606	1.71e-06	-0.607	-1.913e-06		0.606	1.507e-06	-0.607	-1.73e-06
0.607	1.725e-06	-0.608	-1.915e-06		0.607	1.515e-06	-0.608	-1.729e-06
0.608	1.74e-06	-0.609	-1.916e-06		0.608	1.524e-06	-0.609	-1.73e-06
0.609	1.754e-06	-0.61	-1.92e-06		0.609	1.531e-06	-0.61	-1.73e-06
0.61	1.769e-06	-0.611	-1.918e-06		0.61	1.541e-06	-0.611	-1.731e-06
0.611	1.785e-06	-0.612	-1.921e-06		0.611	1.549e-06	-0.612	-1.731e-06
0.612	1.802e-06	-0.613	-1.919e-06		0.612	1.558e-06	-0.613	-1.73e-06
0.613	1.817e-06	-0.614	-1.925e-06		0.613	1.567e-06	-0.614	-1.732e-06
0.614	1.834e-06	-0.615	-1.923e-06		0.614	1.578e-06	-0.615	-1.733e-06
0.615	1.851e-06	-0.616	-1.927e-06		0.615	1.587e-06	-0.616	-1.733e-06
0.616	1.868e-06	-0.617	-1.926e-06		0.616	1.598e-06	-0.617	-1.733e-06
0.617	1.886e-06	-0.618	-1.929e-06		0.617	1.609e-06	-0.618	-1.733e-06
0.618	1.903e-06	-0.619	-1.929e-06		0.618	1.618e-06	-0.619	-1.735e-06
0.619	1.92e-06	-0.62	-1.931e-06		0.619	1.629e-06	-0.62	-1.735e-06
0.62	1.941e-06	-0.621	-1.931e-06		0.62	1.638e-06	-0.621	-1.736e-06
0.621	1.958e-06	-0.622	-1.932e-06		0.621	1.65e-06	-0.622	-1.737e-06
0.622	1.979e-06	-0.623	-1.934e-06		0.622	1.661e-06	-0.623	-1.737e-06
0.623	1.997e-06	-0.624	-1.936e-06		0.623	1.671e-06	-0.624	-1.736e-06
0.624	2.017e-06	-0.625	-1.935e-06		0.624	1.681e-06	-0.625	-1.737e-06
0.625	2.038e-06	-0.626	-1.938e-06		0.625	1.693e-06	-0.626	-1.737e-06
0.626	2.06e-06	-0.627	-1.937e-06		0.626	1.703e-06	-0.627	-1.738e-06
0.627	2.082e-06	-0.628	-1.942e-06		0.627	1.713e-06	-0.628	-1.739e-06
0.628	2.105e-06	-0.629	-1.94e-06		0.628	1.726e-06	-0.629	-1.74e-06
0.629	2.127e-06	-0.63	-1.946e-06		0.629	1.739e-06	-0.63	-1.74e-06
0.63	2.15e-06	-0.631	-1.944e-06		0.63	1.75e-06	-0.631	-1.741e-06
0.631	2.175e-06	-0.632	-1.945e-06		0.631	1.762e-06	-0.632	-1.74e-06
0.632	2.199e-06	-0.633	-1.946e-06		0.632	1.777e-06	-0.633	-1.743e-06
0.633	2.224e-06	-0.634	-1.948e-06		0.633	1.789e-06	-0.634	-1.742e-06
0.634	2.246e-06	-0.635	-1.948e-06		0.634	1.804e-06	-0.635	-1.743e-06
0.635	2.272e-06	-0.636	-1.951e-06		0.635	1.817e-06	-0.636	-1.744e-06
0.636	2.296e-06	-0.637	-1.951e-06		0.636	1.832e-06	-0.637	-1.744e-06
0.637	2.324e-06	-0.638	-1.954e-06		0.637	1.845e-06	-0.638	-1.745e-06
0.638	2.351e-06	-0.639	-1.953e-06		0.638	1.86e-06	-0.639	-1.746e-06
0.639	2.379e-06	-0.64	-1.956e-06		0.639	1.876e-06	-0.64	-1.746e-06
0.64	2.408e-06	-0.641	-1.955e-06		0.64	1.889e-06	-0.641	-1.749e-06
0.641	2.438e-06	-0.642	-1.96e-06		0.641	1.905e-06	-0.642	-1.748e-06
0.642	2.469e-06	-0.643	-1.957e-06		0.642	1.92e-06	-0.643	-1.75e-06
0.643	2.499e-06	-0.644	-1.961e-06		0.643	1.936e-06	-0.644	-1.75e-06
0.644	2.528e-06	-0.645	-1.96e-06		0.644	1.952e-06	-0.645	-1.751e-06
0.645	2.561e-06	-0.646	-1.966e-06		0.645	1.97e-06	-0.646	-1.75e-06
0.646	2.595e-06	-0.647	-1.964e-06		0.646	1.987e-06	-0.647	-1.752e-06
0.647	2.629e-06	-0.648	-1.966e-06		0.647	2.003e-06	-0.648	-1.751e-06
0.648	2.661e-06	-0.649	-1.966e-06		0.648	2.021e-06	-0.649	-1.754e-06
0.649	2.696e-06	-0.65	-1.97e-06		0.649	2.038e-06	-0.65	-1.753e-06
0.65	2.731e-06	-0.651	-1.969e-06		0.65	2.056e-06	-0.651	-1.755e-06
0.651	2.767e-06	-0.652	-1.971e-06		0.651	2.075e-06	-0.652	-1.754e-06
0.652	2.801e-06	-0.653	-1.972e-06		0.652	2.096e-06	-0.653	-1.757e-06
0.653	2.838e-06	-0.654	-1.975e-06		0.653	2.115e-06	-0.654	-1.757e-06
0.654	2.878e-06	-0.655	-1.974e-06		0.654	2.136e-06	-0.655	-1.757e-06
0.655	2.916e-06	-0.656	-1.979e-06		0.655	2.156e-06	-0.656	-1.757e-06
0.656	2.957e-06	-0.657	-1.978e-06		0.656	2.176e-06	-0.657	-1.759e-06
0.657	2.997e-06	-0.658	-1.98e-06		0.657	2.198e-06	-0.658	-1.762e-06
0.658	3.041e-06	-0.659	-1.979e-06		0.658	2.22e-06	-0.659	-1.762e-06
0.659	3.081e-06	-0.66	-1.984e-06		0.659	2.243e-06	-0.66	-1.762e-06
0.66	3.127e-06	-0.661	-1.983e-06		0.66	2.263e-06	-0.661	-1.764e-06
0.661	3.172e-06	-0.662	-1.987e-06		0.661	2.287e-06	-0.662	-1.764e-06
0.662	3.218e-06	-0.663	-1.987e-06		0.662	2.309e-06	-0.663	-1.766e-06
0.663	3.265e-06	-0.664	-1.988e-06		0.663	2.333e-06	-0.664	-1.766e-06
0.664	3.314e-06	-0.665	-1.991e-06		0.664	2.358e-06	-0.665	-1.766e-06
0.665	3.365e-06	-0.666	-1.993e-06		0.665	2.384e-06	-0.666	-1.767e-06
0.666	3.417e-06	-0.667	-1.992e-06		0.666	2.409e-06	-0.667	-1.769e-06
0.667	3.468e-06	-0.668	-1.996e-06		0.667	2.436e-06	-0.668	-1.768e-06
0.668	3.522e-06	-0.669	-1.996e-06		0.668	2.464e-06	-0.669	-1.77e-06
0.669	3.575e-06	-0.67	-2e-06		0.669	2.49e-06	-0.67	-1.77e-06
0.67	3.629e-06	-0.671	-1.999e-06		0.67	2.517e-06	-0.671	-1.772e-06
0.671	3.687e-06	-0.672	-2.002e-06		0.671	2.546e-06	-0.672	-1.772e-06
0.672	3.746e-06	-0.673	-2e-06		0.672	2.575e-06	-0.673	-1.775e-06
0.673	3.807e-06	-0.674	-2.005e-06		0.673	2.606e-06	-0.674	-1.774e-06
0.674	3.866e-06	-0.675	-2.002e-06		0.674	2.637e-06	-0.675	-1.777e-06
0.675	3.928e-06	-0.676	-2.008e-06		0.675	2.671e-06	-0.676	-1.775e-06
0.676	3.993e-06	-0.677	-2.007e-06		0.676	2.7e-06	-0.677	-1.78e-06
0.677	4.057e-06	-0.678	-2.01e-06		0.677	2.731e-06	-0.678	-1.778e-06
0.678	4.124e-06	-0.679	-2.01e-06		0.678	2.762e-06	-0.679	-1.78e-06
0.679	4.189e-06	-0.68	-2.014e-06		0.679	2.795e-06	-0.68	-1.78e-06
0.68	4.259e-06	-0.681	-2.013e-06		0.68	2.827e-06	-0.681	-1.783e-06
0.681	4.329e-06	-0.682	-2.018e-06		0.681	2.862e-06	-0.682	-1.782e-06
0.682	4.403e-06	-0.683	-2.016e-06		0.682	2.896e-06	-0.683	-1.784e-06
0.683	4.476e-06	-0.684	-2.02e-06		0.683	2.933e-06	-0.684	-1.785e-06
0.684	4.555e-06	-0.685	-2.019e-06		0.684	2.971e-06	-0.685	-1.786e-06
0.685	4.63e-06	-0.686	-2.022e-06		0.685	3.009e-06	-0.686	-1.787e-06
0.686	4.713e-06	-0.687	-2.023e-06		0.686	3.045e-06	-0.687	-1.789e-06
0.687	4.796e-06	-0.688	-2.027e-06		0.687	3.085e-06	-0.688	-1.787e-06
0.688	4.876e-06	-0.689	-2.026e-06		0.688	3.123e-06	-0.689	-1.791e-06
0.689	4.962e-06	-0.69	-2.029e-06		0.689	3.166e-06	-0.69	-1.79e-06
0.69	5.052e-06	-0.691	-2.029e-06		0.69	3.206e-06	-0.691	-1.793e-06
0.691	5.14e-06	-0.692	-2.033e-06		0.691	3.25e-06	-0.692	-1.793e-06
0.692	5.231e-06	-0.693	-2.031e-06		0.692	3.293e-06	-0.693	-1.795e-06
0.693	5.322e-06	-0.694	-2.037e-06		0.693	3.337e-06	-0.694	-1.796e-06
0.694	5.415e-06	-0.695	-2.035e-06		0.694	3.381e-06	-0.695	-1.798e-06
0.695	5.509e-06	-0.696	-2.04e-06		0.695	3.429e-06	-0.696	-1.798e-06
0.696	5.606e-06	-0.697	-2.04e-06		0.696	3.474e-06	-0.697	-1.8e-06
0.697	5.707e-06	-0.698	-2.043e-06		0.697	3.525e-06	-0.698	-1.799e-06
0.698	5.809e-06	-0.699	-2.042e-06		0.698	3.569e-06	-0.699	-1.802e-06
0.699	5.912e-06	-0.7	-2.047e-06		0.699	3.618e-06	-0.7	-1.801e-06
0.7	6.016e-06	-0.701	-2.045e-06		0.7	3.668e-06	-0.701	-1.804e-06
0.701	6.125e-06	-0.702	-2.051e-06		0.701	3.721e-06	-0.702	-1.802e-06
0.702	6.24e-06	-0.703	-2.05e-06		0.702	3.772e-06	-0.703	-1.806e-06
0.703	6.35e-06	-0.704	-2.053e-06		0.703	3.826e-06	-0.704	-1.805e-06
0.704	6.464e-06	-0.705	-2.053e-06		0.704	3.876e-06	-0.705	-1.808e-06
0.705	6.578e-06	-0.706	-2.056e-06		0.705	3.933e-06	-0.706	-1.807e-06
0.706	6.7e-06	-0.707	-2.057e-06		0.706	3.988e-06	-0.707	-1.81e-06
0.707	6.815e-06	-0.708	-2.059e-06		0.707	4.046e-06	-0.708	-1.812e-06
0.708	6.942e-06	-0.709	-2.06e-06		0.708	4.099e-06	-0.709	-1.813e-06
0.709	7.065e-06	-0.71	-2.063e-06		0.709	4.157e-06	-0.71	-1.813e-06
0.71	7.198e-06	-0.711	-2.064e-06		0.71	4.215e-06	-0.711	-1.815e-06
0.711	7.324e-06	-0.712	-2.067e-06		0.711	4.277e-06	-0.712	-1.813e-06
0.712	7.46e-06	-0.713	-2.066e-06		0.712	4.336e-06	-0.713	-1.818e-06
0.713	7.592e-06	-0.714	-2.07e-06		0.713	4.401e-06	-0.714	-1.818e-06
0.714	7.733e-06	-0.715	-2.069e-06		0.714	4.463e-06	-0.715	-1.821e-06
0.715	7.868e-06	-0.716	-2.073e-06		0.715	4.528e-06	-0.716	-1.82e-06
0.716	8.015e-06	-0.717	-2.074e-06		0.716	4.592e-06	-0.717	-1.825e-06
0.717	8.156e-06	-0.718	-2.078e-06		0.717	4.658e-06	-0.718	-1.824e-06
0.718	8.308e-06	-0.719	-2.078e-06		0.718	4.729e-06	-0.719	-1.826e-06
0.719	8.456e-06	-0.72	-2.082e-06		0.719	4.8e-06	-0.72	-1.826e-06
0.72	8.609e-06	-0.721	-2.08e-06		0.72	4.868e-06	-0.721	-1.829e-06
0.721	8.764e-06	-0.722	-2.085e-06		0.721	4.938e-06	-0.722	-1.827e-06
0.722	8.922e-06	-0.723	-2.084e-06		0.722	5.006e-06	-0.723	-1.831e-06
0.723	9.078e-06	-0.724	-2.09e-06		0.723	5.08e-06	-0.724	-1.833e-06
0.724	9.239e-06	-0.725	-2.088e-06		0.724	5.151e-06	-0.725	-1.835e-06
0.725	9.397e-06	-0.726	-2.092e-06		0.725	5.223e-06	-0.726	-1.836e-06
0.726	9.57e-06	-0.727	-2.092e-06		0.726	5.297e-06	-0.727	-1.837e-06
0.727	9.731e-06	-0.728	-2.096e-06		0.727	5.371e-06	-0.728	-1.836e-06
0.728	9.907e-06	-0.729	-2.095e-06		0.728	5.444e-06	-0.729	-1.84e-06
0.729	1.008e-05	-0.73	-2.1e-06		0.729	5.524e-06	-0.73	-1.839e-06
0.73	1.025e-05	-0.731	-2.099e-06		0.73	5.598e-06	-0.731	-1.844e-06
0.731	1.043e-05	-0.732	-2.103e-06		0.731	5.679e-06	-0.732	-1.842e-06
0.732	1.061e-05	-0.733	-2.102e-06		0.732	5.755e-06	-0.733	-1.846e-06
0.733	1.078e-05	-0.734	-2.107e-06		0.733	5.835e-06	-0.734	-1.845e-06
0.734	1.097e-05	-0.735	-2.107e-06		0.734	5.913e-06	-0.735	-1.848e-06
0.735	1.115e-05	-0.736	-2.11e-06		0.735	5.998e-06	-0.736	-1.85e-06
0.736	1.134e-05	-0.737	-2.11e-06		0.736	6.076e-06	-0.737	-1.853e-06
0.737	1.153e-05	-0.738	-2.115e-06		0.737	6.163e-06	-0.738	-1.852e-06
0.738	1.173e-05	-0.739	-2.116e-06		0.738	6.242e-06	-0.739	-1.854e-06
0.739	1.192e-05	-0.74	-2.117e-06		0.739	6.333e-06	-0.74	-1.854e-06
0.74	1.212e-05	-0.741	-2.119e-06		0.74	6.415e-06	-0.741	-1.858e-06
0.741	1.232e-05	-0.742	-2.123e-06		0.741	6.501e-06	-0.742	-1.857e-06
0.742	1.253e-05	-0.743	-2.122e-06		0.742	6.582e-06	-0.743	-1.862e-06
0.743	1.273e-05	-0.744	-2.125e-06		0.743	6.673e-06	-0.744	-1.861e-06
0.744	1.293e-05	-0.745	-2.127e-06		0.744	6.752e-06	-0.745	-1.865e-06
0.745	1.314e-05	-0.746	-2.13e-06		0.745	6.848e-06	-0.746	-1.864e-06
0.746	1.335e-05	-0.747	-2.13e-06		0.746	6.937e-06	-0.747	-1.867e-06
0.747	1.356e-05	-0.748	-2.135e-06		0.747	7.03e-06	-0.748	-1.867e-06
0.748	1.378e-05	-0.749	-2.134e-06		0.748	7.12e-06	-0.749	-1.869e-06
0.749	1.398e-05	-0.75	-2.139e-06		0.749	7.216e-06	-0.75	-1.87e-06
0.75	1.421e-05	-0.751	-2.14e-06		0.75	7.306e-06	-0.751	-1.873e-06
0.751	1.442e-05	-0.752	-2.144e-06		0.751	7.406e-06	-0.752	-1.873e-06
0.752	1.464e-05	-0.753	-2.145e-06		0.752	7.498e-06	-0.753	-1.876e-06
0.753	1.485e-05	-0.754	-2.148e-06		0.753	7.597e-06	-0.754	-1.875e-06
0.754	1.508e-05	-0.755	-2.147e-06		0.754	7.692e-06	-0.755	-1.881e-06
0.755	1.53e-05	-0.756	-2.152e-06		0.755	7.792e-06	-0.756	-1.879e-06
0.756	1.554e-05	-0.757	-2.151e-06		0.756	7.889e-06	-0.757	-1.881e-06
0.757	1.576e-05	-0.758	-2.157e-06		0.757	7.995e-06	-0.758	-1.883e-06
0.758	1.599e-05	-0.759	-2.156e-06		0.758	8.091e-06	-0.759	-1.886e-06
0.759	1.622e-05	-0.76	-2.159e-06		0.759	8.199e-06	-0.76	-1.886e-06
0.76	1.645e-05	-0.761	-2.16e-06		0.76	8.3e-06	-0.761	-1.889e-06
0.761	1.667e-05	-0.762	-2.164e-06		0.761	8.41e-06	-0.762	-1.888e-06
0.762	1.691e-05	-0.763	-2.165e-06		0.762	8.511e-06	-0.763	-1.894e-06
0.763	1.714e-05	-0.764	-2.167e-06		0.763	8.626e-06	-0.764	-1.892e-06
0.764	1.738e-05	-0.765	-2.166e-06		0.764	8.731e-06	-0.765	-1.896e-06
0.765	1.761e-05	-0.766	-2.172e-06		0.765	8.846e-06	-0.766	-1.895e-06
0.766	1.786e-05	-0.767	-2.173e-06		0.766	8.953e-06	-0.767	-1.899e-06
0.767	1.81e-05	-0.768	-2.178e-06		0.767	9.071e-06	-0.768	-1.901e-06
0.768	1.834e-05	-0.769	-2.176e-06		0.768	9.18e-06	-0.769	-1.903e-06
0.769	1.858e-05	-0.77	-2.182e-06		0.769	9.302e-06	-0.77	-1.902e-06
0.77	1.883e-05	-0.771	-2.181e-06		0.77	9.414e-06	-0.771	-1.907e-06
0.771	1.907e-05	-0.772	-2.185e-06		0.771	9.537e-06	-0.772	-1.907e-06
0.772	1.933e-05	-0.773	-2.187e-06		0.772	9.651e-06	-0.773	-1.909e-06
0.773	1.957e-05	-0.774	-2.19e-06		0.773	9.775e-06	-0.774	-1.909e-06
0.774	1.983e-05	-0.775	-2.192e-06		0.774	9.894e-06	-0.775	-1.913e-06
0.775	2.008e-05	-0.776	-2.195e-06		0.775	1.002e-05	-0.776	-1.914e-06
0.776	2.035e-05	-0.777	-2.197e-06		0.776	1.014e-05	-0.777	-1.917e-06
0.777	2.059e-05	-0.778	-2.2e-06		0.777	1.028e-05	-0.778	-1.917e-06
0.778	2.085e-05	-0.779	-2.202e-06		0.778	1.04e-05	-0.779	-1.92e-06
0.779	2.11e-05	-0.78	-2.206e-06		0.779	1.053e-05	-0.78	-1.92e-06
0.78	2.137e-05	-0.781	-2.207e-06		0.78	1.066e-05	-0.781	-1.924e-06
0.781	2.161e-05	-0.782	-2.213e-06		0.781	1.08e-05	-0.782	-1.924e-06
0.782	2.187e-05	-0.783	-2.211e-06		0.782	1.093e-05	-0.783	-1.927e-06
0.783	2.212e-05	-0.784	-2.216e-06		0.783	1.108e-05	-0.784	-1.927e-06
0.784	2.239e-05	-0.785	-2.217e-06		0.784	1.121e-05	-0.785	-1.934e-06
0.785	2.264e-05	-0.786	-2.222e-06		0.785	1.136e-05	-0.786	-1.931e-06
0.786	2.291e-05	-0.787	-2.223e-06		0.786	1.15e-05	-0.787	-1.936e-06
0.787	2.317e-05	-0.788	-2.229e-06		0.787	1.165e-05	-0.788	-1.935e-06
0.788	2.344e-05	-0.789	-2.229e-06		0.788	1.179e-05	-0.789	-1.94e-06
0.789	2.369e-05	-0.79	-2.234e-06		0.789	1.195e-05	-0.79	-1.939e-06
0.79	2.397e-05	-0.791	-2.234e-06		0.79	1.209e-05	-0.791	-1.943e-06
0.791	2.422e-05	-0.792	-2.24e-06		0.791	1.225e-05	-0.792	-1.942e-06
0.792	2.451e-05	-0.793	-2.242e-06		0.792	1.24e-05	-0.793	-1.948e-06
0.793	2.477e-05	-0.794	-2.244e-06		0.793	1.258e-05	-0.794	-1.945e-06
0.794	2.504e-05	-0.795	-2.247e-06		0.794	1.273e-05	-0.795	-1.951e-06
0.795	2.53e-05	-0.796	-2.253e-06		0.795	1.29e-05	-0.796	-1.949e-06
0.796	2.559e-05	-0.797	-2.249e-06		0.796	1.306e-05	-0.797	-1.956e-06
0.797	2.585e-05	-0.798	-2.253e-06		0.797	1.323e-05	-0.798	-1.955e-06
0.798	2.612e-05	-0.799	-2.254e-06		0.798	1.339e-05	-0.799	-1.959e-06
0.799	2.638e-05	-0.8	-2.261e-06		0.799	1.357e-05	-0.8	-1.96e-06
0.8	2.666e-05	-0.801	-2.26e-06		0.8	1.374e-05	-0.801	-1.962e-06
0.801	2.692e-05	-0.802	-2.264e-06		0.801	1.391e-05	-0.802	-1.964e-06
0.802	2.719e-05	-0.803	-2.265e-06		0.802	1.408e-05	-0.803	-1.967e-06
0.803	2.746e-05	-0.804	-2.268e-06		0.803	1.427e-05	-0.804	-1.967e-06
0.804	2.774e-05	-0.805	-2.271e-06		0.804	1.444e-05	-0.805	-1.97e-06
0.805	2.801e-05	-0.806	-2.274e-06		0.805	1.463e-05	-0.806	-1.971e-06
0.806	2.829e-05	-0.807	-2.275e-06		0.806	1.481e-05	-0.807	-1.976e-06
0.807	2.855e-05	-0.808	-2.278e-06		0.807	1.501e-05	-0.808	-1.976e-06
0.808	2.884e-05	-0.809	-2.28e-06		0.808	1.519e-05	-0.809	-1.981e-06
0.809	2.911e-05	-0.81	-2.285e-06		0.809	1.539e-05	-0.81	-1.981e-06
0.81	2.938e-05	-0.811	-2.285e-06		0.81	1.558e-05	-0.811	-1.984e-06
0.811	2.965e-05	-0.812	-2.286e-06		0.811	1.578e-05	-0.812	-1.985e-06
0.812	2.992e-05	-0.813	-2.289e-06		0.812	1.598e-05	-0.813	-1.988e-06
0.813	3.019e-05	-0.814	-2.294e-06		0.813	1.618e-05	-0.814	-1.989e-06
0.814	3.049e-05	-0.815	-2.296e-06		0.814	1.638e-05	-0.815	-1.993e-06
0.815	3.076e-05	-0.816	-2.299e-06		0.815	1.659e-05	-0.816	-1.991e-06
0.816	3.104e-05	-0.817	-2.301e-06		0.816	1.679e-05	-0.817	-1.997e-06
0.817	3.132e-05	-0.818	-2.306e-06		0.817	1.701e-05	-0.818	-1.997e-06
0.818	3.16e-05	-0.819	-2.31e-06		0.818	1.722e-05	-0.819	-2.004e-06
0.819	3.187e-05	-0.82	-2.316e-06		0.819	1.745e-05	-0.82	-2.003e-06
0.82	3.217e-05	-0.821	-2.315e-06		0.82	1.768e-05	-0.821	-2.007e-06
0.821	3.244e-05	-0.822	-2.322e-06		0.821	1.79e-05	-0.822	-2.008e-06
0.822	3.271e-05	-0.823	-2.319e-06		0.822	1.812e-05	-0.823	-2.011e-06
0.823	3.296e-05	-0.824	-2.328e-06		0.823	1.835e-05	-0.824	-2.01e-06
0.824	3.324e-05	-0.825	-2.328e-06		0.824	1.858e-05	-0.825	-2.015e-06
0.825	3.351e-05	-0.826	-2.332e-06		0.825	1.882e-05	-0.826	-2.014e-06
0.826	3.379e-05	-0.827	-2.335e-06		0.826	1.905e-05	-0.827	-2.018e-06
0.827	3.405e-05	-0.828	-2.34e-06		0.827	1.93e-05	-0.828	-2.019e-06
0.828	3.433e-05	-0.829	-2.341e-06		0.828	1.954e-05	-0.829	-2.024e-06
0.829	3.461e-05	-0.83	-2.347e-06		0.829	1.979e-05	-0.83	-2.025e-06
0.83	3.49e-05	-0.831	-2.349e-06		0.83	2.003e-05	-0.831	-2.027e-06
0.831	3.516e-05	-0.832	-2.353e-06		0.831	2.03e-05	-0.832	-2.028e-06
0.832	3.545e-05	-0.833	-2.356e-06		0.832	2.055e-05	-0.833	-2.032e-06
0.833	3.574e-05	-0.834	-2.36e-06		0.833	2.081e-05	-0.834	-2.033e-06
0.834	3.605e-05	-0.835	-2.361e-06		0.834	2.106e-05	-0.835	-2.038e-06
0.835	3.633e-05	-0.836	-2.368e-06		0.835	2.133e-05	-0.836	-2.036e-06
0.836	3.663e-05	-0.837	-2.368e-06		0.836	2.16e-05	-0.837	-2.04e-06
0.837	3.692e-05	-0.838	-2.373e-06		0.837	2.187e-05	-0.838	-2.041e-06
0.838	3.723e-05	-0.839	-2.375e-06		0.838	2.214e-05	-0.839	-2.045e-06
0.839	3.751e-05	-0.84	-2.379e-06		0.839	2.242e-05	-0.84	-2.046e-06
0.84	3.781e-05	-0.841	-2.381e-06		0.84	2.269e-05	-0.841	-2.049e-06
0.841	3.811e-05	-0.842	-2.386e-06		0.841	2.299e-05	-0.842	-2.048e-06
0.842	3.842e-05	-0.843	-2.389e-06		0.842	2.327e-05	-0.843	-2.055e-06
0.843	3.87e-05	-0.844	-2.394e-06		0.843	2.356e-05	-0.844	-2.055e-06
0.844	3.9e-05	-0.845	-2.396e-06		0.844	2.385e-05	-0.845	-2.058e-06
0.845	3.929e-05	-0.846	-2.402e-06		0.845	2.415e-05	-0.846	-2.058e-06
0.846	3.961e-05	-0.847	-2.402e-06		0.846	2.445e-05	-0.847	-2.064e-06
0.847	3.99e-05	-0.848	-2.408e-06		0.847	2.476e-05	-0.848	-2.064e-06
0.848	4.021e-05	-0.849	-2.409e-06		0.848	2.506e-05	-0.849	-2.067e-06
0.849	4.051e-05	-0.85	-2.415e-06		0.849	2.538e-05	-0.85	-2.067e-06
0.85	4.083e-05	-0.851	-2.417e-06		0.85	2.568e-05	-0.851	-2.072e-06
0.851	4.114e-05	-0.852	-2.423e-06		0.851	2.6e-05	-0.852	-2.073e-06
0.852	4.145e-05	-0.853	-2.423e-06		0.852	2.631e-05	-0.853	-2.076e-06
0.853	4.176e-05	-0.854	-2.431e-06		0.853	2.663e-05	-0.854	-2.077e-06
0.854	4.21e-05	-0.855	-2.432e-06		0.854	2.694e-05	-0.855	-2.081e-06
0.855	4.241e-05	-0.856	-2.437e-06		0.855	2.726e-05	-0.856	-2.08e-06
0.856	4.274e-05	-0.857	-2.438e-06		0.856	2.757e-05	-0.857	-2.085e-06
0.857	4.307e-05	-0.858	-2.444e-06		0.857	2.789e-05	-0.858	-2.084e-06
0.858	4.342e-05	-0.859	-2.446e-06		0.858	2.821e-05	-0.859	-2.09e-06
0.859	4.375e-05	-0.86	-2.452e-06		0.859	2.853e-05	-0.86	-2.092e-06
0.86	4.409e-05	-0.861	-2.455e-06		0.86	2.884e-05	-0.861	-2.094e-06
0.861	4.443e-05	-0.862	-2.46e-06		0.861	2.917e-05	-0.862	-2.095e-06
0.862	4.48e-05	-0.863	-2.46e-06		0.862	2.949e-05	-0.863	-2.099e-06
0.863	4.514e-05	-0.864	-2.466e-06		0.863	2.982e-05	-0.864	-2.098e-06
0.864	4.551e-05	-0.865	-2.47e-06		0.864	3.015e-05	-0.865	-2.103e-06
0.865	4.586e-05	-0.866	-2.473e-06		0.865	3.049e-05	-0.866	-2.104e-06
0.866	4.625e-05	-0.867	-2.476e-06		0.866	3.082e-05	-0.867	-2.108e-06
0.867	4.663e-05	-0.868	-2.48e-06		0.867	3.117e-05	-0.868	-2.109e-06
0.868	4.702e-05	-0.869	-2.484e-06		0.868	3.151e-05	-0.869	-2.112e-06
0.869	4.74e-05	-0.87	-2.492e-06		0.869	3.187e-05	-0.87	-2.114e-06
0.87	4.781e-05	-0.871	-2.495e-06		0.87	3.221e-05	-0.871	-2.117e-06
0.871	4.822e-05	-0.872	-2.499e-06		0.871	3.258e-05	-0.872	-2.118e-06
0.872	4.865e-05	-0.873	-2.503e-06		0.872	3.294e-05	-0.873	-2.122e-06
0.873	4.907e-05	-0.874	-2.509e-06		0.873	3.332e-05	-0.874	-2.121e-06
0.874	4.952e-05	-0.875	-2.514e-06		0.874	3.369e-05	-0.875	-2.126e-06
0.875	4.996e-05	-0.876	-2.519e-06		0.875	3.407e-05	-0.876	-2.125e-06
0.876	5.043e-05	-0.877	-2.522e-06		0.876	3.445e-05	-0.877	-2.132e-06
0.877	5.088e-05	-0.878	-2.527e-06		0.877	3.485e-05	-0.878	-2.131e-06
0.878	5.138e-05	-0.879	-2.531e-06		0.878	3.524e-05	-0.879	-2.136e-06
0.879	5.187e-05	-0.88	-2.537e-06		0.879	3.566e-05	-0.88	-2.136e-06
0.88	5.237e-05	-0.881	-2.54e-06		0.88	3.607e-05	-0.881	-2.142e-06
0.881	5.288e-05	-0.882	-2.545e-06		0.881	3.649e-05	-0.882	-2.14e-06
0.882	5.341e-05	-0.883	-2.547e-06		0.882	3.691e-05	-0.883	-2.145e-06
0.883	5.395e-05	-0.884	-2.552e-06		0.883	3.735e-05	-0.884	-2.145e-06
0.884	5.451e-05	-0.885	-2.555e-06		0.884	3.777e-05	-0.885	-2.149e-06
0.885	5.507e-05	-0.886	-2.561e-06		0.885	3.822e-05	-0.886	-2.149e-06
0.886	5.568e-05	-0.887	-2.563e-06		0.886	3.867e-05	-0.887	-2.154e-06
0.887	5.627e-05	-0.888	-2.57e-06		0.887	3.913e-05	-0.888	-2.155e-06
0.888	5.69e-05	-0.889	-2.573e-06		0.888	3.96e-05	-0.889	-2.159e-06
0.889	5.75e-05	-0.89	-2.579e-06		0.889	4.008e-05	-0.89	-2.158e-06
0.89	5.815e-05	-0.891	-2.584e-06		0.89	4.056e-05	-0.891	-2.164e-06
0.891	5.881e-05	-0.892	-2.589e-06		0.891	4.106e-05	-0.892	-2.166e-06
0.892	5.949e-05	-0.893	-2.591e-06		0.892	4.155e-05	-0.893	-2.17e-06
0.893	6.015e-05	-0.894	-2.599e-06		0.893	4.205e-05	-0.894	-2.171e-06
0.894	6.086e-05	-0.895	-2.602e-06		0.894	4.256e-05	-0.895	-2.174e-06
0.895	6.155e-05	-0.896	-2.609e-06		0.895	4.309e-05	-0.896	-2.174e-06
0.896	6.228e-05	-0.897	-2.612e-06		0.896	4.362e-05	-0.897	-2.18e-06
0.897	6.299e-05	-0.898	-2.619e-06		0.897	4.417e-05	-0.898	-2.179e-06
0.898	6.374e-05	-0.899	-2.622e-06		0.898	4.471e-05	-0.899	-2.184e-06
0.899	6.448e-05	-0.9	-2.629e-06		0.899	4.527e-05	-0.9	-2.185e-06
0.9	6.528e-05	-0.901	-2.633e-06		0.9	4.582e-05	-0.901	-2.188e-06
0.901	6.604e-05	-0.902	-2.638e-06		0.901	4.64e-05	-0.902	-2.191e-06
0.902	6.686e-05	-0.903	-2.641e-06		0.902	4.697e-05	-0.903	-2.195e-06
0.903	6.767e-05	-0.904	-2.649e-06		0.903	4.757e-05	-0.904	-2.196e-06
0.904	6.851e-05	-0.905	-2.652e-06		0.904	4.816e-05	-0.905	-2.2e-06
0.905	6.933e-05	-0.906	-2.66e-06		0.905	4.878e-05	-0.906	-2.2e-06
0.906	7.02e-05	-0.907	-2.662e-06		0.906	4.939e-05	-0.907	-2.206e-06
0.907	7.107e-05	-0.908	-2.669e-06		0.907	5.003e-05	-0.908	-2.206e-06
0.908	7.198e-05	-0.909	-2.675e-06		0.908	5.066e-05	-0.909	-2.211e-06
0.909	7.286e-05	-0.91	-2.682e-06		0.909	5.133e-05	-0.91	-2.211e-06
0.91	7.379e-05	-0.911	-2.685e-06		0.91	5.199e-05	-0.911	-2.218e-06
0.911	7.471e-05	-0.912	-2.691e-06		0.911	5.268e-05	-0.912	-2.217e-06
0.912	7.567e-05	-0.913	-2.696e-06		0.912	5.335e-05	-0.913	-2.223e-06
0.913	7.66e-05	-0.914	-2.703e-06		0.913	5.406e-05	-0.914	-2.223e-06
0.914	7.756e-05	-0.915	-2.707e-06		0.914	5.477e-05	-0.915	-2.228e-06
0.915	7.851e-05	-0.916	-2.715e-06		0.915	5.551e-05	-0.916	-2.229e-06
0.916	7.951e-05	-0.917	-2.719e-06		0.916	5.624e-05	-0.917	-2.234e-06
0.917	8.048e-05	-0.918	-2.727e-06		0.917	5.7e-05	-0.918	-2.236e-06
0.918	8.148e-05	-0.919	-2.73e-06		0.918	5.776e-05	-0.919	-2.24e-06
0.919	8.246e-05	-0.92	-2.736e-06		0.919	5.855e-05	-0.92	-2.241e-06
0.92	8.348e-05	-0.921	-2.739e-06		0.92	5.934e-05	-0.921	-2.247e-06
0.921	8.446e-05	-0.922	-2.747e-06		0.921	6.017e-05	-0.922	-2.249e-06
0.922	8.547e-05	-0.923	-2.751e-06		0.922	6.099e-05	-0.923	-2.254e-06
0.923	8.647e-05	-0.924	-2.759e-06		0.923	6.184e-05	-0.924	-2.253e-06
0.924	8.749e-05	-0.925	-2.762e-06		0.924	6.268e-05	-0.925	-2.258e-06
0.925	8.847e-05	-0.926	-2.771e-06		0.925	6.356e-05	-0.926	-2.258e-06
0.926	8.948e-05	-0.927	-2.773e-06		0.926	6.444e-05	-0.927	-2.265e-06
0.927	9.049e-05	-0.928	-2.782e-06		0.927	6.536e-05	-0.928	-2.265e-06
0.928	9.154e-05	-0.929	-2.785e-06		0.928	6.627e-05	-0.929	-2.271e-06
0.929	9.256e-05	-0.93	-2.793e-06		0.929	6.723e-05	-0.93	-2.271e-06
0.93	9.361e-05	-0.931	-2.798e-06		0.93	6.817e-05	-0.931	-2.276e-06
0.931	9.463e-05	-0.932	-2.807e-06		0.931	6.915e-05	-0.932	-2.277e-06
0.932	9.573e-05	-0.933	-2.81e-06		0.932	7.013e-05	-0.933	-2.282e-06
0.933	9.679e-05	-0.934	-2.819e-06		0.933	7.115e-05	-0.934	-2.282e-06
0.934	9.79e-05	-0.935	-2.822e-06		0.934	7.217e-05	-0.935	-2.29e-06
0.935	9.896e-05	-0.936	-2.83e-06		0.935	7.322e-05	-0.936	-2.291e-06
0.936	0.0001001	-0.937	-2.835e-06		0.936	7.426e-05	-0.937	-2.297e-06
0.937	0.0001012	-0.938	-2.843e-06		0.937	7.536e-05	-0.938	-2.296e-06
0.938	0.0001023	-0.939	-2.847e-06		0.938	7.644e-05	-0.939	-2.301e-06
0.939	0.0001034	-0.94	-2.857e-06		0.939	7.757e-05	-0.94	-2.303e-06
0.94	0.0001045	-0.941	-2.862e-06		0.94	7.868e-05	-0.941	-2.308e-06
0.941	0.0001055	-0.942	-2.869e-06		0.941	7.985e-05	-0.942	-2.31e-06
0.942	0.0001066	-0.943	-2.874e-06		0.942	8.101e-05	-0.943	-2.314e-06
0.943	0.0001077	-0.944	-2.881e-06		0.943	8.222e-05	-0.944	-2.315e-06
0.944	0.0001088	-0.945	-2.889e-06		0.944	8.342e-05	-0.945	-2.323e-06
0.945	0.0001098	-0.946	-2.896e-06		0.945	8.468e-05	-0.946	-2.323e-06
0.946	0.0001109	-0.947	-2.902e-06		0.946	8.592e-05	-0.947	-2.329e-06
0.947	0.000112	-0.948	-2.909e-06		0.947	8.723e-05	-0.948	-2.329e-06
0.948	0.0001131	-0.949	-2.916e-06		0.948	8.851e-05	-0.949	-2.336e-06
0.949	0.0001141	-0.95	-2.923e-06		0.949	8.985e-05	-0.95	-2.337e-06
0.95	0.0001152	-0.951	-2.928e-06		0.95	9.119e-05	-0.951	-2.343e-06
0.951	0.0001163	-0.952	-2.937e-06		0.951	9.257e-05	-0.952	-2.345e-06
0.952	0.0001174	-0.953	-2.941e-06		0.952	9.393e-05	-0.953	-2.352e-06
0.953	0.0001185	-0.954	-2.952e-06		0.953	9.535e-05	-0.954	-2.351e-06
0.954	0.0001196	-0.955	-2.955e-06		0.954	9.675e-05	-0.955	-2.358e-06
0.955	0.0001206	-0.956	-2.965e-06		0.955	9.823e-05	-0.956	-2.357e-06
0.956	0.0001218	-0.957	-2.971e-06		0.956	9.966e-05	-0.957	-2.363e-06
0.957	0.0001228	-0.958	-2.98e-06		0.957	0.0001011	-0.958	-2.366e-06
0.958	0.0001239	-0.959	-2.985e-06		0.958	0.0001026	-0.959	-2.371e-06
0.959	0.000125	-0.96	-2.995e-06		0.959	0.0001041	-0.96	-2.373e-06
0.96	0.0001261	-0.961	-3.002e-06		0.96	0.0001056	-0.961	-2.379e-06
0.961	0.0001271	-0.962	-3.013e-06		0.961	0.0001072	-0.962	-2.381e-06
0.962	0.0001282	-0.963	-3.018e-06		0.962	0.0001086	-0.963	-2.388e-06
0.963	0.0001293	-0.964	-3.028e-06		0.963	0.0001102	-0.964	-2.388e-06
0.964	0.0001303	-0.965	-3.034e-06		0.964	0.0001117	-0.965	-2.395e-06
0.965	0.0001313	-0.966	-3.045e-06		0.965	0.0001132	-0.966	-2.397e-06
0.966	0.0001324	-0.967	-3.05e-06		0.966	0.0001147	-0.967	-2.403e-06
0.967	0.0001334	-0.968	-3.06e-06		0.967	0.0001162	-0.968	-2.405e-06
0.968	0.0001344	-0.969	-3.067e-06		0.968	0.0001176	-0.969	-2.412e-06
0.969	0.0001354	-0.97	-3.077e-06		0.969	0.0001191	-0.97	-2.414e-06
0.97	0.0001364	-0.971	-3.084e-06		0.97	0.0001206	-0.971	-2.422e-06
0.971	0.0001374	-0.972	-3.093e-06		0.971	0.000122	-0.972	-2.423e-06
0.972	0.0001384	-0.973	-3.1e-06		0.972	0.0001235	-0.973	-2.427e-06
0.973	0.0001393	-0.974	-3.111e-06		0.973	0.0001249	-0.974	-2.429e-06
0.974	0.0001403	-0.975	-3.118e-06		0.974	0.0001263	-0.975	-2.438e-06
0.975	0.0001412	-0.976	-3.126e-06		0.975	0.0001277	-0.976	-2.439e-06
0.976	0.0001422	-0.977	-3.134e-06		0.976	0.0001291	-0.977	-2.447e-06
0.977	0.0001431	-0.978	-3.144e-06		0.977	0.0001305	-0.978	-2.447e-06
0.978	0.0001441	-0.979	-3.152e-06		0.978	0.0001319	-0.979	-2.455e-06
0.979	0.000145	-0.98	-3.161e-06		0.979	0.0001333	-0.98	-2.459e-06
0.98	0.000146	-0.981	-3.168e-06		0.98	0.0001347	-0.981	-2.465e-06
0.981	0.0001469	-0.982	-3.178e-06		0.981	0.0001362	-0.982	-2.468e-06
0.982	0.0001479	-0.983	-3.186e-06		0.982	0.0001376	-0.983	-2.476e-06
0.983	0.0001487	-0.984	-3.198e-06		0.983	0.000139	-0.984	-2.478e-06
0.984	0.0001496	-0.985	-3.205e-06		0.984	0.0001404	-0.985	-2.486e-06
0.985	0.0001505	-0.986	-3.21e-06		0.985	0.000142	-0.986	-2.488e-06
0.986	0.0001514	-0.987	-3.22e-06		0.986	0.0001434	-0.987	-2.495e-06
0.987	0.0001522	-0.988	-3.23e-06		0.987	0.000145	-0.988	-2.5e-06
0.988	0.0001531	-0.989	-3.238e-06		0.988	0.0001465	-0.989	-2.507e-06
0.989	0.0001539	-0.99	-3.248e-06		0.989	0.0001481	-0.99	-2.51e-06
0.99	0.0001548	-0.991	-3.255e-06		0.99	0.0001497	-0.991	-2.517e-06
0.991	0.0001556	-0.992	-3.266e-06		0.991	0.0001513	-0.992	-2.521e-06
0.992	0.0001564	-0.993	-3.275e-06		0.992	0.0001529	-0.993	-2.529e-06
0.993	0.0001572	-0.994	-3.286e-06		0.993	0.0001546	-0.994	-2.532e-06
0.994	0.0001581	-0.995	-3.293e-06		0.994	0.0001563	-0.995	-2.54e-06
0.995	0.0001589	-0.996	-3.303e-06		0.995	0.000158	-0.996	-2.544e-06
0.996	0.0001597	-0.997	-3.312e-06		0.996	0.0001597	-0.997	-2.552e-06
0.997	0.0001604	-0.998	-3.323e-06		0.997	0.0001615	-0.998	-2.555e-06
0.998	0.0001613	-0.999	-3.333e-06		0.998	0.0001632	-0.999	-2.564e-06
0.999	0.0001621	-1	-3.342e-06		0.999	0.0001651	-1	-2.568e-06
1	0.0001623	-1.001	-3.352e-06		1	0.0001663	-1.001	-2.576e-06
0.999	0.00016	-1.002	-3.362e-06		0.999	0.0001651	-1.002	-2.58e-06
0.998	0.0001572	-1.003	-3.372e-06		0.998	0.0001636	-1.003	-2.588e-06
0.997	0.0001545	-1.004	-3.382e-06		0.997	0.0001623	-1.004	-2.593e-06
0.996	0.0001521	-1.005	-3.391e-06		0.996	0.0001612	-1.005	-2.6e-06
0.995	0.0001498	-1.006	-3.403e-06		0.995	0.0001602	-1.006	-2.605e-06
0.994	0.0001475	-1.007	-3.413e-06		0.994	0.0001591	-1.007	-2.614e-06
0.993	0.0001453	-1.008	-3.423e-06		0.993	0.0001581	-1.008	-2.617e-06
0.992	0.0001431	-1.009	-3.434e-06		0.992	0.0001571	-1.009	-2.627e-06
0.991	0.0001409	-1.01	-3.443e-06		0.991	0.0001561	-1.01	-2.63e-06
0.99	0.0001388	-1.011	-3.453e-06		0.99	0.0001551	-1.011	-2.64e-06
0.989	0.0001367	-1.012	-3.465e-06		0.989	0.0001541	-1.012	-2.643e-06
0.988	0.0001347	-1.013	-3.474e-06		0.988	0.000153	-1.013	-2.653e-06
0.987	0.0001326	-1.014	-3.484e-06		0.987	0.000152	-1.014	-2.657e-06
0.986	0.0001306	-1.015	-3.493e-06		0.986	0.0001509	-1.015	-2.667e-06
0.985	0.0001286	-1.016	-3.506e-06		0.985	0.0001498	-1.016	-2.672e-06
0.984	0.0001266	-1.017	-3.516e-06		0.984	0.0001487	-1.017	-2.68e-06
0.983	0.0001247	-1.018	-3.527e-06		0.983	0.0001476	-1.018	-2.684e-06
0.982	0.0001228	-1.019	-3.538e-06		0.982	0.0001465	-1.019	-2.693e-06
0.981	0.0001209	-1.02	-3.55e-06		0.981	0.0001454	-1.02	-2.698e-06
0.98	0.0001191	-1.021	-3.561e-06		0.98	0.0001443	-1.021	-2.704e-06
0.979	0.0001172	-1.022	-3.572e-06		0.979	0.0001432	-1.022	-2.712e-06
0.978	0.0001154	-1.023	-3.583e-06		0.978	0.000142	-1.023	-2.721e-06
0.977	0.0001136	-1.024	-3.596e-06		0.977	0.0001409	-1.024	-2.728e-06
0.976	0.0001118	-1.025	-3.609e-06		0.976	0.0001397	-1.025	-2.737e-06
0.975	0.00011	-1.026	-3.62e-06		0.975	0.0001386	-1.026	-2.74e-06
0.974	0.0001083	-1.027	-3.631e-06		0.974	0.0001374	-1.027	-2.75e-06
0.973	0.0001066	-1.028	-3.644e-06		0.973	0.0001363	-1.028	-2.756e-06
0.972	0.0001049	-1.029	-3.655e-06		0.972	0.0001351	-1.029	-2.766e-06
0.971	0.0001032	-1.03	-3.668e-06		0.971	0.0001339	-1.03	-2.771e-06
0.97	0.0001015	-1.031	-3.678e-06		0.97	0.0001327	-1.031	-2.781e-06
0.969	9.99e-05	-1.032	-3.691e-06		0.969	0.0001316	-1.032	-2.786e-06
0.968	9.832e-05	-1.033	-3.703e-06		0.968	0.0001304	-1.033	-2.796e-06
0.967	9.671e-05	-1.034	-3.714e-06		0.967	0.0001292	-1.034	-2.801e-06
0.966	9.516e-05	-1.035	-3.725e-06		0.966	0.0001279	-1.035	-2.812e-06
0.965	9.363e-05	-1.036	-3.742e-06		0.965	0.0001268	-1.036	-2.818e-06
0.964	9.215e-05	-1.037	-3.75e-06		0.964	0.0001256	-1.037	-2.827e-06
0.963	9.063e-05	-1.038	-3.763e-06		0.963	0.0001244	-1.038	-2.835e-06
0.962	8.915e-05	-1.039	-3.773e-06		0.962	0.0001232	-1.039	-2.844e-06
0.961	8.767e-05	-1.04	-3.787e-06		0.961	0.000122	-1.04	-2.849e-06
0.96	8.625e-05	-1.041	-3.798e-06		0.96	0.0001207	-1.041	-2.861e-06
0.959	8.479e-05	-1.042	-3.813e-06		0.959	0.0001195	-1.042	-2.866e-06
0.958	8.34e-05	-1.043	-3.823e-06		0.958	0.0001183	-1.043	-2.879e-06
0.957	8.198e-05	-1.044	-3.837e-06		0.957	0.0001171	-1.044	-2.883e-06
0.956	8.063e-05	-1.045	-3.847e-06		0.956	0.0001159	-1.045	-2.893e-06
0.955	7.923e-05	-1.046	-3.862e-06		0.955	0.0001147	-1.046	-2.9e-06
0.954	7.789e-05	-1.047	-3.873e-06		0.954	0.0001134	-1.047	-2.913e-06
0.953	7.654e-05	-1.048	-3.888e-06		0.953	0.0001122	-1.048	-2.919e-06
0.952	7.524e-05	-1.049	-3.899e-06		0.952	0.000111	-1.049	-2.929e-06
0.951	7.39e-05	-1.05	-3.912e-06		0.951	0.0001098	-1.05	-2.934e-06
0.95	7.261e-05	-1.051	-3.924e-06		0.95	0.0001086	-1.051	-2.947e-06
0.949	7.129e-05	-1.052	-3.937e-06		0.949	0.0001074	-1.052	-2.955e-06
0.948	7.004e-05	-1.053	-3.949e-06		0.948	0.0001061	-1.053	-2.962e-06
0.947	6.876e-05	-1.054	-3.962e-06		0.947	0.0001049	-1.054	-2.97e-06
0.946	6.752e-05	-1.055	-3.973e-06		0.946	0.0001037	-1.055	-2.982e-06
0.945	6.626e-05	-1.056	-3.988e-06		0.945	0.0001025	-1.056	-2.99e-06
0.944	6.507e-05	-1.057	-3.999e-06		0.944	0.0001012	-1.057	-3.003e-06
0.943	6.383e-05	-1.058	-4.011e-06		0.943	0.0001001	-1.058	-3.01e-06
0.942	6.266e-05	-1.059	-4.023e-06		0.942	9.881e-05	-1.059	-3.024e-06
0.941	6.145e-05	-1.06	-4.037e-06		0.941	9.763e-05	-1.06	-3.032e-06
0.94	6.029e-05	-1.061	-4.049e-06		0.94	9.638e-05	-1.061	-3.045e-06
0.939	5.912e-05	-1.062	-4.064e-06		0.939	9.521e-05	-1.062	-3.053e-06
0.938	5.798e-05	-1.063	-4.076e-06		0.938	9.398e-05	-1.063	-3.066e-06
0.937	5.682e-05	-1.064	-4.089e-06		0.937	9.282e-05	-1.064	-3.075e-06
0.936	5.572e-05	-1.065	-4.101e-06		0.936	9.158e-05	-1.065	-3.086e-06
0.935	5.46e-05	-1.066	-4.115e-06		0.935	9.043e-05	-1.066	-3.093e-06
0.934	5.354e-05	-1.067	-4.129e-06		0.934	8.921e-05	-1.067	-3.109e-06
0.933	5.244e-05	-1.068	-4.141e-06		0.933	8.801e-05	-1.068	-3.118e-06
0.932	5.141e-05	-1.069	-4.152e-06		0.932	8.682e-05	-1.069	-3.131e-06
0.931	5.035e-05	-1.07	-4.167e-06		0.931	8.569e-05	-1.07	-3.141e-06
0.93	4.933e-05	-1.071	-4.181e-06		0.93	8.448e-05	-1.071	-3.154e-06
0.929	4.828e-05	-1.072	-4.196e-06		0.929	8.335e-05	-1.072	-3.163e-06
0.928	4.731e-05	-1.073	-4.208e-06		0.928	8.213e-05	-1.073	-3.177e-06
0.927	4.631e-05	-1.074	-4.22e-06		0.927	8.101e-05	-1.074	-3.183e-06
0.926	4.534e-05	-1.075	-4.235e-06		0.926	7.983e-05	-1.075	-3.2e-06
0.925	4.434e-05	-1.076	-4.249e-06		0.925	7.868e-05	-1.076	-3.207e-06
0.924	4.338e-05	-1.077	-4.263e-06		0.924	7.754e-05	-1.077	-3.225e-06
0.923	4.241e-05	-1.078	-4.276e-06		0.923	7.644e-05	-1.078	-3.233e-06
0.922	4.148e-05	-1.079	-4.289e-06		0.922	7.526e-05	-1.079	-3.247e-06
0.921	4.051e-05	-1.08	-4.303e-06		0.921	7.416e-05	-1.08	-3.258e-06
0.92	3.959e-05	-1.081	-4.316e-06		0.92	7.3e-05	-1.081	-3.271e-06
0.919	3.866e-05	-1.082	-4.331e-06		0.919	7.192e-05	-1.082	-3.282e-06
0.918	3.779e-05	-1.083	-4.344e-06		0.918	7.08e-05	-1.083	-3.298e-06
0.917	3.685e-05	-1.084	-4.359e-06		0.917	6.972e-05	-1.084	-3.309e-06
0.916	3.598e-05	-1.085	-4.372e-06		0.916	6.86e-05	-1.085	-3.324e-06
0.915	3.509e-05	-1.086	-4.389e-06		0.915	6.755e-05	-1.086	-3.338e-06
0.914	3.424e-05	-1.087	-4.402e-06		0.914	6.642e-05	-1.087	-3.355e-06
0.913	3.337e-05	-1.088	-4.417e-06		0.913	6.538e-05	-1.088	-3.366e-06
0.912	3.254e-05	-1.089	-4.431e-06		0.912	6.428e-05	-1.089	-3.384e-06
0.911	3.171e-05	-1.09	-4.446e-06		0.911	6.326e-05	-1.09	-3.396e-06
0.91	3.091e-05	-1.091	-4.46e-06		0.91	6.219e-05	-1.091	-3.413e-06
0.909	3.008e-05	-1.092	-4.476e-06		0.909	6.117e-05	-1.092	-3.425e-06
0.908	2.929e-05	-1.093	-4.49e-06		0.908	6.011e-05	-1.093	-3.441e-06
0.907	2.848e-05	-1.094	-4.505e-06		0.907	5.912e-05	-1.094	-3.453e-06
0.906	2.769e-05	-1.095	-4.518e-06		0.906	5.806e-05	-1.095	-3.469e-06
0.905	2.688e-05	-1.096	-4.534e-06		0.905	5.709e-05	-1.096	-3.482e-06
0.904	2.612e-05	-1.097	-4.55e-06		0.904	5.606e-05	-1.097	-3.5e-06
0.903	2.534e-05	-1.098	-4.566e-06		0.903	5.508e-05	-1.098	-3.513e-06
0.902	2.459e-05	-1.099	-4.58e-06		0.902	5.405e-05	-1.099	-3.531e-06
0.901	2.381e-05	-1.1	-4.596e-06		0.901	5.31e-05	-1.1	-3.547e-06
0.9	2.31e-05	-1.101	-4.611e-06		0.9	5.211e-05	-1.101	-3.567e-06
0.899	2.237e-05	-1.102	-4.63e-06		0.899	5.117e-05	-1.102	-3.581e-06
0.898	2.17e-05	-1.103	-4.644e-06		0.898	5.017e-05	-1.103	-3.6e-06
0.897	2.099e-05	-1.104	-4.663e-06		0.897	4.927e-05	-1.104	-3.615e-06
0.896	2.031e-05	-1.105	-4.68e-06		0.896	4.83e-05	-1.105	-3.635e-06
0.895	1.959e-05	-1.106	-4.694e-06		0.895	4.74e-05	-1.106	-3.651e-06
0.894	1.893e-05	-1.107	-4.71e-06		0.894	4.647e-05	-1.107	-3.672e-06
0.893	1.824e-05	-1.108	-4.728e-06		0.893	4.559e-05	-1.108	-3.69e-06
0.892	1.76e-05	-1.109	-4.744e-06		0.892	4.467e-05	-1.109	-3.71e-06
0.891	1.692e-05	-1.11	-4.762e-06		0.891	4.38e-05	-1.11	-3.727e-06
0.89	1.629e-05	-1.111	-4.779e-06		0.89	4.288e-05	-1.111	-3.748e-06
0.889	1.564e-05	-1.112	-4.797e-06		0.889	4.204e-05	-1.112	-3.762e-06
0.888	1.502e-05	-1.113	-4.813e-06		0.888	4.114e-05	-1.113	-3.785e-06
0.887	1.437e-05	-1.114	-4.831e-06		0.887	4.031e-05	-1.114	-3.803e-06
0.886	1.378e-05	-1.115	-4.85e-06		0.886	3.943e-05	-1.115	-3.825e-06
0.885	1.314e-05	-1.116	-4.867e-06		0.885	3.862e-05	-1.116	-3.844e-06
0.884	1.255e-05	-1.117	-4.885e-06		0.884	3.776e-05	-1.117	-3.867e-06
0.883	1.194e-05	-1.118	-4.903e-06		0.883	3.697e-05	-1.118	-3.885e-06
0.882	1.137e-05	-1.119	-4.923e-06		0.882	3.612e-05	-1.119	-3.909e-06
0.881	1.077e-05	-1.12	-4.941e-06		0.881	3.535e-05	-1.12	-3.928e-06
0.88	1.022e-05	-1.121	-4.96e-06		0.88	3.452e-05	-1.121	-3.952e-06
0.879	9.63e-06	-1.122	-4.978e-06		0.879	3.377e-05	-1.122	-3.971e-06
0.878	9.098e-06	-1.123	-4.999e-06		0.878	3.297e-05	-1.123	-3.995e-06
0.877	8.523e-06	-1.124	-5.017e-06		0.877	3.223e-05	-1.124	-4.015e-06
0.876	7.999e-06	-1.125	-5.038e-06		0.876	3.144e-05	-1.125	-4.039e-06
0.875	7.443e-06	-1.126	-5.059e-06		0.875	3.074e-05	-1.126	-4.062e-06
0.874	6.926e-06	-1.127	-5.08e-06		0.874	2.996e-05	-1.127	-4.087e-06
0.873	6.395e-06	-1.128	-5.099e-06		0.873	2.926e-05	-1.128	-4.107e-06
0.872	5.884e-06	-1.129	-5.121e-06		0.872	2.85e-05	-1.129	-4.135e-06
0.871	5.349e-06	-1.13	-5.143e-06		0.871	2.781e-05	-1.13	-4.154e-06
0.87	4.86e-06	-1.131	-5.166e-06		0.87	2.708e-05	-1.131	-4.182e-06
0.869	4.333e-06	-1.132	-5.188e-06		0.869	2.642e-05	-1.132	-4.206e-06
0.868	3.865e-06	-1.133	-5.21e-06		0.868	2.571e-05	-1.133	-4.232e-06
0.867	3.374e-06	-1.134	-5.232e-06		0.867	2.507e-05	-1.134	-4.255e-06
0.866	2.918e-06	-1.135	-5.256e-06		0.866	2.437e-05	-1.135	-4.282e-06
0.865	2.446e-06	-1.136	-5.278e-06		0.865	2.375e-05	-1.136	-4.304e-06
0.864	1.996e-06	-1.137	-5.3e-06		0.864	2.306e-05	-1.137	-4.332e-06
0.863	1.524e-06	-1.138	-5.321e-06		0.863	2.245e-05	-1.138	-4.357e-06
0.862	1.099e-06	-1.139	-5.346e-06		0.862	2.179e-05	-1.139	-4.384e-06
0.861	6.511e-07	-1.14	-5.37e-06		0.861	2.119e-05	-1.14	-4.407e-06
0.86	2.382e-07	-1.141	-5.394e-06		0.86	2.054e-05	-1.141	-4.438e-06
0.859	-2.059e-07	-1.142	-5.419e-06		0.859	1.996e-05	-1.142	-4.464e-06
0.858	-6.183e-07	-1.143	-5.444e-06		0.858	1.933e-05	-1.143	-4.492e-06
0.857	-1.037e-06	-1.144	-5.469e-06		0.857	1.878e-05	-1.144	-4.516e-06
0.856	-1.433e-06	-1.145	-5.499e-06		0.856	1.817e-05	-1.145	-4.545e-06
0.855	-1.852e-06	-1.146	-5.522e-06		0.855	1.763e-05	-1.146	-4.571e-06
0.854	-2.213e-06	-1.147	-5.551e-06		0.854	1.704e-05	-1.147	-4.6e-06
0.853	-2.617e-06	-1.148	-5.577e-06		0.853	1.651e-05	-1.148	-4.628e-06
0.852	-2.984e-06	-1.149	-5.605e-06		0.852	1.594e-05	-1.149	-4.659e-06
0.851	-3.386e-06	-1.15	-5.633e-06		0.851	1.544e-05	-1.15	-4.687e-06
0.85	-3.739e-06	-1.151	-5.66e-06		0.85	1.488e-05	-1.151	-4.718e-06
0.849	-4.113e-06	-1.152	-5.689e-06		0.849	1.44e-05	-1.152	-4.745e-06
0.848	-4.46e-06	-1.153	-5.718e-06		0.848	1.385e-05	-1.153	-4.776e-06
0.847	-4.828e-06	-1.154	-5.746e-06		0.847	1.338e-05	-1.154	-4.803e-06
0.846	-5.155e-06	-1.155	-5.775e-06		0.846	1.285e-05	-1.155	-4.835e-06
0.845	-5.517e-06	-1.156	-5.805e-06		0.845	1.238e-05	-1.156	-4.863e-06
0.844	-5.835e-06	-1.157	-5.834e-06		0.844	1.187e-05	-1.157	-4.895e-06
0.843	-6.183e-06	-1.158	-5.865e-06		0.843	1.143e-05	-1.158	-4.922e-06
0.842	-6.499e-06	-1.159	-5.897e-06		0.842	1.093e-05	-1.159	-4.955e-06
0.841	-6.811e-06	-1.16	-5.931e-06		0.841	1.052e-05	-1.16	-4.983e-06
0.84	-7.104e-06	-1.161	-5.962e-06		0.84	1.004e-05	-1.161	-5.016e-06
0.839	-7.435e-06	-1.162	-5.991e-06		0.839	9.631e-06	-1.162	-5.044e-06
0.838	-7.713e-06	-1.163	-6.024e-06		0.838	9.176e-06	-1.163	-5.077e-06
0.837	-8.019e-06	-1.164	-6.061e-06		0.837	8.77e-06	-1.164	-5.11e-06
0.836	-8.275e-06	-1.165	-6.096e-06		0.836	8.318e-06	-1.165	-5.146e-06
0.835	-8.559e-06	-1.166	-6.127e-06		0.835	7.936e-06	-1.166	-5.177e-06
0.834	-8.824e-06	-1.167	-6.162e-06		0.834	7.496e-06	-1.167	-5.212e-06
0.833	-9.107e-06	-1.168	-6.198e-06		0.833	7.139e-06	-1.168	-5.246e-06
0.832	-9.356e-06	-1.169	-6.234e-06		0.832	6.718e-06	-1.169	-5.282e-06
0.831	-9.627e-06	-1.17	-6.27e-06		0.831	6.375e-06	-1.17	-5.317e-06
0.83	-9.858e-06	-1.171	-6.306e-06		0.83	5.976e-06	-1.171	-5.353e-06
0.829	-1.012e-05	-1.172	-6.343e-06		0.829	5.627e-06	-1.172	-5.384e-06
0.828	-1.034e-05	-1.173	-6.38e-06		0.828	5.236e-06	-1.173	-5.425e-06
0.827	-1.059e-05	-1.174	-6.42e-06		0.827	4.918e-06	-1.174	-5.462e-06
0.826	-1.086e-05	-1.175	-6.457e-06		0.826	4.534e-06	-1.175	-5.5e-06
0.825	-1.106e-05	-1.176	-6.497e-06		0.825	4.226e-06	-1.176	-5.54e-06
0.824	-1.126e-05	-1.177	-6.536e-06		0.824	3.858e-06	-1.177	-5.581e-06
0.823	-1.147e-05	-1.178	-6.577e-06		0.823	3.555e-06	-1.178	-5.621e-06
0.822	-1.165e-05	-1.179	-6.616e-06		0.822	3.209e-06	-1.179	-5.665e-06
0.821	-1.189e-05	-1.18	-6.658e-06		0.821	2.913e-06	-1.18	-5.707e-06
0.82	-1.207e-05	-1.181	-6.698e-06		0.82	2.577e-06	-1.181	-5.751e-06
0.819	-1.231e-05	-1.182	-6.742e-06		0.819	2.248e-06	-1.182	-5.793e-06
0.818	-1.25e-05	-1.183	-6.782e-06		0.818	1.896e-06	-1.183	-5.839e-06
0.817	-1.268e-05	-1.184	-6.827e-06		0.817	1.65e-06	-1.184	-5.883e-06
0.816	-1.284e-05	-1.185	-6.871e-06		0.816	1.346e-06	-1.185	-5.932e-06
0.815	-1.301e-05	-1.186	-6.914e-06		0.815	1.096e-06	-1.186	-5.977e-06
0.814	-1.315e-05	-1.187	-6.962e-06		0.814	8.125e-07	-1.187	-6.027e-06
0.813	-1.332e-05	-1.188	-7.009e-06		0.813	5.634e-07	-1.188	-6.075e-06
0.812	-1.346e-05	-1.189	-7.055e-06		0.812	2.745e-07	-1.189	-6.125e-06
0.811	-1.362e-05	-1.19	-7.103e-06		0.811	4.808e-08	-1.19	-6.177e-06
0.81	-1.375e-05	-1.191	-7.148e-06		0.81	-2.424e-07	-1.191	-6.23e-06
0.809	-1.391e-05	-1.192	-7.196e-06		0.809	-4.524e-07	-1.192	-6.283e-06
0.808	-1.404e-05	-1.193	-7.247e-06		0.808	-7.432e-07	-1.193	-6.336e-06
0.807	-1.417e-05	-1.194	-7.297e-06		0.807	-9.661e-07	-1.194	-6.388e-06
0.806	-1.428e-05	-1.195	-7.346e-06		0.806	-1.219e-06	-1.195	-6.445e-06
0.805	-1.443e-05	-1.196	-7.396e-06		0.805	-1.434e-06	-1.196	-6.502e-06
0.804	-1.453e-05	-1.197	-7.446e-06		0.804	-1.692e-06	-1.197	-6.562e-06
0.803	-1.464e-05	-1.198	-7.499e-06		0.803	-1.894e-06	-1.198	-6.619e-06
0.802	-1.474e-05	-1.199	-7.552e-06		0.802	-2.152e-06	-1.199	-6.68e-06
0.801	-1.486e-05	-1.2	-7.607e-06		0.801	-2.356e-06	-1.2	-6.742e-06
0.8	-1.496e-05	-1.201	-7.659e-06		0.8	-2.605e-06	-1.201	-6.804e-06
0.799	-1.507e-05	-1.202	-7.712e-06		0.799	-2.794e-06	-1.202	-6.87e-06
0.798	-1.515e-05	-1.203	-7.767e-06		0.798	-3.036e-06	-1.203	-6.937e-06
0.797	-1.527e-05	-1.204	-7.823e-06		0.797	-3.224e-06	-1.204	-7.003e-06
0.796	-1.537e-05	-1.205	-7.881e-06		0.796	-3.466e-06	-1.205	-7.072e-06
0.795	-1.55e-05	-1.206	-7.937e-06		0.795	-3.661e-06	-1.206	-7.137e-06
0.794	-1.552e-05	-1.207	-7.996e-06		0.794	-3.966e-06	-1.207	-7.207e-06
0.793	-1.559e-05	-1.208	-8.056e-06		0.793	-4.071e-06	-1.208	-7.278e-06
0.792	-1.567e-05	-1.209	-8.117e-06		0.792	-4.287e-06	-1.209	-7.349e-06
0.791	-1.576e-05	-1.21	-8.176e-06		0.791	-4.461e-06	-1.21	-7.419e-06
0.79	-1.582e-05	-1.211	-8.237e-06		0.79	-4.688e-06	-1.211	-7.494e-06
0.789	-1.591e-05	-1.212	-8.301e-06		0.789	-4.865e-06	-1.212	-7.57e-06
0.788	-1.597e-05	-1.213	-8.364e-06		0.788	-5.081e-06	-1.213	-7.644e-06
0.787	-1.606e-05	-1.214	-8.427e-06		0.787	-5.256e-06	-1.214	-7.72e-06
0.786	-1.61e-05	-1.215	-8.492e-06		0.786	-5.482e-06	-1.215	-7.797e-06
0.785	-1.618e-05	-1.216	-8.56e-06		0.785	-5.637e-06	-1.216	-7.874e-06
0.784	-1.623e-05	-1.217	-8.626e-06		0.784	-5.855e-06	-1.217	-7.954e-06
0.783	-1.631e-05	-1.218	-8.693e-06		0.783	-6.026e-06	-1.218	-8.035e-06
0.782	-1.636e-05	-1.219	-8.758e-06		0.782	-6.247e-06	-1.219	-8.116e-06
0.781	-1.643e-05	-1.22	-8.826e-06		0.781	-6.413e-06	-1.22	-8.198e-06
0.78	-1.646e-05	-1.221	-8.896e-06		0.78	-6.627e-06	-1.221	-8.283e-06
0.779	-1.653e-05	-1.222	-8.963e-06		0.779	-6.785e-06	-1.222	-8.37e-06
0.778	-1.658e-05	-1.223	-9.035e-06		0.778	-7.005e-06	-1.223	-8.45e-06
0.777	-1.663e-05	-1.224	-9.106e-06		0.777	-7.157e-06	-1.224	-8.535e-06
0.776	-1.667e-05	-1.225	-9.182e-06		0.776	-7.381e-06	-1.225	-8.624e-06
0.775	-1.674e-05	-1.226	-9.255e-06		0.775	-7.55e-06	-1.226	-8.71e-06
0.774	-1.677e-05	-1.227	-9.331e-06		0.774	-7.754e-06	-1.227	-8.796e-06
0.773	-1.684e-05	-1.228	-9.406e-06		0.773	-7.909e-06	-1.228	-8.886e-06
0.772	-1.688e-05	-1.229	-9.486e-06		0.772	-8.123e-06	-1.229	-8.978e-06
0.771	-1.695e-05	-1.23	-9.563e-06		0.771	-8.282e-06	-1.23	-9.068e-06
0.77	-1.698e-05	-1.231	-9.645e-06		0.77	-8.495e-06	-1.231	-9.159e-06
0.769	-1.706e-05	-1.232	-9.721e-06		0.769	-8.65e-06	-1.232	-9.252e-06
0.768	-1.708e-05	-1.233	-9.799e-06		0.768	-8.866e-06	-1.233	-9.343e-06
0.767	-1.715e-05	-1.234	-9.882e-06		0.767	-9.028e-06	-1.234	-9.437e-06
0.766	-1.719e-05	-1.235	-9.965e-06		0.766	-9.224e-06	-1.235	-9.532e-06
0.765	-1.725e-05	-1.236	-1.005e-05		0.765	-9.39e-06	-1.236	-9.628e-06
0.764	-1.727e-05	-1.237	-1.013e-05		0.764	-9.603e-06	-1.237	-9.725e-06
0.763	-1.732e-05	-1.238	-1.022e-05		0.763	-9.759e-06	-1.238	-9.818e-06
0.762	-1.737e-05	-1.239	-1.03e-05		0.762	-9.969e-06	-1.239	-9.915e-06
0.761	-1.742e-05	-1.24	-1.039e-05		0.761	-1.012e-05	-1.24	-1.001e-05
0.76	-1.745e-05	-1.241	-1.048e-05		0.76	-1.033e-05	-1.241	-1.011e-05
0.759	-1.751e-05	-1.242	-1.057e-05		0.759	-1.05e-05	-1.242	-1.021e-05
0.758	-1.753e-05	-1.243	-1.066e-05		0.758	-1.069e-05	-1.243	-1.031e-05
0.757	-1.759e-05	-1.244	-1.075e-05		0.757	-1.087e-05	-1.244	-1.041e-05
0.756	-1.762e-05	-1.245	-1.085e-05		0.756	-1.108e-05	-1.245	-1.051e-05
0.755	-1.768e-05	-1.246	-1.094e-05		0.755	-1.124e-05	-1.246	-1.061e-05
0.754	-1.772e-05	-1.247	-1.103e-05		0.754	-1.145e-05	-1.247	-1.071e-05
0.753	-1.776e-05	-1.248	-1.112e-05		0.753	-1.16e-05	-1.248	-1.082e-05
0.752	-1.778e-05	-1.249	-1.122e-05		0.752	-1.182e-05	-1.249	-1.092e-05
0.751	-1.783e-05	-1.25	-1.131e-05		0.751	-1.197e-05	-1.25	-1.102e-05
0.75	-1.786e-05	-1.251	-1.141e-05		0.75	-1.218e-05	-1.251	-1.113e-05
0.749	-1.792e-05	-1.252	-1.151e-05		0.749	-1.235e-05	-1.252	-1.123e-05
0.748	-1.794e-05	-1.253	-1.16e-05		0.748	-1.256e-05	-1.253	-1.133e-05
0.747	-1.799e-05	-1.254	-1.17e-05		0.747	-1.271e-05	-1.254	-1.143e-05
0.746	-1.802e-05	-1.255	-1.18e-05		0.746	-1.293e-05	-1.255	-1.153e-05
0.745	-1.807e-05	-1.256	-1.19e-05		0.745	-1.308e-05	-1.256	-1.164e-05
0.744	-1.81e-05	-1.257	-1.201e-05		0.744	-1.33e-05	-1.257	-1.174e-05
0.743	-1.816e-05	-1.258	-1.211e-05		0.743	-1.347e-05	-1.258	-1.184e-05
0.742	-1.819e-05	-1.259	-1.221e-05		0.742	-1.368e-05	-1.259	-1.194e-05
0.741	-1.825e-05	-1.26	-1.232e-05		0.741	-1.384e-05	-1.26	-1.205e-05
0.74	-1.827e-05	-1.261	-1.242e-05		0.74	-1.405e-05	-1.261	-1.215e-05
0.739	-1.831e-05	-1.262	-1.253e-05		0.739	-1.421e-05	-1.262	-1.225e-05
0.738	-1.834e-05	-1.263	-1.264e-05		0.738	-1.443e-05	-1.263	-1.235e-05
0.737	-1.839e-05	-1.264	-1.274e-05		0.737	-1.458e-05	-1.264	-1.245e-05
0.736	-1.842e-05	-1.265	-1.285e-05		0.736	-1.479e-05	-1.265	-1.255e-05
0.735	-1.845e-05	-1.266	-1.296e-05		0.735	-1.495e-05	-1.266	-1.265e-05
0.734	-1.848e-05	-1.267	-1.308e-05		0.734	-1.516e-05	-1.267	-1.275e-05
0.733	-1.853e-05	-1.268	-1.32e-05		0.733	-1.532e-05	-1.268	-1.285e-05
0.732	-1.855e-05	-1.269	-1.331e-05		0.732	-1.553e-05	-1.269	-1.295e-05
0.731	-1.86e-05	-1.27	-1.343e-05		0.731	-1.569e-05	-1.27	-1.305e-05
0.73	-1.863e-05	-1.271	-1.355e-05		0.73	-1.592e-05	-1.271	-1.315e-05
0.729	-1.867e-05	-1.272	-1.367e-05		0.729	-1.607e-05	-1.272	-1.325e-05
0.728	-1.87e-05	-1.273	-1.379e-05		0.728	-1.628e-05	-1.273	-1.335e-05
0.727	-1.874e-05	-1.274	-1.391e-05		0.727	-1.644e-05	-1.274	-1.345e-05
0.726	-1.876e-05	-1.275	-1.404e-05		0.726	-1.665e-05	-1.275	-1.355e-05
0.725	-1.881e-05	-1.276	-1.417e-05		0.725	-1.682e-05	-1.276	-1.365e-05
0.724	-1.882e-05	-1.277	-1.429e-05		0.724	-1.703e-05	-1.277	-1.374e-05
0.723	-1.886e-05	-1.278	-1.442e-05		0.723	-1.72e-05	-1.278	-1.384e-05
0.722	-1.888e-05	-1.279	-1.455e-05		0.722	-1.741e-05	-1.279	-1.393e-05
0.721	-1.892e-05	-1.28	-1.467e-05		0.721	-1.757e-05	-1.28	-1.403e-05
0.72	-1.895e-05	-1.281	-1.48e-05		0.72	-1.778e-05	-1.281	-1.413e-05
0.719	-1.899e-05	-1.282	-1.493e-05		0.719	-1.795e-05	-1.282	-1.422e-05
0.718	-1.9e-05	-1.283	-1.507e-05		0.718	-1.816e-05	-1.283	-1.431e-05
0.717	-1.904e-05	-1.284	-1.52e-05		0.717	-1.833e-05	-1.284	-1.44e-05
0.716	-1.907e-05	-1.285	-1.533e-05		0.716	-1.855e-05	-1.285	-1.45e-05
0.715	-1.909e-05	-1.286	-1.547e-05		0.715	-1.872e-05	-1.286	-1.458e-05
0.714	-1.911e-05	-1.287	-1.561e-05		0.714	-1.893e-05	-1.287	-1.466e-05
0.713	-1.914e-05	-1.288	-1.575e-05		0.713	-1.908e-05	-1.288	-1.475e-05
0.712	-1.916e-05	-1.289	-1.59e-05		0.712	-1.929e-05	-1.289	-1.483e-05
0.711	-1.92e-05	-1.29	-1.604e-05		0.711	-1.945e-05	-1.29	-1.492e-05
0.71	-1.921e-05	-1.291	-1.62e-05		0.71	-1.965e-05	-1.291	-1.5e-05
0.709	-1.925e-05	-1.292	-1.635e-05		0.709	-1.982e-05	-1.292	-1.509e-05
0.708	-1.926e-05	-1.293	-1.651e-05		0.708	-2.002e-05	-1.293	-1.517e-05
0.707	-1.929e-05	-1.294	-1.666e-05		0.707	-2.018e-05	-1.294	-1.525e-05
0.706	-1.931e-05	-1.295	-1.682e-05		0.706	-2.041e-05	-1.295	-1.533e-05
0.705	-1.934e-05	-1.296	-1.699e-05		0.705	-2.058e-05	-1.296	-1.541e-05
0.704	-1.936e-05	-1.297	-1.716e-05		0.704	-2.077e-05	-1.297	-1.549e-05
0.703	-1.939e-05	-1.298	-1.732e-05		0.703	-2.089e-05	-1.298	-1.557e-05
0.702	-1.94e-05	-1.299	-1.75e-05		0.702	-2.109e-05	-1.299	-1.564e-05
0.701	-1.944e-05	-1.3	-1.767e-05		0.701	-2.126e-05	-1.3	-1.572e-05
0.7	-1.945e-05	-1.301	-1.785e-05		0.7	-2.146e-05	-1.301	-1.579e-05
0.699	-1.947e-05	-1.302	-1.802e-05		0.699	-2.162e-05	-1.302	-1.587e-05
0.698	-1.948e-05	-1.303	-1.82e-05		0.698	-2.182e-05	-1.303	-1.594e-05
0.697	-1.95e-05	-1.304	-1.837e-05		0.697	-2.197e-05	-1.304	-1.601e-05
0.696	-1.951e-05	-1.305	-1.856e-05		0.696	-2.217e-05	-1.305	-1.607e-05
0.695	-1.954e-05	-1.306	-1.875e-05		0.695	-2.233e-05	-1.306	-1.614e-05
0.694	-1.954e-05	-1.307	-1.893e-05		0.694	-2.252e-05	-1.307	-1.621e-05
0.693	-1.958e-05	-1.308	-1.912e-05		0.693	-2.267e-05	-1.308	-1.628e-05
0.692	-1.959e-05	-1.309	-1.931e-05		0.692	-2.287e-05	-1.309	-1.634e-05
0.691	-1.962e-05	-1.31	-1.949e-05		0.691	-2.302e-05	-1.31	-1.64e-05
0.69	-1.963e-05	-1.311	-1.968e-05		0.69	-2.321e-05	-1.311	-1.646e-05
0.689	-1.966e-05	-1.312	-1.987e-05		0.689	-2.335e-05	-1.312	-1.652e-05
0.688	-1.968e-05	-1.313	-2.007e-05		0.688	-2.354e-05	-1.313	-1.658e-05
0.687	-1.97e-05	-1.314	-2.026e-05		0.687	-2.368e-05	-1.314	-1.664e-05
0.686	-1.97e-05	-1.315	-2.045e-05		0.686	-2.386e-05	-1.315	-1.669e-05
0.685	-1.974e-05	-1.316	-2.064e-05		0.685	-2.401e-05	-1.316	-1.675e-05
0.684	-1.975e-05	-1.317	-2.084e-05		0.684	-2.419e-05	-1.317	-1.681e-05
0.683	-1.976e-05	-1.318	-2.103e-05		0.683	-2.432e-05	-1.318	-1.686e-05
0.682	-1.977e-05	-1.319	-2.123e-05		0.682	-2.449e-05	-1.319	-1.691e-05
0.681	-1.978e-05	-1.32	-2.143e-05		0.681	-2.463e-05	-1.32	-1.696e-05
0.68	-1.979e-05	-1.321	-2.163e-05		0.68	-2.48e-05	-1.321	-1.701e-05
0.679	-1.98e-05	-1.322	-2.183e-05		0.679	-2.493e-05	-1.322	-1.706e-05
0.678	-1.979e-05	-1.323	-2.203e-05		0.678	-2.509e-05	-1.323	-1.711e-05
0.677	-1.982e-05	-1.324	-2.224e-05		0.677	-2.522e-05	-1.324	-1.715e-05
0.676	-1.982e-05	-1.325	-2.245e-05		0.676	-2.538e-05	-1.325	-1.72e-05
0.675	-1.983e-05	-1.326	-2.266e-05		0.675	-2.551e-05	-1.326	-1.724e-05
0.674	-1.984e-05	-1.327	-2.286e-05		0.674	-2.567e-05	-1.327	-1.729e-05
0.673	-1.986e-05	-1.328	-2.307e-05		0.673	-2.578e-05	-1.328	-1.733e-05
0.672	-1.986e-05	-1.329	-2.329e-05		0.672	-2.594e-05	-1.329	-1.737e-05
0.671	-1.989e-05	-1.33	-2.349e-05		0.671	-2.606e-05	-1.33	-1.741e-05
0.67	-1.988e-05	-1.331	-2.371e-05		0.67	-2.62e-05	-1.331	-1.745e-05
0.669	-1.99e-05	-1.332	-2.392e-05		0.669	-2.632e-05	-1.332	-1.749e-05
0.668	-1.991e-05	-1.333	-2.414e-05		0.668	-2.647e-05	-1.333	-1.752e-05
0.667	-1.993e-05	-1.334	-2.435e-05		0.667	-2.658e-05	-1.334	-1.756e-05
0.666	-1.994e-05	-1.335	-2.456e-05		0.666	-2.671e-05	-1.335	-1.76e-05
0.665	-1.996e-05	-1.336	-2.478e-05		0.665	-2.681e-05	-1.336	-1.763e-05
0.664	-1.996e-05	-1.337	-2.5e-05		0.664	-2.695e-05	-1.337	-1.766e-05
0.663	-1.999e-05	-1.338	-2.521e-05		0.663	-2.704e-05	-1.338	-1.769e-05
0.662	-1.997e-05	-1.339	-2.543e-05		0.662	-2.717e-05	-1.339	-1.772e-05
0.661	-1.999e-05	-1.34	-2.564e-05		0.661	-2.726e-05	-1.34	-1.775e-05
0.66	-1.998e-05	-1.341	-2.586e-05		0.66	-2.738e-05	-1.341	-1.778e-05
0.659	-1.999e-05	-1.342	-2.608e-05		0.659	-2.746e-05	-1.342	-1.781e-05
0.658	-1.999e-05	-1.343	-2.63e-05		0.658	-2.759e-05	-1.343	-1.784e-05
0.657	-2e-05	-1.344	-2.652e-05		0.657	-2.767e-05	-1.344	-1.786e-05
0.656	-2e-05	-1.345	-2.674e-05		0.656	-2.779e-05	-1.345	-1.789e-05
0.655	-2e-05	-1.346	-2.696e-05		0.655	-2.786e-05	-1.346	-1.791e-05
0.654	-1.999e-05	-1.347	-2.718e-05		0.654	-2.796e-05	-1.347	-1.793e-05
0.653	-2e-05	-1.348	-2.74e-05		0.653	-2.804e-05	-1.348	-1.796e-05
0.652	-2e-05	-1.349	-2.764e-05		0.652	-2.814e-05	-1.349	-1.798e-05
0.651	-2.002e-05	-1.35	-2.786e-05		0.651	-2.82e-05	-1.35	-1.8e-05
0.65	-2.001e-05	-1.351	-2.808e-05		0.65	-2.83e-05	-1.351	-1.802e-05
0.649	-2.002e-05	-1.352	-2.83e-05		0.649	-2.835e-05	-1.352	-1.804e-05
0.648	-2.003e-05	-1.353	-2.853e-05		0.648	-2.845e-05	-1.353	-1.805e-05
0.647	-2.005e-05	-1.354	-2.875e-05		0.647	-2.85e-05	-1.354	-1.807e-05
0.646	-2.005e-05	-1.355	-2.898e-05		0.646	-2.858e-05	-1.355	-1.809e-05
0.645	-2.006e-05	-1.356	-2.92e-05		0.645	-2.864e-05	-1.356	-1.81e-05
0.644	-2.007e-05	-1.357	-2.943e-05		0.644	-2.873e-05	-1.357	-1.812e-05
0.643	-2.008e-05	-1.358	-2.965e-05		0.643	-2.877e-05	-1.358	-1.813e-05
0.642	-2.009e-05	-1.359	-2.986e-05		0.642	-2.885e-05	-1.359	-1.814e-05
0.641	-2.01e-05	-1.36	-3.007e-05		0.641	-2.889e-05	-1.36	-1.816e-05
0.64	-2.011e-05	-1.361	-3.029e-05		0.64	-2.896e-05	-1.361	-1.817e-05
0.639	-2.013e-05	-1.362	-3.052e-05		0.639	-2.901e-05	-1.362	-1.818e-05
0.638	-2.013e-05	-1.363	-3.074e-05		0.638	-2.907e-05	-1.363	-1.819e-05
0.637	-2.016e-05	-1.364	-3.095e-05		0.637	-2.91e-05	-1.364	-1.819e-05
0.636	-2.016e-05	-1.365	-3.118e-05		0.636	-2.916e-05	-1.365	-1.82e-05
0.635	-2.018e-05	-1.366	-3.139e-05		0.635	-2.919e-05	-1.366	-1.821e-05
0.634	-2.019e-05	-1.367	-3.159e-05		0.634	-2.926e-05	-1.367	-1.821e-05
0.633	-2.021e-05	-1.368	-3.179e-05		0.633	-2.927e-05	-1.368	-1.822e-05
0.632	-2.021e-05	-1.369	-3.2e-05		0.632	-2.933e-05	-1.369	-1.822e-05
0.631	-2.024e-05	-1.37	-3.22e-05		0.631	-2.936e-05	-1.37	-1.823e-05
0.63	-2.026e-05	-1.371	-3.24e-05		0.63	-2.94e-05	-1.371	-1.823e-05
0.629	-2.03e-05	-1.372	-3.26e-05		0.629	-2.942e-05	-1.372	-1.823e-05
0.628	-2.031e-05	-1.373	-3.28e-05		0.628	-2.947e-05	-1.373	-1.824e-05
0.627	-2.034e-05	-1.374	-3.302e-05		0.627	-2.949e-05	-1.374	-1.824e-05
0.626	-2.037e-05	-1.375	-3.322e-05		0.626	-2.953e-05	-1.375	-1.824e-05
0.625	-2.04e-05	-1.376	-3.34e-05		0.625	-2.954e-05	-1.376	-1.824e-05
0.624	-2.042e-05	-1.377	-3.359e-05		0.624	-2.959e-05	-1.377	-1.824e-05
0.623	-2.046e-05	-1.378	-3.378e-05		0.623	-2.96e-05	-1.378	-1.824e-05
0.622	-2.048e-05	-1.379	-3.398e-05		0.622	-2.963e-05	-1.379	-1.824e-05
0.621	-2.052e-05	-1.38	-3.416e-05		0.621	-2.965e-05	-1.38	-1.824e-05
0.62	-2.054e-05	-1.381	-3.434e-05		0.62	-2.968e-05	-1.381	-1.823e-05
0.619	-2.059e-05	-1.382	-3.452e-05		0.619	-2.968e-05	-1.382	-1.824e-05
0.618	-2.063e-05	-1.383	-3.47e-05		0.618	-2.972e-05	-1.383	-1.823e-05
0.617	-2.067e-05	-1.384	-3.486e-05		0.617	-2.972e-05	-1.384	-1.823e-05
0.616	-2.07e-05	-1.385	-3.503e-05		0.616	-2.975e-05	-1.385	-1.822e-05
0.615	-2.075e-05	-1.386	-3.519e-05		0.615	-2.976e-05	-1.386	-1.822e-05
0.614	-2.078e-05	-1.387	-3.536e-05		0.614	-2.98e-05	-1.387	-1.821e-05
0.613	-2.084e-05	-1.388	-3.551e-05		0.613	-2.98e-05	-1.388	-1.821e-05
0.612	-2.091e-05	-1.389	-3.566e-05		0.612	-2.982e-05	-1.389	-1.82e-05
0.611	-2.093e-05	-1.39	-3.582e-05		0.611	-2.981e-05	-1.39	-1.82e-05
0.61	-2.097e-05	-1.391	-3.597e-05		0.61	-2.984e-05	-1.391	-1.819e-05
0.609	-2.103e-05	-1.392	-3.611e-05		0.609	-2.984e-05	-1.392	-1.818e-05
0.608	-2.108e-05	-1.393	-3.624e-05		0.608	-2.986e-05	-1.393	-1.818e-05
0.607	-2.113e-05	-1.394	-3.638e-05		0.607	-2.986e-05	-1.394	-1.817e-05
0.606	-2.118e-05	-1.395	-3.652e-05		0.606	-2.988e-05	-1.395	-1.816e-05
0.605	-2.126e-05	-1.396	-3.665e-05		0.605	-2.988e-05	-1.396	-1.816e-05
0.604	-2.131e-05	-1.397	-3.677e-05		0.604	-2.989e-05	-1.397	-1.815e-05
0.603	-2.138e-05	-1.398	-3.69e-05		0.603	-2.989e-05	-1.398	-1.814e-05
0.602	-2.146e-05	-1.399	-3.703e-05		0.602	-2.992e-05	-1.399	-1.813e-05
0.601	-2.153e-05	-1.4	-3.715e-05		0.601	-2.991e-05	-1.4	-1.812e-05
0.6	-2.16e-05	-1.401	-3.726e-05		0.6	-2.992e-05	-1.401	-1.811e-05
0.599	-2.167e-05	-1.402	-3.738e-05		0.599	-2.991e-05	-1.402	-1.81e-05
0.598	-2.174e-05	-1.403	-3.751e-05		0.598	-2.993e-05	-1.403	-1.81e-05
0.597	-2.184e-05	-1.404	-3.762e-05		0.597	-2.992e-05	-1.404	-1.809e-05
0.596	-2.19e-05	-1.405	-3.772e-05		0.596	-2.994e-05	-1.405	-1.808e-05
0.595	-2.197e-05	-1.406	-3.783e-05		0.595	-2.993e-05	-1.406	-1.807e-05
0.594	-2.205e-05	-1.407	-3.795e-05		0.594	-2.995e-05	-1.407	-1.806e-05
0.593	-2.214e-05	-1.408	-3.805e-05		0.593	-2.994e-05	-1.408	-1.805e-05
0.592	-2.222e-05	-1.409	-3.815e-05		0.592	-2.995e-05	-1.409	-1.804e-05
0.591	-2.23e-05	-1.41	-3.824e-05		0.591	-2.994e-05	-1.41	-1.803e-05
0.59	-2.237e-05	-1.411	-3.835e-05		0.59	-2.996e-05	-1.411	-1.802e-05
0.589	-2.246e-05	-1.412	-3.844e-05		0.589	-2.994e-05	-1.412	-1.801e-05
0.588	-2.254e-05	-1.413	-3.853e-05		0.588	-2.996e-05	-1.413	-1.8e-05
0.587	-2.263e-05	-1.414	-3.863e-05		0.587	-2.994e-05	-1.414	-1.799e-05
0.586	-2.27e-05	-1.415	-3.873e-05		0.586	-2.995e-05	-1.415	-1.798e-05
0.585	-2.279e-05	-1.416	-3.885e-05		0.585	-2.993e-05	-1.416	-1.797e-05
0.584	-2.287e-05	-1.417	-3.896e-05		0.584	-2.995e-05	-1.417	-1.796e-05
0.583	-2.295e-05	-1.418	-3.903e-05		0.583	-2.993e-05	-1.418	-1.795e-05
0.582	-2.303e-05	-1.419	-3.912e-05		0.582	-2.993e-05	-1.419	-1.794e-05
0.581	-2.312e-05	-1.42	-3.921e-05		0.581	-2.991e-05	-1.42	-1.793e-05
0.58	-2.32e-05	-1.421	-3.929e-05		0.58	-2.992e-05	-1.421	-1.792e-05
0.579	-2.329e-05	-1.422	-3.938e-05		0.579	-2.989e-05	-1.422	-1.792e-05
0.578	-2.337e-05	-1.423	-3.947e-05		0.578	-2.99e-05	-1.423	-1.791e-05
0.577	-2.345e-05	-1.424	-3.956e-05		0.577	-2.988e-05	-1.424	-1.79e-05
0.576	-2.353e-05	-1.425	-3.965e-05		0.576	-2.989e-05	-1.425	-1.789e-05
0.575	-2.362e-05	-1.426	-3.972e-05		0.575	-2.986e-05	-1.426	-1.788e-05
0.574	-2.369e-05	-1.427	-3.981e-05		0.574	-2.985e-05	-1.427	-1.787e-05
0.573	-2.378e-05	-1.428	-3.989e-05		0.573	-2.983e-05	-1.428	-1.786e-05
0.572	-2.386e-05	-1.429	-3.996e-05		0.572	-2.982e-05	-1.429	-1.785e-05
0.571	-2.395e-05	-1.43	-4.003e-05		0.571	-2.98e-05	-1.43	-1.784e-05
0.57	-2.402e-05	-1.431	-4.012e-05		0.57	-2.979e-05	-1.431	-1.783e-05
0.569	-2.41e-05	-1.432	-4.02e-05		0.569	-2.976e-05	-1.432	-1.783e-05
0.568	-2.419e-05	-1.433	-4.028e-05		0.568	-2.974e-05	-1.433	-1.782e-05
0.567	-2.427e-05	-1.434	-4.036e-05		0.567	-2.972e-05	-1.434	-1.781e-05
0.566	-2.438e-05	-1.435	-4.044e-05		0.566	-2.97e-05	-1.435	-1.78e-05
0.565	-2.446e-05	-1.436	-4.053e-05		0.565	-2.966e-05	-1.436	-1.779e-05
0.564	-2.451e-05	-1.437	-4.061e-05		0.564	-2.965e-05	-1.437	-1.778e-05
0.563	-2.457e-05	-1.438	-4.068e-05		0.563	-2.96e-05	-1.438	-1.778e-05
0.562	-2.464e-05	-1.439	-4.076e-05		0.562	-2.959e-05	-1.439	-1.777e-05
0.561	-2.471e-05	-1.44	-4.085e-05		0.561	-2.953e-05	-1.44	-1.776e-05
0.56	-2.478e-05	-1.441	-4.093e-05		0.56	-2.951e-05	-1.441	-1.775e-05
0.559	-2.484e-05	-1.442	-4.1e-05		0.559	-2.946e-05	-1.442	-1.775e-05
0.558	-2.49e-05	-1.443	-4.108e-05		0.558	-2.942e-05	-1.443	-1.774e-05
0.557	-2.497e-05	-1.444	-4.117e-05		0.557	-2.937e-05	-1.444	-1.774e-05
0.556	-2.503e-05	-1.445	-4.125e-05		0.556	-2.934e-05	-1.445	-1.773e-05
0.555	-2.509e-05	-1.446	-4.132e-05		0.555	-2.927e-05	-1.446	-1.772e-05
0.554	-2.514e-05	-1.447	-4.14e-05		0.554	-2.924e-05	-1.447	-1.772e-05
0.553	-2.52e-05	-1.448	-4.147e-05		0.553	-2.918e-05	-1.448	-1.771e-05
0.552	-2.525e-05	-1.449	-4.155e-05		0.552	-2.914e-05	-1.449	-1.771e-05
0.551	-2.531e-05	-1.45	-4.162e-05		0.551	-2.907e-05	-1.45	-1.77e-05
0.55	-2.534e-05	-1.451	-4.17e-05		0.55	-2.902e-05	-1.451	-1.77e-05
0.549	-2.539e-05	-1.452	-4.178e-05		0.549	-2.894e-05	-1.452	-1.769e-05
0.548	-2.543e-05	-1.453	-4.186e-05		0.548	-2.889e-05	-1.453	-1.768e-05
0.547	-2.547e-05	-1.454	-4.193e-05		0.547	-2.881e-05	-1.454	-1.768e-05
0.546	-2.55e-05	-1.455	-4.201e-05		0.546	-2.875e-05	-1.455	-1.767e-05
0.545	-2.552e-05	-1.456	-4.209e-05		0.545	-2.866e-05	-1.456	-1.767e-05
0.544	-2.554e-05	-1.457	-4.217e-05		0.544	-2.859e-05	-1.457	-1.767e-05
0.543	-2.555e-05	-1.458	-4.224e-05		0.543	-2.851e-05	-1.458	-1.766e-05
0.542	-2.556e-05	-1.459	-4.232e-05		0.542	-2.843e-05	-1.459	-1.766e-05
0.541	-2.558e-05	-1.46	-4.24e-05		0.541	-2.835e-05	-1.46	-1.766e-05
0.54	-2.558e-05	-1.461	-4.248e-05		0.54	-2.826e-05	-1.461	-1.765e-05
0.539	-2.559e-05	-1.462	-4.255e-05		0.539	-2.817e-05	-1.462	-1.765e-05
0.538	-2.559e-05	-1.463	-4.263e-05		0.538	-2.809e-05	-1.463	-1.764e-05
0.537	-2.558e-05	-1.464	-4.271e-05		0.537	-2.798e-05	-1.464	-1.764e-05
0.536	-2.558e-05	-1.465	-4.279e-05		0.536	-2.789e-05	-1.465	-1.764e-05
0.535	-2.557e-05	-1.466	-4.286e-05		0.535	-2.778e-05	-1.466	-1.764e-05
0.534	-2.555e-05	-1.467	-4.293e-05		0.534	-2.768e-05	-1.467	-1.763e-05
0.533	-2.554e-05	-1.468	-4.301e-05		0.533	-2.756e-05	-1.468	-1.763e-05
0.532	-2.552e-05	-1.469	-4.309e-05		0.532	-2.747e-05	-1.469	-1.763e-05
0.531	-2.55e-05	-1.47	-4.316e-05		0.531	-2.734e-05	-1.47	-1.763e-05
0.53	-2.548e-05	-1.471	-4.323e-05		0.53	-2.724e-05	-1.471	-1.762e-05
0.529	-2.543e-05	-1.472	-4.331e-05		0.529	-2.71e-05	-1.472	-1.762e-05
0.528	-2.54e-05	-1.473	-4.339e-05		0.528	-2.699e-05	-1.473	-1.762e-05
0.527	-2.536e-05	-1.474	-4.346e-05		0.527	-2.686e-05	-1.474	-1.762e-05
0.526	-2.53e-05	-1.475	-4.352e-05		0.526	-2.674e-05	-1.475	-1.761e-05
0.525	-2.526e-05	-1.476	-4.36e-05		0.525	-2.661e-05	-1.476	-1.761e-05
0.524	-2.519e-05	-1.477	-4.368e-05		0.524	-2.648e-05	-1.477	-1.761e-05
0.523	-2.514e-05	-1.478	-4.374e-05		0.523	-2.633e-05	-1.478	-1.761e-05
0.522	-2.507e-05	-1.479	-4.38e-05		0.522	-2.62e-05	-1.479	-1.76e-05
0.521	-2.499e-05	-1.48	-4.387e-05		0.521	-2.606e-05	-1.48	-1.76e-05
0.52	-2.492e-05	-1.481	-4.395e-05		0.52	-2.593e-05	-1.481	-1.76e-05
0.519	-2.484e-05	-1.482	-4.401e-05		0.519	-2.577e-05	-1.482	-1.76e-05
0.518	-2.475e-05	-1.483	-4.407e-05		0.518	-2.563e-05	-1.483	-1.76e-05
0.517	-2.467e-05	-1.484	-4.414e-05		0.517	-2.548e-05	-1.484	-1.76e-05
0.516	-2.458e-05	-1.485	-4.422e-05		0.516	-2.534e-05	-1.485	-1.76e-05
0.515	-2.449e-05	-1.486	-4.428e-05		0.515	-2.518e-05	-1.486	-1.76e-05
0.514	-2.439e-05	-1.487	-4.434e-05		0.514	-2.504e-05	-1.487	-1.759e-05
0.513	-2.428e-05	-1.488	-4.441e-05		0.513	-2.486e-05	-1.488	-1.759e-05
0.512	-2.418e-05	-1.489	-4.449e-05		0.512	-2.473e-05	-1.489	-1.759e-05
0.511	-2.407e-05	-1.49	-4.456e-05		0.511	-2.456e-05	-1.49	-1.759e-05
0.51	-2.394e-05	-1.491	-4.462e-05		0.51	-2.44e-05	-1.491	-1.759e-05
0.509	-2.381e-05	-1.492	-4.469e-05		0.509	-2.424e-05	-1.492	-1.759e-05
0.508	-2.367e-05	-1.493	-4.476e-05		0.508	-2.408e-05	-1.493	-1.759e-05
0.507	-2.355e-05	-1.494	-4.484e-05		0.507	-2.391e-05	-1.494	-1.759e-05
0.506	-2.34e-05	-1.495	-4.49e-05		0.506	-2.375e-05	-1.495	-1.758e-05
0.505	-2.325e-05	-1.496	-4.497e-05		0.505	-2.357e-05	-1.496	-1.758e-05
0.504	-2.311e-05	-1.497	-4.505e-05		0.504	-2.342e-05	-1.497	-1.758e-05
0.503	-2.297e-05	-1.498	-4.512e-05		0.503	-2.324e-05	-1.498	-1.758e-05
0.502	-2.281e-05	-1.499	-4.519e-05		0.502	-2.308e-05	-1.499	-1.758e-05
0.501	-2.266e-05	-1.5	-4.525e-05		0.501	-2.29e-05	-1.5	-1.749e-05
0.5	-2.25e-05	-1.501	-4.532e-05		0.5	-2.275e-05	-1.499	-1.72e-05
0.499	-2.235e-05	-1.502	-4.538e-05		0.499	-2.259e-05	-1.498	-1.702e-05
0.498	-2.22e-05	-1.503	-4.543e-05		0.498	-2.239e-05	-1.497	-1.687e-05
0.497	-2.204e-05	-1.504	-4.547e-05		0.497	-2.219e-05	-1.496	-1.675e-05
0.496	-2.187e-05	-1.505	-4.553e-05		0.496	-2.203e-05	-1.495	-1.664e-05
0.495	-2.17e-05	-1.506	-4.558e-05		0.495	-2.185e-05	-1.494	-1.654e-05
0.494	-2.154e-05	-1.507	-4.563e-05		0.494	-2.169e-05	-1.493	-1.644e-05
0.493	-2.136e-05	-1.508	-4.567e-05		0.493	-2.151e-05	-1.492	-1.635e-05
0.492	-2.117e-05	-1.509	-4.572e-05		0.492	-2.134e-05	-1.491	-1.627e-05
0.491	-2.099e-05	-1.51	-4.579e-05		0.491	-2.116e-05	-1.49	-1.618e-05
0.49	-2.081e-05	-1.511	-4.584e-05		0.49	-2.1e-05	-1.489	-1.61e-05
0.489	-2.062e-05	-1.512	-4.588e-05		0.489	-2.081e-05	-1.488	-1.602e-05
0.488	-2.043e-05	-1.513	-4.594e-05		0.488	-2.065e-05	-1.487	-1.594e-05
0.487	-2.024e-05	-1.514	-4.6e-05		0.487	-2.047e-05	-1.486	-1.587e-05
0.486	-2.005e-05	-1.515	-4.606e-05		0.486	-2.031e-05	-1.485	-1.579e-05
0.485	-1.985e-05	-1.516	-4.61e-05		0.485	-2.013e-05	-1.484	-1.572e-05
0.484	-1.966e-05	-1.517	-4.616e-05		0.484	-1.996e-05	-1.483	-1.565e-05
0.483	-1.946e-05	-1.518	-4.623e-05		0.483	-1.978e-05	-1.482	-1.559e-05
0.482	-1.927e-05	-1.519	-4.628e-05		0.482	-1.962e-05	-1.481	-1.552e-05
0.481	-1.908e-05	-1.52	-4.632e-05		0.481	-1.944e-05	-1.48	-1.546e-05
0.48	-1.889e-05	-1.521	-4.638e-05		0.48	-1.928e-05	-1.479	-1.539e-05
0.479	-1.87e-05	-1.522	-4.644e-05		0.479	-1.91e-05	-1.478	-1.533e-05
0.478	-1.851e-05	-1.523	-4.649e-05		0.478	-1.894e-05	-1.477	-1.527e-05
0.477	-1.832e-05	-1.524	-4.652e-05		0.477	-1.876e-05	-1.476	-1.521e-05
0.476	-1.812e-05	-1.525	-4.656e-05		0.476	-1.86e-05	-1.475	-1.515e-05
0.475	-1.792e-05	-1.526	-4.661e-05		0.475	-1.843e-05	-1.474	-1.509e-05
0.474	-1.774e-05	-1.527	-4.666e-05		0.474	-1.829e-05	-1.473	-1.504e-05
0.473	-1.754e-05	-1.528	-4.669e-05		0.473	-1.809e-05	-1.472	-1.498e-05
0.472	-1.734e-05	-1.529	-4.674e-05		0.472	-1.793e-05	-1.471	-1.492e-05
0.471	-1.715e-05	-1.53	-4.678e-05		0.471	-1.777e-05	-1.47	-1.487e-05
0.47	-1.694e-05	-1.531	-4.684e-05		0.47	-1.761e-05	-1.469	-1.482e-05
0.469	-1.676e-05	-1.532	-4.688e-05		0.469	-1.744e-05	-1.468	-1.477e-05
0.468	-1.656e-05	-1.533	-4.693e-05		0.468	-1.729e-05	-1.467	-1.472e-05
0.467	-1.635e-05	-1.534	-4.698e-05		0.467	-1.713e-05	-1.466	-1.467e-05
0.466	-1.616e-05	-1.535	-4.704e-05		0.466	-1.698e-05	-1.465	-1.462e-05
0.465	-1.596e-05	-1.536	-4.708e-05		0.465	-1.681e-05	-1.464	-1.457e-05
0.464	-1.577e-05	-1.537	-4.713e-05		0.464	-1.667e-05	-1.463	-1.453e-05
0.463	-1.558e-05	-1.538	-4.718e-05		0.463	-1.651e-05	-1.462	-1.448e-05
0.462	-1.538e-05	-1.539	-4.725e-05		0.462	-1.636e-05	-1.461	-1.443e-05
0.461	-1.521e-05	-1.54	-4.729e-05		0.461	-1.621e-05	-1.46	-1.439e-05
0.46	-1.502e-05	-1.541	-4.733e-05		0.46	-1.606e-05	-1.459	-1.434e-05
0.459	-1.483e-05	-1.542	-4.738e-05		0.459	-1.59e-05	-1.458	-1.429e-05
0.458	-1.466e-05	-1.543	-4.743e-05		0.458	-1.577e-05	-1.457	-1.425e-05
0.457	-1.449e-05	-1.544	-4.747e-05		0.457	-1.561e-05	-1.456	-1.421e-05
0.456	-1.432e-05	-1.545	-4.75e-05		0.456	-1.547e-05	-1.455	-1.416e-05
0.455	-1.414e-05	-1.546	-4.753e-05		0.455	-1.532e-05	-1.454	-1.412e-05
0.454	-1.395e-05	-1.547	-4.758e-05		0.454	-1.518e-05	-1.453	-1.407e-05
0.453	-1.378e-05	-1.548	-4.76e-05		0.453	-1.503e-05	-1.452	-1.403e-05
0.452	-1.361e-05	-1.549	-4.762e-05		0.452	-1.49e-05	-1.451	-1.399e-05
0.451	-1.345e-05	-1.55	-4.765e-05		0.451	-1.476e-05	-1.45	-1.395e-05
0.45	-1.326e-05	-1.551	-4.77e-05		0.45	-1.463e-05	-1.449	-1.39e-05
0.449	-1.308e-05	-1.552	-4.773e-05		0.449	-1.449e-05	-1.448	-1.386e-05
0.448	-1.291e-05	-1.553	-4.776e-05		0.448	-1.437e-05	-1.447	-1.382e-05
0.447	-1.275e-05	-1.554	-4.779e-05		0.447	-1.423e-05	-1.446	-1.378e-05
0.446	-1.259e-05	-1.555	-4.785e-05		0.446	-1.41e-05	-1.445	-1.374e-05
0.445	-1.243e-05	-1.556	-4.788e-05		0.445	-1.396e-05	-1.444	-1.37e-05
0.444	-1.227e-05	-1.557	-4.792e-05		0.444	-1.384e-05	-1.443	-1.366e-05
0.443	-1.211e-05	-1.558	-4.795e-05		0.443	-1.37e-05	-1.442	-1.362e-05
0.442	-1.196e-05	-1.559	-4.801e-05		0.442	-1.359e-05	-1.441	-1.359e-05
0.441	-1.18e-05	-1.56	-4.806e-05		0.441	-1.345e-05	-1.44	-1.355e-05
0.44	-1.165e-05	-1.561	-4.81e-05		0.44	-1.334e-05	-1.439	-1.351e-05
0.439	-1.15e-05	-1.562	-4.814e-05		0.439	-1.321e-05	-1.438	-1.347e-05
0.438	-1.135e-05	-1.563	-4.82e-05		0.438	-1.309e-05	-1.437	-1.343e-05
0.437	-1.121e-05	-1.564	-4.825e-05		0.437	-1.297e-05	-1.436	-1.34e-05
0.436	-1.106e-05	-1.565	-4.828e-05		0.436	-1.285e-05	-1.435	-1.336e-05
0.435	-1.091e-05	-1.566	-4.832e-05		0.435	-1.273e-05	-1.434	-1.332e-05
0.434	-1.076e-05	-1.567	-4.837e-05		0.434	-1.263e-05	-1.433	-1.328e-05
0.433	-1.062e-05	-1.568	-4.842e-05		0.433	-1.25e-05	-1.432	-1.324e-05
0.432	-1.048e-05	-1.569	-4.846e-05		0.432	-1.24e-05	-1.431	-1.321e-05
0.431	-1.035e-05	-1.57	-4.848e-05		0.431	-1.228e-05	-1.43	-1.317e-05
0.43	-1.021e-05	-1.571	-4.853e-05		0.43	-1.217e-05	-1.429	-1.314e-05
0.429	-1.008e-05	-1.572	-4.857e-05		0.429	-1.206e-05	-1.428	-1.31e-05
0.428	-9.957e-06	-1.573	-4.86e-05		0.428	-1.195e-05	-1.427	-1.306e-05
0.427	-9.832e-06	-1.574	-4.863e-05		0.427	-1.184e-05	-1.426	-1.303e-05
0.426	-9.708e-06	-1.575	-4.867e-05		0.426	-1.174e-05	-1.425	-1.299e-05
0.425	-9.587e-06	-1.576	-4.871e-05		0.425	-1.163e-05	-1.424	-1.296e-05
0.424	-9.465e-06	-1.577	-4.874e-05		0.424	-1.153e-05	-1.423	-1.292e-05
0.423	-9.343e-06	-1.578	-4.876e-05		0.423	-1.143e-05	-1.422	-1.288e-05
0.422	-9.22e-06	-1.579	-4.88e-05		0.422	-1.133e-05	-1.421	-1.285e-05
0.421	-9.11e-06	-1.58	-4.885e-05		0.421	-1.123e-05	-1.42	-1.281e-05
0.42	-8.995e-06	-1.581	-4.888e-05		0.42	-1.114e-05	-1.419	-1.278e-05
0.419	-8.882e-06	-1.582	-4.891e-05		0.419	-1.103e-05	-1.418	-1.274e-05
0.418	-8.766e-06	-1.583	-4.895e-05		0.418	-1.094e-05	-1.417	-1.271e-05
0.417	-8.66e-06	-1.584	-4.899e-05		0.417	-1.084e-05	-1.416	-1.268e-05
0.416	-8.551e-06	-1.585	-4.904e-05		0.416	-1.075e-05	-1.415	-1.264e-05
0.415	-8.447e-06	-1.586	-4.906e-05		0.415	-1.065e-05	-1.414	-1.261e-05
0.414	-8.337e-06	-1.587	-4.91e-05		0.414	-1.057e-05	-1.413	-1.257e-05
0.413	-8.237e-06	-1.588	-4.913e-05		0.413	-1.047e-05	-1.412	-1.254e-05
0.412	-8.135e-06	-1.589	-4.918e-05		0.412	-1.039e-05	-1.411	-1.25e-05
0.411	-8.037e-06	-1.59	-4.92e-05		0.411	-1.029e-05	-1.41	-1.247e-05
0.41	-7.94e-06	-1.591	-4.924e-05		0.41	-1.022e-05	-1.409	-1.243e-05
0.409	-7.855e-06	-1.592	-4.928e-05		0.409	-1.013e-05	-1.408	-1.24e-05
0.408	-7.754e-06	-1.593	-4.932e-05		0.408	-1.005e-05	-1.407	-1.236e-05
0.407	-7.666e-06	-1.594	-4.933e-05		0.407	-9.964e-06	-1.406	-1.233e-05
0.406	-7.569e-06	-1.595	-4.936e-05		0.406	-9.891e-06	-1.405	-1.229e-05
0.405	-7.478e-06	-1.596	-4.94e-05		0.405	-9.797e-06	-1.404	-1.226e-05
0.404	-7.393e-06	-1.597	-4.944e-05		0.404	-9.728e-06	-1.403	-1.222e-05
0.403	-7.306e-06	-1.598	-4.946e-05		0.403	-9.642e-06	-1.402	-1.218e-05
0.402	-7.216e-06	-1.599	-4.948e-05		0.402	-9.571e-06	-1.401	-1.215e-05
0.401	-7.131e-06	-1.6	-4.939e-05		0.401	-9.492e-06	-1.4	-1.211e-05
0.4	-7.044e-06	-1.599	-4.904e-05		0.4	-9.42e-06	-1.399	-1.207e-05
0.399	-6.966e-06	-1.598	-4.879e-05		0.399	-9.342e-06	-1.398	-1.204e-05
0.398	-6.879e-06	-1.597	-4.861e-05		0.398	-9.272e-06	-1.397	-1.2e-05
0.397	-6.797e-06	-1.596	-4.845e-05		0.397	-9.198e-06	-1.396	-1.196e-05
0.396	-6.714e-06	-1.595	-4.832e-05		0.396	-9.13e-06	-1.395	-1.193e-05
0.395	-6.639e-06	-1.594	-4.816e-05		0.395	-9.055e-06	-1.394	-1.189e-05
0.394	-6.558e-06	-1.593	-4.802e-05		0.394	-8.992e-06	-1.393	-1.186e-05
0.393	-6.483e-06	-1.592	-4.79e-05		0.393	-8.921e-06	-1.392	-1.182e-05
0.392	-6.409e-06	-1.591	-4.778e-05		0.392	-8.859e-06	-1.391	-1.178e-05
0.391	-6.34e-06	-1.59	-4.765e-05		0.391	-8.791e-06	-1.39	-1.174e-05
0.39	-6.27e-06	-1.589	-4.752e-05		0.39	-8.73e-06	-1.389	-1.17e-05
0.389	-6.195e-06	-1.588	-4.741e-05		0.389	-8.665e-06	-1.388	-1.166e-05
0.388	-6.126e-06	-1.587	-4.731e-05		0.388	-8.605e-06	-1.387	-1.163e-05
0.387	-6.06e-06	-1.586	-4.72e-05		0.387	-8.537e-06	-1.386	-1.159e-05
0.386	-5.993e-06	-1.585	-4.709e-05		0.386	-8.478e-06	-1.385	-1.155e-05
0.385	-5.925e-06	-1.584	-4.699e-05		0.385	-8.414e-06	-1.384	-1.151e-05
0.384	-5.863e-06	-1.583	-4.69e-05		0.384	-8.361e-06	-1.383	-1.147e-05
0.383	-5.8e-06	-1.582	-4.679e-05		0.383	-8.296e-06	-1.382	-1.144e-05
0.382	-5.735e-06	-1.581	-4.668e-05		0.382	-8.241e-06	-1.381	-1.14e-05
0.381	-5.676e-06	-1.58	-4.657e-05		0.381	-8.18e-06	-1.38	-1.136e-05
0.38	-5.613e-06	-1.579	-4.648e-05		0.38	-8.131e-06	-1.379	-1.132e-05
0.379	-5.555e-06	-1.578	-4.637e-05		0.379	-8.068e-06	-1.378	-1.128e-05
0.378	-5.497e-06	-1.577	-4.627e-05		0.378	-8.021e-06	-1.377	-1.124e-05
0.377	-5.439e-06	-1.576	-4.617e-05		0.377	-7.959e-06	-1.376	-1.12e-05
0.376	-5.38e-06	-1.575	-4.609e-05		0.376	-7.911e-06	-1.375	-1.116e-05
0.375	-5.33e-06	-1.574	-4.599e-05		0.375	-7.853e-06	-1.374	-1.112e-05
0.374	-5.274e-06	-1.573	-4.589e-05		0.374	-7.807e-06	-1.373	-1.108e-05
0.373	-5.223e-06	-1.572	-4.579e-05		0.373	-7.751e-06	-1.372	-1.103e-05
0.372	-5.168e-06	-1.571	-4.572e-05		0.372	-7.707e-06	-1.371	-1.099e-05
0.371	-5.118e-06	-1.57	-4.564e-05		0.371	-7.648e-06	-1.37	-1.095e-05
0.37	-5.067e-06	-1.569	-4.555e-05		0.37	-7.609e-06	-1.369	-1.091e-05
0.369	-5.021e-06	-1.568	-4.547e-05		0.369	-7.554e-06	-1.368	-1.087e-05
0.368	-4.971e-06	-1.567	-4.541e-05		0.368	-7.509e-06	-1.367	-1.082e-05
0.367	-4.925e-06	-1.566	-4.534e-05		0.367	-7.457e-06	-1.366	-1.078e-05
0.366	-4.877e-06	-1.565	-4.527e-05		0.366	-7.417e-06	-1.365	-1.073e-05
0.365	-4.833e-06	-1.564	-4.519e-05		0.365	-7.366e-06	-1.364	-1.069e-05
0.364	-4.785e-06	-1.563	-4.513e-05		0.364	-7.325e-06	-1.363	-1.064e-05
0.363	-4.743e-06	-1.562	-4.506e-05		0.363	-7.276e-06	-1.362	-1.06e-05
0.362	-4.698e-06	-1.561	-4.499e-05		0.362	-7.237e-06	-1.361	-1.056e-05
0.361	-4.656e-06	-1.56	-4.491e-05		0.361	-7.187e-06	-1.36	-1.051e-05
0.36	-4.608e-06	-1.559	-4.484e-05		0.36	-7.147e-06	-1.359	-1.047e-05
0.359	-4.573e-06	-1.558	-4.477e-05		0.359	-7.105e-06	-1.358	-1.042e-05
0.358	-4.531e-06	-1.557	-4.469e-05		0.358	-7.065e-06	-1.357	-1.038e-05
0.357	-4.493e-06	-1.556	-4.46e-05		0.357	-7.019e-06	-1.356	-1.033e-05
0.356	-4.453e-06	-1.555	-4.453e-05		0.356	-6.981e-06	-1.355	-1.028e-05
0.355	-4.416e-06	-1.554	-4.446e-05		0.355	-6.938e-06	-1.354	-1.024e-05
0.354	-4.376e-06	-1.553	-4.438e-05		0.354	-6.902e-06	-1.353	-1.019e-05
0.353	-4.337e-06	-1.552	-4.429e-05		0.353	-6.857e-06	-1.352	-1.015e-05
0.352	-4.3e-06	-1.551	-4.422e-05		0.352	-6.818e-06	-1.351	-1.01e-05
0.351	-4.268e-06	-1.55	-4.415e-05		0.351	-6.778e-06	-1.35	-1.005e-05
0.35	-4.23e-06	-1.549	-4.407e-05		0.35	-6.742e-06	-1.349	-1.001e-05
0.349	-4.197e-06	-1.548	-4.399e-05		0.349	-6.702e-06	-1.348	-9.959e-06
0.348	-4.16e-06	-1.547	-4.392e-05		0.348	-6.668e-06	-1.347	-9.911e-06
0.347	-4.128e-06	-1.546	-4.386e-05		0.347	-6.626e-06	-1.346	-9.862e-06
0.346	-4.095e-06	-1.545	-4.38e-05		0.346	-6.595e-06	-1.345	-9.812e-06
0.345	-4.062e-06	-1.544	-4.373e-05		0.345	-6.556e-06	-1.344	-9.765e-06
0.344	-4.03e-06	-1.543	-4.367e-05		0.344	-6.523e-06	-1.343	-9.716e-06
0.343	-4.001e-06	-1.542	-4.362e-05		0.343	-6.486e-06	-1.342	-9.667e-06
0.342	-3.97e-06	-1.541	-4.356e-05		0.342	-6.455e-06	-1.341	-9.614e-06
0.341	-3.944e-06	-1.54	-4.349e-05		0.341	-6.417e-06	-1.34	-9.564e-06
0.34	-3.911e-06	-1.539	-4.343e-05		0.34	-6.388e-06	-1.339	-9.512e-06
0.339	-3.883e-06	-1.538	-4.337e-05		0.339	-6.351e-06	-1.338	-9.46e-06
0.338	-3.855e-06	-1.537	-4.331e-05		0.338	-6.323e-06	-1.337	-9.407e-06
0.337	-3.828e-06	-1.536	-4.323e-05		0.337	-6.288e-06	-1.336	-9.357e-06
0.336	-3.797e-06	-1.535	-4.316e-05		0.336	-6.259e-06	-1.335	-9.306e-06
0.335	-3.773e-06	-1.534	-4.31e-05		0.335	-6.223e-06	-1.334	-9.254e-06
0.334	-3.745e-06	-1.533	-4.304e-05		0.334	-6.195e-06	-1.333	-9.201e-06
0.333	-3.722e-06	-1.532	-4.295e-05		0.333	-6.16e-06	-1.332	-9.148e-06
0.332	-3.696e-06	-1.531	-4.288e-05		0.332	-6.133e-06	-1.331	-9.092e-06
0.331	-3.67e-06	-1.53	-4.281e-05		0.331	-6.098e-06	-1.33	-9.039e-06
0.33	-3.645e-06	-1.529	-4.274e-05		0.33	-6.073e-06	-1.329	-8.988e-06
0.329	-3.623e-06	-1.528	-4.266e-05		0.329	-6.039e-06	-1.328	-8.936e-06
0.328	-3.598e-06	-1.527	-4.258e-05		0.328	-6.013e-06	-1.327	-8.878e-06
0.327	-3.575e-06	-1.526	-4.251e-05		0.327	-5.98e-06	-1.326	-8.826e-06
0.326	-3.549e-06	-1.525	-4.245e-05		0.326	-5.956e-06	-1.325	-8.768e-06
0.325	-3.528e-06	-1.524	-4.236e-05		0.325	-5.925e-06	-1.324	-8.715e-06
0.324	-3.505e-06	-1.523	-4.229e-05		0.324	-5.899e-06	-1.323	-8.66e-06
0.323	-3.486e-06	-1.522	-4.221e-05		0.323	-5.867e-06	-1.322	-8.602e-06
0.322	-3.464e-06	-1.521	-4.215e-05		0.322	-5.846e-06	-1.321	-8.543e-06
0.321	-3.446e-06	-1.52	-4.207e-05		0.321	-5.815e-06	-1.32	-8.489e-06
0.32	-3.423e-06	-1.519	-4.199e-05		0.32	-5.791e-06	-1.319	-8.431e-06
0.319	-3.403e-06	-1.518	-4.191e-05		0.319	-5.761e-06	-1.318	-8.375e-06
0.318	-3.382e-06	-1.517	-4.185e-05		0.318	-5.739e-06	-1.317	-8.315e-06
0.317	-3.364e-06	-1.516	-4.177e-05		0.317	-5.708e-06	-1.316	-8.256e-06
0.316	-3.343e-06	-1.515	-4.169e-05		0.316	-5.687e-06	-1.315	-8.199e-06
0.315	-3.323e-06	-1.514	-4.161e-05		0.315	-5.657e-06	-1.314	-8.139e-06
0.314	-3.305e-06	-1.513	-4.155e-05		0.314	-5.636e-06	-1.313	-8.078e-06
0.313	-3.285e-06	-1.512	-4.147e-05		0.313	-5.607e-06	-1.312	-8.021e-06
0.312	-3.265e-06	-1.511	-4.139e-05		0.312	-5.586e-06	-1.311	-7.958e-06
0.311	-3.249e-06	-1.51	-4.132e-05		0.311	-5.558e-06	-1.31	-7.901e-06
0.31	-3.23e-06	-1.509	-4.126e-05		0.31	-5.536e-06	-1.309	-7.837e-06
0.309	-3.213e-06	-1.508	-4.118e-05		0.309	-5.509e-06	-1.308	-7.779e-06
0.308	-3.196e-06	-1.507	-4.11e-05		0.308	-5.489e-06	-1.307	-7.719e-06
0.307	-3.181e-06	-1.506	-4.102e-05		0.307	-5.461e-06	-1.306	-7.657e-06
0.306	-3.162e-06	-1.505	-4.095e-05		0.306	-5.443e-06	-1.305	-7.593e-06
0.305	-3.147e-06	-1.504	-4.088e-05		0.305	-5.416e-06	-1.304	-7.532e-06
0.304	-3.129e-06	-1.503	-4.08e-05		0.304	-5.394e-06	-1.303	-7.467e-06
0.303	-3.113e-06	-1.502	-4.072e-05		0.303	-5.369e-06	-1.302	-7.408e-06
0.302	-3.097e-06	-1.501	-4.065e-05		0.302	-5.35e-06	-1.301	-7.343e-06
0.301	-3.083e-06	-1.5	-4.057e-05		0.301	-5.327e-06	-1.3	-7.28e-06
0.3	-3.066e-06	-1.499	-4.049e-05		0.3	-5.308e-06	-1.299	-7.215e-06
0.299	-3.051e-06	-1.498	-4.041e-05		0.299	-5.283e-06	-1.298	-7.152e-06
0.298	-3.034e-06	-1.497	-4.034e-05		0.298	-5.267e-06	-1.297	-7.088e-06
0.297	-3.02e-06	-1.496	-4.027e-05		0.297	-5.242e-06	-1.296	-7.024e-06
0.296	-3.004e-06	-1.495	-4.02e-05		0.296	-5.224e-06	-1.295	-6.957e-06
0.295	-2.99e-06	-1.494	-4.012e-05		0.295	-5.199e-06	-1.294	-6.894e-06
0.294	-2.972e-06	-1.493	-4.006e-05		0.294	-5.179e-06	-1.293	-6.824e-06
0.293	-2.961e-06	-1.492	-4e-05		0.293	-5.157e-06	-1.292	-6.759e-06
0.292	-2.947e-06	-1.491	-3.993e-05		0.292	-5.139e-06	-1.291	-6.691e-06
0.291	-2.935e-06	-1.49	-3.986e-05		0.291	-5.116e-06	-1.29	-6.627e-06
0.29	-2.92e-06	-1.489	-3.98e-05		0.29	-5.098e-06	-1.289	-6.559e-06
0.289	-2.909e-06	-1.488	-3.973e-05		0.289	-5.076e-06	-1.288	-6.493e-06
0.288	-2.895e-06	-1.487	-3.967e-05		0.288	-5.058e-06	-1.287	-6.427e-06
0.287	-2.886e-06	-1.486	-3.96e-05		0.287	-5.036e-06	-1.286	-6.363e-06
0.286	-2.87e-06	-1.485	-3.954e-05		0.286	-5.022e-06	-1.285	-6.293e-06
0.285	-2.858e-06	-1.484	-3.946e-05		0.285	-5e-06	-1.284	-6.228e-06
0.284	-2.846e-06	-1.483	-3.94e-05		0.284	-4.984e-06	-1.283	-6.16e-06
0.283	-2.835e-06	-1.482	-3.932e-05		0.283	-4.962e-06	-1.282	-6.095e-06
0.282	-2.824e-06	-1.481	-3.925e-05		0.282	-4.947e-06	-1.281	-6.025e-06
0.281	-2.81e-06	-1.48	-3.919e-05		0.281	-4.926e-06	-1.28	-5.957e-06
0.28	-2.798e-06	-1.479	-3.912e-05		0.28	-4.91e-06	-1.279	-5.888e-06
0.279	-2.788e-06	-1.478	-3.905e-05		0.279	-4.891e-06	-1.278	-5.823e-06
0.278	-2.775e-06	-1.477	-3.898e-05		0.278	-4.874e-06	-1.277	-5.754e-06
0.277	-2.766e-06	-1.476	-3.892e-05		0.277	-4.855e-06	-1.276	-5.687e-06
0.276	-2.755e-06	-1.475	-3.886e-05		0.276	-4.84e-06	-1.275	-5.619e-06
0.275	-2.745e-06	-1.474	-3.879e-05		0.275	-4.818e-06	-1.274	-5.552e-06
0.274	-2.734e-06	-1.473	-3.873e-05		0.274	-4.804e-06	-1.273	-5.481e-06
0.273	-2.723e-06	-1.472	-3.866e-05		0.273	-4.784e-06	-1.272	-5.413e-06
0.272	-2.713e-06	-1.471	-3.86e-05		0.272	-4.77e-06	-1.271	-5.343e-06
0.271	-2.705e-06	-1.47	-3.853e-05		0.271	-4.75e-06	-1.27	-5.28e-06
0.27	-2.693e-06	-1.469	-3.847e-05		0.27	-4.737e-06	-1.269	-5.21e-06
0.269	-2.686e-06	-1.468	-3.841e-05		0.269	-4.715e-06	-1.268	-5.143e-06
0.268	-2.675e-06	-1.467	-3.835e-05		0.268	-4.703e-06	-1.267	-5.073e-06
0.267	-2.665e-06	-1.466	-3.828e-05		0.267	-4.682e-06	-1.266	-5.008e-06
0.266	-2.657e-06	-1.465	-3.821e-05		0.266	-4.67e-06	-1.265	-4.94e-06
0.265	-2.647e-06	-1.464	-3.815e-05		0.265	-4.649e-06	-1.264	-4.874e-06
0.264	-2.638e-06	-1.463	-3.809e-05		0.264	-4.636e-06	-1.263	-4.806e-06
0.263	-2.629e-06	-1.462	-3.802e-05		0.263	-4.617e-06	-1.262	-4.74e-06
0.262	-2.618e-06	-1.461	-3.794e-05		0.262	-4.605e-06	-1.261	-4.669e-06
0.261	-2.615e-06	-1.46	-3.787e-05		0.261	-4.586e-06	-1.26	-4.601e-06
0.26	-2.6e-06	-1.459	-3.78e-05		0.26	-4.573e-06	-1.259	-4.533e-06
0.259	-2.594e-06	-1.458	-3.772e-05		0.259	-4.555e-06	-1.258	-4.469e-06
0.258	-2.585e-06	-1.457	-3.764e-05		0.258	-4.542e-06	-1.257	-4.399e-06
0.257	-2.58e-06	-1.456	-3.756e-05		0.257	-4.525e-06	-1.256	-4.332e-06
0.256	-2.571e-06	-1.455	-3.749e-05		0.256	-4.514e-06	-1.255	-4.265e-06
0.255	-2.564e-06	-1.454	-3.741e-05		0.255	-4.496e-06	-1.254	-4.2e-06
0.254	-2.555e-06	-1.453	-3.733e-05		0.254	-4.484e-06	-1.253	-4.131e-06
0.253	-2.548e-06	-1.452	-3.725e-05		0.253	-4.465e-06	-1.252	-4.066e-06
0.252	-2.542e-06	-1.451	-3.719e-05		0.252	-4.453e-06	-1.251	-4e-06
0.251	-2.534e-06	-1.45	-3.711e-05		0.251	-4.436e-06	-1.25	-3.937e-06
0.25	-2.522e-06	-1.449	-3.703e-05		0.25	-4.425e-06	-1.249	-3.871e-06
0.249	-2.515e-06	-1.448	-3.695e-05		0.249	-4.407e-06	-1.248	-3.806e-06
0.248	-2.507e-06	-1.447	-3.688e-05		0.248	-4.397e-06	-1.247	-3.741e-06
0.247	-2.501e-06	-1.446	-3.681e-05		0.247	-4.38e-06	-1.246	-3.682e-06
0.246	-2.491e-06	-1.445	-3.673e-05		0.246	-4.367e-06	-1.245	-3.614e-06
0.245	-2.486e-06	-1.444	-3.664e-05		0.245	-4.352e-06	-1.244	-3.551e-06
0.244	-2.477e-06	-1.443	-3.657e-05		0.244	-4.341e-06	-1.243	-3.488e-06
0.243	-2.471e-06	-1.442	-3.649e-05		0.243	-4.324e-06	-1.242	-3.428e-06
0.242	-2.461e-06	-1.441	-3.64e-05		0.242	-4.312e-06	-1.241	-3.365e-06
0.241	-2.455e-06	-1.44	-3.631e-05		0.241	-4.297e-06	-1.24	-3.303e-06
0.24	-2.446e-06	-1.439	-3.623e-05		0.24	-4.287e-06	-1.239	-3.238e-06
0.239	-2.441e-06	-1.438	-3.615e-05		0.239	-4.273e-06	-1.238	-3.181e-06
0.238	-2.434e-06	-1.437	-3.606e-05		0.238	-4.261e-06	-1.237	-3.117e-06
0.237	-2.428e-06	-1.436	-3.596e-05		0.237	-4.246e-06	-1.236	-3.057e-06
0.236	-2.419e-06	-1.435	-3.588e-05		0.236	-4.236e-06	-1.235	-2.995e-06
0.235	-2.416e-06	-1.434	-3.578e-05		0.235	-4.219e-06	-1.234	-2.935e-06
0.234	-2.408e-06	-1.433	-3.569e-05		0.234	-4.211e-06	-1.233	-2.879e-06
0.233	-2.401e-06	-1.432	-3.559e-05		0.233	-4.195e-06	-1.232	-2.82e-06
0.232	-2.394e-06	-1.431	-3.55e-05		0.232	-4.185e-06	-1.231	-2.763e-06
0.231	-2.391e-06	-1.43	-3.54e-05		0.231	-4.17e-06	-1.23	-2.711e-06
0.23	-2.382e-06	-1.429	-3.531e-05		0.23	-4.161e-06	-1.229	-2.651e-06
0.229	-2.378e-06	-1.428	-3.52e-05		0.229	-4.145e-06	-1.228	-2.597e-06
0.228	-2.371e-06	-1.427	-3.511e-05		0.228	-4.138e-06	-1.227	-2.544e-06
0.227	-2.366e-06	-1.426	-3.502e-05		0.227	-4.121e-06	-1.226	-2.49e-06
0.226	-2.36e-06	-1.425	-3.492e-05		0.226	-4.113e-06	-1.225	-2.436e-06
0.225	-2.355e-06	-1.424	-3.481e-05		0.225	-4.098e-06	-1.224	-2.387e-06
0.224	-2.347e-06	-1.423	-3.471e-05		0.224	-4.092e-06	-1.223	-2.333e-06
0.223	-2.343e-06	-1.422	-3.461e-05		0.223	-4.076e-06	-1.222	-2.284e-06
0.222	-2.335e-06	-1.421	-3.45e-05		0.222	-4.067e-06	-1.221	-2.233e-06
0.221	-2.331e-06	-1.42	-3.439e-05		0.221	-4.053e-06	-1.22	-2.183e-06
0.22	-2.324e-06	-1.419	-3.429e-05		0.22	-4.044e-06	-1.219	-2.137e-06
0.219	-2.318e-06	-1.418	-3.418e-05		0.219	-4.031e-06	-1.218	-2.091e-06
0.218	-2.314e-06	-1.417	-3.407e-05		0.218	-4.023e-06	-1.217	-2.04e-06
0.217	-2.31e-06	-1.416	-3.395e-05		0.217	-4.009e-06	-1.216	-1.996e-06
0.216	-2.303e-06	-1.415	-3.384e-05		0.216	-4e-06	-1.215	-1.95e-06
0.215	-2.298e-06	-1.414	-3.373e-05		0.215	-3.987e-06	-1.214	-1.909e-06
0.214	-2.291e-06	-1.413	-3.362e-05		0.214	-3.978e-06	-1.213	-1.865e-06
0.213	-2.287e-06	-1.412	-3.35e-05		0.213	-3.968e-06	-1.212	-1.822e-06
0.212	-2.281e-06	-1.411	-3.339e-05		0.212	-3.96e-06	-1.211	-1.78e-06
0.211	-2.278e-06	-1.41	-3.327e-05		0.211	-3.945e-06	-1.21	-1.74e-06
0.21	-2.273e-06	-1.409	-3.315e-05		0.21	-3.938e-06	-1.209	-1.696e-06
0.209	-2.268e-06	-1.408	-3.303e-05		0.209	-3.926e-06	-1.208	-1.66e-06
0.208	-2.264e-06	-1.407	-3.291e-05		0.208	-3.918e-06	-1.207	-1.621e-06
0.207	-2.259e-06	-1.406	-3.278e-05		0.207	-3.906e-06	-1.206	-1.585e-06
0.206	-2.253e-06	-1.405	-3.266e-05		0.206	-3.898e-06	-1.205	-1.547e-06
0.205	-2.25e-06	-1.404	-3.253e-05		0.205	-3.886e-06	-1.204	-1.512e-06
0.204	-2.247e-06	-1.403	-3.24e-05		0.204	-3.88e-06	-1.203	-1.476e-06
0.203	-2.241e-06	-1.402	-3.228e-05		0.203	-3.866e-06	-1.202	-1.443e-06
0.202	-2.237e-06	-1.401	-3.216e-05		0.202	-3.86e-06	-1.201	-1.409e-06
0.201	-2.234e-06	-1.4	-3.204e-05		0.201	-3.848e-06	-1.2	-1.378e-06
0.2	-2.227e-06	-1.399	-3.191e-05		0.2	-3.842e-06	-1.199	-1.347e-06
0.199	-2.225e-06	-1.398	-3.178e-05		0.199	-3.831e-06	-1.198	-1.318e-06
0.198	-2.218e-06	-1.397	-3.166e-05		0.198	-3.822e-06	-1.197	-1.286e-06
0.197	-2.215e-06	-1.396	-3.153e-05		0.197	-3.812e-06	-1.196	-1.257e-06
0.196	-2.21e-06	-1.395	-3.139e-05		0.196	-3.803e-06	-1.195	-1.228e-06
0.195	-2.206e-06	-1.394	-3.126e-05		0.195	-3.793e-06	-1.194	-1.201e-06
0.194	-2.203e-06	-1.393	-3.114e-05		0.194	-3.785e-06	-1.193	-1.174e-06
0.193	-2.2e-06	-1.392	-3.1e-05		0.193	-3.775e-06	-1.192	-1.149e-06
0.192	-2.192e-06	-1.391	-3.086e-05		0.192	-3.768e-06	-1.191	-1.123e-06
0.191	-2.192e-06	-1.39	-3.072e-05		0.191	-3.757e-06	-1.19	-1.104e-06
0.19	-2.187e-06	-1.389	-3.059e-05		0.19	-3.75e-06	-1.189	-1.078e-06
0.189	-2.183e-06	-1.388	-3.045e-05		0.189	-3.74e-06	-1.188	-1.057e-06
0.188	-2.181e-06	-1.387	-3.031e-05		0.188	-3.735e-06	-1.187	-1.036e-06
0.187	-2.177e-06	-1.386	-3.016e-05		0.187	-3.725e-06	-1.186	-1.015e-06
0.186	-2.175e-06	-1.385	-3.003e-05		0.186	-3.717e-06	-1.185	-9.955e-07
0.185	-2.173e-06	-1.384	-2.989e-05		0.185	-3.709e-06	-1.184	-9.767e-07
0.184	-2.166e-06	-1.383	-2.975e-05		0.184	-3.701e-06	-1.183	-9.575e-07
0.183	-2.163e-06	-1.382	-2.961e-05		0.183	-3.694e-06	-1.182	-9.407e-07
0.182	-2.159e-06	-1.381	-2.946e-05		0.182	-3.686e-06	-1.181	-9.2e-07
0.181	-2.158e-06	-1.38	-2.931e-05		0.181	-3.677e-06	-1.18	-9.04e-07
0.18	-2.155e-06	-1.379	-2.917e-05		0.18	-3.67e-06	-1.179	-8.856e-07
0.179	-2.151e-06	-1.378	-2.901e-05		0.179	-3.661e-06	-1.178	-8.706e-07
0.178	-2.149e-06	-1.377	-2.887e-05		0.178	-3.655e-06	-1.177	-8.556e-07
0.177	-2.145e-06	-1.376	-2.872e-05		0.177	-3.646e-06	-1.176	-8.423e-07
0.176	-2.141e-06	-1.375	-2.857e-05		0.176	-3.638e-06	-1.175	-8.259e-07
0.175	-2.14e-06	-1.374	-2.841e-05		0.175	-3.631e-06	-1.174	-8.14e-07
0.174	-2.135e-06	-1.373	-2.826e-05		0.174	-3.624e-06	-1.173	-8.014e-07
0.173	-2.133e-06	-1.372	-2.811e-05		0.173	-3.616e-06	-1.172	-7.886e-07
0.172	-2.13e-06	-1.371	-2.796e-05		0.172	-3.609e-06	-1.171	-7.767e-07
0.171	-2.127e-06	-1.37	-2.78e-05		0.171	-3.603e-06	-1.17	-7.635e-07
0.17	-2.124e-06	-1.369	-2.765e-05		0.17	-3.595e-06	-1.169	-7.518e-07
0.169	-2.121e-06	-1.368	-2.749e-05		0.169	-3.585e-06	-1.168	-7.448e-07
0.168	-2.118e-06	-1.367	-2.734e-05		0.168	-3.58e-06	-1.167	-7.32e-07
0.167	-2.116e-06	-1.366	-2.718e-05		0.167	-3.572e-06	-1.166	-7.211e-07
0.166	-2.112e-06	-1.365	-2.702e-05		0.166	-3.566e-06	-1.165	-7.113e-07
0.165	-2.111e-06	-1.364	-2.686e-05		0.165	-3.558e-06	-1.164	-7.013e-07
0.164	-2.109e-06	-1.363	-2.671e-05		0.164	-3.553e-06	-1.163	-6.932e-07
0.163	-2.105e-06	-1.362	-2.654e-05		0.163	-3.544e-06	-1.162	-6.853e-07
0.162	-2.103e-06	-1.361	-2.638e-05		0.162	-3.539e-06	-1.161	-6.757e-07
0.161	-2.101e-06	-1.36	-2.621e-05		0.161	-3.531e-06	-1.16	-6.702e-07
0.16	-2.098e-06	-1.359	-2.605e-05		0.16	-3.525e-06	-1.159	-6.595e-07
0.159	-2.096e-06	-1.358	-2.588e-05		0.159	-3.519e-06	-1.158	-6.516e-07
0.158	-2.092e-06	-1.357	-2.572e-05		0.158	-3.514e-06	-1.157	-6.443e-07
0.157	-2.091e-06	-1.356	-2.555e-05		0.157	-3.502e-06	-1.156	-6.382e-07
0.156	-2.089e-06	-1.355	-2.539e-05		0.156	-3.501e-06	-1.155	-6.297e-07
0.155	-2.088e-06	-1.354	-2.522e-05		0.155	-3.492e-06	-1.154	-6.255e-07
0.154	-2.085e-06	-1.353	-2.506e-05		0.154	-3.488e-06	-1.153	-6.183e-07
0.153	-2.084e-06	-1.352	-2.489e-05		0.153	-3.48e-06	-1.152	-6.12e-07
0.152	-2.081e-06	-1.351	-2.473e-05		0.152	-3.475e-06	-1.151	-6.063e-07
0.151	-2.08e-06	-1.35	-2.456e-05		0.151	-3.469e-06	-1.15	-5.988e-07
0.15	-2.076e-06	-1.349	-2.439e-05		0.15	-3.464e-06	-1.149	-5.933e-07
0.149	-2.075e-06	-1.348	-2.423e-05		0.149	-3.456e-06	-1.148	-5.887e-07
0.148	-2.073e-06	-1.347	-2.406e-05		0.148	-3.451e-06	-1.147	-5.813e-07
0.147	-2.069e-06	-1.346	-2.389e-05		0.147	-3.444e-06	-1.146	-5.776e-07
0.146	-2.069e-06	-1.345	-2.372e-05		0.146	-3.44e-06	-1.145	-5.728e-07
0.145	-2.067e-06	-1.344	-2.354e-05		0.145	-3.433e-06	-1.144	-5.659e-07
0.144	-2.065e-06	-1.343	-2.338e-05		0.144	-3.429e-06	-1.143	-5.599e-07
0.143	-2.063e-06	-1.342	-2.32e-05		0.143	-3.42e-06	-1.142	-5.555e-07
0.142	-2.061e-06	-1.341	-2.303e-05		0.142	-3.416e-06	-1.141	-5.501e-07
0.141	-2.059e-06	-1.34	-2.286e-05		0.141	-3.408e-06	-1.14	-5.463e-07
0.14	-2.057e-06	-1.339	-2.269e-05		0.14	-3.404e-06	-1.139	-5.401e-07
0.139	-2.055e-06	-1.338	-2.251e-05		0.139	-3.396e-06	-1.138	-5.347e-07
0.138	-2.052e-06	-1.337	-2.233e-05		0.138	-3.393e-06	-1.137	-5.303e-07
0.137	-2.053e-06	-1.336	-2.215e-05		0.137	-3.383e-06	-1.136	-5.262e-07
0.136	-2.049e-06	-1.335	-2.198e-05		0.136	-3.381e-06	-1.135	-5.19e-07
0.135	-2.048e-06	-1.334	-2.18e-05		0.135	-3.372e-06	-1.134	-5.149e-07
0.134	-2.047e-06	-1.333	-2.163e-05		0.134	-3.367e-06	-1.133	-5.085e-07
0.133	-2.044e-06	-1.332	-2.145e-05		0.133	-3.359e-06	-1.132	-5.044e-07
0.132	-2.044e-06	-1.331	-2.128e-05		0.132	-3.357e-06	-1.131	-4.988e-07
0.131	-2.041e-06	-1.33	-2.11e-05		0.131	-3.346e-06	-1.13	-4.946e-07
0.13	-2.041e-06	-1.329	-2.092e-05		0.13	-3.344e-06	-1.129	-4.889e-07
0.129	-2.039e-06	-1.328	-2.074e-05		0.129	-3.334e-06	-1.128	-4.849e-07
0.128	-2.036e-06	-1.327	-2.057e-05		0.128	-3.33e-06	-1.127	-4.783e-07
0.127	-2.035e-06	-1.326	-2.04e-05		0.127	-3.324e-06	-1.126	-4.746e-07
0.126	-2.034e-06	-1.325	-2.022e-05		0.126	-3.318e-06	-1.125	-4.681e-07
0.125	-2.031e-06	-1.324	-2.004e-05		0.125	-3.311e-06	-1.124	-4.642e-07
0.124	-2.028e-06	-1.323	-1.987e-05		0.124	-3.305e-06	-1.123	-4.603e-07
0.123	-2.029e-06	-1.322	-1.969e-05		0.123	-3.298e-06	-1.122	-4.542e-07
0.122	-2.026e-06	-1.321	-1.951e-05		0.122	-3.293e-06	-1.121	-4.503e-07
0.121	-2.025e-06	-1.32	-1.933e-05		0.121	-3.286e-06	-1.12	-4.472e-07
0.12	-2.023e-06	-1.319	-1.916e-05		0.12	-3.281e-06	-1.119	-4.408e-07
0.119	-2.02e-06	-1.318	-1.898e-05		0.119	-3.275e-06	-1.118	-4.38e-07
0.118	-2.019e-06	-1.317	-1.881e-05		0.118	-3.27e-06	-1.117	-4.343e-07
0.117	-2.018e-06	-1.316	-1.862e-05		0.117	-3.263e-06	-1.116	-4.283e-07
0.116	-2.015e-06	-1.315	-1.845e-05		0.116	-3.258e-06	-1.115	-4.238e-07
0.115	-2.013e-06	-1.314	-1.827e-05		0.115	-3.251e-06	-1.114	-4.204e-07
0.114	-2.014e-06	-1.313	-1.809e-05		0.114	-3.245e-06	-1.113	-4.152e-07
0.113	-2.011e-06	-1.312	-1.792e-05		0.113	-3.239e-06	-1.112	-4.106e-07
0.112	-2.012e-06	-1.311	-1.774e-05		0.112	-3.235e-06	-1.111	-4.06e-07
0.111	-2.009e-06	-1.31	-1.757e-05		0.111	-3.228e-06	-1.11	-4.008e-07
0.11	-2.007e-06	-1.309	-1.739e-05		0.11	-3.223e-06	-1.109	-3.966e-07
0.109	-2.004e-06	-1.308	-1.722e-05		0.109	-3.215e-06	-1.108	-3.935e-07
0.108	-2.004e-06	-1.307	-1.705e-05		0.108	-3.211e-06	-1.107	-3.892e-07
0.107	-2.003e-06	-1.306	-1.687e-05		0.107	-3.205e-06	-1.106	-3.857e-07
0.106	-2.002e-06	-1.305	-1.67e-05		0.106	-3.199e-06	-1.105	-3.805e-07
0.105	-1.999e-06	-1.304	-1.653e-05		0.105	-3.191e-06	-1.104	-3.771e-07
0.104	-2e-06	-1.303	-1.636e-05		0.104	-3.187e-06	-1.103	-3.737e-07
0.103	-1.996e-06	-1.302	-1.619e-05		0.103	-3.182e-06	-1.102	-3.702e-07
0.102	-1.995e-06	-1.301	-1.602e-05		0.102	-3.175e-06	-1.101	-3.66e-07
0.101	-1.993e-06	-1.3	-1.585e-05		0.101	-3.17e-06	-1.1	-3.629e-07
0.1	-1.991e-06	-1.299	-1.568e-05		0.1	-3.164e-06	-1.099	-3.594e-07
0.099	-1.99e-06	-1.298	-1.552e-05		0.099	-3.156e-06	-1.098	-3.564e-07
0.098	-1.989e-06	-1.297	-1.535e-05		0.098	-3.151e-06	-1.097	-3.504e-07
0.097	-1.986e-06	-1.296	-1.518e-05		0.097	-3.145e-06	-1.096	-3.485e-07
0.096	-1.985e-06	-1.295	-1.501e-05		0.096	-3.137e-06	-1.095	-3.457e-07
0.095	-1.984e-06	-1.294	-1.484e-05		0.095	-3.133e-06	-1.094	-3.424e-07
0.094	-1.981e-06	-1.293	-1.468e-05		0.094	-3.126e-06	-1.093	-3.378e-07
0.093	-1.98e-06	-1.292	-1.452e-05		0.093	-3.12e-06	-1.092	-3.36e-07
0.092	-1.98e-06	-1.291	-1.436e-05		0.092	-3.115e-06	-1.091	-3.319e-07
0.091	-1.977e-06	-1.29	-1.419e-05		0.091	-3.107e-06	-1.09	-3.292e-07
0.09	-1.976e-06	-1.289	-1.403e-05		0.09	-3.103e-06	-1.089	-3.263e-07
0.089	-1.974e-06	-1.288	-1.386e-05		0.089	-3.096e-06	-1.088	-3.222e-07
0.088	-1.974e-06	-1.287	-1.37e-05		0.088	-3.09e-06	-1.087	-3.207e-07
0.087	-1.97e-06	-1.286	-1.354e-05		0.087	-3.085e-06	-1.086	-3.185e-07
0.086	-1.968e-06	-1.285	-1.338e-05		0.086	-3.078e-06	-1.085	-3.129e-07
0.085	-1.967e-06	-1.284	-1.322e-05		0.085	-3.073e-06	-1.084	-3.111e-07
0.084	-1.965e-06	-1.283	-1.306e-05		0.084	-3.066e-06	-1.083	-3.085e-07
0.083	-1.964e-06	-1.282	-1.29e-05		0.083	-3.059e-06	-1.082	-3.054e-07
0.082	-1.963e-06	-1.281	-1.274e-05		0.082	-3.054e-06	-1.081	-3.036e-07
0.081	-1.964e-06	-1.28	-1.259e-05		0.081	-3.048e-06	-1.08	-2.992e-07
0.08	-1.958e-06	-1.279	-1.243e-05		0.08	-3.04e-06	-1.079	-2.97e-07
0.079	-1.956e-06	-1.278	-1.227e-05		0.079	-3.034e-06	-1.078	-2.942e-07
0.078	-1.955e-06	-1.277	-1.212e-05		0.078	-3.028e-06	-1.077	-2.909e-07
0.077	-1.953e-06	-1.276	-1.197e-05		0.077	-3.022e-06	-1.076	-2.893e-07
0.076	-1.952e-06	-1.275	-1.182e-05		0.076	-3.015e-06	-1.075	-2.87e-07
0.075	-1.951e-06	-1.274	-1.167e-05		0.075	-3.009e-06	-1.074	-2.833e-07
0.074	-1.948e-06	-1.273	-1.152e-05		0.074	-3.004e-06	-1.073	-2.8e-07
0.073	-1.946e-06	-1.272	-1.137e-05		0.073	-2.996e-06	-1.072	-2.783e-07
0.072	-1.945e-06	-1.271	-1.123e-05		0.072	-2.991e-06	-1.071	-2.753e-07
0.071	-1.943e-06	-1.27	-1.108e-05		0.071	-2.983e-06	-1.07	-2.722e-07
0.07	-1.941e-06	-1.269	-1.094e-05		0.07	-2.977e-06	-1.069	-2.7e-07
0.069	-1.939e-06	-1.268	-1.079e-05		0.069	-2.973e-06	-1.068	-2.682e-07
0.068	-1.938e-06	-1.267	-1.064e-05		0.068	-2.968e-06	-1.067	-2.66e-07
0.067	-1.936e-06	-1.266	-1.05e-05		0.067	-2.96e-06	-1.066	-2.626e-07
0.066	-1.935e-06	-1.265	-1.036e-05		0.066	-2.955e-06	-1.065	-2.609e-07
0.065	-1.932e-06	-1.264	-1.022e-05		0.065	-2.948e-06	-1.064	-2.596e-07
0.064	-1.933e-06	-1.263	-1.008e-05		0.064	-2.944e-06	-1.063	-2.554e-07
0.063	-1.928e-06	-1.262	-9.943e-06		0.063	-2.937e-06	-1.062	-2.531e-07
0.062	-1.926e-06	-1.261	-9.807e-06		0.062	-2.933e-06	-1.061	-2.52e-07
0.061	-1.926e-06	-1.26	-9.674e-06		0.061	-2.926e-06	-1.06	-2.494e-07
0.06	-1.925e-06	-1.259	-9.54e-06		0.06	-2.922e-06	-1.059	-2.477e-07
0.059	-1.924e-06	-1.258	-9.405e-06		0.059	-2.914e-06	-1.058	-2.465e-07
0.058	-1.922e-06	-1.257	-9.276e-06		0.058	-2.91e-06	-1.057	-2.425e-07
0.057	-1.919e-06	-1.256	-9.144e-06		0.057	-2.902e-06	-1.056	-2.414e-07
0.056	-1.918e-06	-1.255	-9.013e-06		0.056	-2.899e-06	-1.055	-2.391e-07
0.055	-1.917e-06	-1.254	-8.887e-06		0.055	-2.893e-06	-1.054	-2.368e-07
0.054	-1.912e-06	-1.253	-8.763e-06		0.054	-2.888e-06	-1.053	-2.336e-07
0.053	-1.913e-06	-1.252	-8.637e-06		0.053	-2.881e-06	-1.052	-2.331e-07
0.052	-1.911e-06	-1.251	-8.515e-06		0.052	-2.877e-06	-1.051	-2.311e-07
0.051	-1.908e-06	-1.25	-8.39e-06		0.051	-2.869e-06	-1.05	-2.28e-07
0.05	-1.907e-06	-1.249	-8.271e-06		0.05	-2.867e-06	-1.049	-2.252e-07
0.049	-1.905e-06	-1.248	-8.15e-06		0.049	-2.857e-06	-1.048	-2.248e-07
0.048	-1.903e-06	-1.247	-8.032e-06		0.048	-2.853e-06	-1.047	-2.226e-07
0.047	-1.901e-06	-1.246	-7.913e-06		0.047	-2.846e-06	-1.046	-2.216e-07
0.046	-1.9e-06	-1.245	-7.797e-06		0.046	-2.842e-06	-1.045	-2.188e-07
0.045	-1.897e-06	-1.244	-7.681e-06		0.045	-2.835e-06	-1.044	-2.175e-07
0.044	-1.897e-06	-1.243	-7.569e-06		0.044	-2.832e-06	-1.043	-2.151e-07
0.043	-1.896e-06	-1.242	-7.453e-06		0.043	-2.824e-06	-1.042	-2.136e-07
0.042	-1.893e-06	-1.241	-7.344e-06		0.042	-2.82e-06	-1.041	-2.107e-07
0.041	-1.89e-06	-1.24	-7.23e-06		0.041	-2.814e-06	-1.04	-2.086e-07
0.04	-1.89e-06	-1.239	-7.12e-06		0.04	-2.808e-06	-1.039	-2.069e-07
0.039	-1.888e-06	-1.238	-7.011e-06		0.039	-2.803e-06	-1.038	-2.056e-07
0.038	-1.886e-06	-1.237	-6.905e-06		0.038	-2.799e-06	-1.037	-2.041e-07
0.037	-1.886e-06	-1.236	-6.795e-06		0.037	-2.791e-06	-1.036	-2.012e-07
0.036	-1.884e-06	-1.235	-6.69e-06		0.036	-2.787e-06	-1.035	-1.999e-07
0.035	-1.882e-06	-1.234	-6.586e-06		0.035	-2.779e-06	-1.034	-1.97e-07
0.034	-1.88e-06	-1.233	-6.488e-06		0.034	-2.777e-06	-1.033	-1.961e-07
0.033	-1.878e-06	-1.232	-6.387e-06		0.033	-2.77e-06	-1.032	-1.947e-07
0.032	-1.878e-06	-1.231	-6.289e-06		0.032	-2.764e-06	-1.031	-1.919e-07
0.031	-1.874e-06	-1.23	-6.191e-06		0.031	-2.759e-06	-1.03	-1.897e-07
0.03	-1.873e-06	-1.229	-6.094e-06		0.03	-2.754e-06	-1.029	-1.884e-07
0.029	-1.872e-06	-1.228	-5.996e-06		0.029	-2.749e-06	-1.028	-1.851e-07
0.028	-1.87e-06	-1.227	-5.903e-06		0.028	-2.743e-06	-1.027	-1.857e-07
0.027	-1.868e-06	-1.226	-5.811e-06		0.027	-2.737e-06	-1.026	-1.823e-07
0.026	-1.867e-06	-1.225	-5.72e-06		0.026	-2.734e-06	-1.025	-1.811e-07
0.025	-1.863e-06	-1.224	-5.63e-06		0.025	-2.727e-06	-1.024	-1.768e-07
0.024	-1.863e-06	-1.223	-5.542e-06		0.024	-2.723e-06	-1.023	-1.775e-07
0.023	-1.862e-06	-1.222	-5.453e-06		0.023	-2.717e-06	-1.022	-1.743e-07
0.022	-1.859e-06	-1.221	-5.368e-06		0.022	-2.712e-06	-1.021	-1.742e-07
0.021	-1.857e-06	-1.22	-5.284e-06		0.021	-2.707e-06	-1.02	-1.725e-07
0.02	-1.858e-06	-1.219	-5.205e-06		0.02	-2.703e-06	-1.019	-1.684e-07
0.019	-1.855e-06	-1.218	-5.122e-06		0.019	-2.697e-06	-1.018	-1.66e-07
0.018	-1.854e-06	-1.217	-5.043e-06		0.018	-2.693e-06	-1.017	-1.657e-07
0.017	-1.851e-06	-1.216	-4.966e-06		0.017	-2.687e-06	-1.016	-1.62e-07
0.016	-1.851e-06	-1.215	-4.889e-06		0.016	-2.683e-06	-1.015	-1.601e-07
0.015	-1.849e-06	-1.214	-4.813e-06		0.015	-2.679e-06	-1.014	-1.592e-07
0.014	-1.847e-06	-1.213	-4.738e-06		0.014	-2.675e-06	-1.013	-1.561e-07
0.013	-1.845e-06	-1.212	-4.664e-06		0.013	-2.67e-06	-1.012	-1.56e-07
0.012	-1.844e-06	-1.211	-4.591e-06		0.012	-2.664e-06	-1.011	-1.535e-07
0.011	-1.843e-06	-1.21	-4.517e-06		0.011	-2.658e-06	-1.01	-1.514e-07
0.01	-1.841e-06	-1.209	-4.451e-06		0.01	-2.655e-06	-1.009	-1.499e-07
0.009	-1.838e-06	-1.208	-4.378e-06		0.009	-2.649e-06	-1.008	-1.475e-07
0.008	-1.838e-06	-1.207	-4.31e-06		0.008	-2.644e-06	-1.007	-1.451e-07
0.007	-1.837e-06	-1.206	-4.242e-06		0.007	-2.638e-06	-1.006	-1.446e-07
0.006	-1.835e-06	-1.205	-4.178e-06		0.006	-2.634e-06	-1.005	-1.405e-07
0.005	-1.833e-06	-1.204	-4.113e-06		0.005	-2.628e-06	-1.004	-1.393e-07
0.004	-1.832e-06	-1.203	-4.048e-06		0.004	-2.625e-06	-1.003	-1.374e-07
0.003	-1.831e-06	-1.202	-3.985e-06		0.003	-2.617e-06	-1.002	-1.35e-07
0.002	-1.83e-06	-1.201	-3.927e-06		0.002	-2.615e-06	-1.001	-1.331e-07
[truncated: 3,002 more rows]

## Sheet: Supp. Fig 63(b)
Voltage(V)	tBu-S-DMAc	Voltage(V)	tBu-S-DMAc		Voltage(V)	S-DMAc	Voltage(V)	S-DMAc
0	3.158e-07	0	1.854e-06		0	3.158e-07	0	1.854e-06
-0.001	2.612e-07	0.001	1.856e-06		-0.001	2.612e-07	0.001	1.856e-06
-0.002	2.363e-07	0.002	1.854e-06		-0.002	2.363e-07	0.002	1.854e-06
-0.003	2.161e-07	0.003	1.859e-06		-0.003	2.161e-07	0.003	1.859e-06
-0.004	2.028e-07	0.004	1.857e-06		-0.004	2.028e-07	0.004	1.857e-06
-0.005	1.879e-07	0.005	1.861e-06		-0.005	1.879e-07	0.005	1.861e-06
-0.006	1.77e-07	0.006	1.859e-06		-0.006	1.77e-07	0.006	1.859e-06
-0.007	1.652e-07	0.007	1.863e-06		-0.007	1.652e-07	0.007	1.863e-06
-0.008	1.557e-07	0.008	1.861e-06		-0.008	1.557e-07	0.008	1.861e-06
-0.009	1.434e-07	0.009	1.867e-06		-0.009	1.434e-07	0.009	1.867e-06
-0.01	1.372e-07	0.01	1.865e-06		-0.01	1.372e-07	0.01	1.865e-06
-0.011	1.281e-07	0.011	1.869e-06		-0.011	1.281e-07	0.011	1.869e-06
-0.012	1.204e-07	0.012	1.868e-06		-0.012	1.204e-07	0.012	1.868e-06
-0.013	1.115e-07	0.013	1.87e-06		-0.013	1.115e-07	0.013	1.87e-06
-0.014	1.062e-07	0.014	1.87e-06		-0.014	1.062e-07	0.014	1.87e-06
-0.015	9.682e-08	0.015	1.874e-06		-0.015	9.682e-08	0.015	1.874e-06
-0.016	9.032e-08	0.016	1.871e-06		-0.016	9.032e-08	0.016	1.871e-06
-0.017	8.403e-08	0.017	1.878e-06		-0.017	8.403e-08	0.017	1.878e-06
-0.018	7.802e-08	0.018	1.876e-06		-0.018	7.802e-08	0.018	1.876e-06
-0.019	7.027e-08	0.019	1.879e-06		-0.019	7.027e-08	0.019	1.879e-06
-0.02	6.678e-08	0.02	1.878e-06		-0.02	6.678e-08	0.02	1.878e-06
-0.021	5.864e-08	0.021	1.882e-06		-0.021	5.864e-08	0.021	1.882e-06
-0.022	5.535e-08	0.022	1.882e-06		-0.022	5.535e-08	0.022	1.882e-06
-0.023	5.031e-08	0.023	1.884e-06		-0.023	5.031e-08	0.023	1.884e-06
-0.024	4.168e-08	0.024	1.882e-06		-0.024	4.168e-08	0.024	1.882e-06
-0.025	3.645e-08	0.025	1.887e-06		-0.025	3.645e-08	0.025	1.887e-06
-0.026	3.306e-08	0.026	1.884e-06		-0.026	3.306e-08	0.026	1.884e-06
-0.027	2.541e-08	0.027	1.89e-06		-0.027	2.541e-08	0.027	1.89e-06
-0.028	2.308e-08	0.028	1.889e-06		-0.028	2.308e-08	0.028	1.889e-06
-0.029	1.63e-08	0.029	1.891e-06		-0.029	1.63e-08	0.029	1.891e-06
-0.03	1.3e-08	0.03	1.89e-06		-0.03	1.3e-08	0.03	1.89e-06
-0.031	7.383e-09	0.031	1.895e-06		-0.031	7.383e-09	0.031	1.895e-06
-0.032	3.217e-09	0.032	1.893e-06		-0.032	3.217e-09	0.032	1.893e-06
-0.033	-2.887e-09	0.033	1.898e-06		-0.033	-2.887e-09	0.033	1.898e-06
-0.034	-4.438e-09	0.034	1.896e-06		-0.034	-4.438e-09	0.034	1.896e-06
-0.035	-1.054e-08	0.035	1.9e-06		-0.035	-1.054e-08	0.035	1.9e-06
-0.036	-1.325e-08	0.036	1.896e-06		-0.036	-1.325e-08	0.036	1.896e-06
-0.037	-1.858e-08	0.037	1.902e-06		-0.037	-1.858e-08	0.037	1.902e-06
-0.038	-2.149e-08	0.038	1.9e-06		-0.038	-2.149e-08	0.038	1.9e-06
-0.039	-2.856e-08	0.039	1.905e-06		-0.039	-2.856e-08	0.039	1.905e-06
-0.04	-3.089e-08	0.04	1.903e-06		-0.04	-3.089e-08	0.04	1.903e-06
-0.041	-3.496e-08	0.041	1.908e-06		-0.041	-3.496e-08	0.041	1.908e-06
-0.042	-3.757e-08	0.042	1.906e-06		-0.042	-3.757e-08	0.042	1.906e-06
-0.043	-4.29e-08	0.043	1.908e-06		-0.043	-4.29e-08	0.043	1.908e-06
-0.044	-4.523e-08	0.044	1.909e-06		-0.044	-4.523e-08	0.044	1.909e-06
-0.045	-4.988e-08	0.045	1.911e-06		-0.045	-4.988e-08	0.045	1.911e-06
-0.046	-5.288e-08	0.046	1.91e-06		-0.046	-5.288e-08	0.046	1.91e-06
-0.047	-5.715e-08	0.047	1.914e-06		-0.047	-5.715e-08	0.047	1.914e-06
-0.048	-5.879e-08	0.048	1.912e-06		-0.048	-5.879e-08	0.048	1.912e-06
-0.049	-6.393e-08	0.049	1.916e-06		-0.049	-6.393e-08	0.049	1.916e-06
-0.05	-6.519e-08	0.05	1.915e-06		-0.05	-6.519e-08	0.05	1.915e-06
-0.051	-7.052e-08	0.051	1.918e-06		-0.051	-7.052e-08	0.051	1.918e-06
-0.052	-7.187e-08	0.052	1.919e-06		-0.052	-7.187e-08	0.052	1.919e-06
-0.053	-7.643e-08	0.053	1.921e-06		-0.053	-7.643e-08	0.053	1.921e-06
-0.054	-7.875e-08	0.054	1.921e-06		-0.054	-7.875e-08	0.054	1.921e-06
-0.055	-8.379e-08	0.055	1.924e-06		-0.055	-8.379e-08	0.055	1.924e-06
-0.056	-8.476e-08	0.056	1.922e-06		-0.056	-8.476e-08	0.056	1.922e-06
-0.057	-8.922e-08	0.057	1.926e-06		-0.057	-8.922e-08	0.057	1.926e-06
-0.058	-9.106e-08	0.058	1.923e-06		-0.058	-9.106e-08	0.058	1.923e-06
-0.059	-9.368e-08	0.059	1.929e-06		-0.059	-9.368e-08	0.059	1.929e-06
-0.06	-9.6e-08	0.06	1.925e-06		-0.06	-9.6e-08	0.06	1.925e-06
-0.061	-1.007e-07	0.061	1.929e-06		-0.061	-1.007e-07	0.061	1.929e-06
-0.062	-1.038e-07	0.062	1.928e-06		-0.062	-1.038e-07	0.062	1.928e-06
-0.063	-1.072e-07	0.063	1.932e-06		-0.063	-1.072e-07	0.063	1.932e-06
-0.064	-1.088e-07	0.064	1.93e-06		-0.064	-1.088e-07	0.064	1.93e-06
-0.065	-1.118e-07	0.065	1.933e-06		-0.065	-1.118e-07	0.065	1.933e-06
-0.066	-1.13e-07	0.066	1.93e-06		-0.066	-1.13e-07	0.066	1.93e-06
-0.067	-1.177e-07	0.067	1.935e-06		-0.067	-1.177e-07	0.067	1.935e-06
-0.068	-1.198e-07	0.068	1.932e-06		-0.068	-1.198e-07	0.068	1.932e-06
-0.069	-1.239e-07	0.069	1.937e-06		-0.069	-1.239e-07	0.069	1.937e-06
-0.07	-1.265e-07	0.07	1.933e-06		-0.07	-1.265e-07	0.07	1.933e-06
-0.071	-1.289e-07	0.071	1.939e-06		-0.071	-1.289e-07	0.071	1.939e-06
-0.072	-1.319e-07	0.072	1.935e-06		-0.072	-1.319e-07	0.072	1.935e-06
-0.073	-1.344e-07	0.073	1.94e-06		-0.073	-1.344e-07	0.073	1.94e-06
-0.074	-1.367e-07	0.074	1.936e-06		-0.074	-1.367e-07	0.074	1.936e-06
-0.075	-1.391e-07	0.075	1.94e-06		-0.075	-1.391e-07	0.075	1.94e-06
-0.076	-1.404e-07	0.076	1.937e-06		-0.076	-1.404e-07	0.076	1.937e-06
-0.077	-1.453e-07	0.077	1.942e-06		-0.077	-1.453e-07	0.077	1.942e-06
-0.078	-1.476e-07	0.078	1.939e-06		-0.078	-1.476e-07	0.078	1.939e-06
-0.079	-1.487e-07	0.079	1.943e-06		-0.079	-1.487e-07	0.079	1.943e-06
-0.08	-1.519e-07	0.08	1.94e-06		-0.08	-1.519e-07	0.08	1.94e-06
-0.081	-1.543e-07	0.081	1.944e-06		-0.081	-1.543e-07	0.081	1.944e-06
-0.082	-1.568e-07	0.082	1.942e-06		-0.082	-1.568e-07	0.082	1.942e-06
-0.083	-1.604e-07	0.083	1.947e-06		-0.083	-1.604e-07	0.083	1.947e-06
-0.084	-1.612e-07	0.084	1.946e-06		-0.084	-1.612e-07	0.084	1.946e-06
-0.085	-1.641e-07	0.085	1.947e-06		-0.085	-1.641e-07	0.085	1.947e-06
-0.086	-1.659e-07	0.086	1.945e-06		-0.086	-1.659e-07	0.086	1.945e-06
-0.087	-1.693e-07	0.087	1.948e-06		-0.087	-1.693e-07	0.087	1.948e-06
-0.088	-1.69e-07	0.088	1.946e-06		-0.088	-1.69e-07	0.088	1.946e-06
-0.089	-1.742e-07	0.089	1.951e-06		-0.089	-1.742e-07	0.089	1.951e-06
-0.09	-1.746e-07	0.09	1.949e-06		-0.09	-1.746e-07	0.09	1.949e-06
-0.091	-1.768e-07	0.091	1.952e-06		-0.091	-1.768e-07	0.091	1.952e-06
-0.092	-1.795e-07	0.092	1.951e-06		-0.092	-1.795e-07	0.092	1.951e-06
-0.093	-1.823e-07	0.093	1.956e-06		-0.093	-1.823e-07	0.093	1.956e-06
-0.094	-1.832e-07	0.094	1.953e-06		-0.094	-1.832e-07	0.094	1.953e-06
-0.095	-1.851e-07	0.095	1.957e-06		-0.095	-1.851e-07	0.095	1.957e-06
-0.096	-1.865e-07	0.096	1.954e-06		-0.096	-1.865e-07	0.096	1.954e-06
-0.097	-1.897e-07	0.097	1.957e-06		-0.097	-1.897e-07	0.097	1.957e-06
-0.098	-1.913e-07	0.098	1.959e-06		-0.098	-1.913e-07	0.098	1.959e-06
-0.099	-1.939e-07	0.099	1.96e-06		-0.099	-1.939e-07	0.099	1.96e-06
-0.1	-1.959e-07	0.1	1.96e-06		-0.1	-1.959e-07	0.1	1.96e-06
-0.101	-1.99e-07	0.101	1.962e-06		-0.101	-1.99e-07	0.101	1.962e-06
-0.102	-1.988e-07	0.102	1.961e-06		-0.102	-1.988e-07	0.102	1.961e-06
-0.103	-2.033e-07	0.103	1.965e-06		-0.103	-2.033e-07	0.103	1.965e-06
-0.104	-2.041e-07	0.104	1.965e-06		-0.104	-2.041e-07	0.104	1.965e-06
-0.105	-2.069e-07	0.105	1.968e-06		-0.105	-2.069e-07	0.105	1.968e-06
-0.106	-2.067e-07	0.106	1.964e-06		-0.106	-2.067e-07	0.106	1.964e-06
-0.107	-2.107e-07	0.107	1.968e-06		-0.107	-2.107e-07	0.107	1.968e-06
-0.108	-2.117e-07	0.108	1.971e-06		-0.108	-2.117e-07	0.108	1.971e-06
-0.109	-2.15e-07	0.109	1.972e-06		-0.109	-2.15e-07	0.109	1.972e-06
-0.11	-2.152e-07	0.11	1.972e-06		-0.11	-2.152e-07	0.11	1.972e-06
-0.111	-2.169e-07	0.111	1.975e-06		-0.111	-2.169e-07	0.111	1.975e-06
-0.112	-2.194e-07	0.112	1.974e-06		-0.112	-2.194e-07	0.112	1.974e-06
-0.113	-2.21e-07	0.113	1.977e-06		-0.113	-2.21e-07	0.113	1.977e-06
-0.114	-2.216e-07	0.114	1.977e-06		-0.114	-2.216e-07	0.114	1.977e-06
-0.115	-2.248e-07	0.115	1.979e-06		-0.115	-2.248e-07	0.115	1.979e-06
-0.116	-2.264e-07	0.116	1.98e-06		-0.116	-2.264e-07	0.116	1.98e-06
-0.117	-2.289e-07	0.117	1.981e-06		-0.117	-2.289e-07	0.117	1.981e-06
-0.118	-2.299e-07	0.118	1.983e-06		-0.118	-2.299e-07	0.118	1.983e-06
-0.119	-2.32e-07	0.119	1.985e-06		-0.119	-2.32e-07	0.119	1.985e-06
-0.12	-2.329e-07	0.12	1.984e-06		-0.12	-2.329e-07	0.12	1.984e-06
-0.121	-2.374e-07	0.121	1.987e-06		-0.121	-2.374e-07	0.121	1.987e-06
-0.122	-2.361e-07	0.122	1.987e-06		-0.122	-2.361e-07	0.122	1.987e-06
-0.123	-2.389e-07	0.123	1.99e-06		-0.123	-2.389e-07	0.123	1.99e-06
-0.124	-2.411e-07	0.124	1.992e-06		-0.124	-2.411e-07	0.124	1.992e-06
-0.125	-2.425e-07	0.125	1.994e-06		-0.125	-2.425e-07	0.125	1.994e-06
-0.126	-2.433e-07	0.126	1.994e-06		-0.126	-2.433e-07	0.126	1.994e-06
-0.127	-2.465e-07	0.127	1.998e-06		-0.127	-2.465e-07	0.127	1.998e-06
-0.128	-2.464e-07	0.128	1.997e-06		-0.128	-2.464e-07	0.128	1.997e-06
-0.129	-2.502e-07	0.129	2.003e-06		-0.129	-2.502e-07	0.129	2.003e-06
-0.13	-2.493e-07	0.13	2.003e-06		-0.13	-2.493e-07	0.13	2.003e-06
-0.131	-2.524e-07	0.131	2.007e-06		-0.131	-2.524e-07	0.131	2.007e-06
-0.132	-2.542e-07	0.132	2.006e-06		-0.132	-2.542e-07	0.132	2.006e-06
-0.133	-2.554e-07	0.133	2.01e-06		-0.133	-2.554e-07	0.133	2.01e-06
-0.134	-2.551e-07	0.134	2.008e-06		-0.134	-2.551e-07	0.134	2.008e-06
-0.135	-2.591e-07	0.135	2.014e-06		-0.135	-2.591e-07	0.135	2.014e-06
-0.136	-2.598e-07	0.136	2.014e-06		-0.136	-2.598e-07	0.136	2.014e-06
-0.137	-2.618e-07	0.137	2.017e-06		-0.137	-2.618e-07	0.137	2.017e-06
-0.138	-2.629e-07	0.138	2.015e-06		-0.138	-2.629e-07	0.138	2.015e-06
-0.139	-2.659e-07	0.139	2.021e-06		-0.139	-2.659e-07	0.139	2.021e-06
-0.14	-2.654e-07	0.14	2.022e-06		-0.14	-2.654e-07	0.14	2.022e-06
-0.141	-2.682e-07	0.141	2.027e-06		-0.141	-2.682e-07	0.141	2.027e-06
-0.142	-2.693e-07	0.142	2.024e-06		-0.142	-2.693e-07	0.142	2.024e-06
-0.143	-2.71e-07	0.143	2.034e-06		-0.143	-2.71e-07	0.143	2.034e-06
-0.144	-2.708e-07	0.144	2.031e-06		-0.144	-2.708e-07	0.144	2.031e-06
-0.145	-2.754e-07	0.145	2.037e-06		-0.145	-2.754e-07	0.145	2.037e-06
-0.146	-2.752e-07	0.146	2.035e-06		-0.146	-2.752e-07	0.146	2.035e-06
-0.147	-2.771e-07	0.147	2.041e-06		-0.147	-2.771e-07	0.147	2.041e-06
-0.148	-2.797e-07	0.148	2.042e-06		-0.148	-2.797e-07	0.148	2.042e-06
-0.149	-2.797e-07	0.149	2.046e-06		-0.149	-2.797e-07	0.149	2.046e-06
-0.15	-2.812e-07	0.15	2.046e-06		-0.15	-2.812e-07	0.15	2.046e-06
-0.151	-2.825e-07	0.151	2.051e-06		-0.151	-2.825e-07	0.151	2.051e-06
-0.152	-2.838e-07	0.152	2.052e-06		-0.152	-2.838e-07	0.152	2.052e-06
-0.153	-2.867e-07	0.153	2.056e-06		-0.153	-2.867e-07	0.153	2.056e-06
-0.154	-2.869e-07	0.154	2.057e-06		-0.154	-2.869e-07	0.154	2.057e-06
-0.155	-2.893e-07	0.155	2.063e-06		-0.155	-2.893e-07	0.155	2.063e-06
-0.156	-2.894e-07	0.156	2.065e-06		-0.156	-2.894e-07	0.156	2.065e-06
-0.157	-2.922e-07	0.157	2.067e-06		-0.157	-2.922e-07	0.157	2.067e-06
-0.158	-2.938e-07	0.158	2.068e-06		-0.158	-2.938e-07	0.158	2.068e-06
-0.159	-2.947e-07	0.159	2.073e-06		-0.159	-2.947e-07	0.159	2.073e-06
-0.16	-2.949e-07	0.16	2.075e-06		-0.16	-2.949e-07	0.16	2.075e-06
-0.161	-2.975e-07	0.161	2.079e-06		-0.161	-2.975e-07	0.161	2.079e-06
-0.162	-2.982e-07	0.162	2.08e-06		-0.162	-2.982e-07	0.162	2.08e-06
-0.163	-3.007e-07	0.163	2.084e-06		-0.163	-3.007e-07	0.163	2.084e-06
-0.164	-3.008e-07	0.164	2.082e-06		-0.164	-3.008e-07	0.164	2.082e-06
-0.165	-3.029e-07	0.165	2.091e-06		-0.165	-3.029e-07	0.165	2.091e-06
-0.166	-3.039e-07	0.166	2.092e-06		-0.166	-3.039e-07	0.166	2.092e-06
-0.167	-3.06e-07	0.167	2.097e-06		-0.167	-3.06e-07	0.167	2.097e-06
-0.168	-3.066e-07	0.168	2.096e-06		-0.168	-3.066e-07	0.168	2.096e-06
-0.169	-3.089e-07	0.169	2.102e-06		-0.169	-3.089e-07	0.169	2.102e-06
-0.17	-3.089e-07	0.17	2.103e-06		-0.17	-3.089e-07	0.17	2.103e-06
-0.171	-3.108e-07	0.171	2.107e-06		-0.171	-3.108e-07	0.171	2.107e-06
-0.172	-3.124e-07	0.172	2.109e-06		-0.172	-3.124e-07	0.172	2.109e-06
-0.173	-3.139e-07	0.173	2.112e-06		-0.173	-3.139e-07	0.173	2.112e-06
-0.174	-3.142e-07	0.174	2.114e-06		-0.174	-3.142e-07	0.174	2.114e-06
-0.175	-3.156e-07	0.175	2.118e-06		-0.175	-3.156e-07	0.175	2.118e-06
-0.176	-3.181e-07	0.176	2.121e-06		-0.176	-3.181e-07	0.176	2.121e-06
-0.177	-3.185e-07	0.177	2.125e-06		-0.177	-3.185e-07	0.177	2.125e-06
-0.178	-3.196e-07	0.178	2.126e-06		-0.178	-3.196e-07	0.178	2.126e-06
-0.179	-3.217e-07	0.179	2.129e-06		-0.179	-3.217e-07	0.179	2.129e-06
-0.18	-3.224e-07	0.18	2.132e-06		-0.18	-3.224e-07	0.18	2.132e-06
-0.181	-3.239e-07	0.181	2.138e-06		-0.181	-3.239e-07	0.181	2.138e-06
-0.182	-3.242e-07	0.182	2.139e-06		-0.182	-3.242e-07	0.182	2.139e-06
-0.183	-3.276e-07	0.183	2.143e-06		-0.183	-3.276e-07	0.183	2.143e-06
-0.184	-3.261e-07	0.184	2.144e-06		-0.184	-3.261e-07	0.184	2.144e-06
-0.185	-3.291e-07	0.185	2.15e-06		-0.185	-3.291e-07	0.185	2.15e-06
-0.186	-3.294e-07	0.186	2.151e-06		-0.186	-3.294e-07	0.186	2.151e-06
-0.187	-3.314e-07	0.187	2.155e-06		-0.187	-3.314e-07	0.187	2.155e-06
-0.188	-3.327e-07	0.188	2.158e-06		-0.188	-3.327e-07	0.188	2.158e-06
-0.189	-3.333e-07	0.189	2.162e-06		-0.189	-3.333e-07	0.189	2.162e-06
-0.19	-3.355e-07	0.19	2.163e-06		-0.19	-3.355e-07	0.19	2.163e-06
-0.191	-3.37e-07	0.191	2.168e-06		-0.191	-3.37e-07	0.191	2.168e-06
-0.192	-3.368e-07	0.192	2.169e-06		-0.192	-3.368e-07	0.192	2.169e-06
-0.193	-3.389e-07	0.193	2.176e-06		-0.193	-3.389e-07	0.193	2.176e-06
-0.194	-3.406e-07	0.194	2.177e-06		-0.194	-3.406e-07	0.194	2.177e-06
-0.195	-3.416e-07	0.195	2.182e-06		-0.195	-3.416e-07	0.195	2.182e-06
-0.196	-3.413e-07	0.196	2.184e-06		-0.196	-3.413e-07	0.196	2.184e-06
-0.197	-3.451e-07	0.197	2.188e-06		-0.197	-3.451e-07	0.197	2.188e-06
-0.198	-3.454e-07	0.198	2.19e-06		-0.198	-3.454e-07	0.198	2.19e-06
-0.199	-3.47e-07	0.199	2.196e-06		-0.199	-3.47e-07	0.199	2.196e-06
-0.2	-3.463e-07	0.2	2.196e-06		-0.2	-3.463e-07	0.2	2.196e-06
-0.201	-3.501e-07	0.201	2.203e-06		-0.201	-3.501e-07	0.201	2.203e-06
-0.202	-3.502e-07	0.202	2.204e-06		-0.202	-3.502e-07	0.202	2.204e-06
-0.203	-3.519e-07	0.203	2.21e-06		-0.203	-3.519e-07	0.203	2.21e-06
-0.204	-3.521e-07	0.204	2.211e-06		-0.204	-3.521e-07	0.204	2.211e-06
-0.205	-3.558e-07	0.205	2.218e-06		-0.205	-3.558e-07	0.205	2.218e-06
-0.206	-3.548e-07	0.206	2.22e-06		-0.206	-3.548e-07	0.206	2.22e-06
-0.207	-3.567e-07	0.207	2.223e-06		-0.207	-3.567e-07	0.207	2.223e-06
-0.208	-3.574e-07	0.208	2.226e-06		-0.208	-3.574e-07	0.208	2.226e-06
-0.209	-3.598e-07	0.209	2.233e-06		-0.209	-3.598e-07	0.209	2.233e-06
-0.21	-3.595e-07	0.21	2.233e-06		-0.21	-3.595e-07	0.21	2.233e-06
-0.211	-3.614e-07	0.211	2.239e-06		-0.211	-3.614e-07	0.211	2.239e-06
-0.212	-3.623e-07	0.212	2.241e-06		-0.212	-3.623e-07	0.212	2.241e-06
-0.213	-3.649e-07	0.213	2.244e-06		-0.213	-3.649e-07	0.213	2.244e-06
-0.214	-3.639e-07	0.214	2.248e-06		-0.214	-3.639e-07	0.214	2.248e-06
-0.215	-3.665e-07	0.215	2.253e-06		-0.215	-3.665e-07	0.215	2.253e-06
-0.216	-3.674e-07	0.216	2.254e-06		-0.216	-3.674e-07	0.216	2.254e-06
-0.217	-3.693e-07	0.217	2.259e-06		-0.217	-3.693e-07	0.217	2.259e-06
-0.218	-3.698e-07	0.218	2.265e-06		-0.218	-3.698e-07	0.218	2.265e-06
-0.219	-3.72e-07	0.219	2.269e-06		-0.219	-3.72e-07	0.219	2.269e-06
-0.22	-3.738e-07	0.22	2.27e-06		-0.22	-3.738e-07	0.22	2.27e-06
-0.221	-3.74e-07	0.221	2.275e-06		-0.221	-3.74e-07	0.221	2.275e-06
-0.222	-3.742e-07	0.222	2.277e-06		-0.222	-3.742e-07	0.222	2.277e-06
-0.223	-3.758e-07	0.223	2.283e-06		-0.223	-3.758e-07	0.223	2.283e-06
-0.224	-3.779e-07	0.224	2.285e-06		-0.224	-3.779e-07	0.224	2.285e-06
-0.225	-3.792e-07	0.225	2.29e-06		-0.225	-3.792e-07	0.225	2.29e-06
-0.226	-3.802e-07	0.226	2.294e-06		-0.226	-3.802e-07	0.226	2.294e-06
-0.227	-3.828e-07	0.227	2.299e-06		-0.227	-3.828e-07	0.227	2.299e-06
-0.228	-3.824e-07	0.228	2.302e-06		-0.228	-3.824e-07	0.228	2.302e-06
-0.229	-3.845e-07	0.229	2.307e-06		-0.229	-3.845e-07	0.229	2.307e-06
-0.23	-3.869e-07	0.23	2.31e-06		-0.23	-3.869e-07	0.23	2.31e-06
-0.231	-3.884e-07	0.231	2.318e-06		-0.231	-3.884e-07	0.231	2.318e-06
-0.232	-3.873e-07	0.232	2.319e-06		-0.232	-3.873e-07	0.232	2.319e-06
-0.233	-3.912e-07	0.233	2.326e-06		-0.233	-3.912e-07	0.233	2.326e-06
-0.234	-3.916e-07	0.234	2.327e-06		-0.234	-3.916e-07	0.234	2.327e-06
-0.235	-3.955e-07	0.235	2.334e-06		-0.235	-3.955e-07	0.235	2.334e-06
-0.236	-3.948e-07	0.236	2.337e-06		-0.236	-3.948e-07	0.236	2.337e-06
-0.237	-3.965e-07	0.237	2.344e-06		-0.237	-3.965e-07	0.237	2.344e-06
-0.238	-3.987e-07	0.238	2.347e-06		-0.238	-3.987e-07	0.238	2.347e-06
-0.239	-4.004e-07	0.239	2.353e-06		-0.239	-4.004e-07	0.239	2.353e-06
-0.24	-4.01e-07	0.24	2.356e-06		-0.24	-4.01e-07	0.24	2.356e-06
-0.241	-4.032e-07	0.241	2.363e-06		-0.241	-4.032e-07	0.241	2.363e-06
-0.242	-4.057e-07	0.242	2.366e-06		-0.242	-4.057e-07	0.242	2.366e-06
-0.243	-4.067e-07	0.243	2.373e-06		-0.243	-4.067e-07	0.243	2.373e-06
-0.244	-4.088e-07	0.244	2.376e-06		-0.244	-4.088e-07	0.244	2.376e-06
-0.245	-4.111e-07	0.245	2.383e-06		-0.245	-4.111e-07	0.245	2.383e-06
-0.246	-4.127e-07	0.246	2.388e-06		-0.246	-4.127e-07	0.246	2.388e-06
-0.247	-4.138e-07	0.247	2.395e-06		-0.247	-4.138e-07	0.247	2.395e-06
-0.248	-4.156e-07	0.248	2.397e-06		-0.248	-4.156e-07	0.248	2.397e-06
-0.249	-4.211e-07	0.249	2.404e-06		-0.249	-4.211e-07	0.249	2.404e-06
-0.25	-4.199e-07	0.25	2.407e-06		-0.25	-4.199e-07	0.25	2.407e-06
-0.251	-4.219e-07	0.251	2.414e-06		-0.251	-4.219e-07	0.251	2.414e-06
-0.252	-4.245e-07	0.252	2.42e-06		-0.252	-4.245e-07	0.252	2.42e-06
-0.253	-4.259e-07	0.253	2.426e-06		-0.253	-4.259e-07	0.253	2.426e-06
-0.254	-4.269e-07	0.254	2.431e-06		-0.254	-4.269e-07	0.254	2.431e-06
-0.255	-4.295e-07	0.255	2.437e-06		-0.255	-4.295e-07	0.255	2.437e-06
-0.256	-4.322e-07	0.256	2.442e-06		-0.256	-4.322e-07	0.256	2.442e-06
-0.257	-4.336e-07	0.257	2.45e-06		-0.257	-4.336e-07	0.257	2.45e-06
-0.258	-4.34e-07	0.258	2.454e-06		-0.258	-4.34e-07	0.258	2.454e-06
-0.259	-4.393e-07	0.259	2.46e-06		-0.259	-4.393e-07	0.259	2.46e-06
-0.26	-4.397e-07	0.26	2.467e-06		-0.26	-4.397e-07	0.26	2.467e-06
-0.261	-4.413e-07	0.261	2.475e-06		-0.261	-4.413e-07	0.261	2.475e-06
-0.262	-4.442e-07	0.262	2.479e-06		-0.262	-4.442e-07	0.262	2.479e-06
-0.263	-4.475e-07	0.263	2.486e-06		-0.263	-4.475e-07	0.263	2.486e-06
-0.264	-4.462e-07	0.264	2.491e-06		-0.264	-4.462e-07	0.264	2.491e-06
-0.265	-4.5e-07	0.265	2.499e-06		-0.265	-4.5e-07	0.265	2.499e-06
-0.266	-4.533e-07	0.266	2.504e-06		-0.266	-4.533e-07	0.266	2.504e-06
-0.267	-4.548e-07	0.267	2.511e-06		-0.267	-4.548e-07	0.267	2.511e-06
-0.268	-4.573e-07	0.268	2.518e-06		-0.268	-4.573e-07	0.268	2.518e-06
-0.269	-4.592e-07	0.269	2.523e-06		-0.269	-4.592e-07	0.269	2.523e-06
-0.27	-4.633e-07	0.27	2.531e-06		-0.27	-4.633e-07	0.27	2.531e-06
-0.271	-4.654e-07	0.271	2.538e-06		-0.271	-4.654e-07	0.271	2.538e-06
-0.272	-4.664e-07	0.272	2.545e-06		-0.272	-4.664e-07	0.272	2.545e-06
-0.273	-4.693e-07	0.273	2.552e-06		-0.273	-4.693e-07	0.273	2.552e-06
-0.274	-4.712e-07	0.274	2.56e-06		-0.274	-4.712e-07	0.274	2.56e-06
-0.275	-4.732e-07	0.275	2.566e-06		-0.275	-4.732e-07	0.275	2.566e-06
-0.276	-4.747e-07	0.276	2.576e-06		-0.276	-4.747e-07	0.276	2.576e-06
-0.277	-4.781e-07	0.277	2.581e-06		-0.277	-4.781e-07	0.277	2.581e-06
-0.278	-4.799e-07	0.278	2.589e-06		-0.278	-4.799e-07	0.278	2.589e-06
-0.279	-4.819e-07	0.279	2.598e-06		-0.279	-4.819e-07	0.279	2.598e-06
-0.28	-4.842e-07	0.28	2.605e-06		-0.28	-4.842e-07	0.28	2.605e-06
-0.281	-4.871e-07	0.281	2.615e-06		-0.281	-4.871e-07	0.281	2.615e-06
-0.282	-4.9e-07	0.282	2.621e-06		-0.282	-4.9e-07	0.282	2.621e-06
-0.283	-4.918e-07	0.283	2.63e-06		-0.283	-4.918e-07	0.283	2.63e-06
-0.284	-4.95e-07	0.284	2.637e-06		-0.284	-4.95e-07	0.284	2.637e-06
-0.285	-4.976e-07	0.285	2.646e-06		-0.285	-4.976e-07	0.285	2.646e-06
-0.286	-4.984e-07	0.286	2.654e-06		-0.286	-4.984e-07	0.286	2.654e-06
-0.287	-5.007e-07	0.287	2.664e-06		-0.287	-5.007e-07	0.287	2.664e-06
-0.288	-5.03e-07	0.288	2.67e-06		-0.288	-5.03e-07	0.288	2.67e-06
-0.289	-5.058e-07	0.289	2.68e-06		-0.289	-5.058e-07	0.289	2.68e-06
-0.29	-5.082e-07	0.29	2.687e-06		-0.29	-5.082e-07	0.29	2.687e-06
-0.291	-5.092e-07	0.291	2.699e-06		-0.291	-5.092e-07	0.291	2.699e-06
-0.292	-5.142e-07	0.292	2.707e-06		-0.292	-5.142e-07	0.292	2.707e-06
-0.293	-5.149e-07	0.293	2.718e-06		-0.293	-5.149e-07	0.293	2.718e-06
-0.294	-5.175e-07	0.294	2.727e-06		-0.294	-5.175e-07	0.294	2.727e-06
-0.295	-5.205e-07	0.295	2.738e-06		-0.295	-5.205e-07	0.295	2.738e-06
-0.296	-5.248e-07	0.296	2.746e-06		-0.296	-5.248e-07	0.296	2.746e-06
-0.297	-5.258e-07	0.297	2.756e-06		-0.297	-5.258e-07	0.297	2.756e-06
-0.298	-5.274e-07	0.298	2.763e-06		-0.298	-5.274e-07	0.298	2.763e-06
-0.299	-5.316e-07	0.299	2.775e-06		-0.299	-5.316e-07	0.299	2.775e-06
-0.3	-5.333e-07	0.3	2.786e-06		-0.3	-5.333e-07	0.3	2.786e-06
-0.301	-5.339e-07	0.301	2.796e-06		-0.301	-5.339e-07	0.301	2.796e-06
-0.302	-5.376e-07	0.302	2.804e-06		-0.302	-5.376e-07	0.302	2.804e-06
-0.303	-5.415e-07	0.303	2.816e-06		-0.303	-5.415e-07	0.303	2.816e-06
-0.304	-5.426e-07	0.304	2.825e-06		-0.304	-5.426e-07	0.304	2.825e-06
-0.305	-5.443e-07	0.305	2.837e-06		-0.305	-5.443e-07	0.305	2.837e-06
-0.306	-5.479e-07	0.306	2.848e-06		-0.306	-5.479e-07	0.306	2.848e-06
-0.307	-5.498e-07	0.307	2.86e-06		-0.307	-5.498e-07	0.307	2.86e-06
-0.308	-5.531e-07	0.308	2.874e-06		-0.308	-5.531e-07	0.308	2.874e-06
-0.309	-5.543e-07	0.309	2.886e-06		-0.309	-5.543e-07	0.309	2.886e-06
-0.31	-5.572e-07	0.31	2.897e-06		-0.31	-5.572e-07	0.31	2.897e-06
-0.311	-5.596e-07	0.311	2.911e-06		-0.311	-5.596e-07	0.311	2.911e-06
-0.312	-5.624e-07	0.312	2.922e-06		-0.312	-5.624e-07	0.312	2.922e-06
-0.313	-5.65e-07	0.313	2.935e-06		-0.313	-5.65e-07	0.313	2.935e-06
-0.314	-5.664e-07	0.314	2.95e-06		-0.314	-5.664e-07	0.314	2.95e-06
-0.315	-5.698e-07	0.315	2.963e-06		-0.315	-5.698e-07	0.315	2.963e-06
-0.316	-5.712e-07	0.316	2.975e-06		-0.316	-5.712e-07	0.316	2.975e-06
-0.317	-5.733e-07	0.317	2.99e-06		-0.317	-5.733e-07	0.317	2.99e-06
-0.318	-5.762e-07	0.318	3.003e-06		-0.318	-5.762e-07	0.318	3.003e-06
-0.319	-5.794e-07	0.319	3.017e-06		-0.319	-5.794e-07	0.319	3.017e-06
-0.32	-5.807e-07	0.32	3.03e-06		-0.32	-5.807e-07	0.32	3.03e-06
-0.321	-5.837e-07	0.321	3.047e-06		-0.321	-5.837e-07	0.321	3.047e-06
-0.322	-5.862e-07	0.322	3.061e-06		-0.322	-5.862e-07	0.322	3.061e-06
-0.323	-5.886e-07	0.323	3.077e-06		-0.323	-5.886e-07	0.323	3.077e-06
-0.324	-5.907e-07	0.324	3.092e-06		-0.324	-5.907e-07	0.324	3.092e-06
-0.325	-5.939e-07	0.325	3.106e-06		-0.325	-5.939e-07	0.325	3.106e-06
-0.326	-5.976e-07	0.326	3.123e-06		-0.326	-5.976e-07	0.326	3.123e-06
-0.327	-5.996e-07	0.327	3.14e-06		-0.327	-5.996e-07	0.327	3.14e-06
-0.328	-6.04e-07	0.328	3.155e-06		-0.328	-6.04e-07	0.328	3.155e-06
-0.329	-6.068e-07	0.329	3.173e-06		-0.329	-6.068e-07	0.329	3.173e-06
-0.33	-6.089e-07	0.33	3.19e-06		-0.33	-6.089e-07	0.33	3.19e-06
-0.331	-6.133e-07	0.331	3.206e-06		-0.331	-6.133e-07	0.331	3.206e-06
-0.332	-6.178e-07	0.332	3.225e-06		-0.332	-6.178e-07	0.332	3.225e-06
-0.333	-6.216e-07	0.333	3.242e-06		-0.333	-6.216e-07	0.333	3.242e-06
-0.334	-6.273e-07	0.334	3.261e-06		-0.334	-6.273e-07	0.334	3.261e-06
-0.335	-6.341e-07	0.335	3.278e-06		-0.335	-6.341e-07	0.335	3.278e-06
-0.336	-6.361e-07	0.336	3.295e-06		-0.336	-6.361e-07	0.336	3.295e-06
-0.337	-6.427e-07	0.337	3.316e-06		-0.337	-6.427e-07	0.337	3.316e-06
-0.338	-6.489e-07	0.338	3.335e-06		-0.338	-6.489e-07	0.338	3.335e-06
-0.339	-6.529e-07	0.339	3.353e-06		-0.339	-6.529e-07	0.339	3.353e-06
-0.34	-6.609e-07	0.34	3.375e-06		-0.34	-6.609e-07	0.34	3.375e-06
-0.341	-6.657e-07	0.341	3.395e-06		-0.341	-6.657e-07	0.341	3.395e-06
-0.342	-6.742e-07	0.342	3.415e-06		-0.342	-6.742e-07	0.342	3.415e-06
-0.343	-6.807e-07	0.343	3.437e-06		-0.343	-6.807e-07	0.343	3.437e-06
-0.344	-6.879e-07	0.344	3.457e-06		-0.344	-6.879e-07	0.344	3.457e-06
-0.345	-6.956e-07	0.345	3.482e-06		-0.345	-6.956e-07	0.345	3.482e-06
-0.346	-7.034e-07	0.346	3.502e-06		-0.346	-7.034e-07	0.346	3.502e-06
-0.347	-7.117e-07	0.347	3.525e-06		-0.347	-7.117e-07	0.347	3.525e-06
-0.348	-7.208e-07	0.348	3.548e-06		-0.348	-7.208e-07	0.348	3.548e-06
-0.349	-7.261e-07	0.349	3.569e-06		-0.349	-7.261e-07	0.349	3.569e-06
-0.35	-7.349e-07	0.35	3.592e-06		-0.35	-7.349e-07	0.35	3.592e-06
-0.351	-7.412e-07	0.351	3.616e-06		-0.351	-7.412e-07	0.351	3.616e-06
-0.352	-7.475e-07	0.352	3.64e-06		-0.352	-7.475e-07	0.352	3.64e-06
-0.353	-7.563e-07	0.353	3.665e-06		-0.353	-7.563e-07	0.353	3.665e-06
-0.354	-7.63e-07	0.354	3.692e-06		-0.354	-7.63e-07	0.354	3.692e-06
-0.355	-7.686e-07	0.355	3.715e-06		-0.355	-7.686e-07	0.355	3.715e-06
-0.356	-7.748e-07	0.356	3.744e-06		-0.356	-7.748e-07	0.356	3.744e-06
-0.357	-7.81e-07	0.357	3.77e-06		-0.357	-7.81e-07	0.357	3.77e-06
-0.358	-7.867e-07	0.358	3.796e-06		-0.358	-7.867e-07	0.358	3.796e-06
-0.359	-7.914e-07	0.359	3.824e-06		-0.359	-7.914e-07	0.359	3.824e-06
-0.36	-7.978e-07	0.36	3.852e-06		-0.36	-7.978e-07	0.36	3.852e-06
-0.361	-8.024e-07	0.361	3.878e-06		-0.361	-8.024e-07	0.361	3.878e-06
-0.362	-8.059e-07	0.362	3.903e-06		-0.362	-8.059e-07	0.362	3.903e-06
-0.363	-8.097e-07	0.363	3.934e-06		-0.363	-8.097e-07	0.363	3.934e-06
-0.364	-8.158e-07	0.364	3.964e-06		-0.364	-8.158e-07	0.364	3.964e-06
-0.365	-8.187e-07	0.365	3.994e-06		-0.365	-8.187e-07	0.365	3.994e-06
-0.366	-8.234e-07	0.366	4.026e-06		-0.366	-8.234e-07	0.366	4.026e-06
-0.367	-8.258e-07	0.367	4.055e-06		-0.367	-8.258e-07	0.367	4.055e-06
-0.368	-8.303e-07	0.368	4.085e-06		-0.368	-8.303e-07	0.368	4.085e-06
-0.369	-8.323e-07	0.369	4.117e-06		-0.369	-8.323e-07	0.369	4.117e-06
-0.37	-8.345e-07	0.37	4.148e-06		-0.37	-8.345e-07	0.37	4.148e-06
-0.371	-8.39e-07	0.371	4.18e-06		-0.371	-8.39e-07	0.371	4.18e-06
-0.372	-8.411e-07	0.372	4.213e-06		-0.372	-8.411e-07	0.372	4.213e-06
-0.373	-8.421e-07	0.373	4.247e-06		-0.373	-8.421e-07	0.373	4.247e-06
-0.374	-8.462e-07	0.374	4.28e-06		-0.374	-8.462e-07	0.374	4.28e-06
-0.375	-8.493e-07	0.375	4.316e-06		-0.375	-8.493e-07	0.375	4.316e-06
-0.376	-8.507e-07	0.376	4.35e-06		-0.376	-8.507e-07	0.376	4.35e-06
-0.377	-8.517e-07	0.377	4.384e-06		-0.377	-8.517e-07	0.377	4.384e-06
-0.378	-8.526e-07	0.378	4.423e-06		-0.378	-8.526e-07	0.378	4.423e-06
-0.379	-8.562e-07	0.379	4.46e-06		-0.379	-8.562e-07	0.379	4.46e-06
-0.38	-8.58e-07	0.38	4.497e-06		-0.38	-8.58e-07	0.38	4.497e-06
-0.381	-8.593e-07	0.381	4.534e-06		-0.381	-8.593e-07	0.381	4.534e-06
-0.382	-8.606e-07	0.382	4.573e-06		-0.382	-8.606e-07	0.382	4.573e-06
-0.383	-8.624e-07	0.383	4.61e-06		-0.383	-8.624e-07	0.383	4.61e-06
-0.384	-8.653e-07	0.384	4.65e-06		-0.384	-8.653e-07	0.384	4.65e-06
-0.385	-8.655e-07	0.385	4.691e-06		-0.385	-8.655e-07	0.385	4.691e-06
-0.386	-8.681e-07	0.386	4.734e-06		-0.386	-8.681e-07	0.386	4.734e-06
-0.387	-8.705e-07	0.387	4.774e-06		-0.387	-8.705e-07	0.387	4.774e-06
-0.388	-8.716e-07	0.388	4.815e-06		-0.388	-8.716e-07	0.388	4.815e-06
-0.389	-8.73e-07	0.389	4.857e-06		-0.389	-8.73e-07	0.389	4.857e-06
-0.39	-8.743e-07	0.39	4.898e-06		-0.39	-8.743e-07	0.39	4.898e-06
-0.391	-8.762e-07	0.391	4.938e-06		-0.391	-8.762e-07	0.391	4.938e-06
-0.392	-8.77e-07	0.392	4.982e-06		-0.392	-8.77e-07	0.392	4.982e-06
-0.393	-8.784e-07	0.393	5.027e-06		-0.393	-8.784e-07	0.393	5.027e-06
-0.394	-8.795e-07	0.394	5.068e-06		-0.394	-8.795e-07	0.394	5.068e-06
-0.395	-8.831e-07	0.395	5.112e-06		-0.395	-8.831e-07	0.395	5.112e-06
-0.396	-8.82e-07	0.396	5.156e-06		-0.396	-8.82e-07	0.396	5.156e-06
-0.397	-8.838e-07	0.397	5.197e-06		-0.397	-8.838e-07	0.397	5.197e-06
-0.398	-8.859e-07	0.398	5.243e-06		-0.398	-8.859e-07	0.398	5.243e-06
-0.399	-8.867e-07	0.399	5.287e-06		-0.399	-8.867e-07	0.399	5.287e-06
-0.4	-8.873e-07	0.4	5.333e-06		-0.4	-8.873e-07	0.4	5.333e-06
-0.401	-8.891e-07	0.401	5.378e-06		-0.401	-8.891e-07	0.401	5.378e-06
-0.402	-8.916e-07	0.402	5.423e-06		-0.402	-8.916e-07	0.402	5.423e-06
-0.403	-8.927e-07	0.403	5.468e-06		-0.403	-8.927e-07	0.403	5.468e-06
-0.404	-8.945e-07	0.404	5.517e-06		-0.404	-8.945e-07	0.404	5.517e-06
-0.405	-8.948e-07	0.405	5.562e-06		-0.405	-8.948e-07	0.405	5.562e-06
-0.406	-8.966e-07	0.406	5.61e-06		-0.406	-8.966e-07	0.406	5.61e-06
-0.407	-8.976e-07	0.407	5.657e-06		-0.407	-8.976e-07	0.407	5.657e-06
-0.408	-9.004e-07	0.408	5.704e-06		-0.408	-9.004e-07	0.408	5.704e-06
-0.409	-9.01e-07	0.409	5.752e-06		-0.409	-9.01e-07	0.409	5.752e-06
-0.41	-9.046e-07	0.41	5.806e-06		-0.41	-9.046e-07	0.41	5.806e-06
-0.411	-9.056e-07	0.411	5.851e-06		-0.411	-9.056e-07	0.411	5.851e-06
-0.412	-9.061e-07	0.412	5.903e-06		-0.412	-9.061e-07	0.412	5.903e-06
-0.413	-9.081e-07	0.413	5.949e-06		-0.413	-9.081e-07	0.413	5.949e-06
-0.414	-9.085e-07	0.414	6.001e-06		-0.414	-9.085e-07	0.414	6.001e-06
-0.415	-9.082e-07	0.415	6.05e-06		-0.415	-9.082e-07	0.415	6.05e-06
-0.416	-9.111e-07	0.416	6.102e-06		-0.416	-9.111e-07	0.416	6.102e-06
-0.417	-9.118e-07	0.417	6.151e-06		-0.417	-9.118e-07	0.417	6.151e-06
-0.418	-9.138e-07	0.418	6.2e-06		-0.418	-9.138e-07	0.418	6.2e-06
-0.419	-9.141e-07	0.419	6.248e-06		-0.419	-9.141e-07	0.419	6.248e-06
-0.42	-9.162e-07	0.42	6.302e-06		-0.42	-9.162e-07	0.42	6.302e-06
-0.421	-9.166e-07	0.421	6.351e-06		-0.421	-9.166e-07	0.421	6.351e-06
-0.422	-9.184e-07	0.422	6.405e-06		-0.422	-9.184e-07	0.422	6.405e-06
-0.423	-9.198e-07	0.423	6.455e-06		-0.423	-9.198e-07	0.423	6.455e-06
-0.424	-9.21e-07	0.424	6.505e-06		-0.424	-9.21e-07	0.424	6.505e-06
-0.425	-9.217e-07	0.425	6.556e-06		-0.425	-9.217e-07	0.425	6.556e-06
-0.426	-9.25e-07	0.426	6.607e-06		-0.426	-9.25e-07	0.426	6.607e-06
-0.427	-9.24e-07	0.427	6.658e-06		-0.427	-9.24e-07	0.427	6.658e-06
-0.428	-9.274e-07	0.428	6.709e-06		-0.428	-9.274e-07	0.428	6.709e-06
-0.429	-9.273e-07	0.429	6.757e-06		-0.429	-9.273e-07	0.429	6.757e-06
-0.43	-9.28e-07	0.43	6.81e-06		-0.43	-9.28e-07	0.43	6.81e-06
-0.431	-9.29e-07	0.431	6.864e-06		-0.431	-9.29e-07	0.431	6.864e-06
-0.432	-9.312e-07	0.432	6.917e-06		-0.432	-9.312e-07	0.432	6.917e-06
-0.433	-9.342e-07	0.433	6.966e-06		-0.433	-9.342e-07	0.433	6.966e-06
-0.434	-9.343e-07	0.434	7.016e-06		-0.434	-9.343e-07	0.434	7.016e-06
-0.435	-9.357e-07	0.435	7.076e-06		-0.435	-9.357e-07	0.435	7.076e-06
-0.436	-9.368e-07	0.436	7.13e-06		-0.436	-9.368e-07	0.436	7.13e-06
-0.437	-9.387e-07	0.437	7.184e-06		-0.437	-9.387e-07	0.437	7.184e-06
-0.438	-9.391e-07	0.438	7.237e-06		-0.438	-9.391e-07	0.438	7.237e-06
-0.439	-9.392e-07	0.439	7.288e-06		-0.439	-9.392e-07	0.439	7.288e-06
-0.44	-9.419e-07	0.44	7.344e-06		-0.44	-9.419e-07	0.44	7.344e-06
-0.441	-9.434e-07	0.441	7.398e-06		-0.441	-9.434e-07	0.441	7.398e-06
-0.442	-9.435e-07	0.442	7.453e-06		-0.442	-9.435e-07	0.442	7.453e-06
-0.443	-9.446e-07	0.443	7.504e-06		-0.443	-9.446e-07	0.443	7.504e-06
-0.444	-9.452e-07	0.444	7.562e-06		-0.444	-9.452e-07	0.444	7.562e-06
-0.445	-9.464e-07	0.445	7.613e-06		-0.445	-9.464e-07	0.445	7.613e-06
-0.446	-9.497e-07	0.446	7.671e-06		-0.446	-9.497e-07	0.446	7.671e-06
-0.447	-9.492e-07	0.447	7.721e-06		-0.447	-9.492e-07	0.447	7.721e-06
-0.448	-9.503e-07	0.448	7.777e-06		-0.448	-9.503e-07	0.448	7.777e-06
-0.449	-9.522e-07	0.449	7.83e-06		-0.449	-9.522e-07	0.449	7.83e-06
-0.45	-9.534e-07	0.45	7.889e-06		-0.45	-9.534e-07	0.45	7.889e-06
-0.451	-9.539e-07	0.451	7.942e-06		-0.451	-9.539e-07	0.451	7.942e-06
-0.452	-9.554e-07	0.452	8.002e-06		-0.452	-9.554e-07	0.452	8.002e-06
-0.453	-9.561e-07	0.453	8.055e-06		-0.453	-9.561e-07	0.453	8.055e-06
-0.454	-9.566e-07	0.454	8.112e-06		-0.454	-9.566e-07	0.454	8.112e-06
-0.455	-9.575e-07	0.455	8.167e-06		-0.455	-9.575e-07	0.455	8.167e-06
-0.456	-9.598e-07	0.456	8.227e-06		-0.456	-9.598e-07	0.456	8.227e-06
-0.457	-9.611e-07	0.457	8.283e-06		-0.457	-9.611e-07	0.457	8.283e-06
-0.458	-9.619e-07	0.458	8.34e-06		-0.458	-9.619e-07	0.458	8.34e-06
-0.459	-9.622e-07	0.459	8.396e-06		-0.459	-9.622e-07	0.459	8.396e-06
-0.46	-9.65e-07	0.46	8.459e-06		-0.46	-9.65e-07	0.46	8.459e-06
-0.461	-9.67e-07	0.461	8.515e-06		-0.461	-9.67e-07	0.461	8.515e-06
-0.462	-9.658e-07	0.462	8.576e-06		-0.462	-9.658e-07	0.462	8.576e-06
-0.463	-9.665e-07	0.463	8.632e-06		-0.463	-9.665e-07	0.463	8.632e-06
-0.464	-9.7e-07	0.464	8.696e-06		-0.464	-9.7e-07	0.464	8.696e-06
-0.465	-9.696e-07	0.465	8.755e-06		-0.465	-9.696e-07	0.465	8.755e-06
-0.466	-9.702e-07	0.466	8.817e-06		-0.466	-9.702e-07	0.466	8.817e-06
-0.467	-9.724e-07	0.467	8.871e-06		-0.467	-9.724e-07	0.467	8.871e-06
-0.468	-9.738e-07	0.468	8.938e-06		-0.468	-9.738e-07	0.468	8.938e-06
-0.469	-9.752e-07	0.469	8.995e-06		-0.469	-9.752e-07	0.469	8.995e-06
-0.47	-9.759e-07	0.47	9.058e-06		-0.47	-9.759e-07	0.47	9.058e-06
-0.471	-9.762e-07	0.471	9.114e-06		-0.471	-9.762e-07	0.471	9.114e-06
-0.472	-9.783e-07	0.472	9.178e-06		-0.472	-9.783e-07	0.472	9.178e-06
-0.473	-9.801e-07	0.473	9.238e-06		-0.473	-9.801e-07	0.473	9.238e-06
-0.474	-9.801e-07	0.474	9.305e-06		-0.474	-9.801e-07	0.474	9.305e-06
-0.475	-9.821e-07	0.475	9.365e-06		-0.475	-9.821e-07	0.475	9.365e-06
-0.476	-9.818e-07	0.476	9.431e-06		-0.476	-9.818e-07	0.476	9.431e-06
-0.477	-9.835e-07	0.477	9.489e-06		-0.477	-9.835e-07	0.477	9.489e-06
-0.478	-9.858e-07	0.478	9.557e-06		-0.478	-9.858e-07	0.478	9.557e-06
-0.479	-9.849e-07	0.479	9.617e-06		-0.479	-9.849e-07	0.479	9.617e-06
-0.48	-9.853e-07	0.48	9.683e-06		-0.48	-9.853e-07	0.48	9.683e-06
-0.481	-9.877e-07	0.481	9.746e-06		-0.481	-9.877e-07	0.481	9.746e-06
-0.482	-9.891e-07	0.482	9.815e-06		-0.482	-9.891e-07	0.482	9.815e-06
-0.483	-9.893e-07	0.483	9.874e-06		-0.483	-9.893e-07	0.483	9.874e-06
-0.484	-9.921e-07	0.484	9.946e-06		-0.484	-9.921e-07	0.484	9.946e-06
-0.485	-9.921e-07	0.485	1.001e-05		-0.485	-9.921e-07	0.485	1.001e-05
-0.486	-9.932e-07	0.486	1.008e-05		-0.486	-9.932e-07	0.486	1.008e-05
-0.487	-9.936e-07	0.487	1.014e-05		-0.487	-9.936e-07	0.487	1.014e-05
-0.488	-9.945e-07	0.488	1.021e-05		-0.488	-9.945e-07	0.488	1.021e-05
-0.489	-9.956e-07	0.489	1.028e-05		-0.489	-9.956e-07	0.489	1.028e-05
-0.49	-9.987e-07	0.49	1.035e-05		-0.49	-9.987e-07	0.49	1.035e-05
-0.491	-9.986e-07	0.491	1.041e-05		-0.491	-9.986e-07	0.491	1.041e-05
-0.492	-1.001e-06	0.492	1.049e-05		-0.492	-1.001e-06	0.492	1.049e-05
-0.493	-1.002e-06	0.493	1.055e-05		-0.493	-1.002e-06	0.493	1.055e-05
-0.494	-1.002e-06	0.494	1.062e-05		-0.494	-1.002e-06	0.494	1.062e-05
-0.495	-1.002e-06	0.495	1.069e-05		-0.495	-1.002e-06	0.495	1.069e-05
-0.496	-1.003e-06	0.496	1.076e-05		-0.496	-1.003e-06	0.496	1.076e-05
-0.497	-1.005e-06	0.497	1.083e-05		-0.497	-1.005e-06	0.497	1.083e-05
-0.498	-1.007e-06	0.498	1.09e-05		-0.498	-1.007e-06	0.498	1.09e-05
-0.499	-1.007e-06	0.499	1.097e-05		-0.499	-1.007e-06	0.499	1.097e-05
-0.5	-1.007e-06	0.5	1.105e-05		-0.5	-1.007e-06	0.5	1.105e-05
-0.501	-1.008e-06	0.501	1.111e-05		-0.501	-1.008e-06	0.501	1.111e-05
-0.502	-1.01e-06	0.502	1.119e-05		-0.502	-1.01e-06	0.502	1.119e-05
-0.503	-1.011e-06	0.503	1.126e-05		-0.503	-1.011e-06	0.503	1.126e-05
-0.504	-1.012e-06	0.504	1.134e-05		-0.504	-1.012e-06	0.504	1.134e-05
-0.505	-1.012e-06	0.505	1.141e-05		-0.505	-1.012e-06	0.505	1.141e-05
-0.506	-1.015e-06	0.506	1.149e-05		-0.506	-1.015e-06	0.506	1.149e-05
-0.507	-1.015e-06	0.507	1.156e-05		-0.507	-1.015e-06	0.507	1.156e-05
-0.508	-1.017e-06	0.508	1.164e-05		-0.508	-1.017e-06	0.508	1.164e-05
-0.509	-1.016e-06	0.509	1.171e-05		-0.509	-1.016e-06	0.509	1.171e-05
-0.51	-1.019e-06	0.51	1.179e-05		-0.51	-1.019e-06	0.51	1.179e-05
-0.511	-1.021e-06	0.511	1.186e-05		-0.511	-1.021e-06	0.511	1.186e-05
-0.512	-1.021e-06	0.512	1.195e-05		-0.512	-1.021e-06	0.512	1.195e-05
-0.513	-1.021e-06	0.513	1.202e-05		-0.513	-1.021e-06	0.513	1.202e-05
-0.514	-1.024e-06	0.514	1.211e-05		-0.514	-1.024e-06	0.514	1.211e-05
-0.515	-1.024e-06	0.515	1.218e-05		-0.515	-1.024e-06	0.515	1.218e-05
-0.516	-1.027e-06	0.516	1.227e-05		-0.516	-1.027e-06	0.516	1.227e-05
-0.517	-1.025e-06	0.517	1.234e-05		-0.517	-1.025e-06	0.517	1.234e-05
-0.518	-1.028e-06	0.518	1.243e-05		-0.518	-1.028e-06	0.518	1.243e-05
-0.519	-1.029e-06	0.519	1.251e-05		-0.519	-1.029e-06	0.519	1.251e-05
-0.52	-1.029e-06	0.52	1.26e-05		-0.52	-1.029e-06	0.52	1.26e-05
-0.521	-1.031e-06	0.521	1.268e-05		-0.521	-1.031e-06	0.521	1.268e-05
-0.522	-1.032e-06	0.522	1.277e-05		-0.522	-1.032e-06	0.522	1.277e-05
-0.523	-1.035e-06	0.523	1.285e-05		-0.523	-1.035e-06	0.523	1.285e-05
-0.524	-1.035e-06	0.524	1.295e-05		-0.524	-1.035e-06	0.524	1.295e-05
-0.525	-1.034e-06	0.525	1.303e-05		-0.525	-1.034e-06	0.525	1.303e-05
-0.526	-1.037e-06	0.526	1.313e-05		-0.526	-1.037e-06	0.526	1.313e-05
-0.527	-1.038e-06	0.527	1.322e-05		-0.527	-1.038e-06	0.527	1.322e-05
-0.528	-1.038e-06	0.528	1.333e-05		-0.528	-1.038e-06	0.528	1.333e-05
-0.529	-1.039e-06	0.529	1.342e-05		-0.529	-1.039e-06	0.529	1.342e-05
-0.53	-1.041e-06	0.53	1.353e-05		-0.53	-1.041e-06	0.53	1.353e-05
-0.531	-1.041e-06	0.531	1.362e-05		-0.531	-1.041e-06	0.531	1.362e-05
-0.532	-1.042e-06	0.532	1.373e-05		-0.532	-1.042e-06	0.532	1.373e-05
-0.533	-1.044e-06	0.533	1.383e-05		-0.533	-1.044e-06	0.533	1.383e-05
-0.534	-1.043e-06	0.534	1.395e-05		-0.534	-1.043e-06	0.534	1.395e-05
-0.535	-1.045e-06	0.535	1.406e-05		-0.535	-1.045e-06	0.535	1.406e-05
-0.536	-1.047e-06	0.536	1.418e-05		-0.536	-1.047e-06	0.536	1.418e-05
-0.537	-1.048e-06	0.537	1.429e-05		-0.537	-1.048e-06	0.537	1.429e-05
-0.538	-1.049e-06	0.538	1.442e-05		-0.538	-1.049e-06	0.538	1.442e-05
-0.539	-1.05e-06	0.539	1.454e-05		-0.539	-1.05e-06	0.539	1.454e-05
-0.54	-1.053e-06	0.54	1.469e-05		-0.54	-1.053e-06	0.54	1.469e-05
-0.541	-1.053e-06	0.541	1.481e-05		-0.541	-1.053e-06	0.541	1.481e-05
-0.542	-1.053e-06	0.542	1.496e-05		-0.542	-1.053e-06	0.542	1.496e-05
-0.543	-1.054e-06	0.543	1.509e-05		-0.543	-1.054e-06	0.543	1.509e-05
-0.544	-1.055e-06	0.544	1.525e-05		-0.544	-1.055e-06	0.544	1.525e-05
-0.545	-1.056e-06	0.545	1.539e-05		-0.545	-1.056e-06	0.545	1.539e-05
-0.546	-1.058e-06	0.546	1.556e-05		-0.546	-1.058e-06	0.546	1.556e-05
-0.547	-1.059e-06	0.547	1.571e-05		-0.547	-1.059e-06	0.547	1.571e-05
-0.548	-1.061e-06	0.548	1.589e-05		-0.548	-1.061e-06	0.548	1.589e-05
-0.549	-1.061e-06	0.549	1.606e-05		-0.549	-1.061e-06	0.549	1.606e-05
-0.55	-1.063e-06	0.55	1.624e-05		-0.55	-1.063e-06	0.55	1.624e-05
-0.551	-1.064e-06	0.551	1.641e-05		-0.551	-1.064e-06	0.551	1.641e-05
-0.552	-1.065e-06	0.552	1.66e-05		-0.552	-1.065e-06	0.552	1.66e-05
-0.553	-1.065e-06	0.553	1.678e-05		-0.553	-1.065e-06	0.553	1.678e-05
-0.554	-1.066e-06	0.554	1.7e-05		-0.554	-1.066e-06	0.554	1.7e-05
-0.555	-1.067e-06	0.555	1.719e-05		-0.555	-1.067e-06	0.555	1.719e-05
-0.556	-1.069e-06	0.556	1.742e-05		-0.556	-1.069e-06	0.556	1.742e-05
-0.557	-1.07e-06	0.557	1.762e-05		-0.557	-1.07e-06	0.557	1.762e-05
-0.558	-1.072e-06	0.558	1.786e-05		-0.558	-1.072e-06	0.558	1.786e-05
-0.559	-1.071e-06	0.559	1.808e-05		-0.559	-1.071e-06	0.559	1.808e-05
-0.56	-1.074e-06	0.56	1.832e-05		-0.56	-1.074e-06	0.56	1.832e-05
-0.561	-1.073e-06	0.561	1.856e-05		-0.561	-1.073e-06	0.561	1.856e-05
-0.562	-1.074e-06	0.562	1.882e-05		-0.562	-1.074e-06	0.562	1.882e-05
-0.563	-1.077e-06	0.563	1.907e-05		-0.563	-1.077e-06	0.563	1.907e-05
-0.564	-1.079e-06	0.564	1.935e-05		-0.564	-1.079e-06	0.564	1.935e-05
-0.565	-1.079e-06	0.565	1.96e-05		-0.565	-1.079e-06	0.565	1.96e-05
-0.566	-1.079e-06	0.566	1.99e-05		-0.566	-1.079e-06	0.566	1.99e-05
-0.567	-1.08e-06	0.567	2.018e-05		-0.567	-1.08e-06	0.567	2.018e-05
-0.568	-1.083e-06	0.568	2.049e-05		-0.568	-1.083e-06	0.568	2.049e-05
-0.569	-1.084e-06	0.569	2.078e-05		-0.569	-1.084e-06	0.569	2.078e-05
-0.57	-1.085e-06	0.57	2.11e-05		-0.57	-1.085e-06	0.57	2.11e-05
-0.571	-1.086e-06	0.571	2.14e-05		-0.571	-1.086e-06	0.571	2.14e-05
-0.572	-1.087e-06	0.572	2.174e-05		-0.572	-1.087e-06	0.572	2.174e-05
-0.573	-1.089e-06	0.573	2.206e-05		-0.573	-1.089e-06	0.573	2.206e-05
-0.574	-1.089e-06	0.574	2.241e-05		-0.574	-1.089e-06	0.574	2.241e-05
-0.575	-1.091e-06	0.575	2.275e-05		-0.575	-1.091e-06	0.575	2.275e-05
-0.576	-1.091e-06	0.576	2.312e-05		-0.576	-1.091e-06	0.576	2.312e-05
-0.577	-1.093e-06	0.577	2.347e-05		-0.577	-1.093e-06	0.577	2.347e-05
-0.578	-1.094e-06	0.578	2.386e-05		-0.578	-1.094e-06	0.578	2.386e-05
-0.579	-1.094e-06	0.579	2.423e-05		-0.579	-1.094e-06	0.579	2.423e-05
-0.58	-1.096e-06	0.58	2.465e-05		-0.58	-1.096e-06	0.58	2.465e-05
-0.581	-1.097e-06	0.581	2.503e-05		-0.581	-1.097e-06	0.581	2.503e-05
-0.582	-1.098e-06	0.582	2.545e-05		-0.582	-1.098e-06	0.582	2.545e-05
-0.583	-1.099e-06	0.583	2.585e-05		-0.583	-1.099e-06	0.583	2.585e-05
-0.584	-1.098e-06	0.584	2.63e-05		-0.584	-1.098e-06	0.584	2.63e-05
-0.585	-1.101e-06	0.585	2.672e-05		-0.585	-1.101e-06	0.585	2.672e-05
-0.586	-1.102e-06	0.586	2.718e-05		-0.586	-1.102e-06	0.586	2.718e-05
-0.587	-1.103e-06	0.587	2.763e-05		-0.587	-1.103e-06	0.587	2.763e-05
-0.588	-1.103e-06	0.588	2.813e-05		-0.588	-1.103e-06	0.588	2.813e-05
-0.589	-1.106e-06	0.589	2.859e-05		-0.589	-1.106e-06	0.589	2.859e-05
-0.59	-1.107e-06	0.59	2.91e-05		-0.59	-1.107e-06	0.59	2.91e-05
-0.591	-1.109e-06	0.591	2.958e-05		-0.591	-1.109e-06	0.591	2.958e-05
-0.592	-1.11e-06	0.592	3.01e-05		-0.592	-1.11e-06	0.592	3.01e-05
-0.593	-1.11e-06	0.593	3.06e-05		-0.593	-1.11e-06	0.593	3.06e-05
-0.594	-1.112e-06	0.594	3.115e-05		-0.594	-1.112e-06	0.594	3.115e-05
-0.595	-1.114e-06	0.595	3.168e-05		-0.595	-1.114e-06	0.595	3.168e-05
-0.596	-1.114e-06	0.596	3.226e-05		-0.596	-1.114e-06	0.596	3.226e-05
-0.597	-1.115e-06	0.597	3.281e-05		-0.597	-1.115e-06	0.597	3.281e-05
-0.598	-1.117e-06	0.598	3.341e-05		-0.598	-1.117e-06	0.598	3.341e-05
-0.599	-1.118e-06	0.599	3.397e-05		-0.599	-1.118e-06	0.599	3.397e-05
-0.6	-1.12e-06	0.6	3.461e-05		-0.6	-1.12e-06	0.6	3.461e-05
-0.601	-1.12e-06	0.601	3.521e-05		-0.601	-1.12e-06	0.601	3.521e-05
-0.602	-1.12e-06	0.602	3.587e-05		-0.602	-1.12e-06	0.602	3.587e-05
-0.603	-1.122e-06	0.603	3.65e-05		-0.603	-1.122e-06	0.603	3.65e-05
-0.604	-1.122e-06	0.604	3.719e-05		-0.604	-1.122e-06	0.604	3.719e-05
-0.605	-1.123e-06	0.605	3.782e-05		-0.605	-1.123e-06	0.605	3.782e-05
-0.606	-1.127e-06	0.606	3.854e-05		-0.606	-1.127e-06	0.606	3.854e-05
-0.607	-1.127e-06	0.607	3.922e-05		-0.607	-1.127e-06	0.607	3.922e-05
-0.608	-1.129e-06	0.608	3.997e-05		-0.608	-1.129e-06	0.608	3.997e-05
-0.609	-1.129e-06	0.609	4.069e-05		-0.609	-1.129e-06	0.609	4.069e-05
-0.61	-1.13e-06	0.61	4.145e-05		-0.61	-1.13e-06	0.61	4.145e-05
-0.611	-1.132e-06	0.611	4.22e-05		-0.611	-1.132e-06	0.611	4.22e-05
-0.612	-1.132e-06	0.612	4.301e-05		-0.612	-1.132e-06	0.612	4.301e-05
-0.613	-1.134e-06	0.613	4.378e-05		-0.613	-1.134e-06	0.613	4.378e-05
-0.614	-1.136e-06	0.614	4.463e-05		-0.614	-1.136e-06	0.614	4.463e-05
-0.615	-1.139e-06	0.615	4.543e-05		-0.615	-1.139e-06	0.615	4.543e-05
-0.616	-1.138e-06	0.616	4.631e-05		-0.616	-1.138e-06	0.616	4.631e-05
-0.617	-1.141e-06	0.617	4.715e-05		-0.617	-1.141e-06	0.617	4.715e-05
-0.618	-1.141e-06	0.618	4.804e-05		-0.618	-1.141e-06	0.618	4.804e-05
-0.619	-1.142e-06	0.619	4.891e-05		-0.619	-1.142e-06	0.619	4.891e-05
-0.62	-1.143e-06	0.62	4.985e-05		-0.62	-1.143e-06	0.62	4.985e-05
-0.621	-1.144e-06	0.621	5.075e-05		-0.621	-1.144e-06	0.621	5.075e-05
-0.622	-1.146e-06	0.622	5.174e-05		-0.622	-1.146e-06	0.622	5.174e-05
-0.623	-1.147e-06	0.623	5.269e-05		-0.623	-1.147e-06	0.623	5.269e-05
-0.624	-1.148e-06	0.624	5.371e-05		-0.624	-1.148e-06	0.624	5.371e-05
-0.625	-1.15e-06	0.625	5.47e-05		-0.625	-1.15e-06	0.625	5.47e-05
-0.626	-1.152e-06	0.626	5.576e-05		-0.626	-1.152e-06	0.626	5.576e-05
-0.627	-1.153e-06	0.627	5.68e-05		-0.627	-1.153e-06	0.627	5.68e-05
-0.628	-1.153e-06	0.628	5.789e-05		-0.628	-1.153e-06	0.628	5.789e-05
-0.629	-1.155e-06	0.629	5.895e-05		-0.629	-1.155e-06	0.629	5.895e-05
-0.63	-1.157e-06	0.63	6.011e-05		-0.63	-1.157e-06	0.63	6.011e-05
-0.631	-1.159e-06	0.631	6.122e-05		-0.631	-1.159e-06	0.631	6.122e-05
-0.632	-1.158e-06	0.632	6.239e-05		-0.632	-1.158e-06	0.632	6.239e-05
-0.633	-1.162e-06	0.633	6.353e-05		-0.633	-1.162e-06	0.633	6.353e-05
-0.634	-1.161e-06	0.634	6.475e-05		-0.634	-1.161e-06	0.634	6.475e-05
-0.635	-1.165e-06	0.635	6.595e-05		-0.635	-1.165e-06	0.635	6.595e-05
-0.636	-1.165e-06	0.636	6.722e-05		-0.636	-1.165e-06	0.636	6.722e-05
-0.637	-1.166e-06	0.637	6.844e-05		-0.637	-1.166e-06	0.637	6.844e-05
-0.638	-1.169e-06	0.638	6.977e-05		-0.638	-1.169e-06	0.638	6.977e-05
-0.639	-1.169e-06	0.639	7.105e-05		-0.639	-1.169e-06	0.639	7.105e-05
-0.64	-1.172e-06	0.64	7.242e-05		-0.64	-1.172e-06	0.64	7.242e-05
-0.641	-1.172e-06	0.641	7.374e-05		-0.641	-1.172e-06	0.641	7.374e-05
-0.642	-1.173e-06	0.642	7.514e-05		-0.642	-1.173e-06	0.642	7.514e-05
-0.643	-1.176e-06	0.643	7.65e-05		-0.643	-1.176e-06	0.643	7.65e-05
-0.644	-1.176e-06	0.644	7.795e-05		-0.644	-1.176e-06	0.644	7.795e-05
-0.645	-1.178e-06	0.645	7.934e-05		-0.645	-1.178e-06	0.645	7.934e-05
-0.646	-1.18e-06	0.646	8.083e-05		-0.646	-1.18e-06	0.646	8.083e-05
-0.647	-1.181e-06	0.647	8.226e-05		-0.647	-1.181e-06	0.647	8.226e-05
-0.648	-1.184e-06	0.648	8.379e-05		-0.648	-1.184e-06	0.648	8.379e-05
-0.649	-1.185e-06	0.649	8.527e-05		-0.649	-1.185e-06	0.649	8.527e-05
-0.65	-1.186e-06	0.65	8.683e-05		-0.65	-1.186e-06	0.65	8.683e-05
-0.651	-1.187e-06	0.651	8.834e-05		-0.651	-1.187e-06	0.651	8.834e-05
-0.652	-1.19e-06	0.652	8.994e-05		-0.652	-1.19e-06	0.652	8.994e-05
-0.653	-1.192e-06	0.653	9.15e-05		-0.653	-1.192e-06	0.653	9.15e-05
-0.654	-1.192e-06	0.654	9.314e-05		-0.654	-1.192e-06	0.654	9.314e-05
-0.655	-1.194e-06	0.655	9.471e-05		-0.655	-1.194e-06	0.655	9.471e-05
-0.656	-1.195e-06	0.656	9.638e-05		-0.656	-1.195e-06	0.656	9.638e-05
-0.657	-1.199e-06	0.657	9.8e-05		-0.657	-1.199e-06	0.657	9.8e-05
-0.658	-1.198e-06	0.658	9.972e-05		-0.658	-1.198e-06	0.658	9.972e-05
-0.659	-1.2e-06	0.659	0.0001014		-0.659	-1.2e-06	0.659	0.0001014
-0.66	-1.202e-06	0.66	0.0001032		-0.66	-1.202e-06	0.66	0.0001032
-0.661	-1.203e-06	0.661	0.0001049		-0.661	-1.203e-06	0.661	0.0001049
-0.662	-1.206e-06	0.662	0.0001067		-0.662	-1.206e-06	0.662	0.0001067
-0.663	-1.207e-06	0.663	0.0001084		-0.663	-1.207e-06	0.663	0.0001084
-0.664	-1.207e-06	0.664	0.0001103		-0.664	-1.207e-06	0.664	0.0001103
-0.665	-1.21e-06	0.665	0.0001121		-0.665	-1.21e-06	0.665	0.0001121
-0.666	-1.211e-06	0.666	0.000114		-0.666	-1.211e-06	0.666	0.000114
-0.667	-1.212e-06	0.667	0.0001159		-0.667	-1.212e-06	0.667	0.0001159
-0.668	-1.215e-06	0.668	0.0001178		-0.668	-1.215e-06	0.668	0.0001178
-0.669	-1.216e-06	0.669	0.0001198		-0.669	-1.216e-06	0.669	0.0001198
-0.67	-1.218e-06	0.67	0.0001218		-0.67	-1.218e-06	0.67	0.0001218
-0.671	-1.22e-06	0.671	0.0001238		-0.671	-1.22e-06	0.671	0.0001238
-0.672	-1.223e-06	0.672	0.0001258		-0.672	-1.223e-06	0.672	0.0001258
-0.673	-1.223e-06	0.673	0.0001279		-0.673	-1.223e-06	0.673	0.0001279
-0.674	-1.224e-06	0.674	0.00013		-0.674	-1.224e-06	0.674	0.00013
-0.675	-1.227e-06	0.675	0.0001321		-0.675	-1.227e-06	0.675	0.0001321
-0.676	-1.228e-06	0.676	0.0001343		-0.676	-1.228e-06	0.676	0.0001343
-0.677	-1.23e-06	0.677	0.0001365		-0.677	-1.23e-06	0.677	0.0001365
-0.678	-1.232e-06	0.678	0.0001387		-0.678	-1.232e-06	0.678	0.0001387
-0.679	-1.233e-06	0.679	0.000141		-0.679	-1.233e-06	0.679	0.000141
-0.68	-1.235e-06	0.68	0.0001433		-0.68	-1.235e-06	0.68	0.0001433
-0.681	-1.236e-06	0.681	0.0001455		-0.681	-1.236e-06	0.681	0.0001455
-0.682	-1.239e-06	0.682	0.0001479		-0.682	-1.239e-06	0.682	0.0001479
-0.683	-1.24e-06	0.683	0.0001502		-0.683	-1.24e-06	0.683	0.0001502
-0.684	-1.242e-06	0.684	0.0001526		-0.684	-1.242e-06	0.684	0.0001526
-0.685	-1.245e-06	0.685	0.000155		-0.685	-1.245e-06	0.685	0.000155
-0.686	-1.246e-06	0.686	0.0001575		-0.686	-1.246e-06	0.686	0.0001575
-0.687	-1.247e-06	0.687	0.0001599		-0.687	-1.247e-06	0.687	0.0001599
-0.688	-1.249e-06	0.688	0.0001625		-0.688	-1.249e-06	0.688	0.0001625
-0.689	-1.251e-06	0.689	0.0001649		-0.689	-1.251e-06	0.689	0.0001649
-0.69	-1.254e-06	0.69	0.0001674		-0.69	-1.254e-06	0.69	0.0001674
-0.691	-1.255e-06	0.691	0.0001699		-0.691	-1.255e-06	0.691	0.0001699
-0.692	-1.257e-06	0.692	0.0001725		-0.692	-1.257e-06	0.692	0.0001725
-0.693	-1.259e-06	0.693	0.000175		-0.693	-1.259e-06	0.693	0.000175
-0.694	-1.261e-06	0.694	0.0001777		-0.694	-1.261e-06	0.694	0.0001777
-0.695	-1.263e-06	0.695	0.0001802		-0.695	-1.263e-06	0.695	0.0001802
-0.696	-1.265e-06	0.696	0.0001829		-0.696	-1.265e-06	0.696	0.0001829
-0.697	-1.266e-06	0.697	0.0001855		-0.697	-1.266e-06	0.697	0.0001855
-0.698	-1.268e-06	0.698	0.0001881		-0.698	-1.268e-06	0.698	0.0001881
-0.699	-1.271e-06	0.699	0.0001907		-0.699	-1.271e-06	0.699	0.0001907
-0.7	-1.271e-06	0.7	0.0001934		-0.7	-1.271e-06	0.7	0.0001934
-0.701	-1.273e-06	0.701	0.0001961		-0.701	-1.273e-06	0.701	0.0001961
-0.702	-1.276e-06	0.702	0.0001988		-0.702	-1.276e-06	0.702	0.0001988
-0.703	-1.278e-06	0.703	0.0002014		-0.703	-1.278e-06	0.703	0.0002014
-0.704	-1.279e-06	0.704	0.0002041		-0.704	-1.279e-06	0.704	0.0002041
-0.705	-1.281e-06	0.705	0.0002068		-0.705	-1.281e-06	0.705	0.0002068
-0.706	-1.283e-06	0.706	0.0002095		-0.706	-1.283e-06	0.706	0.0002095
-0.707	-1.285e-06	0.707	0.0002122		-0.707	-1.285e-06	0.707	0.0002122
-0.708	-1.289e-06	0.708	0.0002149		-0.708	-1.289e-06	0.708	0.0002149
-0.709	-1.289e-06	0.709	0.0002176		-0.709	-1.289e-06	0.709	0.0002176
-0.71	-1.291e-06	0.71	0.0002204		-0.71	-1.291e-06	0.71	0.0002204
-0.711	-1.293e-06	0.711	0.0002231		-0.711	-1.293e-06	0.711	0.0002231
-0.712	-1.297e-06	0.712	0.0002259		-0.712	-1.297e-06	0.712	0.0002259
-0.713	-1.299e-06	0.713	0.0002286		-0.713	-1.299e-06	0.713	0.0002286
-0.714	-1.3e-06	0.714	0.0002314		-0.714	-1.3e-06	0.714	0.0002314
-0.715	-1.303e-06	0.715	0.0002341		-0.715	-1.303e-06	0.715	0.0002341
-0.716	-1.304e-06	0.716	0.0002368		-0.716	-1.304e-06	0.716	0.0002368
-0.717	-1.308e-06	0.717	0.0002394		-0.717	-1.308e-06	0.717	0.0002394
-0.718	-1.308e-06	0.718	0.0002421		-0.718	-1.308e-06	0.718	0.0002421
-0.719	-1.311e-06	0.719	0.0002448		-0.719	-1.311e-06	0.719	0.0002448
-0.72	-1.314e-06	0.72	0.0002476		-0.72	-1.314e-06	0.72	0.0002476
-0.721	-1.316e-06	0.721	0.0002503		-0.721	-1.316e-06	0.721	0.0002503
-0.722	-1.32e-06	0.722	0.0002531		-0.722	-1.32e-06	0.722	0.0002531
-0.723	-1.32e-06	0.723	0.0002558		-0.723	-1.32e-06	0.723	0.0002558
-0.724	-1.323e-06	0.724	0.0002586		-0.724	-1.323e-06	0.724	0.0002586
-0.725	-1.323e-06	0.725	0.0002613		-0.725	-1.323e-06	0.725	0.0002613
-0.726	-1.328e-06	0.726	0.0002641		-0.726	-1.328e-06	0.726	0.0002641
-0.727	-1.329e-06	0.727	0.0002668		-0.727	-1.329e-06	0.727	0.0002668
-0.728	-1.331e-06	0.728	0.0002696		-0.728	-1.331e-06	0.728	0.0002696
-0.729	-1.333e-06	0.729	0.0002723		-0.729	-1.333e-06	0.729	0.0002723
-0.73	-1.336e-06	0.73	0.0002751		-0.73	-1.336e-06	0.73	0.0002751
-0.731	-1.34e-06	0.731	0.0002778		-0.731	-1.34e-06	0.731	0.0002778
-0.732	-1.341e-06	0.732	0.0002805		-0.732	-1.341e-06	0.732	0.0002805
-0.733	-1.344e-06	0.733	0.0002831		-0.733	-1.344e-06	0.733	0.0002831
-0.734	-1.349e-06	0.734	0.0002858		-0.734	-1.349e-06	0.734	0.0002858
-0.735	-1.349e-06	0.735	0.0002885		-0.735	-1.349e-06	0.735	0.0002885
-0.736	-1.351e-06	0.736	0.0002912		-0.736	-1.351e-06	0.736	0.0002912
-0.737	-1.354e-06	0.737	0.0002939		-0.737	-1.354e-06	0.737	0.0002939
-0.738	-1.357e-06	0.738	0.0002966		-0.738	-1.357e-06	0.738	0.0002966
-0.739	-1.357e-06	0.739	0.0002992		-0.739	-1.357e-06	0.739	0.0002992
-0.74	-1.361e-06	0.74	0.0003019		-0.74	-1.361e-06	0.74	0.0003019
-0.741	-1.363e-06	0.741	0.0003045		-0.741	-1.363e-06	0.741	0.0003045
-0.742	-1.366e-06	0.742	0.0003073		-0.742	-1.366e-06	0.742	0.0003073
-0.743	-1.369e-06	0.743	0.0003099		-0.743	-1.369e-06	0.743	0.0003099
-0.744	-1.371e-06	0.744	0.0003126		-0.744	-1.371e-06	0.744	0.0003126
-0.745	-1.374e-06	0.745	0.0003152		-0.745	-1.374e-06	0.745	0.0003152
-0.746	-1.376e-06	0.746	0.0003179		-0.746	-1.376e-06	0.746	0.0003179
-0.747	-1.379e-06	0.747	0.0003205		-0.747	-1.379e-06	0.747	0.0003205
-0.748	-1.382e-06	0.748	0.0003232		-0.748	-1.382e-06	0.748	0.0003232
-0.749	-1.383e-06	0.749	0.0003258		-0.749	-1.383e-06	0.749	0.0003258
-0.75	-1.388e-06	0.75	0.0003285		-0.75	-1.388e-06	0.75	0.0003285
-0.751	-1.39e-06	0.751	0.0003311		-0.751	-1.39e-06	0.751	0.0003311
-0.752	-1.394e-06	0.752	0.0003338		-0.752	-1.394e-06	0.752	0.0003338
-0.753	-1.397e-06	0.753	0.0003364		-0.753	-1.397e-06	0.753	0.0003364
-0.754	-1.4e-06	0.754	0.0003391		-0.754	-1.4e-06	0.754	0.0003391
-0.755	-1.401e-06	0.755	0.0003417		-0.755	-1.401e-06	0.755	0.0003417
-0.756	-1.406e-06	0.756	0.0003444		-0.756	-1.406e-06	0.756	0.0003444
-0.757	-1.407e-06	0.757	0.000347		-0.757	-1.407e-06	0.757	0.000347
-0.758	-1.412e-06	0.758	0.0003497		-0.758	-1.412e-06	0.758	0.0003497
-0.759	-1.414e-06	0.759	0.0003523		-0.759	-1.414e-06	0.759	0.0003523
-0.76	-1.418e-06	0.76	0.0003549		-0.76	-1.418e-06	0.76	0.0003549
-0.761	-1.421e-06	0.761	0.0003575		-0.761	-1.421e-06	0.761	0.0003575
-0.762	-1.424e-06	0.762	0.0003602		-0.762	-1.424e-06	0.762	0.0003602
-0.763	-1.426e-06	0.763	0.0003628		-0.763	-1.426e-06	0.763	0.0003628
-0.764	-1.43e-06	0.764	0.0003655		-0.764	-1.43e-06	0.764	0.0003655
-0.765	-1.434e-06	0.765	0.0003681		-0.765	-1.434e-06	0.765	0.0003681
-0.766	-1.438e-06	0.766	0.0003707		-0.766	-1.438e-06	0.766	0.0003707
-0.767	-1.44e-06	0.767	0.0003733		-0.767	-1.44e-06	0.767	0.0003733
-0.768	-1.446e-06	0.768	0.0003759		-0.768	-1.446e-06	0.768	0.0003759
-0.769	-1.449e-06	0.769	0.0003785		-0.769	-1.449e-06	0.769	0.0003785
-0.77	-1.453e-06	0.77	0.0003811		-0.77	-1.453e-06	0.77	0.0003811
-0.771	-1.455e-06	0.771	0.0003836		-0.771	-1.455e-06	0.771	0.0003836
-0.772	-1.458e-06	0.772	0.0003861		-0.772	-1.458e-06	0.772	0.0003861
-0.773	-1.462e-06	0.773	0.0003885		-0.773	-1.462e-06	0.773	0.0003885
-0.774	-1.467e-06	0.774	0.000391		-0.774	-1.467e-06	0.774	0.000391
-0.775	-1.469e-06	0.775	0.0003934		-0.775	-1.469e-06	0.775	0.0003934
-0.776	-1.473e-06	0.776	0.0003959		-0.776	-1.473e-06	0.776	0.0003959
-0.777	-1.478e-06	0.777	0.0003982		-0.777	-1.478e-06	0.777	0.0003982
-0.778	-1.48e-06	0.778	0.0004006		-0.778	-1.48e-06	0.778	0.0004006
-0.779	-1.485e-06	0.779	0.0004029		-0.779	-1.485e-06	0.779	0.0004029
-0.78	-1.488e-06	0.78	0.0004052		-0.78	-1.488e-06	0.78	0.0004052
-0.781	-1.491e-06	0.781	0.0004075		-0.781	-1.491e-06	0.781	0.0004075
-0.782	-1.496e-06	0.782	0.0004098		-0.782	-1.496e-06	0.782	0.0004098
-0.783	-1.5e-06	0.783	0.000412		-0.783	-1.5e-06	0.783	0.000412
-0.784	-1.505e-06	0.784	0.0004142		-0.784	-1.505e-06	0.784	0.0004142
-0.785	-1.509e-06	0.785	0.0004164		-0.785	-1.509e-06	0.785	0.0004164
-0.786	-1.514e-06	0.786	0.0004186		-0.786	-1.514e-06	0.786	0.0004186
-0.787	-1.518e-06	0.787	0.0004207		-0.787	-1.518e-06	0.787	0.0004207
-0.788	-1.523e-06	0.788	0.0004228		-0.788	-1.523e-06	0.788	0.0004228
-0.789	-1.526e-06	0.789	0.0004249		-0.789	-1.526e-06	0.789	0.0004249
-0.79	-1.531e-06	0.79	0.000427		-0.79	-1.531e-06	0.79	0.000427
-0.791	-1.535e-06	0.791	0.000429		-0.791	-1.535e-06	0.791	0.000429
-0.792	-1.541e-06	0.792	0.000431		-0.792	-1.541e-06	0.792	0.000431
-0.793	-1.546e-06	0.793	0.0004329		-0.793	-1.546e-06	0.793	0.0004329
-0.794	-1.551e-06	0.794	0.0004349		-0.794	-1.551e-06	0.794	0.0004349
-0.795	-1.555e-06	0.795	0.0004368		-0.795	-1.555e-06	0.795	0.0004368
-0.796	-1.56e-06	0.796	0.0004387		-0.796	-1.56e-06	0.796	0.0004387
-0.797	-1.564e-06	0.797	0.0004405		-0.797	-1.564e-06	0.797	0.0004405
-0.798	-1.569e-06	0.798	0.0004424		-0.798	-1.569e-06	0.798	0.0004424
-0.799	-1.573e-06	0.799	0.0004442		-0.799	-1.573e-06	0.799	0.0004442
-0.8	-1.58e-06	0.8	0.000446		-0.8	-1.58e-06	0.8	0.000446
-0.801	-1.586e-06	0.801	0.0004477		-0.801	-1.586e-06	0.801	0.0004477
-0.802	-1.591e-06	0.802	0.0004495		-0.802	-1.591e-06	0.802	0.0004495
-0.803	-1.596e-06	0.803	0.0004511		-0.803	-1.596e-06	0.803	0.0004511
-0.804	-1.602e-06	0.804	0.0004528		-0.804	-1.602e-06	0.804	0.0004528
-0.805	-1.608e-06	0.805	0.0004544		-0.805	-1.608e-06	0.805	0.0004544
-0.806	-1.613e-06	0.806	0.000456		-0.806	-1.613e-06	0.806	0.000456
-0.807	-1.618e-06	0.807	0.0004576		-0.807	-1.618e-06	0.807	0.0004576
-0.808	-1.623e-06	0.808	0.0004592		-0.808	-1.623e-06	0.808	0.0004592
-0.809	-1.63e-06	0.809	0.0004607		-0.809	-1.63e-06	0.809	0.0004607
-0.81	-1.634e-06	0.81	0.0004622		-0.81	-1.634e-06	0.81	0.0004622
-0.811	-1.641e-06	0.811	0.0004636		-0.811	-1.641e-06	0.811	0.0004636
-0.812	-1.647e-06	0.812	0.0004651		-0.812	-1.647e-06	0.812	0.0004651
-0.813	-1.652e-06	0.813	0.0004665		-0.813	-1.652e-06	0.813	0.0004665
-0.814	-1.66e-06	0.814	0.0004679		-0.814	-1.66e-06	0.814	0.0004679
-0.815	-1.665e-06	0.815	0.0004692		-0.815	-1.665e-06	0.815	0.0004692
-0.816	-1.673e-06	0.816	0.0004706		-0.816	-1.673e-06	0.816	0.0004706
-0.817	-1.678e-06	0.817	0.0004718		-0.817	-1.678e-06	0.817	0.0004718
-0.818	-1.686e-06	0.818	0.0004731		-0.818	-1.686e-06	0.818	0.0004731
-0.819	-1.694e-06	0.819	0.0004743		-0.819	-1.694e-06	0.819	0.0004743
-0.82	-1.704e-06	0.82	0.0004756		-0.82	-1.704e-06	0.82	0.0004756
-0.821	-1.708e-06	0.821	0.0004767		-0.821	-1.708e-06	0.821	0.0004767
-0.822	-1.715e-06	0.822	0.0004779		-0.822	-1.715e-06	0.822	0.0004779
-0.823	-1.723e-06	0.823	0.000479		-0.823	-1.723e-06	0.823	0.000479
-0.824	-1.733e-06	0.824	0.0004801		-0.824	-1.733e-06	0.824	0.0004801
-0.825	-1.738e-06	0.825	0.0004811		-0.825	-1.738e-06	0.825	0.0004811
-0.826	-1.746e-06	0.826	0.0004821		-0.826	-1.746e-06	0.826	0.0004821
-0.827	-1.754e-06	0.827	0.000483		-0.827	-1.754e-06	0.827	0.000483
-0.828	-1.761e-06	0.828	0.0004839		-0.828	-1.761e-06	0.828	0.0004839
-0.829	-1.769e-06	0.829	0.0004847		-0.829	-1.769e-06	0.829	0.0004847
-0.83	-1.778e-06	0.83	0.0004855		-0.83	-1.778e-06	0.83	0.0004855
-0.831	-1.785e-06	0.831	0.0004863		-0.831	-1.785e-06	0.831	0.0004863
-0.832	-1.795e-06	0.832	0.000487		-0.832	-1.795e-06	0.832	0.000487
-0.833	-1.805e-06	0.833	0.0004877		-0.833	-1.805e-06	0.833	0.0004877
-0.834	-1.815e-06	0.834	0.0004884		-0.834	-1.815e-06	0.834	0.0004884
-0.835	-1.822e-06	0.835	0.0004889		-0.835	-1.822e-06	0.835	0.0004889
-0.836	-1.832e-06	0.836	0.0004895		-0.836	-1.832e-06	0.836	0.0004895
-0.837	-1.841e-06	0.837	0.0004901		-0.837	-1.841e-06	0.837	0.0004901
-0.838	-1.851e-06	0.838	0.0004906		-0.838	-1.851e-06	0.838	0.0004906
-0.839	-1.859e-06	0.839	0.000491		-0.839	-1.859e-06	0.839	0.000491
-0.84	-1.871e-06	0.84	0.0004915		-0.84	-1.871e-06	0.84	0.0004915
-0.841	-1.879e-06	0.841	0.0004918		-0.841	-1.879e-06	0.841	0.0004918
-0.842	-1.892e-06	0.842	0.0004922		-0.842	-1.892e-06	0.842	0.0004922
-0.843	-1.9e-06	0.843	0.0004925		-0.843	-1.9e-06	0.843	0.0004925
-0.844	-1.913e-06	0.844	0.0004928		-0.844	-1.913e-06	0.844	0.0004928
-0.845	-1.921e-06	0.845	0.000493		-0.845	-1.921e-06	0.845	0.000493
-0.846	-1.935e-06	0.846	0.0004932		-0.846	-1.935e-06	0.846	0.0004932
-0.847	-1.945e-06	0.847	0.0004934		-0.847	-1.945e-06	0.847	0.0004934
-0.848	-1.957e-06	0.848	0.0004936		-0.848	-1.957e-06	0.848	0.0004936
-0.849	-1.969e-06	0.849	0.0004937		-0.849	-1.969e-06	0.849	0.0004937
-0.85	-1.98e-06	0.85	0.0004938		-0.85	-1.98e-06	0.85	0.0004938
-0.851	-1.993e-06	0.851	0.0004939		-0.851	-1.993e-06	0.851	0.0004939
-0.852	-2.006e-06	0.852	0.000494		-0.852	-2.006e-06	0.852	0.000494
-0.853	-2.018e-06	0.853	0.000494		-0.853	-2.018e-06	0.853	0.000494
-0.854	-2.032e-06	0.854	0.0004941		-0.854	-2.032e-06	0.854	0.0004941
-0.855	-2.045e-06	0.855	0.000494		-0.855	-2.045e-06	0.855	0.000494
-0.856	-2.059e-06	0.856	0.000494		-0.856	-2.059e-06	0.856	0.000494
-0.857	-2.072e-06	0.857	0.000494		-0.857	-2.072e-06	0.857	0.000494
-0.858	-2.088e-06	0.858	0.000494		-0.858	-2.088e-06	0.858	0.000494
-0.859	-2.102e-06	0.859	0.0004939		-0.859	-2.102e-06	0.859	0.0004939
-0.86	-2.117e-06	0.86	0.0004938		-0.86	-2.117e-06	0.86	0.0004938
-0.861	-2.131e-06	0.861	0.0004937		-0.861	-2.131e-06	0.861	0.0004937
-0.862	-2.146e-06	0.862	0.0004936		-0.862	-2.146e-06	0.862	0.0004936
-0.863	-2.16e-06	0.863	0.0004934		-0.863	-2.16e-06	0.863	0.0004934
-0.864	-2.176e-06	0.864	0.0004932		-0.864	-2.176e-06	0.864	0.0004932
-0.865	-2.191e-06	0.865	0.000493		-0.865	-2.191e-06	0.865	0.000493
-0.866	-2.208e-06	0.866	0.0004928		-0.866	-2.208e-06	0.866	0.0004928
-0.867	-2.222e-06	0.867	0.0004925		-0.867	-2.222e-06	0.867	0.0004925
-0.868	-2.239e-06	0.868	0.0004922		-0.868	-2.239e-06	0.868	0.0004922
-0.869	-2.255e-06	0.869	0.0004919		-0.869	-2.255e-06	0.869	0.0004919
-0.87	-2.276e-06	0.87	0.0004916		-0.87	-2.276e-06	0.87	0.0004916
-0.871	-2.29e-06	0.871	0.0004913		-0.871	-2.29e-06	0.871	0.0004913
-0.872	-2.309e-06	0.872	0.0004909		-0.872	-2.309e-06	0.872	0.0004909
-0.873	-2.326e-06	0.873	0.0004905		-0.873	-2.326e-06	0.873	0.0004905
-0.874	-2.345e-06	0.874	0.0004901		-0.874	-2.345e-06	0.874	0.0004901
-0.875	-2.361e-06	0.875	0.0004897		-0.875	-2.361e-06	0.875	0.0004897
-0.876	-2.383e-06	0.876	0.0004893		-0.876	-2.383e-06	0.876	0.0004893
-0.877	-2.399e-06	0.877	0.0004888		-0.877	-2.399e-06	0.877	0.0004888
-0.878	-2.419e-06	0.878	0.0004884		-0.878	-2.419e-06	0.878	0.0004884
-0.879	-2.435e-06	0.879	0.0004879		-0.879	-2.435e-06	0.879	0.0004879
-0.88	-2.455e-06	0.88	0.0004875		-0.88	-2.455e-06	0.88	0.0004875
-0.881	-2.474e-06	0.881	0.000487		-0.881	-2.474e-06	0.881	0.000487
-0.882	-2.493e-06	0.882	0.0004866		-0.882	-2.493e-06	0.882	0.0004866
-0.883	-2.515e-06	0.883	0.0004862		-0.883	-2.515e-06	0.883	0.0004862
-0.884	-2.534e-06	0.884	0.0004857		-0.884	-2.534e-06	0.884	0.0004857
-0.885	-2.553e-06	0.885	0.0004853		-0.885	-2.553e-06	0.885	0.0004853
-0.886	-2.573e-06	0.886	0.0004848		-0.886	-2.573e-06	0.886	0.0004848
-0.887	-2.591e-06	0.887	0.0004844		-0.887	-2.591e-06	0.887	0.0004844
-0.888	-2.614e-06	0.888	0.000484		-0.888	-2.614e-06	0.888	0.000484
-0.889	-2.633e-06	0.889	0.0004835		-0.889	-2.633e-06	0.889	0.0004835
-0.89	-2.655e-06	0.89	0.0004831		-0.89	-2.655e-06	0.89	0.0004831
-0.891	-2.675e-06	0.891	0.0004827		-0.891	-2.675e-06	0.891	0.0004827
-0.892	-2.696e-06	0.892	0.0004823		-0.892	-2.696e-06	0.892	0.0004823
-0.893	-2.715e-06	0.893	0.0004819		-0.893	-2.715e-06	0.893	0.0004819
-0.894	-2.74e-06	0.894	0.0004815		-0.894	-2.74e-06	0.894	0.0004815
-0.895	-2.76e-06	0.895	0.0004811		-0.895	-2.76e-06	0.895	0.0004811
-0.896	-2.786e-06	0.896	0.0004807		-0.896	-2.786e-06	0.896	0.0004807
-0.897	-2.809e-06	0.897	0.0004803		-0.897	-2.809e-06	0.897	0.0004803
-0.898	-2.833e-06	0.898	0.0004799		-0.898	-2.833e-06	0.898	0.0004799
-0.899	-2.856e-06	0.899	0.0004795		-0.899	-2.856e-06	0.899	0.0004795
-0.9	-2.883e-06	0.9	0.0004791		-0.9	-2.883e-06	0.9	0.0004791
-0.901	-2.906e-06	0.901	0.0004786		-0.901	-2.906e-06	0.901	0.0004786
-0.902	-2.932e-06	0.902	0.0004782		-0.902	-2.932e-06	0.902	0.0004782
-0.903	-2.957e-06	0.903	0.0004777		-0.903	-2.957e-06	0.903	0.0004777
-0.904	-2.985e-06	0.904	0.0004773		-0.904	-2.985e-06	0.904	0.0004773
-0.905	-3.011e-06	0.905	0.0004767		-0.905	-3.011e-06	0.905	0.0004767
-0.906	-3.04e-06	0.906	0.0004762		-0.906	-3.04e-06	0.906	0.0004762
-0.907	-3.072e-06	0.907	0.0004756		-0.907	-3.072e-06	0.907	0.0004756
-0.908	-3.101e-06	0.908	0.000475		-0.908	-3.101e-06	0.908	0.000475
-0.909	-3.128e-06	0.909	0.0004743		-0.909	-3.128e-06	0.909	0.0004743
-0.91	-3.161e-06	0.91	0.0004737		-0.91	-3.161e-06	0.91	0.0004737
-0.911	-3.189e-06	0.911	0.0004729		-0.911	-3.189e-06	0.911	0.0004729
-0.912	-3.22e-06	0.912	0.0004722		-0.912	-3.22e-06	0.912	0.0004722
-0.913	-3.251e-06	0.913	0.0004714		-0.913	-3.251e-06	0.913	0.0004714
-0.914	-3.285e-06	0.914	0.0004707		-0.914	-3.285e-06	0.914	0.0004707
-0.915	-3.315e-06	0.915	0.0004698		-0.915	-3.315e-06	0.915	0.0004698
-0.916	-3.352e-06	0.916	0.0004689		-0.916	-3.352e-06	0.916	0.0004689
-0.917	-3.383e-06	0.917	0.000468		-0.917	-3.383e-06	0.917	0.000468
-0.918	-3.421e-06	0.918	0.0004671		-0.918	-3.421e-06	0.918	0.0004671
-0.919	-3.453e-06	0.919	0.0004661		-0.919	-3.453e-06	0.919	0.0004661
-0.92	-3.49e-06	0.92	0.0004652		-0.92	-3.49e-06	0.92	0.0004652
-0.921	-3.524e-06	0.921	0.0004642		-0.921	-3.524e-06	0.921	0.0004642
-0.922	-3.565e-06	0.922	0.0004632		-0.922	-3.565e-06	0.922	0.0004632
-0.923	-3.6e-06	0.923	0.0004621		-0.923	-3.6e-06	0.923	0.0004621
-0.924	-3.641e-06	0.924	0.0004611		-0.924	-3.641e-06	0.924	0.0004611
-0.925	-3.68e-06	0.925	0.0004601		-0.925	-3.68e-06	0.925	0.0004601
-0.926	-3.722e-06	0.926	0.000459		-0.926	-3.722e-06	0.926	0.000459
-0.927	-3.761e-06	0.927	0.000458		-0.927	-3.761e-06	0.927	0.000458
-0.928	-3.803e-06	0.928	0.0004568		-0.928	-3.803e-06	0.928	0.0004568
-0.929	-3.847e-06	0.929	0.0004557		-0.929	-3.847e-06	0.929	0.0004557
-0.93	-3.892e-06	0.93	0.0004545		-0.93	-3.892e-06	0.93	0.0004545
-0.931	-3.935e-06	0.931	0.0004533		-0.931	-3.935e-06	0.931	0.0004533
-0.932	-3.982e-06	0.932	0.000452		-0.932	-3.982e-06	0.932	0.000452
-0.933	-4.025e-06	0.933	0.0004507		-0.933	-4.025e-06	0.933	0.0004507
-0.934	-4.075e-06	0.934	0.0004495		-0.934	-4.075e-06	0.934	0.0004495
-0.935	-4.122e-06	0.935	0.0004482		-0.935	-4.122e-06	0.935	0.0004482
-0.936	-4.173e-06	0.936	0.0004468		-0.936	-4.173e-06	0.936	0.0004468
-0.937	-4.221e-06	0.937	0.0004455		-0.937	-4.221e-06	0.937	0.0004455
-0.938	-4.272e-06	0.938	0.0004442		-0.938	-4.272e-06	0.938	0.0004442
-0.939	-4.321e-06	0.939	0.0004429		-0.939	-4.321e-06	0.939	0.0004429
-0.94	-4.374e-06	0.94	0.0004417		-0.94	-4.374e-06	0.94	0.0004417
-0.941	-4.425e-06	0.941	0.0004404		-0.941	-4.425e-06	0.941	0.0004404
-0.942	-4.479e-06	0.942	0.0004392		-0.942	-4.479e-06	0.942	0.0004392
-0.943	-4.529e-06	0.943	0.000438		-0.943	-4.529e-06	0.943	0.000438
-0.944	-4.586e-06	0.944	0.0004368		-0.944	-4.586e-06	0.944	0.0004368
-0.945	-4.636e-06	0.945	0.0004356		-0.945	-4.636e-06	0.945	0.0004356
-0.946	-4.691e-06	0.946	0.0004345		-0.946	-4.691e-06	0.946	0.0004345
-0.947	-4.745e-06	0.947	0.0004333		-0.947	-4.745e-06	0.947	0.0004333
-0.948	-4.799e-06	0.948	0.0004322		-0.948	-4.799e-06	0.948	0.0004322
-0.949	-4.851e-06	0.949	0.0004311		-0.949	-4.851e-06	0.949	0.0004311
-0.95	-4.904e-06	0.95	0.0004301		-0.95	-4.904e-06	0.95	0.0004301
-0.951	-4.956e-06	0.951	0.0004291		-0.951	-4.956e-06	0.951	0.0004291
-0.952	-5.01e-06	0.952	0.0004281		-0.952	-5.01e-06	0.952	0.0004281
-0.953	-5.059e-06	0.953	0.0004271		-0.953	-5.059e-06	0.953	0.0004271
-0.954	-5.111e-06	0.954	0.0004262		-0.954	-5.111e-06	0.954	0.0004262
-0.955	-5.161e-06	0.955	0.0004253		-0.955	-5.161e-06	0.955	0.0004253
-0.956	-5.216e-06	0.956	0.0004244		-0.956	-5.216e-06	0.956	0.0004244
-0.957	-5.264e-06	0.957	0.0004235		-0.957	-5.264e-06	0.957	0.0004235
-0.958	-5.314e-06	0.958	0.0004225		-0.958	-5.314e-06	0.958	0.0004225
-0.959	-5.359e-06	0.959	0.0004216		-0.959	-5.359e-06	0.959	0.0004216
-0.96	-5.412e-06	0.96	0.0004206		-0.96	-5.412e-06	0.96	0.0004206
-0.961	-5.46e-06	0.961	0.0004197		-0.961	-5.46e-06	0.961	0.0004197
-0.962	-5.512e-06	0.962	0.0004187		-0.962	-5.512e-06	0.962	0.0004187
-0.963	-5.558e-06	0.963	0.0004177		-0.963	-5.558e-06	0.963	0.0004177
-0.964	-5.605e-06	0.964	0.0004168		-0.964	-5.605e-06	0.964	0.0004168
-0.965	-5.651e-06	0.965	0.0004158		-0.965	-5.651e-06	0.965	0.0004158
-0.966	-5.7e-06	0.966	0.0004149		-0.966	-5.7e-06	0.966	0.0004149
-0.967	-5.742e-06	0.967	0.000414		-0.967	-5.742e-06	0.967	0.000414
-0.968	-5.788e-06	0.968	0.0004132		-0.968	-5.788e-06	0.968	0.0004132
-0.969	-5.831e-06	0.969	0.0004123		-0.969	-5.831e-06	0.969	0.0004123
-0.97	-5.876e-06	0.97	0.0004114		-0.97	-5.876e-06	0.97	0.0004114
-0.971	-5.918e-06	0.971	0.0004105		-0.971	-5.918e-06	0.971	0.0004105
-0.972	-5.961e-06	0.972	0.0004097		-0.972	-5.961e-06	0.972	0.0004097
-0.973	-6.002e-06	0.973	0.0004088		-0.973	-6.002e-06	0.973	0.0004088
-0.974	-6.046e-06	0.974	0.0004079		-0.974	-6.046e-06	0.974	0.0004079
-0.975	-6.086e-06	0.975	0.000407		-0.975	-6.086e-06	0.975	0.000407
-0.976	-6.129e-06	0.976	0.0004061		-0.976	-6.129e-06	0.976	0.0004061
-0.977	-6.166e-06	0.977	0.0004051		-0.977	-6.166e-06	0.977	0.0004051
-0.978	-6.208e-06	0.978	0.0004042		-0.978	-6.208e-06	0.978	0.0004042
-0.979	-6.248e-06	0.979	0.0004032		-0.979	-6.248e-06	0.979	0.0004032
-0.98	-6.289e-06	0.98	0.0004021		-0.98	-6.289e-06	0.98	0.0004021
-0.981	-6.323e-06	0.981	0.000401		-0.981	-6.323e-06	0.981	0.000401
-0.982	-6.362e-06	0.982	0.0004		-0.982	-6.362e-06	0.982	0.0004
-0.983	-6.397e-06	0.983	0.000399		-0.983	-6.397e-06	0.983	0.000399
-0.984	-6.436e-06	0.984	0.000398		-0.984	-6.436e-06	0.984	0.000398
-0.985	-6.474e-06	0.985	0.0003969		-0.985	-6.474e-06	0.985	0.0003969
-0.986	-6.509e-06	0.986	0.0003958		-0.986	-6.509e-06	0.986	0.0003958
-0.987	-6.546e-06	0.987	0.0003948		-0.987	-6.546e-06	0.987	0.0003948
-0.988	-6.585e-06	0.988	0.0003938		-0.988	-6.585e-06	0.988	0.0003938
-0.989	-6.615e-06	0.989	0.0003928		-0.989	-6.615e-06	0.989	0.0003928
-0.99	-6.653e-06	0.99	0.0003918		-0.99	-6.653e-06	0.99	0.0003918
-0.991	-6.688e-06	0.991	0.0003908		-0.991	-6.688e-06	0.991	0.0003908
-0.992	-6.726e-06	0.992	0.0003899		-0.992	-6.726e-06	0.992	0.0003899
-0.993	-6.758e-06	0.993	0.000389		-0.993	-6.758e-06	0.993	0.000389
-0.994	-6.794e-06	0.994	0.0003881		-0.994	-6.794e-06	0.994	0.0003881
-0.995	-6.828e-06	0.995	0.0003871		-0.995	-6.828e-06	0.995	0.0003871
-0.996	-6.865e-06	0.996	0.0003862		-0.996	-6.865e-06	0.996	0.0003862
-0.997	-6.899e-06	0.997	0.0003852		-0.997	-6.899e-06	0.997	0.0003852
-0.998	-6.935e-06	0.998	0.0003843		-0.998	-6.935e-06	0.998	0.0003843
-0.999	-6.969e-06	0.999	0.0003833		-0.999	-6.969e-06	0.999	0.0003833
-1	-7.003e-06	1	0.000382		-1	-7.003e-06	1	0.000382
-1.001	-7.035e-06	0.999	0.0003802		-1.001	-7.035e-06	0.999	0.0003802
-1.002	-7.071e-06	0.998	0.0003787		-1.002	-7.071e-06	0.998	0.0003787
-1.003	-7.101e-06	0.997	0.0003772		-1.003	-7.101e-06	0.997	0.0003772
-1.004	-7.136e-06	0.996	0.0003759		-1.004	-7.136e-06	0.996	0.0003759
-1.005	-7.166e-06	0.995	0.0003745		-1.005	-7.166e-06	0.995	0.0003745
-1.006	-7.202e-06	0.994	0.0003732		-1.006	-7.202e-06	0.994	0.0003732
-1.007	-7.232e-06	0.993	0.0003719		-1.007	-7.232e-06	0.993	0.0003719
-1.008	-7.267e-06	0.992	0.0003707		-1.008	-7.267e-06	0.992	0.0003707
-1.009	-7.299e-06	0.991	0.0003694		-1.009	-7.299e-06	0.991	0.0003694
-1.01	-7.332e-06	0.99	0.0003681		-1.01	-7.332e-06	0.99	0.0003681
-1.011	-7.364e-06	0.989	0.0003669		-1.011	-7.364e-06	0.989	0.0003669
-1.012	-7.396e-06	0.988	0.0003656		-1.012	-7.396e-06	0.988	0.0003656
-1.013	-7.426e-06	0.987	0.0003644		-1.013	-7.426e-06	0.987	0.0003644
-1.014	-7.46e-06	0.986	0.0003632		-1.014	-7.46e-06	0.986	0.0003632
-1.015	-7.492e-06	0.985	0.0003621		-1.015	-7.492e-06	0.985	0.0003621
-1.016	-7.525e-06	0.984	0.0003609		-1.016	-7.525e-06	0.984	0.0003609
-1.017	-7.56e-06	0.983	0.0003598		-1.017	-7.56e-06	0.983	0.0003598
-1.018	-7.593e-06	0.982	0.0003587		-1.018	-7.593e-06	0.982	0.0003587
-1.019	-7.624e-06	0.981	0.0003576		-1.019	-7.624e-06	0.981	0.0003576
-1.02	-7.659e-06	0.98	0.0003565		-1.02	-7.659e-06	0.98	0.0003565
-1.021	-7.689e-06	0.979	0.0003554		-1.021	-7.689e-06	0.979	0.0003554
-1.022	-7.726e-06	0.978	0.0003544		-1.022	-7.726e-06	0.978	0.0003544
-1.023	-7.758e-06	0.977	0.0003533		-1.023	-7.758e-06	0.977	0.0003533
-1.024	-7.793e-06	0.976	0.0003523		-1.024	-7.793e-06	0.976	0.0003523
-1.025	-7.828e-06	0.975	0.0003512		-1.025	-7.828e-06	0.975	0.0003512
-1.026	-7.864e-06	0.974	0.0003502		-1.026	-7.864e-06	0.974	0.0003502
-1.027	-7.9e-06	0.973	0.0003491		-1.027	-7.9e-06	0.973	0.0003491
-1.028	-7.936e-06	0.972	0.0003481		-1.028	-7.936e-06	0.972	0.0003481
-1.029	-7.97e-06	0.971	0.0003471		-1.029	-7.97e-06	0.971	0.0003471
-1.03	-8.009e-06	0.97	0.000346		-1.03	-8.009e-06	0.97	0.000346
-1.031	-8.046e-06	0.969	0.0003449		-1.031	-8.046e-06	0.969	0.0003449
-1.032	-8.087e-06	0.968	0.0003439		-1.032	-8.087e-06	0.968	0.0003439
-1.033	-8.124e-06	0.967	0.0003428		-1.033	-8.124e-06	0.967	0.0003428
-1.034	-8.163e-06	0.966	0.0003418		-1.034	-8.163e-06	0.966	0.0003418
-1.035	-8.203e-06	0.965	0.0003408		-1.035	-8.203e-06	0.965	0.0003408
-1.036	-8.246e-06	0.964	0.0003398		-1.036	-8.246e-06	0.964	0.0003398
-1.037	-8.286e-06	0.963	0.0003389		-1.037	-8.286e-06	0.963	0.0003389
-1.038	-8.327e-06	0.962	0.0003379		-1.038	-8.327e-06	0.962	0.0003379
-1.039	-8.371e-06	0.961	0.0003369		-1.039	-8.371e-06	0.961	0.0003369
-1.04	-8.415e-06	0.96	0.000336		-1.04	-8.415e-06	0.96	0.000336
-1.041	-8.459e-06	0.959	0.0003351		-1.041	-8.459e-06	0.959	0.0003351
-1.042	-8.504e-06	0.958	0.0003342		-1.042	-8.504e-06	0.958	0.0003342
-1.043	-8.547e-06	0.957	0.0003332		-1.043	-8.547e-06	0.957	0.0003332
-1.044	-8.596e-06	0.956	0.0003324		-1.044	-8.596e-06	0.956	0.0003324
-1.045	-8.643e-06	0.955	0.0003315		-1.045	-8.643e-06	0.955	0.0003315
-1.046	-8.691e-06	0.954	0.0003306		-1.046	-8.691e-06	0.954	0.0003306
-1.047	-8.735e-06	0.953	0.0003297		-1.047	-8.735e-06	0.953	0.0003297
-1.048	-8.785e-06	0.952	0.0003289		-1.048	-8.785e-06	0.952	0.0003289
-1.049	-8.834e-06	0.951	0.000328		-1.049	-8.834e-06	0.951	0.000328
-1.05	-8.884e-06	0.95	0.0003272		-1.05	-8.884e-06	0.95	0.0003272
-1.051	-8.933e-06	0.949	0.0003264		-1.051	-8.933e-06	0.949	0.0003264
-1.052	-8.986e-06	0.948	0.0003256		-1.052	-8.986e-06	0.948	0.0003256
-1.053	-9.032e-06	0.947	0.0003247		-1.053	-9.032e-06	0.947	0.0003247
-1.054	-9.086e-06	0.946	0.0003239		-1.054	-9.086e-06	0.946	0.0003239
-1.055	-9.137e-06	0.945	0.0003231		-1.055	-9.137e-06	0.945	0.0003231
-1.056	-9.19e-06	0.944	0.0003224		-1.056	-9.19e-06	0.944	0.0003224
-1.057	-9.243e-06	0.943	0.0003216		-1.057	-9.243e-06	0.943	0.0003216
-1.058	-9.295e-06	0.942	0.0003208		-1.058	-9.295e-06	0.942	0.0003208
-1.059	-9.347e-06	0.941	0.0003201		-1.059	-9.347e-06	0.941	0.0003201
-1.06	-9.401e-06	0.94	0.0003193		-1.06	-9.401e-06	0.94	0.0003193
-1.061	-9.451e-06	0.939	0.0003186		-1.061	-9.451e-06	0.939	0.0003186
-1.062	-9.507e-06	0.938	0.0003178		-1.062	-9.507e-06	0.938	0.0003178
-1.063	-9.555e-06	0.937	0.0003171		-1.063	-9.555e-06	0.937	0.0003171
-1.064	-9.609e-06	0.936	0.0003164		-1.064	-9.609e-06	0.936	0.0003164
-1.065	-9.661e-06	0.935	0.0003157		-1.065	-9.661e-06	0.935	0.0003157
-1.066	-9.713e-06	0.934	0.000315		-1.066	-9.713e-06	0.934	0.000315
-1.067	-9.762e-06	0.933	0.0003143		-1.067	-9.762e-06	0.933	0.0003143
-1.068	-9.811e-06	0.932	0.0003136		-1.068	-9.811e-06	0.932	0.0003136
-1.069	-9.862e-06	0.931	0.0003129		-1.069	-9.862e-06	0.931	0.0003129
-1.07	-9.914e-06	0.93	0.0003122		-1.07	-9.914e-06	0.93	0.0003122
-1.071	-9.96e-06	0.929	0.0003115		-1.071	-9.96e-06	0.929	0.0003115
-1.072	-1.001e-05	0.928	0.0003109		-1.072	-1.001e-05	0.928	0.0003109
-1.073	-1.006e-05	0.927	0.0003102		-1.073	-1.006e-05	0.927	0.0003102
-1.074	-1.01e-05	0.926	0.0003095		-1.074	-1.01e-05	0.926	0.0003095
-1.075	-1.015e-05	0.925	0.0003088		-1.075	-1.015e-05	0.925	0.0003088
-1.076	-1.02e-05	0.924	0.0003082		-1.076	-1.02e-05	0.924	0.0003082
-1.077	-1.024e-05	0.923	0.0003075		-1.077	-1.024e-05	0.923	0.0003075
-1.078	-1.029e-05	0.922	0.0003068		-1.078	-1.029e-05	0.922	0.0003068
-1.079	-1.033e-05	0.921	0.0003061		-1.079	-1.033e-05	0.921	0.0003061
-1.08	-1.038e-05	0.92	0.0003055		-1.08	-1.038e-05	0.92	0.0003055
-1.081	-1.042e-05	0.919	0.0003048		-1.081	-1.042e-05	0.919	0.0003048
-1.082	-1.046e-05	0.918	0.0003041		-1.082	-1.046e-05	0.918	0.0003041
-1.083	-1.05e-05	0.917	0.0003035		-1.083	-1.05e-05	0.917	0.0003035
-1.084	-1.055e-05	0.916	0.0003028		-1.084	-1.055e-05	0.916	0.0003028
-1.085	-1.059e-05	0.915	0.0003022		-1.085	-1.059e-05	0.915	0.0003022
-1.086	-1.063e-05	0.914	0.0003015		-1.086	-1.063e-05	0.914	0.0003015
-1.087	-1.067e-05	0.913	0.0003009		-1.087	-1.067e-05	0.913	0.0003009
-1.088	-1.071e-05	0.912	0.0003002		-1.088	-1.071e-05	0.912	0.0003002
-1.089	-1.075e-05	0.911	0.0002996		-1.089	-1.075e-05	0.911	0.0002996
-1.09	-1.079e-05	0.91	0.0002989		-1.09	-1.079e-05	0.91	0.0002989
-1.091	-1.083e-05	0.909	0.0002983		-1.091	-1.083e-05	0.909	0.0002983
-1.092	-1.087e-05	0.908	0.0002976		-1.092	-1.087e-05	0.908	0.0002976
-1.093	-1.09e-05	0.907	0.000297		-1.093	-1.09e-05	0.907	0.000297
-1.094	-1.094e-05	0.906	0.0002963		-1.094	-1.094e-05	0.906	0.0002963
-1.095	-1.098e-05	0.905	0.0002957		-1.095	-1.098e-05	0.905	0.0002957
-1.096	-1.102e-05	0.904	0.000295		-1.096	-1.102e-05	0.904	0.000295
-1.097	-1.105e-05	0.903	0.0002944		-1.097	-1.105e-05	0.903	0.0002944
-1.098	-1.109e-05	0.902	0.0002938		-1.098	-1.109e-05	0.902	0.0002938
-1.099	-1.112e-05	0.901	0.0002932		-1.099	-1.112e-05	0.901	0.0002932
-1.1	-1.116e-05	0.9	0.0002926		-1.1	-1.116e-05	0.9	0.0002926
-1.101	-1.119e-05	0.899	0.0002919		-1.101	-1.119e-05	0.899	0.0002919
-1.102	-1.123e-05	0.898	0.0002913		-1.102	-1.123e-05	0.898	0.0002913
-1.103	-1.126e-05	0.897	0.0002907		-1.103	-1.126e-05	0.897	0.0002907
-1.104	-1.13e-05	0.896	0.0002901		-1.104	-1.13e-05	0.896	0.0002901
-1.105	-1.133e-05	0.895	0.0002894		-1.105	-1.133e-05	0.895	0.0002894
-1.106	-1.136e-05	0.894	0.0002888		-1.106	-1.136e-05	0.894	0.0002888
-1.107	-1.14e-05	0.893	0.0002882		-1.107	-1.14e-05	0.893	0.0002882
-1.108	-1.143e-05	0.892	0.0002876		-1.108	-1.143e-05	0.892	0.0002876
-1.109	-1.147e-05	0.891	0.000287		-1.109	-1.147e-05	0.891	0.000287
-1.11	-1.151e-05	0.89	0.0002864		-1.11	-1.151e-05	0.89	0.0002864
-1.111	-1.154e-05	0.889	0.0002858		-1.111	-1.154e-05	0.889	0.0002858
-1.112	-1.158e-05	0.888	0.0002853		-1.112	-1.158e-05	0.888	0.0002853
-1.113	-1.162e-05	0.887	0.0002847		-1.113	-1.162e-05	0.887	0.0002847
-1.114	-1.165e-05	0.886	0.0002841		-1.114	-1.165e-05	0.886	0.0002841
-1.115	-1.169e-05	0.885	0.0002835		-1.115	-1.169e-05	0.885	0.0002835
-1.116	-1.173e-05	0.884	0.0002829		-1.116	-1.173e-05	0.884	0.0002829
-1.117	-1.177e-05	0.883	0.0002823		-1.117	-1.177e-05	0.883	0.0002823
-1.118	-1.181e-05	0.882	0.0002818		-1.118	-1.181e-05	0.882	0.0002818
-1.119	-1.185e-05	0.881	0.0002812		-1.119	-1.185e-05	0.881	0.0002812
-1.12	-1.189e-05	0.88	0.0002806		-1.12	-1.189e-05	0.88	0.0002806
-1.121	-1.194e-05	0.879	0.00028		-1.121	-1.194e-05	0.879	0.00028
-1.122	-1.198e-05	0.878	0.0002795		-1.122	-1.198e-05	0.878	0.0002795
-1.123	-1.203e-05	0.877	0.0002789		-1.123	-1.203e-05	0.877	0.0002789
-1.124	-1.208e-05	0.876	0.0002783		-1.124	-1.208e-05	0.876	0.0002783
-1.125	-1.212e-05	0.875	0.0002778		-1.125	-1.212e-05	0.875	0.0002778
-1.126	-1.217e-05	0.874	0.0002772		-1.126	-1.217e-05	0.874	0.0002772
-1.127	-1.222e-05	0.873	0.0002767		-1.127	-1.222e-05	0.873	0.0002767
-1.128	-1.228e-05	0.872	0.0002761		-1.128	-1.228e-05	0.872	0.0002761
-1.129	-1.233e-05	0.871	0.0002755		-1.129	-1.233e-05	0.871	0.0002755
-1.13	-1.238e-05	0.87	0.000275		-1.13	-1.238e-05	0.87	0.000275
-1.131	-1.244e-05	0.869	0.0002744		-1.131	-1.244e-05	0.869	0.0002744
-1.132	-1.25e-05	0.868	0.0002739		-1.132	-1.25e-05	0.868	0.0002739
-1.133	-1.256e-05	0.867	0.0002734		-1.133	-1.256e-05	0.867	0.0002734
-1.134	-1.262e-05	0.866	0.0002728		-1.134	-1.262e-05	0.866	0.0002728
-1.135	-1.268e-05	0.865	0.0002723		-1.135	-1.268e-05	0.865	0.0002723
-1.136	-1.275e-05	0.864	0.0002717		-1.136	-1.275e-05	0.864	0.0002717
-1.137	-1.281e-05	0.863	0.0002712		-1.137	-1.281e-05	0.863	0.0002712
-1.138	-1.288e-05	0.862	0.0002706		-1.138	-1.288e-05	0.862	0.0002706
-1.139	-1.295e-05	0.861	0.0002701		-1.139	-1.295e-05	0.861	0.0002701
-1.14	-1.302e-05	0.86	0.0002696		-1.14	-1.302e-05	0.86	0.0002696
-1.141	-1.31e-05	0.859	0.000269		-1.141	-1.31e-05	0.859	0.000269
-1.142	-1.317e-05	0.858	0.0002685		-1.142	-1.317e-05	0.858	0.0002685
-1.143	-1.325e-05	0.857	0.0002679		-1.143	-1.325e-05	0.857	0.0002679
-1.144	-1.333e-05	0.856	0.0002674		-1.144	-1.333e-05	0.856	0.0002674
-1.145	-1.34e-05	0.855	0.0002668		-1.145	-1.34e-05	0.855	0.0002668
-1.146	-1.348e-05	0.854	0.0002663		-1.146	-1.348e-05	0.854	0.0002663
-1.147	-1.357e-05	0.853	0.0002657		-1.147	-1.357e-05	0.853	0.0002657
-1.148	-1.365e-05	0.852	0.0002652		-1.148	-1.365e-05	0.852	0.0002652
-1.149	-1.373e-05	0.851	0.0002646		-1.149	-1.373e-05	0.851	0.0002646
-1.15	-1.381e-05	0.85	0.0002641		-1.15	-1.381e-05	0.85	0.0002641
-1.151	-1.39e-05	0.849	0.0002635		-1.151	-1.39e-05	0.849	0.0002635
-1.152	-1.398e-05	0.848	0.000263		-1.152	-1.398e-05	0.848	0.000263
-1.153	-1.407e-05	0.847	0.0002624		-1.153	-1.407e-05	0.847	0.0002624
-1.154	-1.416e-05	0.846	0.0002619		-1.154	-1.416e-05	0.846	0.0002619
-1.155	-1.425e-05	0.845	0.0002614		-1.155	-1.425e-05	0.845	0.0002614
-1.156	-1.434e-05	0.844	0.0002608		-1.156	-1.434e-05	0.844	0.0002608
-1.157	-1.443e-05	0.843	0.0002603		-1.157	-1.443e-05	0.843	0.0002603
-1.158	-1.452e-05	0.842	0.0002597		-1.158	-1.452e-05	0.842	0.0002597
-1.159	-1.46e-05	0.841	0.0002592		-1.159	-1.46e-05	0.841	0.0002592
-1.16	-1.47e-05	0.84	0.0002586		-1.16	-1.47e-05	0.84	0.0002586
-1.161	-1.479e-05	0.839	0.000258		-1.161	-1.479e-05	0.839	0.000258
-1.162	-1.489e-05	0.838	0.0002575		-1.162	-1.489e-05	0.838	0.0002575
-1.163	-1.499e-05	0.837	0.0002569		-1.163	-1.499e-05	0.837	0.0002569
-1.164	-1.509e-05	0.836	0.0002564		-1.164	-1.509e-05	0.836	0.0002564
-1.165	-1.519e-05	0.835	0.0002558		-1.165	-1.519e-05	0.835	0.0002558
-1.166	-1.529e-05	0.834	0.0002553		-1.166	-1.529e-05	0.834	0.0002553
-1.167	-1.539e-05	0.833	0.0002547		-1.167	-1.539e-05	0.833	0.0002547
-1.168	-1.55e-05	0.832	0.0002542		-1.168	-1.55e-05	0.832	0.0002542
-1.169	-1.561e-05	0.831	0.0002536		-1.169	-1.561e-05	0.831	0.0002536
-1.17	-1.572e-05	0.83	0.000253		-1.17	-1.572e-05	0.83	0.000253
-1.171	-1.583e-05	0.829	0.0002525		-1.171	-1.583e-05	0.829	0.0002525
-1.172	-1.594e-05	0.828	0.0002519		-1.172	-1.594e-05	0.828	0.0002519
-1.173	-1.606e-05	0.827	0.0002513		-1.173	-1.606e-05	0.827	0.0002513
-1.174	-1.617e-05	0.826	0.0002508		-1.174	-1.617e-05	0.826	0.0002508
-1.175	-1.629e-05	0.825	0.0002502		-1.175	-1.629e-05	0.825	0.0002502
-1.176	-1.641e-05	0.824	0.0002496		-1.176	-1.641e-05	0.824	0.0002496
-1.177	-1.653e-05	0.823	0.000249		-1.177	-1.653e-05	0.823	0.000249
-1.178	-1.665e-05	0.822	0.0002485		-1.178	-1.665e-05	0.822	0.0002485
-1.179	-1.677e-05	0.821	0.0002479		-1.179	-1.677e-05	0.821	0.0002479
-1.18	-1.69e-05	0.82	0.0002473		-1.18	-1.69e-05	0.82	0.0002473
-1.181	-1.703e-05	0.819	0.0002466		-1.181	-1.703e-05	0.819	0.0002466
-1.182	-1.716e-05	0.818	0.0002461		-1.182	-1.716e-05	0.818	0.0002461
-1.183	-1.729e-05	0.817	0.0002455		-1.183	-1.729e-05	0.817	0.0002455
-1.184	-1.742e-05	0.816	0.0002448		-1.184	-1.742e-05	0.816	0.0002448
-1.185	-1.755e-05	0.815	0.0002442		-1.185	-1.755e-05	0.815	0.0002442
-1.186	-1.769e-05	0.814	0.0002436		-1.186	-1.769e-05	0.814	0.0002436
-1.187	-1.783e-05	0.813	0.000243		-1.187	-1.783e-05	0.813	0.000243
-1.188	-1.797e-05	0.812	0.0002424		-1.188	-1.797e-05	0.812	0.0002424
-1.189	-1.81e-05	0.811	0.0002418		-1.189	-1.81e-05	0.811	0.0002418
-1.19	-1.825e-05	0.81	0.0002411		-1.19	-1.825e-05	0.81	0.0002411
-1.191	-1.839e-05	0.809	0.0002405		-1.191	-1.839e-05	0.809	0.0002405
-1.192	-1.854e-05	0.808	0.0002398		-1.192	-1.854e-05	0.808	0.0002398
-1.193	-1.869e-05	0.807	0.0002392		-1.193	-1.869e-05	0.807	0.0002392
-1.194	-1.884e-05	0.806	0.0002385		-1.194	-1.884e-05	0.806	0.0002385
-1.195	-1.899e-05	0.805	0.0002379		-1.195	-1.899e-05	0.805	0.0002379
-1.196	-1.914e-05	0.804	0.0002372		-1.196	-1.914e-05	0.804	0.0002372
-1.197	-1.929e-05	0.803	0.0002365		-1.197	-1.929e-05	0.803	0.0002365
-1.198	-1.945e-05	0.802	0.0002359		-1.198	-1.945e-05	0.802	0.0002359
-1.199	-1.96e-05	0.801	0.0002352		-1.199	-1.96e-05	0.801	0.0002352
-1.2	-1.976e-05	0.8	0.0002345		-1.2	-1.976e-05	0.8	0.0002345
-1.201	-1.992e-05	0.799	0.0002338		-1.201	-1.992e-05	0.799	0.0002338
-1.202	-2.008e-05	0.798	0.0002331		-1.202	-2.008e-05	0.798	0.0002331
-1.203	-2.025e-05	0.797	0.0002324		-1.203	-2.025e-05	0.797	0.0002324
-1.204	-2.041e-05	0.796	0.0002317		-1.204	-2.041e-05	0.796	0.0002317
-1.205	-2.057e-05	0.795	0.0002309		-1.205	-2.057e-05	0.795	0.0002309
-1.206	-2.073e-05	0.794	0.0002302		-1.206	-2.073e-05	0.794	0.0002302
-1.207	-2.09e-05	0.793	0.0002294		-1.207	-2.09e-05	0.793	0.0002294
-1.208	-2.107e-05	0.792	0.0002287		-1.208	-2.107e-05	0.792	0.0002287
-1.209	-2.124e-05	0.791	0.0002279		-1.209	-2.124e-05	0.791	0.0002279
-1.21	-2.141e-05	0.79	0.0002272		-1.21	-2.141e-05	0.79	0.0002272
-1.211	-2.159e-05	0.789	0.0002264		-1.211	-2.159e-05	0.789	0.0002264
-1.212	-2.176e-05	0.788	0.0002256		-1.212	-2.176e-05	0.788	0.0002256
-1.213	-2.194e-05	0.787	0.0002248		-1.213	-2.194e-05	0.787	0.0002248
-1.214	-2.211e-05	0.786	0.000224		-1.214	-2.211e-05	0.786	0.000224
-1.215	-2.229e-05	0.785	0.0002232		-1.215	-2.229e-05	0.785	0.0002232
-1.216	-2.248e-05	0.784	0.0002224		-1.216	-2.248e-05	0.784	0.0002224
-1.217	-2.266e-05	0.783	0.0002216		-1.217	-2.266e-05	0.783	0.0002216
-1.218	-2.284e-05	0.782	0.0002208		-1.218	-2.284e-05	0.782	0.0002208
-1.219	-2.303e-05	0.781	0.0002199		-1.219	-2.303e-05	0.781	0.0002199
-1.22	-2.321e-05	0.78	0.0002191		-1.22	-2.321e-05	0.78	0.0002191
-1.221	-2.339e-05	0.779	0.0002182		-1.221	-2.339e-05	0.779	0.0002182
-1.222	-2.358e-05	0.778	0.0002173		-1.222	-2.358e-05	0.778	0.0002173
-1.223	-2.377e-05	0.777	0.0002164		-1.223	-2.377e-05	0.777	0.0002164
-1.224	-2.396e-05	0.776	0.0002155		-1.224	-2.396e-05	0.776	0.0002155
-1.225	-2.415e-05	0.775	0.0002146		-1.225	-2.415e-05	0.775	0.0002146
-1.226	-2.434e-05	0.774	0.0002137		-1.226	-2.434e-05	0.774	0.0002137
-1.227	-2.453e-05	0.773	0.0002128		-1.227	-2.453e-05	0.773	0.0002128
-1.228	-2.472e-05	0.772	0.0002118		-1.228	-2.472e-05	0.772	0.0002118
-1.229	-2.492e-05	0.771	0.0002109		-1.229	-2.492e-05	0.771	0.0002109
-1.23	-2.512e-05	0.77	0.0002099		-1.23	-2.512e-05	0.77	0.0002099
-1.231	-2.531e-05	0.769	0.0002089		-1.231	-2.531e-05	0.769	0.0002089
-1.232	-2.551e-05	0.768	0.000208		-1.232	-2.551e-05	0.768	0.000208
-1.233	-2.571e-05	0.767	0.000207		-1.233	-2.571e-05	0.767	0.000207
-1.234	-2.59e-05	0.766	0.000206		-1.234	-2.59e-05	0.766	0.000206
-1.235	-2.611e-05	0.765	0.0002049		-1.235	-2.611e-05	0.765	0.0002049
-1.236	-2.631e-05	0.764	0.0002039		-1.236	-2.631e-05	0.764	0.0002039
-1.237	-2.652e-05	0.763	0.0002029		-1.237	-2.652e-05	0.763	0.0002029
-1.238	-2.672e-05	0.762	0.0002018		-1.238	-2.672e-05	0.762	0.0002018
-1.239	-2.693e-05	0.761	0.0002008		-1.239	-2.693e-05	0.761	0.0002008
-1.24	-2.713e-05	0.76	0.0001997		-1.24	-2.713e-05	0.76	0.0001997
-1.241	-2.734e-05	0.759	0.0001986		-1.241	-2.734e-05	0.759	0.0001986
-1.242	-2.754e-05	0.758	0.0001975		-1.242	-2.754e-05	0.758	0.0001975
-1.243	-2.775e-05	0.757	0.0001964		-1.243	-2.775e-05	0.757	0.0001964
-1.244	-2.796e-05	0.756	0.0001952		-1.244	-2.796e-05	0.756	0.0001952
-1.245	-2.817e-05	0.755	0.0001941		-1.245	-2.817e-05	0.755	0.0001941
-1.246	-2.837e-05	0.754	0.0001929		-1.246	-2.837e-05	0.754	0.0001929
-1.247	-2.859e-05	0.753	0.0001918		-1.247	-2.859e-05	0.753	0.0001918
-1.248	-2.88e-05	0.752	0.0001906		-1.248	-2.88e-05	0.752	0.0001906
-1.249	-2.901e-05	0.751	0.0001894		-1.249	-2.901e-05	0.751	0.0001894
-1.25	-2.922e-05	0.75	0.0001882		-1.25	-2.922e-05	0.75	0.0001882
-1.251	-2.944e-05	0.749	0.0001869		-1.251	-2.944e-05	0.749	0.0001869
-1.252	-2.966e-05	0.748	0.0001857		-1.252	-2.966e-05	0.748	0.0001857
-1.253	-2.987e-05	0.747	0.0001844		-1.253	-2.987e-05	0.747	0.0001844
-1.254	-3.008e-05	0.746	0.0001832		-1.254	-3.008e-05	0.746	0.0001832
-1.255	-3.03e-05	0.745	0.0001819		-1.255	-3.03e-05	0.745	0.0001819
-1.256	-3.051e-05	0.744	0.0001806		-1.256	-3.051e-05	0.744	0.0001806
-1.257	-3.073e-05	0.743	0.0001793		-1.257	-3.073e-05	0.743	0.0001793
-1.258	-3.095e-05	0.742	0.000178		-1.258	-3.095e-05	0.742	0.000178
-1.259	-3.117e-05	0.741	0.0001767		-1.259	-3.117e-05	0.741	0.0001767
-1.26	-3.138e-05	0.74	0.0001753		-1.26	-3.138e-05	0.74	0.0001753
-1.261	-3.16e-05	0.739	0.000174		-1.261	-3.16e-05	0.739	0.000174
-1.262	-3.182e-05	0.738	0.0001726		-1.262	-3.182e-05	0.738	0.0001726
-1.263	-3.204e-05	0.737	0.0001712		-1.263	-3.204e-05	0.737	0.0001712
-1.264	-3.226e-05	0.736	0.0001698		-1.264	-3.226e-05	0.736	0.0001698
-1.265	-3.248e-05	0.735	0.0001684		-1.265	-3.248e-05	0.735	0.0001684
-1.266	-3.269e-05	0.734	0.000167		-1.266	-3.269e-05	0.734	0.000167
-1.267	-3.291e-05	0.733	0.0001655		-1.267	-3.291e-05	0.733	0.0001655
-1.268	-3.312e-05	0.732	0.0001641		-1.268	-3.312e-05	0.732	0.0001641
-1.269	-3.334e-05	0.731	0.0001626		-1.269	-3.334e-05	0.731	0.0001626
-1.27	-3.355e-05	0.73	0.0001611		-1.27	-3.355e-05	0.73	0.0001611
-1.271	-3.377e-05	0.729	0.0001596		-1.271	-3.377e-05	0.729	0.0001596
-1.272	-3.398e-05	0.728	0.0001581		-1.272	-3.398e-05	0.728	0.0001581
-1.273	-3.42e-05	0.727	0.0001565		-1.273	-3.42e-05	0.727	0.0001565
-1.274	-3.44e-05	0.726	0.000155		-1.274	-3.44e-05	0.726	0.000155
-1.275	-3.462e-05	0.725	0.0001535		-1.275	-3.462e-05	0.725	0.0001535
-1.276	-3.482e-05	0.724	0.0001519		-1.276	-3.482e-05	0.724	0.0001519
-1.277	-3.503e-05	0.723	0.0001503		-1.277	-3.503e-05	0.723	0.0001503
-1.278	-3.523e-05	0.722	0.0001488		-1.278	-3.523e-05	0.722	0.0001488
-1.279	-3.543e-05	0.721	0.0001471		-1.279	-3.543e-05	0.721	0.0001471
-1.28	-3.563e-05	0.72	0.0001455		-1.28	-3.563e-05	0.72	0.0001455
-1.281	-3.584e-05	0.719	0.0001439		-1.281	-3.584e-05	0.719	0.0001439
-1.282	-3.603e-05	0.718	0.0001423		-1.282	-3.603e-05	0.718	0.0001423
-1.283	-3.623e-05	0.717	0.0001406		-1.283	-3.623e-05	0.717	0.0001406
-1.284	-3.643e-05	0.716	0.0001389		-1.284	-3.643e-05	0.716	0.0001389
-1.285	-3.663e-05	0.715	0.0001372		-1.285	-3.663e-05	0.715	0.0001372
-1.286	-3.682e-05	0.714	0.0001355		-1.286	-3.682e-05	0.714	0.0001355
-1.287	-3.703e-05	0.713	0.0001339		-1.287	-3.703e-05	0.713	0.0001339
-1.288	-3.722e-05	0.712	0.0001321		-1.288	-3.722e-05	0.712	0.0001321
-1.289	-3.742e-05	0.711	0.0001304		-1.289	-3.742e-05	0.711	0.0001304
-1.29	-3.762e-05	0.71	0.0001287		-1.29	-3.762e-05	0.71	0.0001287
-1.291	-3.782e-05	0.709	0.0001269		-1.291	-3.782e-05	0.709	0.0001269
-1.292	-3.803e-05	0.708	0.0001252		-1.292	-3.803e-05	0.708	0.0001252
-1.293	-3.822e-05	0.707	0.0001234		-1.293	-3.822e-05	0.707	0.0001234
-1.294	-3.842e-05	0.706	0.0001216		-1.294	-3.842e-05	0.706	0.0001216
-1.295	-3.862e-05	0.705	0.0001198		-1.295	-3.862e-05	0.705	0.0001198
-1.296	-3.882e-05	0.704	0.000118		-1.296	-3.882e-05	0.704	0.000118
-1.297	-3.901e-05	0.703	0.0001162		-1.297	-3.901e-05	0.703	0.0001162
-1.298	-3.921e-05	0.702	0.0001144		-1.298	-3.921e-05	0.702	0.0001144
-1.299	-3.941e-05	0.701	0.0001125		-1.299	-3.941e-05	0.701	0.0001125
-1.3	-3.96e-05	0.7	0.0001106		-1.3	-3.96e-05	0.7	0.0001106
-1.301	-3.979e-05	0.699	0.0001088		-1.301	-3.979e-05	0.699	0.0001088
-1.302	-3.998e-05	0.698	0.0001069		-1.302	-3.998e-05	0.698	0.0001069
-1.303	-4.018e-05	0.697	0.0001051		-1.303	-4.018e-05	0.697	0.0001051
-1.304	-4.038e-05	0.696	0.0001032		-1.304	-4.038e-05	0.696	0.0001032
-1.305	-4.058e-05	0.695	0.0001013		-1.305	-4.058e-05	0.695	0.0001013
-1.306	-4.077e-05	0.694	9.937e-05		-1.306	-4.077e-05	0.694	9.937e-05
-1.307	-4.097e-05	0.693	9.743e-05		-1.307	-4.097e-05	0.693	9.743e-05
-1.308	-4.116e-05	0.692	9.55e-05		-1.308	-4.116e-05	0.692	9.55e-05
-1.309	-4.136e-05	0.691	9.358e-05		-1.309	-4.136e-05	0.691	9.358e-05
-1.31	-4.156e-05	0.69	9.164e-05		-1.31	-4.156e-05	0.69	9.164e-05
-1.311	-4.177e-05	0.689	8.969e-05		-1.311	-4.177e-05	0.689	8.969e-05
-1.312	-4.197e-05	0.688	8.772e-05		-1.312	-4.197e-05	0.688	8.772e-05
-1.313	-4.218e-05	0.687	8.575e-05		-1.313	-4.218e-05	0.687	8.575e-05
-1.314	-4.238e-05	0.686	8.379e-05		-1.314	-4.238e-05	0.686	8.379e-05
-1.315	-4.259e-05	0.685	8.179e-05		-1.315	-4.259e-05	0.685	8.179e-05
-1.316	-4.28e-05	0.684	7.981e-05		-1.316	-4.28e-05	0.684	7.981e-05
-1.317	-4.302e-05	0.683	7.786e-05		-1.317	-4.302e-05	0.683	7.786e-05
-1.318	-4.323e-05	0.682	7.585e-05		-1.318	-4.323e-05	0.682	7.585e-05
-1.319	-4.345e-05	0.681	7.383e-05		-1.319	-4.345e-05	0.681	7.383e-05
-1.32	-4.366e-05	0.68	7.182e-05		-1.32	-4.366e-05	0.68	7.182e-05
-1.321	-4.388e-05	0.679	6.98e-05		-1.321	-4.388e-05	0.679	6.98e-05
-1.322	-4.41e-05	0.678	6.776e-05		-1.322	-4.41e-05	0.678	6.776e-05
-1.323	-4.432e-05	0.677	6.571e-05		-1.323	-4.432e-05	0.677	6.571e-05
-1.324	-4.454e-05	0.676	6.37e-05		-1.324	-4.454e-05	0.676	6.37e-05
-1.325	-4.477e-05	0.675	6.168e-05		-1.325	-4.477e-05	0.675	6.168e-05
-1.326	-4.499e-05	0.674	5.962e-05		-1.326	-4.499e-05	0.674	5.962e-05
-1.327	-4.523e-05	0.673	5.759e-05		-1.327	-4.523e-05	0.673	5.759e-05
-1.328	-4.545e-05	0.672	5.553e-05		-1.328	-4.545e-05	0.672	5.553e-05
-1.329	-4.568e-05	0.671	5.345e-05		-1.329	-4.568e-05	0.671	5.345e-05
-1.33	-4.59e-05	0.67	5.138e-05		-1.33	-4.59e-05	0.67	5.138e-05
-1.331	-4.614e-05	0.669	4.933e-05		-1.331	-4.614e-05	0.669	4.933e-05
-1.332	-4.638e-05	0.668	4.728e-05		-1.332	-4.638e-05	0.668	4.728e-05
-1.333	-4.661e-05	0.667	4.521e-05		-1.333	-4.661e-05	0.667	4.521e-05
-1.334	-4.685e-05	0.666	4.312e-05		-1.334	-4.685e-05	0.666	4.312e-05
-1.335	-4.708e-05	0.665	4.106e-05		-1.335	-4.708e-05	0.665	4.106e-05
-1.336	-4.732e-05	0.664	3.896e-05		-1.336	-4.732e-05	0.664	3.896e-05
-1.337	-4.756e-05	0.663	3.689e-05		-1.337	-4.756e-05	0.663	3.689e-05
-1.338	-4.779e-05	0.662	3.481e-05		-1.338	-4.779e-05	0.662	3.481e-05
-1.339	-4.804e-05	0.661	3.273e-05		-1.339	-4.804e-05	0.661	3.273e-05
-1.34	-4.828e-05	0.66	3.063e-05		-1.34	-4.828e-05	0.66	3.063e-05
-1.341	-4.852e-05	0.659	2.856e-05		-1.341	-4.852e-05	0.659	2.856e-05
-1.342	-4.876e-05	0.658	2.646e-05		-1.342	-4.876e-05	0.658	2.646e-05
-1.343	-4.901e-05	0.657	2.44e-05		-1.343	-4.901e-05	0.657	2.44e-05
-1.344	-4.925e-05	0.656	2.23e-05		-1.344	-4.925e-05	0.656	2.23e-05
-1.345	-4.95e-05	0.655	2.021e-05		-1.345	-4.95e-05	0.655	2.021e-05
-1.346	-4.975e-05	0.654	1.81e-05		-1.346	-4.975e-05	0.654	1.81e-05
-1.347	-4.999e-05	0.653	1.603e-05		-1.347	-4.999e-05	0.653	1.603e-05
-1.348	-5.024e-05	0.652	1.397e-05		-1.348	-5.024e-05	0.652	1.397e-05
-1.349	-5.049e-05	0.651	1.189e-05		-1.349	-5.049e-05	0.651	1.189e-05
-1.35	-5.073e-05	0.65	9.795e-06		-1.35	-5.073e-05	0.65	9.795e-06
-1.351	-5.098e-05	0.649	7.745e-06		-1.351	-5.098e-05	0.649	7.745e-06
-1.352	-5.122e-05	0.648	5.655e-06		-1.352	-5.122e-05	0.648	5.655e-06
-1.353	-5.147e-05	0.647	3.561e-06		-1.353	-5.147e-05	0.647	3.561e-06
-1.354	-5.172e-05	0.646	1.491e-06		-1.354	-5.172e-05	0.646	1.491e-06
-1.355	-5.196e-05	0.645	-5.497e-07		-1.355	-5.196e-05	0.645	-5.497e-07
-1.356	-5.22e-05	0.644	-2.659e-06		-1.356	-5.22e-05	0.644	-2.659e-06
-1.357	-5.246e-05	0.643	-4.665e-06		-1.357	-5.246e-05	0.643	-4.665e-06
-1.358	-5.27e-05	0.642	-6.739e-06		-1.358	-5.27e-05	0.642	-6.739e-06
-1.359	-5.294e-05	0.641	-8.782e-06		-1.359	-5.294e-05	0.641	-8.782e-06
-1.36	-5.319e-05	0.64	-1.084e-05		-1.36	-5.319e-05	0.64	-1.084e-05
-1.361	-5.344e-05	0.639	-1.288e-05		-1.361	-5.344e-05	0.639	-1.288e-05
-1.362	-5.368e-05	0.638	-1.491e-05		-1.362	-5.368e-05	0.638	-1.491e-05
-1.363	-5.392e-05	0.637	-1.692e-05		-1.363	-5.392e-05	0.637	-1.692e-05
-1.364	-5.416e-05	0.636	-1.898e-05		-1.364	-5.416e-05	0.636	-1.898e-05
-1.365	-5.44e-05	0.635	-2.096e-05		-1.365	-5.44e-05	0.635	-2.096e-05
-1.366	-5.464e-05	0.634	-2.301e-05		-1.366	-5.464e-05	0.634	-2.301e-05
-1.367	-5.487e-05	0.633	-2.499e-05		-1.367	-5.487e-05	0.633	-2.499e-05
-1.368	-5.51e-05	0.632	-2.699e-05		-1.368	-5.51e-05	0.632	-2.699e-05
-1.369	-5.534e-05	0.631	-2.896e-05		-1.369	-5.534e-05	0.631	-2.896e-05
-1.37	-5.556e-05	0.63	-3.093e-05		-1.37	-5.556e-05	0.63	-3.093e-05
-1.371	-5.58e-05	0.629	-3.29e-05		-1.371	-5.58e-05	0.629	-3.29e-05
-1.372	-5.602e-05	0.628	-3.488e-05		-1.372	-5.602e-05	0.628	-3.488e-05
-1.373	-5.625e-05	0.627	-3.682e-05		-1.373	-5.625e-05	0.627	-3.682e-05
-1.374	-5.647e-05	0.626	-3.879e-05		-1.374	-5.647e-05	0.626	-3.879e-05
-1.375	-5.669e-05	0.625	-4.069e-05		-1.375	-5.669e-05	0.625	-4.069e-05
-1.376	-5.691e-05	0.624	-4.265e-05		-1.376	-5.691e-05	0.624	-4.265e-05
-1.377	-5.713e-05	0.623	-4.454e-05		-1.377	-5.713e-05	0.623	-4.454e-05
-1.378	-5.736e-05	0.622	-4.644e-05		-1.378	-5.736e-05	0.622	-4.644e-05
-1.379	-5.758e-05	0.621	-4.834e-05		-1.379	-5.758e-05	0.621	-4.834e-05
-1.38	-5.779e-05	0.62	-5.024e-05		-1.38	-5.779e-05	0.62	-5.024e-05
-1.381	-5.801e-05	0.619	-5.209e-05		-1.381	-5.801e-05	0.619	-5.209e-05
-1.382	-5.822e-05	0.618	-5.396e-05		-1.382	-5.822e-05	0.618	-5.396e-05
-1.383	-5.843e-05	0.617	-5.576e-05		-1.383	-5.843e-05	0.617	-5.576e-05
-1.384	-5.863e-05	0.616	-5.763e-05		-1.384	-5.863e-05	0.616	-5.763e-05
-1.385	-5.884e-05	0.615	-5.944e-05		-1.385	-5.884e-05	0.615	-5.944e-05
-1.386	-5.903e-05	0.614	-6.126e-05		-1.386	-5.903e-05	0.614	-6.126e-05
-1.387	-5.923e-05	0.613	-6.305e-05		-1.387	-5.923e-05	0.613	-6.305e-05
-1.388	-5.942e-05	0.612	-6.484e-05		-1.388	-5.942e-05	0.612	-6.484e-05
-1.389	-5.962e-05	0.611	-6.656e-05		-1.389	-5.962e-05	0.611	-6.656e-05
-1.39	-5.98e-05	0.61	-6.834e-05		-1.39	-5.98e-05	0.61	-6.834e-05
-1.391	-5.999e-05	0.609	-7.003e-05		-1.391	-5.999e-05	0.609	-7.003e-05
-1.392	-6.017e-05	0.608	-7.176e-05		-1.392	-6.017e-05	0.608	-7.176e-05
-1.393	-6.035e-05	0.607	-7.345e-05		-1.393	-6.035e-05	0.607	-7.345e-05
-1.394	-6.052e-05	0.606	-7.514e-05		-1.394	-6.052e-05	0.606	-7.514e-05
-1.395	-6.069e-05	0.605	-7.677e-05		-1.395	-6.069e-05	0.605	-7.677e-05
-1.396	-6.086e-05	0.604	-7.842e-05		-1.396	-6.086e-05	0.604	-7.842e-05
-1.397	-6.102e-05	0.603	-8.005e-05		-1.397	-6.102e-05	0.603	-8.005e-05
-1.398	-6.117e-05	0.602	-8.169e-05		-1.398	-6.117e-05	0.602	-8.169e-05
-1.399	-6.133e-05	0.601	-8.322e-05		-1.399	-6.133e-05	0.601	-8.322e-05
-1.4	-6.148e-05	0.6	-8.483e-05		-1.4	-6.148e-05	0.6	-8.483e-05
-1.401	-6.163e-05	0.599	-8.636e-05		-1.401	-6.163e-05	0.599	-8.636e-05
-1.402	-6.177e-05	0.598	-8.787e-05		-1.402	-6.177e-05	0.598	-8.787e-05
-1.403	-6.192e-05	0.597	-8.938e-05		-1.403	-6.192e-05	0.597	-8.938e-05
-1.404	-6.205e-05	0.596	-9.088e-05		-1.404	-6.205e-05	0.596	-9.088e-05
-1.405	-6.219e-05	0.595	-9.232e-05		-1.405	-6.219e-05	0.595	-9.232e-05
-1.406	-6.232e-05	0.594	-9.38e-05		-1.406	-6.232e-05	0.594	-9.38e-05
-1.407	-6.245e-05	0.593	-9.524e-05		-1.407	-6.245e-05	0.593	-9.524e-05
-1.408	-6.256e-05	0.592	-9.664e-05		-1.408	-6.256e-05	0.592	-9.664e-05
-1.409	-6.269e-05	0.591	-9.8e-05		-1.409	-6.269e-05	0.591	-9.8e-05
-1.41	-6.28e-05	0.59	-9.937e-05		-1.41	-6.28e-05	0.59	-9.937e-05
-1.411	-6.292e-05	0.589	-0.0001007		-1.411	-6.292e-05	0.589	-0.0001007
-1.412	-6.302e-05	0.588	-0.000102		-1.412	-6.302e-05	0.588	-0.000102
-1.413	-6.313e-05	0.587	-0.0001033		-1.413	-6.313e-05	0.587	-0.0001033
-1.414	-6.323e-05	0.586	-0.0001046		-1.414	-6.323e-05	0.586	-0.0001046
-1.415	-6.333e-05	0.585	-0.0001058		-1.415	-6.333e-05	0.585	-0.0001058
-1.416	-6.342e-05	0.584	-0.000107		-1.416	-6.342e-05	0.584	-0.000107
-1.417	-6.352e-05	0.583	-0.0001082		-1.417	-6.352e-05	0.583	-0.0001082
-1.418	-6.36e-05	0.582	-0.0001093		-1.418	-6.36e-05	0.582	-0.0001093
-1.419	-6.369e-05	0.581	-0.0001104		-1.419	-6.369e-05	0.581	-0.0001104
-1.42	-6.377e-05	0.58	-0.0001116		-1.42	-6.377e-05	0.58	-0.0001116
-1.421	-6.385e-05	0.579	-0.0001126		-1.421	-6.385e-05	0.579	-0.0001126
-1.422	-6.392e-05	0.578	-0.0001137		-1.422	-6.392e-05	0.578	-0.0001137
-1.423	-6.399e-05	0.577	-0.0001147		-1.423	-6.399e-05	0.577	-0.0001147
-1.424	-6.406e-05	0.576	-0.0001157		-1.424	-6.406e-05	0.576	-0.0001157
-1.425	-6.412e-05	0.575	-0.0001167		-1.425	-6.412e-05	0.575	-0.0001167
-1.426	-6.418e-05	0.574	-0.0001176		-1.426	-6.418e-05	0.574	-0.0001176
-1.427	-6.425e-05	0.573	-0.0001185		-1.427	-6.425e-05	0.573	-0.0001185
-1.428	-6.43e-05	0.572	-0.0001194		-1.428	-6.43e-05	0.572	-0.0001194
-1.429	-6.435e-05	0.571	-0.0001203		-1.429	-6.435e-05	0.571	-0.0001203
-1.43	-6.44e-05	0.57	-0.0001211		-1.43	-6.44e-05	0.57	-0.0001211
-1.431	-6.445e-05	0.569	-0.0001219		-1.431	-6.445e-05	0.569	-0.0001219
-1.432	-6.45e-05	0.568	-0.0001227		-1.432	-6.45e-05	0.568	-0.0001227
-1.433	-6.455e-05	0.567	-0.0001234		-1.433	-6.455e-05	0.567	-0.0001234
-1.434	-6.459e-05	0.566	-0.0001242		-1.434	-6.459e-05	0.566	-0.0001242
-1.435	-6.463e-05	0.565	-0.0001248		-1.435	-6.463e-05	0.565	-0.0001248
-1.436	-6.467e-05	0.564	-0.0001255		-1.436	-6.467e-05	0.564	-0.0001255
-1.437	-6.471e-05	0.563	-0.0001261		-1.437	-6.471e-05	0.563	-0.0001261
-1.438	-6.474e-05	0.562	-0.0001267		-1.438	-6.474e-05	0.562	-0.0001267
-1.439	-6.478e-05	0.561	-0.0001272		-1.439	-6.478e-05	0.561	-0.0001272
-1.44	-6.481e-05	0.56	-0.0001278		-1.44	-6.481e-05	0.56	-0.0001278
-1.441	-6.484e-05	0.559	-0.0001283		-1.441	-6.484e-05	0.559	-0.0001283
-1.442	-6.487e-05	0.558	-0.0001288		-1.442	-6.487e-05	0.558	-0.0001288
-1.443	-6.49e-05	0.557	-0.0001292		-1.443	-6.49e-05	0.557	-0.0001292
-1.444	-6.492e-05	0.556	-0.0001297		-1.444	-6.492e-05	0.556	-0.0001297
-1.445	-6.495e-05	0.555	-0.00013		-1.445	-6.495e-05	0.555	-0.00013
-1.446	-6.498e-05	0.554	-0.0001304		-1.446	-6.498e-05	0.554	-0.0001304
-1.447	-6.501e-05	0.553	-0.0001307		-1.447	-6.501e-05	0.553	-0.0001307
-1.448	-6.503e-05	0.552	-0.0001311		-1.448	-6.503e-05	0.552	-0.0001311
-1.449	-6.507e-05	0.551	-0.0001313		-1.449	-6.507e-05	0.551	-0.0001313
-1.45	-6.509e-05	0.55	-0.0001316		-1.45	-6.509e-05	0.55	-0.0001316
-1.451	-6.512e-05	0.549	-0.0001318		-1.451	-6.512e-05	0.549	-0.0001318
-1.452	-6.514e-05	0.548	-0.000132		-1.452	-6.514e-05	0.548	-0.000132
-1.453	-6.517e-05	0.547	-0.0001323		-1.453	-6.517e-05	0.547	-0.0001323
-1.454	-6.52e-05	0.546	-0.0001324		-1.454	-6.52e-05	0.546	-0.0001324
-1.455	-6.523e-05	0.545	-0.0001325		-1.455	-6.523e-05	0.545	-0.0001325
-1.456	-6.525e-05	0.544	-0.0001326		-1.456	-6.525e-05	0.544	-0.0001326
-1.457	-6.528e-05	0.543	-0.0001327		-1.457	-6.528e-05	0.543	-0.0001327
-1.458	-6.53e-05	0.542	-0.0001327		-1.458	-6.53e-05	0.542	-0.0001327
-1.459	-6.534e-05	0.541	-0.0001328		-1.459	-6.534e-05	0.541	-0.0001328
-1.46	-6.536e-05	0.54	-0.0001328		-1.46	-6.536e-05	0.54	-0.0001328
-1.461	-6.539e-05	0.539	-0.0001328		-1.461	-6.539e-05	0.539	-0.0001328
-1.462	-6.542e-05	0.538	-0.0001328		-1.462	-6.542e-05	0.538	-0.0001328
-1.463	-6.545e-05	0.537	-0.0001327		-1.463	-6.545e-05	0.537	-0.0001327
-1.464	-6.548e-05	0.536	-0.0001327		-1.464	-6.548e-05	0.536	-0.0001327
-1.465	-6.551e-05	0.535	-0.0001326		-1.465	-6.551e-05	0.535	-0.0001326
-1.466	-6.554e-05	0.534	-0.0001325		-1.466	-6.554e-05	0.534	-0.0001325
-1.467	-6.557e-05	0.533	-0.0001324		-1.467	-6.557e-05	0.533	-0.0001324
-1.468	-6.56e-05	0.532	-0.0001323		-1.468	-6.56e-05	0.532	-0.0001323
-1.469	-6.563e-05	0.531	-0.0001322		-1.469	-6.563e-05	0.531	-0.0001322
-1.47	-6.566e-05	0.53	-0.000132		-1.47	-6.566e-05	0.53	-0.000132
-1.471	-6.57e-05	0.529	-0.0001318		-1.471	-6.57e-05	0.529	-0.0001318
-1.472	-6.573e-05	0.528	-0.0001316		-1.472	-6.573e-05	0.528	-0.0001316
-1.473	-6.577e-05	0.527	-0.0001314		-1.473	-6.577e-05	0.527	-0.0001314
-1.474	-6.581e-05	0.526	-0.0001313		-1.474	-6.581e-05	0.526	-0.0001313
-1.475	-6.585e-05	0.525	-0.0001311		-1.475	-6.585e-05	0.525	-0.0001311
-1.476	-6.589e-05	0.524	-0.0001309		-1.476	-6.589e-05	0.524	-0.0001309
-1.477	-6.593e-05	0.523	-0.0001306		-1.477	-6.593e-05	0.523	-0.0001306
-1.478	-6.597e-05	0.522	-0.0001304		-1.478	-6.597e-05	0.522	-0.0001304
-1.479	-6.602e-05	0.521	-0.0001302		-1.479	-6.602e-05	0.521	-0.0001302
-1.48	-6.606e-05	0.52	-0.00013		-1.48	-6.606e-05	0.52	-0.00013
-1.481	-6.611e-05	0.519	-0.0001297		-1.481	-6.611e-05	0.519	-0.0001297
-1.482	-6.615e-05	0.518	-0.0001295		-1.482	-6.615e-05	0.518	-0.0001295
-1.483	-6.621e-05	0.517	-0.0001293		-1.483	-6.621e-05	0.517	-0.0001293
-1.484	-6.625e-05	0.516	-0.0001291		-1.484	-6.625e-05	0.516	-0.0001291
-1.485	-6.631e-05	0.515	-0.0001288		-1.485	-6.631e-05	0.515	-0.0001288
-1.486	-6.635e-05	0.514	-0.0001286		-1.486	-6.635e-05	0.514	-0.0001286
-1.487	-6.641e-05	0.513	-0.0001283		-1.487	-6.641e-05	0.513	-0.0001283
-1.488	-6.646e-05	0.512	-0.0001281		-1.488	-6.646e-05	0.512	-0.0001281
-1.489	-6.652e-05	0.511	-0.0001279		-1.489	-6.652e-05	0.511	-0.0001279
-1.49	-6.657e-05	0.51	-0.0001277		-1.49	-6.657e-05	0.51	-0.0001277
-1.491	-6.663e-05	0.509	-0.0001275		-1.491	-6.663e-05	0.509	-0.0001275
-1.492	-6.669e-05	0.508	-0.0001273		-1.492	-6.669e-05	0.508	-0.0001273
-1.493	-6.675e-05	0.507	-0.000127		-1.493	-6.675e-05	0.507	-0.000127
-1.494	-6.681e-05	0.506	-0.0001269		-1.494	-6.681e-05	0.506	-0.0001269
-1.495	-6.687e-05	0.505	-0.0001267		-1.495	-6.687e-05	0.505	-0.0001267
-1.496	-6.692e-05	0.504	-0.0001265		-1.496	-6.692e-05	0.504	-0.0001265
-1.497	-6.698e-05	0.503	-0.0001263		-1.497	-6.698e-05	0.503	-0.0001263
-1.498	-6.704e-05	0.502	-0.0001261		-1.498	-6.704e-05	0.502	-0.0001261
-1.499	-6.71e-05	0.501	-0.000126		-1.499	-6.71e-05	0.501	-0.000126
-1.5	-6.716e-05	0.5	-0.0001258		-1.5	-6.716e-05	0.5	-0.0001258
-1.501	-6.722e-05	0.499	-0.0001257		-1.501	-6.722e-05	0.499	-0.0001257
-1.502	-6.728e-05	0.498	-0.0001256		-1.502	-6.728e-05	0.498	-0.0001256
-1.503	-6.735e-05	0.497	-0.0001254		-1.503	-6.735e-05	0.497	-0.0001254
-1.504	-6.741e-05	0.496	-0.0001254		-1.504	-6.741e-05	0.496	-0.0001254
-1.505	-6.747e-05	0.495	-0.0001252		-1.505	-6.747e-05	0.495	-0.0001252
-1.506	-6.753e-05	0.494	-0.0001252		-1.506	-6.753e-05	0.494	-0.0001252
-1.507	-6.76e-05	0.493	-0.0001251		-1.507	-6.76e-05	0.493	-0.0001251
-1.508	-6.765e-05	0.492	-0.000125		-1.508	-6.765e-05	0.492	-0.000125
-1.509	-6.772e-05	0.491	-0.000125		-1.509	-6.772e-05	0.491	-0.000125
-1.51	-6.778e-05	0.49	-0.000125		-1.51	-6.778e-05	0.49	-0.000125
-1.511	-6.785e-05	0.489	-0.0001249		-1.511	-6.785e-05	0.489	-0.0001249
-1.512	-6.791e-05	0.488	-0.000125		-1.512	-6.791e-05	0.488	-0.000125
-1.513	-6.799e-05	0.487	-0.0001249		-1.513	-6.799e-05	0.487	-0.0001249
-1.514	-6.803e-05	0.486	-0.000125		-1.514	-6.803e-05	0.486	-0.000125
-1.515	-6.81e-05	0.485	-0.000125		-1.515	-6.81e-05	0.485	-0.000125
-1.516	-6.815e-05	0.484	-0.000125		-1.516	-6.815e-05	0.484	-0.000125
-1.517	-6.822e-05	0.483	-0.0001251		-1.517	-6.822e-05	0.483	-0.0001251
-1.518	-6.827e-05	0.482	-0.0001252		-1.518	-6.827e-05	0.482	-0.0001252
-1.519	-6.833e-05	0.481	-0.0001252		-1.519	-6.833e-05	0.481	-0.0001252
-1.52	-6.839e-05	0.48	-0.0001253		-1.52	-6.839e-05	0.48	-0.0001253
-1.521	-6.846e-05	0.479	-0.0001254		-1.521	-6.846e-05	0.479	-0.0001254
-1.522	-6.851e-05	0.478	-0.0001257		-1.522	-6.851e-05	0.478	-0.0001257
-1.523	-6.858e-05	0.477	-0.0001257		-1.523	-6.858e-05	0.477	-0.0001257
-1.524	-6.863e-05	0.476	-0.0001259		-1.524	-6.863e-05	0.476	-0.0001259
-1.525	-6.87e-05	0.475	-0.000126		-1.525	-6.87e-05	0.475	-0.000126
-1.526	-6.876e-05	0.474	-0.0001262		-1.526	-6.876e-05	0.474	-0.0001262
-1.527	-6.883e-05	0.473	-0.0001263		-1.527	-6.883e-05	0.473	-0.0001263
-1.528	-6.889e-05	0.472	-0.0001266		-1.528	-6.889e-05	0.472	-0.0001266
-1.529	-6.896e-05	0.471	-0.0001268		-1.529	-6.896e-05	0.471	-0.0001268
-1.53	-6.901e-05	0.47	-0.000127		-1.53	-6.901e-05	0.47	-0.000127
-1.531	-6.908e-05	0.469	-0.0001272		-1.531	-6.908e-05	0.469	-0.0001272
-1.532	-6.914e-05	0.468	-0.0001275		-1.532	-6.914e-05	0.468	-0.0001275
-1.533	-6.92e-05	0.467	-0.0001277		-1.533	-6.92e-05	0.467	-0.0001277
-1.534	-6.926e-05	0.466	-0.000128		-1.534	-6.926e-05	0.466	-0.000128
-1.535	-6.932e-05	0.465	-0.0001282		-1.535	-6.932e-05	0.465	-0.0001282
-1.536	-6.938e-05	0.464	-0.0001286		-1.536	-6.938e-05	0.464	-0.0001286
-1.537	-6.944e-05	0.463	-0.0001288		-1.537	-6.944e-05	0.463	-0.0001288
-1.538	-6.949e-05	0.462	-0.0001292		-1.538	-6.949e-05	0.462	-0.0001292
-1.539	-6.955e-05	0.461	-0.0001295		-1.539	-6.955e-05	0.461	-0.0001295
-1.54	-6.961e-05	0.46	-0.0001298		-1.54	-6.961e-05	0.46	-0.0001298
-1.541	-6.967e-05	0.459	-0.0001301		-1.541	-6.967e-05	0.459	-0.0001301
-1.542	-6.972e-05	0.458	-0.0001305		-1.542	-6.972e-05	0.458	-0.0001305
-1.543	-6.978e-05	0.457	-0.0001308		-1.543	-6.978e-05	0.457	-0.0001308
-1.544	-6.984e-05	0.456	-0.0001312		-1.544	-6.984e-05	0.456	-0.0001312
-1.545	-6.99e-05	0.455	-0.0001315		-1.545	-6.99e-05	0.455	-0.0001315
-1.546	-6.995e-05	0.454	-0.0001319		-1.546	-6.995e-05	0.454	-0.0001319
-1.547	-7.002e-05	0.453	-0.0001323		-1.547	-7.002e-05	0.453	-0.0001323
-1.548	-7.006e-05	0.452	-0.0001327		-1.548	-7.006e-05	0.452	-0.0001327
-1.549	-7.012e-05	0.451	-0.0001331		-1.549	-7.012e-05	0.451	-0.0001331
-1.55	-7.018e-05	0.45	-0.0001335		-1.55	-7.018e-05	0.45	-0.0001335
-1.551	-7.024e-05	0.449	-0.0001339		-1.551	-7.024e-05	0.449	-0.0001339
-1.552	-7.029e-05	0.448	-0.0001343		-1.552	-7.029e-05	0.448	-0.0001343
-1.553	-7.035e-05	0.447	-0.0001347		-1.553	-7.035e-05	0.447	-0.0001347
-1.554	-7.04e-05	0.446	-0.0001352		-1.554	-7.04e-05	0.446	-0.0001352
-1.555	-7.046e-05	0.445	-0.0001356		-1.555	-7.046e-05	0.445	-0.0001356
-1.556	-7.051e-05	0.444	-0.000136		-1.556	-7.051e-05	0.444	-0.000136
-1.557	-7.058e-05	0.443	-0.0001365		-1.557	-7.058e-05	0.443	-0.0001365
-1.558	-7.063e-05	0.442	-0.000137		-1.558	-7.063e-05	0.442	-0.000137
-1.559	-7.069e-05	0.441	-0.0001373		-1.559	-7.069e-05	0.441	-0.0001373
-1.56	-7.074e-05	0.44	-0.0001378		-1.56	-7.074e-05	0.44	-0.0001378
-1.561	-7.081e-05	0.439	-0.0001382		-1.561	-7.081e-05	0.439	-0.0001382
-1.562	-7.086e-05	0.438	-0.0001387		-1.562	-7.086e-05	0.438	-0.0001387
-1.563	-7.092e-05	0.437	-0.0001392		-1.563	-7.092e-05	0.437	-0.0001392
-1.564	-7.097e-05	0.436	-0.0001396		-1.564	-7.097e-05	0.436	-0.0001396
-1.565	-7.103e-05	0.435	-0.0001401		-1.565	-7.103e-05	0.435	-0.0001401
-1.566	-7.109e-05	0.434	-0.0001406		-1.566	-7.109e-05	0.434	-0.0001406
-1.567	-7.115e-05	0.433	-0.000141		-1.567	-7.115e-05	0.433	-0.000141
-1.568	-7.12e-05	0.432	-0.0001415		-1.568	-7.12e-05	0.432	-0.0001415
-1.569	-7.127e-05	0.431	-0.000142		-1.569	-7.127e-05	0.431	-0.000142
-1.57	-7.132e-05	0.43	-0.0001424		-1.57	-7.132e-05	0.43	-0.0001424
-1.571	-7.138e-05	0.429	-0.0001429		-1.571	-7.138e-05	0.429	-0.0001429
-1.572	-7.143e-05	0.428	-0.0001434		-1.572	-7.143e-05	0.428	-0.0001434
-1.573	-7.148e-05	0.427	-0.0001438		-1.573	-7.148e-05	0.427	-0.0001438
-1.574	-7.154e-05	0.426	-0.0001443		-1.574	-7.154e-05	0.426	-0.0001443
-1.575	-7.16e-05	0.425	-0.0001447		-1.575	-7.16e-05	0.425	-0.0001447
-1.576	-7.165e-05	0.424	-0.0001453		-1.576	-7.165e-05	0.424	-0.0001453
-1.577	-7.17e-05	0.423	-0.0001457		-1.577	-7.17e-05	0.423	-0.0001457
-1.578	-7.175e-05	0.422	-0.0001462		-1.578	-7.175e-05	0.422	-0.0001462
-1.579	-7.181e-05	0.421	-0.0001466		-1.579	-7.181e-05	0.421	-0.0001466
-1.58	-7.185e-05	0.42	-0.0001471		-1.58	-7.185e-05	0.42	-0.0001471
-1.581	-7.191e-05	0.419	-0.0001475		-1.581	-7.191e-05	0.419	-0.0001475
-1.582	-7.195e-05	0.418	-0.000148		-1.582	-7.195e-05	0.418	-0.000148
-1.583	-7.201e-05	0.417	-0.0001484		-1.583	-7.201e-05	0.417	-0.0001484
-1.584	-7.205e-05	0.416	-0.0001489		-1.584	-7.205e-05	0.416	-0.0001489
-1.585	-7.21e-05	0.415	-0.0001493		-1.585	-7.21e-05	0.415	-0.0001493
-1.586	-7.214e-05	0.414	-0.0001497		-1.586	-7.214e-05	0.414	-0.0001497
-1.587	-7.22e-05	0.413	-0.0001501		-1.587	-7.22e-05	0.413	-0.0001501
-1.588	-7.223e-05	0.412	-0.0001507		-1.588	-7.223e-05	0.412	-0.0001507
-1.589	-7.228e-05	0.411	-0.000151		-1.589	-7.228e-05	0.411	-0.000151
-1.59	-7.233e-05	0.41	-0.0001514		-1.59	-7.233e-05	0.41	-0.0001514
-1.591	-7.238e-05	0.409	-0.0001519		-1.591	-7.238e-05	0.409	-0.0001519
-1.592	-7.242e-05	0.408	-0.0001523		-1.592	-7.242e-05	0.408	-0.0001523
-1.593	-7.247e-05	0.407	-0.0001526		-1.593	-7.247e-05	0.407	-0.0001526
-1.594	-7.25e-05	0.406	-0.000153		-1.594	-7.25e-05	0.406	-0.000153
-1.595	-7.255e-05	0.405	-0.0001533		-1.595	-7.255e-05	0.405	-0.0001533
-1.596	-7.259e-05	0.404	-0.0001537		-1.596	-7.259e-05	0.404	-0.0001537
-1.597	-7.263e-05	0.403	-0.000154		-1.597	-7.263e-05	0.403	-0.000154
-1.598	-7.267e-05	0.402	-0.0001544		-1.598	-7.267e-05	0.402	-0.0001544
-1.599	-7.271e-05	0.401	-0.0001547		-1.599	-7.271e-05	0.401	-0.0001547
-1.6	-7.258e-05	0.4	-0.0001551		-1.6	-7.258e-05	0.4	-0.0001551
-1.599	-7.206e-05	0.399	-0.0001554		-1.599	-7.206e-05	0.399	-0.0001554
-1.598	-7.17e-05	0.398	-0.0001557		-1.598	-7.17e-05	0.398	-0.0001557
-1.597	-7.146e-05	0.397	-0.000156		-1.597	-7.146e-05	0.397	-0.000156
-1.596	-7.125e-05	0.396	-0.0001563		-1.596	-7.125e-05	0.396	-0.0001563
-1.595	-7.108e-05	0.395	-0.0001565		-1.595	-7.108e-05	0.395	-0.0001565
-1.594	-7.092e-05	0.394	-0.0001568		-1.594	-7.092e-05	0.394	-0.0001568
-1.593	-7.079e-05	0.393	-0.000157		-1.593	-7.079e-05	0.393	-0.000157
-1.592	-7.065e-05	0.392	-0.0001573		-1.592	-7.065e-05	0.392	-0.0001573
-1.591	-7.053e-05	0.391	-0.0001575		-1.591	-7.053e-05	0.391	-0.0001575
-1.59	-7.04e-05	0.39	-0.0001577		-1.59	-7.04e-05	0.39	-0.0001577
-1.589	-7.028e-05	0.389	-0.0001579		-1.589	-7.028e-05	0.389	-0.0001579
-1.588	-7.016e-05	0.388	-0.0001582		-1.588	-7.016e-05	0.388	-0.0001582
-1.587	-7.006e-05	0.387	-0.0001583		-1.587	-7.006e-05	0.387	-0.0001583
-1.586	-6.994e-05	0.386	-0.0001585		-1.586	-6.994e-05	0.386	-0.0001585
-1.585	-6.984e-05	0.385	-0.0001586		-1.585	-6.984e-05	0.385	-0.0001586
-1.584	-6.973e-05	0.384	-0.0001588		-1.584	-6.973e-05	0.384	-0.0001588
-1.583	-6.963e-05	0.383	-0.0001589		-1.583	-6.963e-05	0.383	-0.0001589
-1.582	-6.952e-05	0.382	-0.000159		-1.582	-6.952e-05	0.382	-0.000159
-1.581	-6.942e-05	0.381	-0.0001591		-1.581	-6.942e-05	0.381	-0.0001591
-1.58	-6.931e-05	0.38	-0.0001592		-1.58	-6.931e-05	0.38	-0.0001592
-1.579	-6.922e-05	0.379	-0.0001592		-1.579	-6.922e-05	0.379	-0.0001592
-1.578	-6.912e-05	0.378	-0.0001593		-1.578	-6.912e-05	0.378	-0.0001593
-1.577	-6.903e-05	0.377	-0.0001593		-1.577	-6.903e-05	0.377	-0.0001593
-1.576	-6.892e-05	0.376	-0.0001594		-1.576	-6.892e-05	0.376	-0.0001594
-1.575	-6.884e-05	0.375	-0.0001594		-1.575	-6.884e-05	0.375	-0.0001594
-1.574	-6.873e-05	0.374	-0.0001594		-1.574	-6.873e-05	0.374	-0.0001594
-1.573	-6.865e-05	0.373	-0.0001593		-1.573	-6.865e-05	0.373	-0.0001593
-1.572	-6.854e-05	0.372	-0.0001593		-1.572	-6.854e-05	0.372	-0.0001593
-1.571	-6.846e-05	0.371	-0.0001592		-1.571	-6.846e-05	0.371	-0.0001592
-1.57	-6.836e-05	0.37	-0.0001593		-1.57	-6.836e-05	0.37	-0.0001593
-1.569	-6.827e-05	0.369	-0.0001592		-1.569	-6.827e-05	0.369	-0.0001592
-1.568	-6.817e-05	0.368	-0.0001591		-1.568	-6.817e-05	0.368	-0.0001591
-1.567	-6.808e-05	0.367	-0.0001588		-1.567	-6.808e-05	0.367	-0.0001588
-1.566	-6.799e-05	0.366	-0.0001587		-1.566	-6.799e-05	0.366	-0.0001587
-1.565	-6.791e-05	0.365	-0.0001585		-1.565	-6.791e-05	0.365	-0.0001585
-1.564	-6.781e-05	0.364	-0.0001584		-1.564	-6.781e-05	0.364	-0.0001584
-1.563	-6.772e-05	0.363	-0.0001582		-1.563	-6.772e-05	0.363	-0.0001582
-1.562	-6.762e-05	0.362	-0.000158		-1.562	-6.762e-05	0.362	-0.000158
-1.561	-6.753e-05	0.361	-0.0001577		-1.561	-6.753e-05	0.361	-0.0001577
-1.56	-6.744e-05	0.36	-0.0001575		-1.56	-6.744e-05	0.36	-0.0001575
-1.559	-6.735e-05	0.359	-0.0001573		-1.559	-6.735e-05	0.359	-0.0001573
-1.558	-6.725e-05	0.358	-0.000157		-1.558	-6.725e-05	0.358	-0.000157
-1.557	-6.717e-05	0.357	-0.0001567		-1.557	-6.717e-05	0.357	-0.0001567
-1.556	-6.707e-05	0.356	-0.0001564		-1.556	-6.707e-05	0.356	-0.0001564
-1.555	-6.699e-05	0.355	-0.0001561		-1.555	-6.699e-05	0.355	-0.0001561
-1.554	-6.689e-05	0.354	-0.0001557		-1.554	-6.689e-05	0.354	-0.0001557
-1.553	-6.68e-05	0.353	-0.0001553		-1.553	-6.68e-05	0.353	-0.0001553
-1.552	-6.671e-05	0.352	-0.000155		-1.552	-6.671e-05	0.352	-0.000155
-1.551	-6.662e-05	0.351	-0.0001546		-1.551	-6.662e-05	0.351	-0.0001546
-1.55	-6.653e-05	0.35	-0.0001542		-1.55	-6.653e-05	0.35	-0.0001542
-1.549	-6.644e-05	0.349	-0.0001537		-1.549	-6.644e-05	0.349	-0.0001537
-1.548	-6.634e-05	0.348	-0.0001533		-1.548	-6.634e-05	0.348	-0.0001533
-1.547	-6.625e-05	0.347	-0.0001528		-1.547	-6.625e-05	0.347	-0.0001528
-1.546	-6.615e-05	0.346	-0.0001524		-1.546	-6.615e-05	0.346	-0.0001524
-1.545	-6.607e-05	0.345	-0.0001519		-1.545	-6.607e-05	0.345	-0.0001519
-1.544	-6.596e-05	0.344	-0.0001514		-1.544	-6.596e-05	0.344	-0.0001514
-1.543	-6.587e-05	0.343	-0.0001508		-1.543	-6.587e-05	0.343	-0.0001508
-1.542	-6.576e-05	0.342	-0.0001503		-1.542	-6.576e-05	0.342	-0.0001503
-1.541	-6.568e-05	0.341	-0.0001497		-1.541	-6.568e-05	0.341	-0.0001497
-1.54	-6.557e-05	0.34	-0.0001492		-1.54	-6.557e-05	0.34	-0.0001492
-1.539	-6.549e-05	0.339	-0.0001485		-1.539	-6.549e-05	0.339	-0.0001485
-1.538	-6.538e-05	0.338	-0.000148		-1.538	-6.538e-05	0.338	-0.000148
-1.537	-6.53e-05	0.337	-0.0001473		-1.537	-6.53e-05	0.337	-0.0001473
-1.536	-6.519e-05	0.336	-0.0001467		-1.536	-6.519e-05	0.336	-0.0001467
-1.535	-6.509e-05	0.335	-0.000146		-1.535	-6.509e-05	0.335	-0.000146
-1.534	-6.499e-05	0.334	-0.0001454		-1.534	-6.499e-05	0.334	-0.0001454
-1.533	-6.49e-05	0.333	-0.0001447		-1.533	-6.49e-05	0.333	-0.0001447
-1.532	-6.479e-05	0.332	-0.000144		-1.532	-6.479e-05	0.332	-0.000144
-1.531	-6.471e-05	0.331	-0.0001433		-1.531	-6.471e-05	0.331	-0.0001433
-1.53	-6.46e-05	0.33	-0.0001426		-1.53	-6.46e-05	0.33	-0.0001426
-1.529	-6.452e-05	0.329	-0.0001418		-1.529	-6.452e-05	0.329	-0.0001418
-1.528	-6.441e-05	0.328	-0.0001411		-1.528	-6.441e-05	0.328	-0.0001411
-1.527	-6.432e-05	0.327	-0.0001404		-1.527	-6.432e-05	0.327	-0.0001404
-1.526	-6.421e-05	0.326	-0.0001396		-1.526	-6.421e-05	0.326	-0.0001396
-1.525	-6.412e-05	0.325	-0.0001389		-1.525	-6.412e-05	0.325	-0.0001389
-1.524	-6.402e-05	0.324	-0.0001381		-1.524	-6.402e-05	0.324	-0.0001381
-1.523	-6.393e-05	0.323	-0.0001373		-1.523	-6.393e-05	0.323	-0.0001373
-1.522	-6.383e-05	0.322	-0.0001365		-1.522	-6.383e-05	0.322	-0.0001365
-1.521	-6.374e-05	0.321	-0.0001357		-1.521	-6.374e-05	0.321	-0.0001357
-1.52	-6.363e-05	0.32	-0.0001349		-1.52	-6.363e-05	0.32	-0.0001349
-1.519	-6.354e-05	0.319	-0.000134		-1.519	-6.354e-05	0.319	-0.000134
-1.518	-6.343e-05	0.318	-0.0001332		-1.518	-6.343e-05	0.318	-0.0001332
-1.517	-6.334e-05	0.317	-0.0001324		-1.517	-6.334e-05	0.317	-0.0001324
-1.516	-6.323e-05	0.316	-0.0001316		-1.516	-6.323e-05	0.316	-0.0001316
-1.515	-6.314e-05	0.315	-0.0001307		-1.515	-6.314e-05	0.315	-0.0001307
-1.514	-6.304e-05	0.314	-0.0001298		-1.514	-6.304e-05	0.314	-0.0001298
-1.513	-6.295e-05	0.313	-0.000129		-1.513	-6.295e-05	0.313	-0.000129
-1.512	-6.284e-05	0.312	-0.0001281		-1.512	-6.284e-05	0.312	-0.0001281
-1.511	-6.274e-05	0.311	-0.0001272		-1.511	-6.274e-05	0.311	-0.0001272
-1.51	-6.263e-05	0.31	-0.0001264		-1.51	-6.263e-05	0.31	-0.0001264
-1.509	-6.253e-05	0.309	-0.0001255		-1.509	-6.253e-05	0.309	-0.0001255
-1.508	-6.242e-05	0.308	-0.0001246		-1.508	-6.242e-05	0.308	-0.0001246
-1.507	-6.232e-05	0.307	-0.0001237		-1.507	-6.232e-05	0.307	-0.0001237
-1.506	-6.221e-05	0.306	-0.0001229		-1.506	-6.221e-05	0.306	-0.0001229
-1.505	-6.211e-05	0.305	-0.0001219		-1.505	-6.211e-05	0.305	-0.0001219
-1.504	-6.2e-05	0.304	-0.0001211		-1.504	-6.2e-05	0.304	-0.0001211
-1.503	-6.19e-05	0.303	-0.0001202		-1.503	-6.19e-05	0.303	-0.0001202
-1.502	-6.177e-05	0.302	-0.0001193		-1.502	-6.177e-05	0.302	-0.0001193
-1.501	-6.168e-05	0.301	-0.0001184		-1.501	-6.168e-05	0.301	-0.0001184
-1.5	-6.156e-05	0.3	-0.0001175		-1.5	-6.156e-05	0.3	-0.0001175
-1.499	-6.146e-05	0.299	-0.0001166		-1.499	-6.146e-05	0.299	-0.0001166
-1.498	-6.133e-05	0.298	-0.0001158		-1.498	-6.133e-05	0.298	-0.0001158
-1.497	-6.123e-05	0.297	-0.0001148		-1.497	-6.123e-05	0.297	-0.0001148
-1.496	-6.111e-05	0.296	-0.000114		-1.496	-6.111e-05	0.296	-0.000114
-1.495	-6.101e-05	0.295	-0.0001131		-1.495	-6.101e-05	0.295	-0.0001131
-1.494	-6.089e-05	0.294	-0.0001122		-1.494	-6.089e-05	0.294	-0.0001122
-1.493	-6.078e-05	0.293	-0.0001113		-1.493	-6.078e-05	0.293	-0.0001113
-1.492	-6.065e-05	0.292	-0.0001105		-1.492	-6.065e-05	0.292	-0.0001105
-1.491	-6.055e-05	0.291	-0.0001096		-1.491	-6.055e-05	0.291	-0.0001096
-1.49	-6.042e-05	0.29	-0.0001088		-1.49	-6.042e-05	0.29	-0.0001088
-1.489	-6.031e-05	0.289	-0.0001079		-1.489	-6.031e-05	0.289	-0.0001079
-1.488	-6.019e-05	0.288	-0.0001071		-1.488	-6.019e-05	0.288	-0.0001071
-1.487	-6.008e-05	0.287	-0.0001062		-1.487	-6.008e-05	0.287	-0.0001062
-1.486	-5.995e-05	0.286	-0.0001054		-1.486	-5.995e-05	0.286	-0.0001054
-1.485	-5.984e-05	0.285	-0.0001046		-1.485	-5.984e-05	0.285	-0.0001046
-1.484	-5.971e-05	0.284	-0.0001037		-1.484	-5.971e-05	0.284	-0.0001037
-1.483	-5.96e-05	0.283	-0.0001029		-1.483	-5.96e-05	0.283	-0.0001029
-1.482	-5.947e-05	0.282	-0.0001021		-1.482	-5.947e-05	0.282	-0.0001021
-1.481	-5.935e-05	0.281	-0.0001013		-1.481	-5.935e-05	0.281	-0.0001013
-1.48	-5.923e-05	0.28	-0.0001005		-1.48	-5.923e-05	0.28	-0.0001005
-1.479	-5.911e-05	0.279	-9.966e-05		-1.479	-5.911e-05	0.279	-9.966e-05
-1.478	-5.898e-05	0.278	-9.887e-05		-1.478	-5.898e-05	0.278	-9.887e-05
-1.477	-5.886e-05	0.277	-9.808e-05		-1.477	-5.886e-05	0.277	-9.808e-05
-1.476	-5.873e-05	0.276	-9.732e-05		-1.476	-5.873e-05	0.276	-9.732e-05
-1.475	-5.861e-05	0.275	-9.653e-05		-1.475	-5.861e-05	0.275	-9.653e-05
-1.474	-5.848e-05	0.274	-9.578e-05		-1.474	-5.848e-05	0.274	-9.578e-05
-1.473	-5.836e-05	0.273	-9.501e-05		-1.473	-5.836e-05	0.273	-9.501e-05
-1.472	-5.822e-05	0.272	-9.427e-05		-1.472	-5.822e-05	0.272	-9.427e-05
-1.471	-5.81e-05	0.271	-9.352e-05		-1.471	-5.81e-05	0.271	-9.352e-05
-1.47	-5.796e-05	0.27	-9.28e-05		-1.47	-5.796e-05	0.27	-9.28e-05
-1.469	-5.784e-05	0.269	-9.207e-05		-1.469	-5.784e-05	0.269	-9.207e-05
-1.468	-5.77e-05	0.268	-9.137e-05		-1.468	-5.77e-05	0.268	-9.137e-05
-1.467	-5.758e-05	0.267	-9.064e-05		-1.467	-5.758e-05	0.267	-9.064e-05
-1.466	-5.744e-05	0.266	-8.996e-05		-1.466	-5.744e-05	0.266	-8.996e-05
-1.465	-5.732e-05	0.265	-8.925e-05		-1.465	-5.732e-05	0.265	-8.925e-05
-1.464	-5.718e-05	0.264	-8.857e-05		-1.464	-5.718e-05	0.264	-8.857e-05
-1.463	-5.705e-05	0.263	-8.788e-05		-1.463	-5.705e-05	0.263	-8.788e-05
-1.462	-5.692e-05	0.262	-8.721e-05		-1.462	-5.692e-05	0.262	-8.721e-05
-1.461	-5.68e-05	0.261	-8.654e-05		-1.461	-5.68e-05	0.261	-8.654e-05
-1.46	-5.666e-05	0.26	-8.589e-05		-1.46	-5.666e-05	0.26	-8.589e-05
-1.459	-5.654e-05	0.259	-8.523e-05		-1.459	-5.654e-05	0.259	-8.523e-05
-1.458	-5.641e-05	0.258	-8.46e-05		-1.458	-5.641e-05	0.258	-8.46e-05
-1.457	-5.628e-05	0.257	-8.395e-05		-1.457	-5.628e-05	0.257	-8.395e-05
-1.456	-5.615e-05	0.256	-8.333e-05		-1.456	-5.615e-05	0.256	-8.333e-05
-1.455	-5.603e-05	0.255	-8.271e-05		-1.455	-5.603e-05	0.255	-8.271e-05
-1.454	-5.59e-05	0.254	-8.21e-05		-1.454	-5.59e-05	0.254	-8.21e-05
-1.453	-5.577e-05	0.253	-8.149e-05		-1.453	-5.577e-05	0.253	-8.149e-05
-1.452	-5.564e-05	0.252	-8.09e-05		-1.452	-5.564e-05	0.252	-8.09e-05
-1.451	-5.551e-05	0.251	-8.03e-05		-1.451	-5.551e-05	0.251	-8.03e-05
-1.45	-5.538e-05	0.25	-7.972e-05		-1.45	-5.538e-05	0.25	-7.972e-05
-1.449	-5.527e-05	0.249	-7.913e-05		-1.449	-5.527e-05	0.249	-7.913e-05
-1.448	-5.514e-05	0.248	-7.857e-05		-1.448	-5.514e-05	0.248	-7.857e-05
-1.447	-5.501e-05	0.247	-7.801e-05		-1.447	-5.501e-05	0.247	-7.801e-05
-1.446	-5.488e-05	0.246	-7.746e-05		-1.446	-5.488e-05	0.246	-7.746e-05
-1.445	-5.476e-05	0.245	-7.691e-05		-1.445	-5.476e-05	0.245	-7.691e-05
-1.444	-5.463e-05	0.244	-7.639e-05		-1.444	-5.463e-05	0.244	-7.639e-05
-1.443	-5.45e-05	0.243	-7.584e-05		-1.443	-5.45e-05	0.243	-7.584e-05
-1.442	-5.437e-05	0.242	-7.533e-05		-1.442	-5.437e-05	0.242	-7.533e-05
-1.441	-5.425e-05	0.241	-7.48e-05		-1.441	-5.425e-05	0.241	-7.48e-05
-1.44	-5.412e-05	0.24	-7.429e-05		-1.44	-5.412e-05	0.24	-7.429e-05
-1.439	-5.4e-05	0.239	-7.378e-05		-1.439	-5.4e-05	0.239	-7.378e-05
-1.438	-5.387e-05	0.238	-7.329e-05		-1.438	-5.387e-05	0.238	-7.329e-05
-1.437	-5.375e-05	0.237	-7.279e-05		-1.437	-5.375e-05	0.237	-7.279e-05
-1.436	-5.362e-05	0.236	-7.23e-05		-1.436	-5.362e-05	0.236	-7.23e-05
-1.435	-5.35e-05	0.235	-7.181e-05		-1.435	-5.35e-05	0.235	-7.181e-05
-1.434	-5.337e-05	0.234	-7.134e-05		-1.434	-5.337e-05	0.234	-7.134e-05
-1.433	-5.326e-05	0.233	-7.087e-05		-1.433	-5.326e-05	0.233	-7.087e-05
-1.432	-5.312e-05	0.232	-7.041e-05		-1.432	-5.312e-05	0.232	-7.041e-05
-1.431	-5.3e-05	0.231	-6.995e-05		-1.431	-5.3e-05	0.231	-6.995e-05
-1.43	-5.288e-05	0.23	-6.95e-05		-1.43	-5.288e-05	0.23	-6.95e-05
-1.429	-5.276e-05	0.229	-6.905e-05		-1.429	-5.276e-05	0.229	-6.905e-05
-1.428	-5.264e-05	0.228	-6.861e-05		-1.428	-5.264e-05	0.228	-6.861e-05
-1.427	-5.252e-05	0.227	-6.817e-05		-1.427	-5.252e-05	0.227	-6.817e-05
-1.426	-5.239e-05	0.226	-6.774e-05		-1.426	-5.239e-05	0.226	-6.774e-05
-1.425	-5.228e-05	0.225	-6.731e-05		-1.425	-5.228e-05	0.225	-6.731e-05
-1.424	-5.216e-05	0.224	-6.69e-05		-1.424	-5.216e-05	0.224	-6.69e-05
-1.423	-5.204e-05	0.223	-6.648e-05		-1.423	-5.204e-05	0.223	-6.648e-05
-1.422	-5.192e-05	0.222	-6.608e-05		-1.422	-5.192e-05	0.222	-6.608e-05
-1.421	-5.181e-05	0.221	-6.567e-05		-1.421	-5.181e-05	0.221	-6.567e-05
-1.42	-5.169e-05	0.22	-6.528e-05		-1.42	-5.169e-05	0.22	-6.528e-05
-1.419	-5.158e-05	0.219	-6.487e-05		-1.419	-5.158e-05	0.219	-6.487e-05
-1.418	-5.146e-05	0.218	-6.449e-05		-1.418	-5.146e-05	0.218	-6.449e-05
-1.417	-5.136e-05	0.217	-6.409e-05		-1.417	-5.136e-05	0.217	-6.409e-05
-1.416	-5.124e-05	0.216	-6.372e-05		-1.416	-5.124e-05	0.216	-6.372e-05
-1.415	-5.113e-05	0.215	-6.334e-05		-1.415	-5.113e-05	0.215	-6.334e-05
-1.414	-5.101e-05	0.214	-6.298e-05		-1.414	-5.101e-05	0.214	-6.298e-05
-1.413	-5.089e-05	0.213	-6.261e-05		-1.413	-5.089e-05	0.213	-6.261e-05
-1.412	-5.078e-05	0.212	-6.225e-05		-1.412	-5.078e-05	0.212	-6.225e-05
-1.411	-5.067e-05	0.211	-6.189e-05		-1.411	-5.067e-05	0.211	-6.189e-05
-1.41	-5.055e-05	0.21	-6.154e-05		-1.41	-5.055e-05	0.21	-6.154e-05
-1.409	-5.044e-05	0.209	-6.119e-05		-1.409	-5.044e-05	0.209	-6.119e-05
-1.408	-5.033e-05	0.208	-6.085e-05		-1.408	-5.033e-05	0.208	-6.085e-05
-1.407	-5.022e-05	0.207	-6.051e-05		-1.407	-5.022e-05	0.207	-6.051e-05
-1.406	-5.01e-05	0.206	-6.018e-05		-1.406	-5.01e-05	0.206	-6.018e-05
-1.405	-4.999e-05	0.205	-5.984e-05		-1.405	-4.999e-05	0.205	-5.984e-05
-1.404	-4.987e-05	0.204	-5.952e-05		-1.404	-4.987e-05	0.204	-5.952e-05
-1.403	-4.976e-05	0.203	-5.919e-05		-1.403	-4.976e-05	0.203	-5.919e-05
-1.402	-4.964e-05	0.202	-5.887e-05		-1.402	-4.964e-05	0.202	-5.887e-05
-1.401	-4.953e-05	0.201	-5.855e-05		-1.401	-4.953e-05	0.201	-5.855e-05
-1.4	-4.941e-05	0.2	-5.824e-05		-1.4	-4.941e-05	0.2	-5.824e-05
-1.399	-4.93e-05	0.199	-5.792e-05		-1.399	-4.93e-05	0.199	-5.792e-05
-1.398	-4.918e-05	0.198	-5.761e-05		-1.398	-4.918e-05	0.198	-5.761e-05
-1.397	-4.906e-05	0.197	-5.73e-05		-1.397	-4.906e-05	0.197	-5.73e-05
-1.396	-4.895e-05	0.196	-5.7e-05		-1.396	-4.895e-05	0.196	-5.7e-05
-1.395	-4.883e-05	0.195	-5.669e-05		-1.395	-4.883e-05	0.195	-5.669e-05
-1.394	-4.871e-05	0.194	-5.641e-05		-1.394	-4.871e-05	0.194	-5.641e-05
-1.393	-4.86e-05	0.193	-5.611e-05		-1.393	-4.86e-05	0.193	-5.611e-05
-1.392	-4.848e-05	0.192	-5.582e-05		-1.392	-4.848e-05	0.192	-5.582e-05
-1.391	-4.836e-05	0.191	-5.554e-05		-1.391	-4.836e-05	0.191	-5.554e-05
-1.39	-4.824e-05	0.19	-5.526e-05		-1.39	-4.824e-05	0.19	-5.526e-05
-1.389	-4.813e-05	0.189	-5.498e-05		-1.389	-4.813e-05	0.189	-5.498e-05
-1.388	-4.8e-05	0.188	-5.47e-05		-1.388	-4.8e-05	0.188	-5.47e-05
-1.387	-4.789e-05	0.187	-5.442e-05		-1.387	-4.789e-05	0.187	-5.442e-05
-1.386	-4.776e-05	0.186	-5.416e-05		-1.386	-4.776e-05	0.186	-5.416e-05
-1.385	-4.764e-05	0.185	-5.388e-05		-1.385	-4.764e-05	0.185	-5.388e-05
-1.384	-4.752e-05	0.184	-5.362e-05		-1.384	-4.752e-05	0.184	-5.362e-05
-1.383	-4.74e-05	0.183	-5.335e-05		-1.383	-4.74e-05	0.183	-5.335e-05
-1.382	-4.727e-05	0.182	-5.309e-05		-1.382	-4.727e-05	0.182	-5.309e-05
-1.381	-4.715e-05	0.181	-5.283e-05		-1.381	-4.715e-05	0.181	-5.283e-05
-1.38	-4.702e-05	0.18	-5.257e-05		-1.38	-4.702e-05	0.18	-5.257e-05
-1.379	-4.69e-05	0.179	-5.231e-05		-1.379	-4.69e-05	0.179	-5.231e-05
-1.378	-4.676e-05	0.178	-5.207e-05		-1.378	-4.676e-05	0.178	-5.207e-05
-1.377	-4.664e-05	0.177	-5.181e-05		-1.377	-4.664e-05	0.177	-5.181e-05
-1.376	-4.651e-05	0.176	-5.157e-05		-1.376	-4.651e-05	0.176	-5.157e-05
-1.375	-4.638e-05	0.175	-5.133e-05		-1.375	-4.638e-05	0.175	-5.133e-05
-1.374	-4.625e-05	0.174	-5.11e-05		-1.374	-4.625e-05	0.174	-5.11e-05
-1.373	-4.612e-05	0.173	-5.085e-05		-1.373	-4.612e-05	0.173	-5.085e-05
-1.372	-4.598e-05	0.172	-5.061e-05		-1.372	-4.598e-05	0.172	-5.061e-05
-1.371	-4.585e-05	0.171	-5.038e-05		-1.371	-4.585e-05	0.171	-5.038e-05
-1.37	-4.571e-05	0.17	-5.015e-05		-1.37	-4.571e-05	0.17	-5.015e-05
-1.369	-4.559e-05	0.169	-4.991e-05		-1.369	-4.559e-05	0.169	-4.991e-05
-1.368	-4.545e-05	0.168	-4.969e-05		-1.368	-4.545e-05	0.168	-4.969e-05
-1.367	-4.531e-05	0.167	-4.946e-05		-1.367	-4.531e-05	0.167	-4.946e-05
-1.366	-4.517e-05	0.166	-4.924e-05		-1.366	-4.517e-05	0.166	-4.924e-05
-1.365	-4.503e-05	0.165	-4.9e-05		-1.365	-4.503e-05	0.165	-4.9e-05
-1.364	-4.489e-05	0.164	-4.879e-05		-1.364	-4.489e-05	0.164	-4.879e-05
-1.363	-4.475e-05	0.163	-4.856e-05		-1.363	-4.475e-05	0.163	-4.856e-05
-1.362	-4.46e-05	0.162	-4.835e-05		-1.362	-4.46e-05	0.162	-4.835e-05
-1.361	-4.446e-05	0.161	-4.814e-05		-1.361	-4.446e-05	0.161	-4.814e-05
-1.36	-4.432e-05	0.16	-4.793e-05		-1.36	-4.432e-05	0.16	-4.793e-05
-1.359	-4.418e-05	0.159	-4.771e-05		-1.359	-4.418e-05	0.159	-4.771e-05
-1.358	-4.403e-05	0.158	-4.751e-05		-1.358	-4.403e-05	0.158	-4.751e-05
-1.357	-4.388e-05	0.157	-4.73e-05		-1.357	-4.388e-05	0.157	-4.73e-05
-1.356	-4.373e-05	0.156	-4.71e-05		-1.356	-4.373e-05	0.156	-4.71e-05
-1.355	-4.359e-05	0.155	-4.689e-05		-1.355	-4.359e-05	0.155	-4.689e-05
-1.354	-4.343e-05	0.154	-4.67e-05		-1.354	-4.343e-05	0.154	-4.67e-05
-1.353	-4.328e-05	0.153	-4.649e-05		-1.353	-4.328e-05	0.153	-4.649e-05
-1.352	-4.313e-05	0.152	-4.63e-05		-1.352	-4.313e-05	0.152	-4.63e-05
-1.351	-4.298e-05	0.151	-4.61e-05		-1.351	-4.298e-05	0.151	-4.61e-05
-1.35	-4.282e-05	0.15	-4.591e-05		-1.35	-4.282e-05	0.15	-4.591e-05
-1.349	-4.266e-05	0.149	-4.571e-05		-1.349	-4.266e-05	0.149	-4.571e-05
-1.348	-4.25e-05	0.148	-4.553e-05		-1.348	-4.25e-05	0.148	-4.553e-05
-1.347	-4.235e-05	0.147	-4.534e-05		-1.347	-4.235e-05	0.147	-4.534e-05
-1.346	-4.218e-05	0.146	-4.516e-05		-1.346	-4.218e-05	0.146	-4.516e-05
-1.345	-4.203e-05	0.145	-4.497e-05		-1.345	-4.203e-05	0.145	-4.497e-05
-1.344	-4.186e-05	0.144	-4.478e-05		-1.344	-4.186e-05	0.144	-4.478e-05
-1.343	-4.17e-05	0.143	-4.46e-05		-1.343	-4.17e-05	0.143	-4.46e-05
-1.342	-4.153e-05	0.142	-4.442e-05		-1.342	-4.153e-05	0.142	-4.442e-05
-1.341	-4.137e-05	0.141	-4.423e-05		-1.341	-4.137e-05	0.141	-4.423e-05
-1.34	-4.12e-05	0.14	-4.406e-05		-1.34	-4.12e-05	0.14	-4.406e-05
-1.339	-4.104e-05	0.139	-4.388e-05		-1.339	-4.104e-05	0.139	-4.388e-05
-1.338	-4.086e-05	0.138	-4.371e-05		-1.338	-4.086e-05	0.138	-4.371e-05
-1.337	-4.07e-05	0.137	-4.353e-05		-1.337	-4.07e-05	0.137	-4.353e-05
-1.336	-4.053e-05	0.136	-4.336e-05		-1.336	-4.053e-05	0.136	-4.336e-05
-1.335	-4.036e-05	0.135	-4.318e-05		-1.335	-4.036e-05	0.135	-4.318e-05
-1.334	-4.018e-05	0.134	-4.302e-05		-1.334	-4.018e-05	0.134	-4.302e-05
-1.333	-4.001e-05	0.133	-4.285e-05		-1.333	-4.001e-05	0.133	-4.285e-05
-1.332	-3.983e-05	0.132	-4.268e-05		-1.332	-3.983e-05	0.132	-4.268e-05
-1.331	-3.967e-05	0.131	-4.251e-05		-1.331	-3.967e-05	0.131	-4.251e-05
-1.33	-3.948e-05	0.13	-4.235e-05		-1.33	-3.948e-05	0.13	-4.235e-05
-1.329	-3.931e-05	0.129	-4.218e-05		-1.329	-3.931e-05	0.129	-4.218e-05
-1.328	-3.913e-05	0.128	-4.202e-05		-1.328	-3.913e-05	0.128	-4.202e-05
-1.327	-3.896e-05	0.127	-4.185e-05		-1.327	-3.896e-05	0.127	-4.185e-05
-1.326	-3.877e-05	0.126	-4.169e-05		-1.326	-3.877e-05	0.126	-4.169e-05
-1.325	-3.859e-05	0.125	-4.153e-05		-1.325	-3.859e-05	0.125	-4.153e-05
-1.324	-3.841e-05	0.124	-4.138e-05		-1.324	-3.841e-05	0.124	-4.138e-05
-1.323	-3.823e-05	0.123	-4.121e-05		-1.323	-3.823e-05	0.123	-4.121e-05
-1.322	-3.804e-05	0.122	-4.106e-05		-1.322	-3.804e-05	0.122	-4.106e-05
-1.321	-3.786e-05	0.121	-4.09e-05		-1.321	-3.786e-05	0.121	-4.09e-05
-1.32	-3.766e-05	0.12	-4.076e-05		-1.32	-3.766e-05	0.12	-4.076e-05
-1.319	-3.748e-05	0.119	-4.06e-05		-1.319	-3.748e-05	0.119	-4.06e-05
-1.318	-3.729e-05	0.118	-4.046e-05		-1.318	-3.729e-05	0.118	-4.046e-05
-1.317	-3.71e-05	0.117	-4.03e-05		-1.317	-3.71e-05	0.117	-4.03e-05
-1.316	-3.691e-05	0.116	-4.016e-05		-1.316	-3.691e-05	0.116	-4.016e-05
-1.315	-3.672e-05	0.115	-4.001e-05		-1.315	-3.672e-05	0.115	-4.001e-05
-1.314	-3.652e-05	0.114	-3.987e-05		-1.314	-3.652e-05	0.114	-3.987e-05
-1.313	-3.634e-05	0.113	-3.972e-05		-1.313	-3.634e-05	0.113	-3.972e-05
-1.312	-3.614e-05	0.112	-3.958e-05		-1.312	-3.614e-05	0.112	-3.958e-05
-1.311	-3.595e-05	0.111	-3.943e-05		-1.311	-3.595e-05	0.111	-3.943e-05
-1.31	-3.575e-05	0.11	-3.929e-05		-1.31	-3.575e-05	0.11	-3.929e-05
-1.309	-3.556e-05	0.109	-3.915e-05		-1.309	-3.556e-05	0.109	-3.915e-05
-1.308	-3.536e-05	0.108	-3.901e-05		-1.308	-3.536e-05	0.108	-3.901e-05
-1.307	-3.517e-05	0.107	-3.887e-05		-1.307	-3.517e-05	0.107	-3.887e-05
-1.306	-3.496e-05	0.106	-3.874e-05		-1.306	-3.496e-05	0.106	-3.874e-05
-1.305	-3.477e-05	0.105	-3.86e-05		-1.305	-3.477e-05	0.105	-3.86e-05
-1.304	-3.456e-05	0.104	-3.846e-05		-1.304	-3.456e-05	0.104	-3.846e-05
-1.303	-3.436e-05	0.103	-3.833e-05		-1.303	-3.436e-05	0.103	-3.833e-05
-1.302	-3.415e-05	0.102	-3.82e-05		-1.302	-3.415e-05	0.102	-3.82e-05
-1.301	-3.395e-05	0.101	-3.806e-05		-1.301	-3.395e-05	0.101	-3.806e-05
-1.3	-3.374e-05	0.1	-3.793e-05		-1.3	-3.374e-05	0.1	-3.793e-05
-1.299	-3.354e-05	0.099	-3.779e-05		-1.299	-3.354e-05	0.099	-3.779e-05
-1.298	-3.332e-05	0.098	-3.766e-05		-1.298	-3.332e-05	0.098	-3.766e-05
-1.297	-3.312e-05	0.097	-3.753e-05		-1.297	-3.312e-05	0.097	-3.753e-05
-1.296	-3.291e-05	0.096	-3.741e-05		-1.296	-3.291e-05	0.096	-3.741e-05
-1.295	-3.27e-05	0.095	-3.728e-05		-1.295	-3.27e-05	0.095	-3.728e-05
-1.294	-3.249e-05	0.094	-3.716e-05		-1.294	-3.249e-05	0.094	-3.716e-05
-1.293	-3.228e-05	0.093	-3.703e-05		-1.293	-3.228e-05	0.093	-3.703e-05
-1.292	-3.207e-05	0.092	-3.69e-05		-1.292	-3.207e-05	0.092	-3.69e-05
-1.291	-3.186e-05	0.091	-3.678e-05		-1.291	-3.186e-05	0.091	-3.678e-05
-1.29	-3.164e-05	0.09	-3.666e-05		-1.29	-3.164e-05	0.09	-3.666e-05
-1.289	-3.143e-05	0.089	-3.653e-05		-1.289	-3.143e-05	0.089	-3.653e-05
-1.288	-3.122e-05	0.088	-3.641e-05		-1.288	-3.122e-05	0.088	-3.641e-05
-1.287	-3.101e-05	0.087	-3.629e-05		-1.287	-3.101e-05	0.087	-3.629e-05
-1.286	-3.079e-05	0.086	-3.618e-05		-1.286	-3.079e-05	0.086	-3.618e-05
-1.285	-3.057e-05	0.085	-3.606e-05		-1.285	-3.057e-05	0.085	-3.606e-05
-1.284	-3.035e-05	0.084	-3.594e-05		-1.284	-3.035e-05	0.084	-3.594e-05
-1.283	-3.014e-05	0.083	-3.582e-05		-1.283	-3.014e-05	0.083	-3.582e-05
-1.282	-2.993e-05	0.082	-3.571e-05		-1.282	-2.993e-05	0.082	-3.571e-05
-1.281	-2.971e-05	0.081	-3.559e-05		-1.281	-2.971e-05	0.081	-3.559e-05
-1.28	-2.949e-05	0.08	-3.548e-05		-1.28	-2.949e-05	0.08	-3.548e-05
-1.279	-2.927e-05	0.079	-3.536e-05		-1.279	-2.927e-05	0.079	-3.536e-05
-1.278	-2.904e-05	0.078	-3.526e-05		-1.278	-2.904e-05	0.078	-3.526e-05
-1.277	-2.883e-05	0.077	-3.514e-05		-1.277	-2.883e-05	0.077	-3.514e-05
-1.276	-2.86e-05	0.076	-3.502e-05		-1.276	-2.86e-05	0.076	-3.502e-05
-1.275	-2.838e-05	0.075	-3.491e-05		-1.275	-2.838e-05	0.075	-3.491e-05
-1.274	-2.816e-05	0.074	-3.481e-05		-1.274	-2.816e-05	0.074	-3.481e-05
-1.273	-2.795e-05	0.073	-3.469e-05		-1.273	-2.795e-05	0.073	-3.469e-05
-1.272	-2.772e-05	0.072	-3.458e-05		-1.272	-2.772e-05	0.072	-3.458e-05
-1.271	-2.749e-05	0.071	-3.447e-05		-1.271	-2.749e-05	0.071	-3.447e-05
-1.27	-2.727e-05	0.07	-3.437e-05		-1.27	-2.727e-05	0.07	-3.437e-05
-1.269	-2.704e-05	0.069	-3.426e-05		-1.269	-2.704e-05	0.069	-3.426e-05
-1.268	-2.681e-05	0.068	-3.416e-05		-1.268	-2.681e-05	0.068	-3.416e-05
-1.267	-2.66e-05	0.067	-3.404e-05		-1.267	-2.66e-05	0.067	-3.404e-05
-1.266	-2.636e-05	0.066	-3.394e-05		-1.266	-2.636e-05	0.066	-3.394e-05
-1.265	-2.614e-05	0.065	-3.383e-05		-1.265	-2.614e-05	0.065	-3.383e-05
-1.264	-2.591e-05	0.064	-3.373e-05		-1.264	-2.591e-05	0.064	-3.373e-05
-1.263	-2.568e-05	0.063	-3.363e-05		-1.263	-2.568e-05	0.063	-3.363e-05
-1.262	-2.546e-05	0.062	-3.352e-05		-1.262	-2.546e-05	0.062	-3.352e-05
-1.261	-2.523e-05	0.061	-3.342e-05		-1.261	-2.523e-05	0.061	-3.342e-05
-1.26	-2.5e-05	0.06	-3.332e-05		-1.26	-2.5e-05	0.06	-3.332e-05
-1.259	-2.478e-05	0.059	-3.322e-05		-1.259	-2.478e-05	0.059	-3.322e-05
-1.258	-2.455e-05	0.058	-3.312e-05		-1.258	-2.455e-05	0.058	-3.312e-05
-1.257	-2.433e-05	0.057	-3.301e-05		-1.257	-2.433e-05	0.057	-3.301e-05
-1.256	-2.409e-05	0.056	-3.292e-05		-1.256	-2.409e-05	0.056	-3.292e-05
-1.255	-2.387e-05	0.055	-3.282e-05		-1.255	-2.387e-05	0.055	-3.282e-05
-1.254	-2.364e-05	0.054	-3.272e-05		-1.254	-2.364e-05	0.054	-3.272e-05
-1.253	-2.342e-05	0.053	-3.262e-05		-1.253	-2.342e-05	0.053	-3.262e-05
-1.252	-2.318e-05	0.052	-3.253e-05		-1.252	-2.318e-05	0.052	-3.253e-05
-1.251	-2.296e-05	0.051	-3.243e-05		-1.251	-2.296e-05	0.051	-3.243e-05
-1.25	-2.273e-05	0.05	-3.234e-05		-1.25	-2.273e-05	0.05	-3.234e-05
-1.249	-2.251e-05	0.049	-3.224e-05		-1.249	-2.251e-05	0.049	-3.224e-05
-1.248	-2.227e-05	0.048	-3.215e-05		-1.248	-2.227e-05	0.048	-3.215e-05
-1.247	-2.204e-05	0.047	-3.205e-05		-1.247	-2.204e-05	0.047	-3.205e-05
-1.246	-2.182e-05	0.046	-3.196e-05		-1.246	-2.182e-05	0.046	-3.196e-05
-1.245	-2.159e-05	0.045	-3.186e-05		-1.245	-2.159e-05	0.045	-3.186e-05
-1.244	-2.136e-05	0.044	-3.178e-05		-1.244	-2.136e-05	0.044	-3.178e-05
-1.243	-2.114e-05	0.043	-3.168e-05		-1.243	-2.114e-05	0.043	-3.168e-05
-1.242	-2.091e-05	0.042	-3.159e-05		-1.242	-2.091e-05	0.042	-3.159e-05
-1.241	-2.07e-05	0.041	-3.149e-05		-1.241	-2.07e-05	0.041	-3.149e-05
-1.24	-2.047e-05	0.04	-3.141e-05		-1.24	-2.047e-05	0.04	-3.141e-05
-1.239	-2.025e-05	0.039	-3.132e-05		-1.239	-2.025e-05	0.039	-3.132e-05
-1.238	-2.002e-05	0.038	-3.123e-05		-1.238	-2.002e-05	0.038	-3.123e-05
-1.237	-1.981e-05	0.037	-3.113e-05		-1.237	-1.981e-05	0.037	-3.113e-05
-1.236	-1.958e-05	0.036	-3.105e-05		-1.236	-1.958e-05	0.036	-3.105e-05
-1.235	-1.937e-05	0.035	-3.095e-05		-1.235	-1.937e-05	0.035	-3.095e-05
-1.234	-1.914e-05	0.034	-3.087e-05		-1.234	-1.914e-05	0.034	-3.087e-05
-1.233	-1.892e-05	0.033	-3.078e-05		-1.233	-1.892e-05	0.033	-3.078e-05
-1.232	-1.87e-05	0.032	-3.069e-05		-1.232	-1.87e-05	0.032	-3.069e-05
-1.231	-1.848e-05	0.031	-3.06e-05		-1.231	-1.848e-05	0.031	-3.06e-05
-1.23	-1.826e-05	0.03	-3.052e-05		-1.23	-1.826e-05	0.03	-3.052e-05
-1.229	-1.804e-05	0.029	-3.043e-05		-1.229	-1.804e-05	0.029	-3.043e-05
-1.228	-1.782e-05	0.028	-3.035e-05		-1.228	-1.782e-05	0.028	-3.035e-05
-1.227	-1.761e-05	0.027	-3.026e-05		-1.227	-1.761e-05	0.027	-3.026e-05
-1.226	-1.739e-05	0.026	-3.018e-05		-1.226	-1.739e-05	0.026	-3.018e-05
-1.225	-1.719e-05	0.025	-3.009e-05		-1.225	-1.719e-05	0.025	-3.009e-05
-1.224	-1.697e-05	0.024	-3.002e-05		-1.224	-1.697e-05	0.024	-3.002e-05
-1.223	-1.677e-05	0.023	-2.993e-05		-1.223	-1.677e-05	0.023	-2.993e-05
-1.222	-1.656e-05	0.022	-2.985e-05		-1.222	-1.656e-05	0.022	-2.985e-05
-1.221	-1.635e-05	0.021	-2.976e-05		-1.221	-1.635e-05	0.021	-2.976e-05
-1.22	-1.615e-05	0.02	-2.969e-05		-1.22	-1.615e-05	0.02	-2.969e-05
-1.219	-1.594e-05	0.019	-2.96e-05		-1.219	-1.594e-05	0.019	-2.96e-05
-1.218	-1.574e-05	0.018	-2.952e-05		-1.218	-1.574e-05	0.018	-2.952e-05
-1.217	-1.554e-05	0.017	-2.944e-05		-1.217	-1.554e-05	0.017	-2.944e-05
-1.216	-1.533e-05	0.016	-2.936e-05		-1.216	-1.533e-05	0.016	-2.936e-05
-1.215	-1.514e-05	0.015	-2.927e-05		-1.215	-1.514e-05	0.015	-2.927e-05
-1.214	-1.494e-05	0.014	-2.92e-05		-1.214	-1.494e-05	0.014	-2.92e-05
-1.213	-1.475e-05	0.013	-2.911e-05		-1.213	-1.475e-05	0.013	-2.911e-05
-1.212	-1.455e-05	0.012	-2.904e-05		-1.212	-1.455e-05	0.012	-2.904e-05
-1.211	-1.437e-05	0.011	-2.896e-05		-1.211	-1.437e-05	0.011	-2.896e-05
-1.21	-1.417e-05	0.01	-2.888e-05		-1.21	-1.417e-05	0.01	-2.888e-05
-1.209	-1.399e-05	0.009	-2.88e-05		-1.209	-1.399e-05	0.009	-2.88e-05
-1.208	-1.379e-05	0.008	-2.872e-05		-1.208	-1.379e-05	0.008	-2.872e-05
-1.207	-1.361e-05	0.007	-2.864e-05		-1.207	-1.361e-05	0.007	-2.864e-05
-1.206	-1.342e-05	0.006	-2.857e-05		-1.206	-1.342e-05	0.006	-2.857e-05
-1.205	-1.324e-05	0.005	-2.849e-05		-1.205	-1.324e-05	0.005	-2.849e-05
-1.204	-1.305e-05	0.004	-2.842e-05		-1.204	-1.305e-05	0.004	-2.842e-05
-1.203	-1.288e-05	0.003	-2.833e-05		-1.203	-1.288e-05	0.003	-2.833e-05
-1.202	-1.27e-05	0.002	-2.826e-05		-1.202	-1.27e-05	0.002	-2.826e-05
[truncated: 3,201 more rows]

## Sheet: Supp. Fig 63(c)
Voltage(V)	tBu-D-mCP	Voltage(V)	tBu-D-mCP		Voltage(V)	D-mCP	Voltage(V)	D-mCP		Voltage(V)	D-DMAc	Voltage(V)	D-DMAc
0	8.842e-07	-0.001	-2.256e-06		0	5.046e-07	0	5.155e-07		0	-5.695e-08	-0.001	-1.986e-06
0.001	8.879e-07	-0.002	-2.25e-06		0.001	5.67e-07	-0.001	4.109e-07		0.001	8.916e-10	-0.002	-1.98e-06
0.002	8.877e-07	-0.003	-2.241e-06		0.002	6.087e-07	-0.002	3.52e-07		0.002	2.822e-08	-0.003	-1.977e-06
0.003	8.917e-07	-0.004	-2.238e-06		0.003	6.351e-07	-0.003	3.163e-07		0.003	4.585e-08	-0.004	-1.977e-06
0.004	8.912e-07	-0.005	-2.23e-06		0.004	6.546e-07	-0.004	2.836e-07		0.004	6.087e-08	-0.005	-1.973e-06
0.005	8.954e-07	-0.006	-2.23e-06		0.005	6.703e-07	-0.005	2.615e-07		0.005	7.046e-08	-0.006	-1.969e-06
0.006	8.945e-07	-0.007	-2.218e-06		0.006	6.84e-07	-0.006	2.366e-07		0.006	8.102e-08	-0.007	-1.966e-06
0.007	8.981e-07	-0.008	-2.218e-06		0.007	6.969e-07	-0.007	2.194e-07		0.007	8.906e-08	-0.008	-1.965e-06
0.008	8.993e-07	-0.009	-2.21e-06		0.008	7.108e-07	-0.008	1.993e-07		0.008	9.807e-08	-0.009	-1.962e-06
0.009	9.037e-07	-0.01	-2.207e-06		0.009	7.193e-07	-0.009	1.854e-07		0.009	1.062e-07	-0.01	-1.959e-06
0.01	9.035e-07	-0.011	-2.199e-06		0.01	7.312e-07	-0.01	1.682e-07		0.01	1.115e-07	-0.011	-1.957e-06
0.011	9.067e-07	-0.012	-2.199e-06		0.011	7.377e-07	-0.011	1.552e-07		0.011	1.174e-07	-0.012	-1.955e-06
0.012	9.078e-07	-0.013	-2.189e-06		0.012	7.483e-07	-0.012	1.383e-07		0.012	1.242e-07	-0.013	-1.952e-06
0.013	9.109e-07	-0.014	-2.188e-06		0.013	7.549e-07	-0.013	1.289e-07		0.013	1.3e-07	-0.014	-1.954e-06
0.014	9.119e-07	-0.015	-2.181e-06		0.014	7.638e-07	-0.014	1.122e-07		0.014	1.366e-07	-0.015	-1.948e-06
0.015	9.138e-07	-0.016	-2.177e-06		0.015	7.72e-07	-0.015	1.02e-07		0.015	1.425e-07	-0.016	-1.943e-06
0.016	9.145e-07	-0.017	-2.169e-06		0.016	7.806e-07	-0.016	8.742e-08		0.016	1.491e-07	-0.017	-1.943e-06
0.017	9.176e-07	-0.018	-2.168e-06		0.017	7.89e-07	-0.017	7.734e-08		0.017	1.524e-07	-0.018	-1.943e-06
0.018	9.194e-07	-0.019	-2.161e-06		0.018	7.964e-07	-0.018	6.591e-08		0.018	1.59e-07	-0.019	-1.938e-06
0.019	9.22e-07	-0.02	-2.159e-06		0.019	8.048e-07	-0.019	5.757e-08		0.019	1.631e-07	-0.02	-1.935e-06
0.02	9.229e-07	-0.021	-2.151e-06		0.02	8.135e-07	-0.02	4.275e-08		0.02	1.695e-07	-0.021	-1.934e-06
0.021	9.261e-07	-0.022	-2.152e-06		0.021	8.2e-07	-0.021	3.645e-08		0.021	1.719e-07	-0.022	-1.933e-06
0.022	9.278e-07	-0.023	-2.143e-06		0.022	8.292e-07	-0.022	2.463e-08		0.022	1.784e-07	-0.023	-1.93e-06
0.023	9.294e-07	-0.024	-2.141e-06		0.023	8.341e-07	-0.023	1.756e-08		0.023	1.808e-07	-0.024	-1.928e-06
0.024	9.312e-07	-0.025	-2.135e-06		0.024	8.441e-07	-0.024	4.186e-09		0.024	1.878e-07	-0.025	-1.927e-06
0.025	9.32e-07	-0.026	-2.133e-06		0.025	8.505e-07	-0.025	-2.015e-09		0.025	1.898e-07	-0.026	-1.923e-06
0.026	9.346e-07	-0.027	-2.125e-06		0.026	8.609e-07	-0.026	-1.393e-08		0.026	1.958e-07	-0.027	-1.924e-06
0.027	9.37e-07	-0.028	-2.124e-06		0.027	8.654e-07	-0.027	-1.82e-08		0.027	1.966e-07	-0.028	-1.919e-06
0.028	9.374e-07	-0.029	-2.117e-06		0.028	8.748e-07	-0.028	-3.089e-08		0.028	2.046e-07	-0.029	-1.918e-06
0.029	9.407e-07	-0.03	-2.116e-06		0.029	8.81e-07	-0.029	-3.447e-08		0.029	2.053e-07	-0.03	-1.915e-06
0.03	9.421e-07	-0.031	-2.108e-06		0.03	8.865e-07	-0.03	-4.736e-08		0.03	2.119e-07	-0.031	-1.914e-06
0.031	9.445e-07	-0.032	-2.105e-06		0.031	8.923e-07	-0.031	-4.881e-08		0.031	2.128e-07	-0.032	-1.913e-06
0.032	9.459e-07	-0.033	-2.1e-06		0.032	9e-07	-0.032	-5.947e-08		0.032	2.193e-07	-0.033	-1.91e-06
0.033	9.476e-07	-0.034	-2.098e-06		0.033	9.065e-07	-0.033	-6.441e-08		0.033	2.218e-07	-0.034	-1.91e-06
0.034	9.48e-07	-0.035	-2.091e-06		0.034	9.124e-07	-0.034	-7.478e-08		0.034	2.273e-07	-0.035	-1.908e-06
0.035	9.529e-07	-0.036	-2.091e-06		0.035	9.179e-07	-0.035	-7.943e-08		0.035	2.28e-07	-0.036	-1.906e-06
0.036	9.531e-07	-0.037	-2.083e-06		0.036	9.246e-07	-0.036	-8.941e-08		0.036	2.339e-07	-0.037	-1.904e-06
0.037	9.555e-07	-0.038	-2.082e-06		0.037	9.304e-07	-0.037	-9.135e-08		0.037	2.353e-07	-0.038	-1.902e-06
0.038	9.567e-07	-0.039	-2.074e-06		0.038	9.375e-07	-0.038	-1.025e-07		0.038	2.407e-07	-0.039	-1.902e-06
0.039	9.588e-07	-0.04	-2.072e-06		0.039	9.41e-07	-0.039	-1.06e-07		0.039	2.435e-07	-0.04	-1.898e-06
0.04	9.605e-07	-0.041	-2.067e-06		0.04	9.474e-07	-0.04	-1.155e-07		0.04	2.471e-07	-0.041	-1.898e-06
0.041	9.631e-07	-0.042	-2.064e-06		0.041	9.517e-07	-0.041	-1.196e-07		0.041	2.484e-07	-0.042	-1.894e-06
0.042	9.648e-07	-0.043	-2.059e-06		0.042	9.586e-07	-0.042	-1.279e-07		0.042	2.541e-07	-0.043	-1.893e-06
0.043	9.664e-07	-0.044	-2.058e-06		0.043	9.634e-07	-0.043	-1.319e-07		0.043	2.558e-07	-0.044	-1.894e-06
0.044	9.673e-07	-0.045	-2.05e-06		0.044	9.697e-07	-0.044	-1.41e-07		0.044	2.613e-07	-0.045	-1.893e-06
0.045	9.707e-07	-0.046	-2.049e-06		0.045	9.757e-07	-0.045	-1.43e-07		0.045	2.632e-07	-0.046	-1.886e-06
0.046	9.727e-07	-0.047	-2.042e-06		0.046	9.815e-07	-0.046	-1.52e-07		0.046	2.683e-07	-0.047	-1.888e-06
0.047	9.743e-07	-0.048	-2.042e-06		0.047	9.891e-07	-0.047	-1.54e-07		0.047	2.703e-07	-0.048	-1.884e-06
0.048	9.756e-07	-0.049	-2.035e-06		0.048	9.959e-07	-0.048	-1.619e-07		0.048	2.735e-07	-0.049	-1.884e-06
0.049	9.788e-07	-0.05	-2.034e-06		0.049	9.997e-07	-0.049	-1.667e-07		0.049	2.763e-07	-0.05	-1.881e-06
0.05	9.799e-07	-0.051	-2.029e-06		0.05	1.007e-06	-0.05	-1.744e-07		0.05	2.802e-07	-0.051	-1.882e-06
0.051	9.822e-07	-0.052	-2.029e-06		0.051	1.012e-06	-0.051	-1.77e-07		0.051	2.829e-07	-0.052	-1.881e-06
0.052	9.834e-07	-0.053	-2.019e-06		0.052	1.022e-06	-0.052	-1.83e-07		0.052	2.875e-07	-0.053	-1.88e-06
0.053	9.868e-07	-0.054	-2.019e-06		0.053	1.027e-06	-0.053	-1.866e-07		0.053	2.905e-07	-0.054	-1.877e-06
0.054	9.884e-07	-0.055	-2.013e-06		0.054	1.034e-06	-0.054	-1.949e-07		0.054	2.947e-07	-0.055	-1.877e-06
0.055	9.911e-07	-0.056	-2.013e-06		0.055	1.04e-06	-0.055	-1.957e-07		0.055	2.966e-07	-0.056	-1.874e-06
0.056	9.926e-07	-0.057	-2.008e-06		0.056	1.047e-06	-0.056	-2.03e-07		0.056	2.992e-07	-0.057	-1.873e-06
0.057	9.95e-07	-0.058	-2.007e-06		0.057	1.054e-06	-0.057	-2.066e-07		0.057	3.011e-07	-0.058	-1.872e-06
0.058	9.964e-07	-0.059	-2e-06		0.058	1.059e-06	-0.058	-2.132e-07		0.058	3.047e-07	-0.059	-1.871e-06
0.059	9.996e-07	-0.06	-2.001e-06		0.059	1.065e-06	-0.059	-2.133e-07		0.059	3.079e-07	-0.06	-1.87e-06
0.06	1.001e-06	-0.061	-1.992e-06		0.06	1.074e-06	-0.06	-2.223e-07		0.06	3.109e-07	-0.061	-1.869e-06
0.061	1.003e-06	-0.062	-1.993e-06		0.061	1.079e-06	-0.061	-2.23e-07		0.061	3.13e-07	-0.062	-1.866e-06
0.062	1.005e-06	-0.063	-1.985e-06		0.062	1.085e-06	-0.062	-2.321e-07		0.062	3.16e-07	-0.063	-1.868e-06
0.063	1.009e-06	-0.064	-1.986e-06		0.063	1.091e-06	-0.063	-2.313e-07		0.063	3.191e-07	-0.064	-1.863e-06
0.064	1.01e-06	-0.065	-1.98e-06		0.064	1.099e-06	-0.064	-2.384e-07		0.064	3.234e-07	-0.065	-1.864e-06
0.065	1.013e-06	-0.066	-1.979e-06		0.065	1.104e-06	-0.065	-2.386e-07		0.065	3.258e-07	-0.066	-1.861e-06
0.066	1.013e-06	-0.067	-1.974e-06		0.066	1.111e-06	-0.066	-2.49e-07		0.066	3.294e-07	-0.067	-1.86e-06
0.067	1.017e-06	-0.068	-1.973e-06		0.067	1.116e-06	-0.067	-2.47e-07		0.067	3.298e-07	-0.068	-1.859e-06
0.068	1.019e-06	-0.069	-1.966e-06		0.068	1.125e-06	-0.068	-2.564e-07		0.068	3.349e-07	-0.069	-1.858e-06
0.069	1.02e-06	-0.07	-1.966e-06		0.069	1.129e-06	-0.069	-2.568e-07		0.069	3.357e-07	-0.07	-1.858e-06
0.07	1.022e-06	-0.071	-1.961e-06		0.07	1.138e-06	-0.07	-2.637e-07		0.07	3.402e-07	-0.071	-1.856e-06
0.071	1.024e-06	-0.072	-1.959e-06		0.071	1.142e-06	-0.071	-2.633e-07		0.071	3.425e-07	-0.072	-1.855e-06
0.072	1.027e-06	-0.073	-1.955e-06		0.072	1.149e-06	-0.072	-2.711e-07		0.072	3.457e-07	-0.073	-1.856e-06
0.073	1.03e-06	-0.074	-1.955e-06		0.073	1.155e-06	-0.073	-2.728e-07		0.073	3.472e-07	-0.074	-1.853e-06
0.074	1.03e-06	-0.075	-1.947e-06		0.074	1.162e-06	-0.074	-2.784e-07		0.074	3.521e-07	-0.075	-1.854e-06
0.075	1.033e-06	-0.076	-1.948e-06		0.075	1.167e-06	-0.075	-2.792e-07		0.075	3.521e-07	-0.076	-1.851e-06
0.076	1.034e-06	-0.077	-1.942e-06		0.076	1.173e-06	-0.076	-2.86e-07		0.076	3.564e-07	-0.077	-1.85e-06
0.077	1.039e-06	-0.078	-1.942e-06		0.077	1.177e-06	-0.077	-2.882e-07		0.077	3.577e-07	-0.078	-1.85e-06
0.078	1.038e-06	-0.079	-1.936e-06		0.078	1.185e-06	-0.078	-2.934e-07		0.078	3.635e-07	-0.079	-1.85e-06
0.079	1.044e-06	-0.08	-1.938e-06		0.079	1.191e-06	-0.079	-2.926e-07		0.079	3.63e-07	-0.08	-1.846e-06
0.08	1.042e-06	-0.081	-1.931e-06		0.08	1.197e-06	-0.08	-3.002e-07		0.08	3.666e-07	-0.081	-1.849e-06
0.081	1.046e-06	-0.082	-1.93e-06		0.081	1.202e-06	-0.081	-3.006e-07		0.081	3.687e-07	-0.082	-1.845e-06
0.082	1.047e-06	-0.083	-1.925e-06		0.082	1.209e-06	-0.082	-3.065e-07		0.082	3.732e-07	-0.083	-1.845e-06
0.083	1.051e-06	-0.084	-1.928e-06		0.083	1.214e-06	-0.083	-3.073e-07		0.083	3.742e-07	-0.084	-1.843e-06
0.084	1.05e-06	-0.085	-1.922e-06		0.084	1.221e-06	-0.084	-3.136e-07		0.084	3.778e-07	-0.085	-1.843e-06
0.085	1.053e-06	-0.086	-1.921e-06		0.085	1.224e-06	-0.085	-3.112e-07		0.085	3.795e-07	-0.086	-1.841e-06
0.086	1.056e-06	-0.087	-1.915e-06		0.086	1.232e-06	-0.086	-3.188e-07		0.086	3.833e-07	-0.087	-1.844e-06
0.087	1.056e-06	-0.088	-1.915e-06		0.087	1.236e-06	-0.087	-3.19e-07		0.087	3.846e-07	-0.088	-1.84e-06
0.088	1.059e-06	-0.089	-1.91e-06		0.088	1.243e-06	-0.088	-3.247e-07		0.088	3.879e-07	-0.089	-1.84e-06
0.089	1.061e-06	-0.09	-1.909e-06		0.089	1.249e-06	-0.089	-3.241e-07		0.089	3.895e-07	-0.09	-1.837e-06
0.09	1.063e-06	-0.091	-1.906e-06		0.09	1.255e-06	-0.09	-3.309e-07		0.09	3.944e-07	-0.091	-1.838e-06
0.091	1.066e-06	-0.092	-1.906e-06		0.091	1.26e-06	-0.091	-3.307e-07		0.091	3.944e-07	-0.092	-1.837e-06
0.092	1.068e-06	-0.093	-1.899e-06		0.092	1.267e-06	-0.092	-3.374e-07		0.092	3.992e-07	-0.093	-1.835e-06
0.093	1.071e-06	-0.094	-1.902e-06		0.093	1.271e-06	-0.093	-3.377e-07		0.093	3.998e-07	-0.094	-1.836e-06
0.094	1.07e-06	-0.095	-1.895e-06		0.094	1.278e-06	-0.094	-3.423e-07		0.094	4.046e-07	-0.095	-1.837e-06
0.095	1.072e-06	-0.096	-1.895e-06		0.095	1.283e-06	-0.095	-3.444e-07		0.095	4.033e-07	-0.096	-1.833e-06
0.096	1.073e-06	-0.097	-1.889e-06		0.096	1.291e-06	-0.096	-3.488e-07		0.096	4.09e-07	-0.097	-1.836e-06
0.097	1.077e-06	-0.098	-1.889e-06		0.097	1.297e-06	-0.097	-3.498e-07		0.097	4.09e-07	-0.098	-1.833e-06
0.098	1.077e-06	-0.099	-1.886e-06		0.098	1.302e-06	-0.098	-3.532e-07		0.098	4.141e-07	-0.099	-1.835e-06
0.099	1.079e-06	-0.1	-1.887e-06		0.099	1.306e-06	-0.099	-3.536e-07		0.099	4.126e-07	-0.1	-1.832e-06
0.1	1.081e-06	-0.101	-1.88e-06		0.1	1.314e-06	-0.1	-3.591e-07		0.1	4.194e-07	-0.101	-1.833e-06
0.101	1.083e-06	-0.102	-1.882e-06		0.101	1.318e-06	-0.101	-3.595e-07		0.101	4.189e-07	-0.102	-1.831e-06
0.102	1.086e-06	-0.103	-1.877e-06		0.102	1.325e-06	-0.102	-3.648e-07		0.102	4.241e-07	-0.103	-1.832e-06
0.103	1.088e-06	-0.104	-1.877e-06		0.103	1.329e-06	-0.103	-3.656e-07		0.103	4.246e-07	-0.104	-1.83e-06
0.104	1.089e-06	-0.105	-1.871e-06		0.104	1.338e-06	-0.104	-3.713e-07		0.104	4.292e-07	-0.105	-1.83e-06
0.105	1.092e-06	-0.106	-1.873e-06		0.105	1.341e-06	-0.105	-3.711e-07		0.105	4.307e-07	-0.106	-1.828e-06
0.106	1.092e-06	-0.107	-1.868e-06		0.106	1.348e-06	-0.106	-3.756e-07		0.106	4.323e-07	-0.107	-1.829e-06
0.107	1.094e-06	-0.108	-1.87e-06		0.107	1.351e-06	-0.107	-3.764e-07		0.107	4.327e-07	-0.108	-1.828e-06
0.108	1.095e-06	-0.109	-1.864e-06		0.108	1.359e-06	-0.108	-3.807e-07		0.108	4.385e-07	-0.109	-1.83e-06
0.109	1.098e-06	-0.11	-1.863e-06		0.109	1.363e-06	-0.109	-3.802e-07		0.109	4.379e-07	-0.11	-1.827e-06
0.11	1.098e-06	-0.111	-1.859e-06		0.11	1.369e-06	-0.11	-3.858e-07		0.11	4.431e-07	-0.111	-1.827e-06
0.111	1.101e-06	-0.112	-1.86e-06		0.111	1.374e-06	-0.111	-3.859e-07		0.111	4.424e-07	-0.112	-1.827e-06
0.112	1.101e-06	-0.113	-1.855e-06		0.112	1.379e-06	-0.112	-3.909e-07		0.112	4.469e-07	-0.113	-1.829e-06
0.113	1.105e-06	-0.114	-1.855e-06		0.113	1.385e-06	-0.113	-3.907e-07		0.113	4.471e-07	-0.114	-1.826e-06
0.114	1.106e-06	-0.115	-1.85e-06		0.114	1.391e-06	-0.114	-3.962e-07		0.114	4.511e-07	-0.115	-1.827e-06
0.115	1.108e-06	-0.116	-1.854e-06		0.115	1.397e-06	-0.115	-3.946e-07		0.115	4.51e-07	-0.116	-1.825e-06
0.116	1.109e-06	-0.117	-1.846e-06		0.116	1.402e-06	-0.116	-4.005e-07		0.116	4.561e-07	-0.117	-1.825e-06
0.117	1.112e-06	-0.118	-1.847e-06		0.117	1.406e-06	-0.117	-3.994e-07		0.117	4.566e-07	-0.118	-1.826e-06
0.118	1.111e-06	-0.119	-1.844e-06		0.118	1.412e-06	-0.118	-4.05e-07		0.118	4.595e-07	-0.119	-1.825e-06
0.119	1.113e-06	-0.12	-1.845e-06		0.119	1.415e-06	-0.119	-4.039e-07		0.119	4.598e-07	-0.12	-1.823e-06
0.12	1.115e-06	-0.121	-1.838e-06		0.12	1.422e-06	-0.12	-4.11e-07		0.12	4.617e-07	-0.121	-1.826e-06
0.121	1.118e-06	-0.122	-1.84e-06		0.121	1.427e-06	-0.121	-4.104e-07		0.121	4.654e-07	-0.122	-1.823e-06
0.122	1.117e-06	-0.123	-1.834e-06		0.122	1.43e-06	-0.122	-4.151e-07		0.122	4.69e-07	-0.123	-1.823e-06
0.123	1.12e-06	-0.124	-1.838e-06		0.123	1.436e-06	-0.123	-4.132e-07		0.123	4.692e-07	-0.124	-1.822e-06
0.124	1.121e-06	-0.125	-1.83e-06		0.124	1.441e-06	-0.124	-4.196e-07		0.124	4.724e-07	-0.125	-1.823e-06
0.125	1.122e-06	-0.126	-1.833e-06		0.125	1.445e-06	-0.125	-4.182e-07		0.125	4.731e-07	-0.126	-1.823e-06
0.126	1.125e-06	-0.127	-1.828e-06		0.126	1.451e-06	-0.126	-4.26e-07		0.126	4.764e-07	-0.127	-1.821e-06
0.127	1.125e-06	-0.128	-1.829e-06		0.127	1.453e-06	-0.127	-4.225e-07		0.127	4.781e-07	-0.128	-1.821e-06
0.128	1.127e-06	-0.129	-1.823e-06		0.128	1.46e-06	-0.128	-4.28e-07		0.128	4.803e-07	-0.129	-1.824e-06
0.129	1.129e-06	-0.13	-1.826e-06		0.129	1.466e-06	-0.129	-4.276e-07		0.129	4.823e-07	-0.13	-1.821e-06
0.13	1.13e-06	-0.131	-1.822e-06		0.13	1.471e-06	-0.13	-4.323e-07		0.13	4.846e-07	-0.131	-1.822e-06
0.131	1.131e-06	-0.132	-1.823e-06		0.131	1.471e-06	-0.131	-4.33e-07		0.131	4.854e-07	-0.132	-1.822e-06
0.132	1.132e-06	-0.133	-1.817e-06		0.132	1.478e-06	-0.132	-4.374e-07		0.132	4.885e-07	-0.133	-1.821e-06
0.133	1.132e-06	-0.134	-1.818e-06		0.133	1.483e-06	-0.133	-4.355e-07		0.133	4.894e-07	-0.134	-1.82e-06
0.134	1.134e-06	-0.135	-1.813e-06		0.134	1.489e-06	-0.134	-4.429e-07		0.134	4.934e-07	-0.135	-1.822e-06
0.135	1.136e-06	-0.136	-1.814e-06		0.135	1.491e-06	-0.135	-4.416e-07		0.135	4.943e-07	-0.136	-1.82e-06
0.136	1.136e-06	-0.137	-1.81e-06		0.136	1.498e-06	-0.136	-4.464e-07		0.136	4.967e-07	-0.137	-1.822e-06
0.137	1.139e-06	-0.138	-1.812e-06		0.137	1.501e-06	-0.137	-4.466e-07		0.137	4.983e-07	-0.138	-1.82e-06
0.138	1.14e-06	-0.139	-1.808e-06		0.138	1.506e-06	-0.138	-4.506e-07		0.138	5.001e-07	-0.139	-1.821e-06
0.139	1.142e-06	-0.14	-1.809e-06		0.139	1.51e-06	-0.139	-4.49e-07		0.139	5.01e-07	-0.14	-1.821e-06
0.14	1.143e-06	-0.141	-1.803e-06		0.14	1.515e-06	-0.14	-4.564e-07		0.14	5.048e-07	-0.141	-1.822e-06
0.141	1.145e-06	-0.142	-1.808e-06		0.141	1.52e-06	-0.141	-4.535e-07		0.141	5.068e-07	-0.142	-1.82e-06
0.142	1.145e-06	-0.143	-1.802e-06		0.142	1.524e-06	-0.142	-4.597e-07		0.142	5.1e-07	-0.143	-1.821e-06
0.143	1.148e-06	-0.144	-1.802e-06		0.143	1.528e-06	-0.143	-4.574e-07		0.143	5.116e-07	-0.144	-1.819e-06
0.144	1.147e-06	-0.145	-1.796e-06		0.144	1.533e-06	-0.144	-4.649e-07		0.144	5.135e-07	-0.145	-1.822e-06
0.145	1.149e-06	-0.146	-1.801e-06		0.145	1.536e-06	-0.145	-4.638e-07		0.145	5.146e-07	-0.146	-1.82e-06
0.146	1.148e-06	-0.147	-1.795e-06		0.146	1.542e-06	-0.146	-4.688e-07		0.146	5.186e-07	-0.147	-1.822e-06
0.147	1.152e-06	-0.148	-1.797e-06		0.147	1.546e-06	-0.147	-4.658e-07		0.147	5.187e-07	-0.148	-1.82e-06
0.148	1.152e-06	-0.149	-1.79e-06		0.148	1.552e-06	-0.148	-4.705e-07		0.148	5.211e-07	-0.149	-1.821e-06
0.149	1.155e-06	-0.15	-1.794e-06		0.149	1.553e-06	-0.149	-4.686e-07		0.149	5.222e-07	-0.15	-1.82e-06
0.15	1.154e-06	-0.151	-1.788e-06		0.15	1.56e-06	-0.15	-4.751e-07		0.15	5.253e-07	-0.151	-1.822e-06
0.151	1.157e-06	-0.152	-1.791e-06		0.151	1.562e-06	-0.151	-4.736e-07		0.151	5.279e-07	-0.152	-1.82e-06
0.152	1.157e-06	-0.153	-1.787e-06		0.152	1.568e-06	-0.152	-4.772e-07		0.152	5.305e-07	-0.153	-1.823e-06
0.153	1.158e-06	-0.154	-1.79e-06		0.153	1.57e-06	-0.153	-4.77e-07		0.153	5.31e-07	-0.154	-1.82e-06
0.154	1.158e-06	-0.155	-1.783e-06		0.154	1.576e-06	-0.154	-4.833e-07		0.154	5.348e-07	-0.155	-1.823e-06
0.155	1.162e-06	-0.156	-1.788e-06		0.155	1.577e-06	-0.155	-4.816e-07		0.155	5.365e-07	-0.156	-1.822e-06
0.156	1.161e-06	-0.157	-1.781e-06		0.156	1.585e-06	-0.156	-4.879e-07		0.156	5.395e-07	-0.157	-1.822e-06
0.157	1.164e-06	-0.158	-1.784e-06		0.157	1.588e-06	-0.157	-4.838e-07		0.157	5.395e-07	-0.158	-1.821e-06
0.158	1.164e-06	-0.159	-1.778e-06		0.158	1.593e-06	-0.158	-4.901e-07		0.158	5.425e-07	-0.159	-1.822e-06
0.159	1.166e-06	-0.16	-1.781e-06		0.159	1.595e-06	-0.159	-4.898e-07		0.159	5.428e-07	-0.16	-1.823e-06
0.16	1.166e-06	-0.161	-1.777e-06		0.16	1.6e-06	-0.16	-4.936e-07		0.16	5.483e-07	-0.161	-1.823e-06
0.161	1.167e-06	-0.162	-1.778e-06		0.161	1.603e-06	-0.161	-4.936e-07		0.161	5.472e-07	-0.162	-1.821e-06
0.162	1.168e-06	-0.163	-1.773e-06		0.162	1.608e-06	-0.162	-4.959e-07		0.162	5.519e-07	-0.163	-1.824e-06
0.163	1.17e-06	-0.164	-1.777e-06		0.163	1.61e-06	-0.163	-4.964e-07		0.163	5.529e-07	-0.164	-1.824e-06
0.164	1.17e-06	-0.165	-1.77e-06		0.164	1.615e-06	-0.164	-5.029e-07		0.164	5.569e-07	-0.165	-1.822e-06
0.165	1.17e-06	-0.166	-1.776e-06		0.165	1.618e-06	-0.165	-5.018e-07		0.165	5.566e-07	-0.166	-1.822e-06
0.166	1.172e-06	-0.167	-1.768e-06		0.166	1.623e-06	-0.166	-5.041e-07		0.166	5.606e-07	-0.167	-1.824e-06
0.167	1.173e-06	-0.168	-1.773e-06		0.167	1.625e-06	-0.167	-5.031e-07		0.167	5.607e-07	-0.168	-1.823e-06
0.168	1.174e-06	-0.169	-1.768e-06		0.168	1.629e-06	-0.168	-5.085e-07		0.168	5.641e-07	-0.169	-1.825e-06
0.169	1.176e-06	-0.17	-1.77e-06		0.169	1.634e-06	-0.169	-5.079e-07		0.169	5.653e-07	-0.17	-1.821e-06
0.17	1.176e-06	-0.171	-1.766e-06		0.17	1.638e-06	-0.17	-5.114e-07		0.17	5.69e-07	-0.171	-1.825e-06
0.171	1.178e-06	-0.172	-1.769e-06		0.171	1.641e-06	-0.171	-5.115e-07		0.171	5.694e-07	-0.172	-1.823e-06
0.172	1.179e-06	-0.173	-1.763e-06		0.172	1.645e-06	-0.172	-5.162e-07		0.172	5.721e-07	-0.173	-1.826e-06
0.173	1.181e-06	-0.174	-1.766e-06		0.173	1.647e-06	-0.173	-5.15e-07		0.173	5.729e-07	-0.174	-1.824e-06
0.174	1.18e-06	-0.175	-1.762e-06		0.174	1.652e-06	-0.174	-5.194e-07		0.174	5.759e-07	-0.175	-1.827e-06
0.175	1.18e-06	-0.176	-1.765e-06		0.175	1.654e-06	-0.175	-5.19e-07		0.175	5.761e-07	-0.176	-1.825e-06
0.176	1.182e-06	-0.177	-1.761e-06		0.176	1.659e-06	-0.176	-5.218e-07		0.176	5.799e-07	-0.177	-1.828e-06
0.177	1.184e-06	-0.178	-1.762e-06		0.177	1.66e-06	-0.177	-5.21e-07		0.177	5.813e-07	-0.178	-1.826e-06
0.178	1.185e-06	-0.179	-1.756e-06		0.178	1.666e-06	-0.178	-5.247e-07		0.178	5.828e-07	-0.179	-1.826e-06
0.179	1.186e-06	-0.18	-1.76e-06		0.179	1.668e-06	-0.179	-5.247e-07		0.179	5.848e-07	-0.18	-1.825e-06
0.18	1.187e-06	-0.181	-1.756e-06		0.18	1.673e-06	-0.18	-5.291e-07		0.18	5.876e-07	-0.181	-1.828e-06
0.181	1.187e-06	-0.182	-1.76e-06		0.181	1.677e-06	-0.181	-5.263e-07		0.181	5.895e-07	-0.182	-1.827e-06
0.182	1.188e-06	-0.183	-1.753e-06		0.182	1.682e-06	-0.182	-5.327e-07		0.182	5.928e-07	-0.183	-1.828e-06
0.183	1.19e-06	-0.184	-1.756e-06		0.183	1.681e-06	-0.183	-5.304e-07		0.183	5.933e-07	-0.184	-1.827e-06
0.184	1.188e-06	-0.185	-1.752e-06		0.184	1.686e-06	-0.184	-5.367e-07		0.184	5.937e-07	-0.185	-1.829e-06
0.185	1.193e-06	-0.186	-1.755e-06		0.185	1.689e-06	-0.185	-5.379e-07		0.185	5.993e-07	-0.186	-1.827e-06
0.186	1.192e-06	-0.187	-1.75e-06		0.186	1.692e-06	-0.186	-5.367e-07		0.186	6.003e-07	-0.187	-1.83e-06
0.187	1.194e-06	-0.188	-1.754e-06		0.187	1.695e-06	-0.187	-5.372e-07		0.187	6.024e-07	-0.188	-1.831e-06
0.188	1.193e-06	-0.189	-1.746e-06		0.188	1.7e-06	-0.188	-5.427e-07		0.188	6.044e-07	-0.189	-1.83e-06
0.189	1.195e-06	-0.19	-1.752e-06		0.189	1.702e-06	-0.189	-5.394e-07		0.189	6.043e-07	-0.19	-1.829e-06
0.19	1.194e-06	-0.191	-1.748e-06		0.19	1.706e-06	-0.19	-5.448e-07		0.19	6.078e-07	-0.191	-1.833e-06
0.191	1.197e-06	-0.192	-1.751e-06		0.191	1.708e-06	-0.191	-5.442e-07		0.191	6.084e-07	-0.192	-1.829e-06
0.192	1.196e-06	-0.193	-1.745e-06		0.192	1.711e-06	-0.192	-5.478e-07		0.192	6.127e-07	-0.193	-1.834e-06
0.193	1.2e-06	-0.194	-1.75e-06		0.193	1.715e-06	-0.193	-5.477e-07		0.193	6.123e-07	-0.194	-1.832e-06
0.194	1.197e-06	-0.195	-1.744e-06		0.194	1.719e-06	-0.194	-5.509e-07		0.194	6.148e-07	-0.195	-1.833e-06
0.195	1.201e-06	-0.196	-1.748e-06		0.195	1.72e-06	-0.195	-5.5e-07		0.195	6.165e-07	-0.196	-1.832e-06
0.196	1.201e-06	-0.197	-1.742e-06		0.196	1.723e-06	-0.196	-5.564e-07		0.196	6.202e-07	-0.197	-1.833e-06
0.197	1.203e-06	-0.198	-1.746e-06		0.197	1.726e-06	-0.197	-5.551e-07		0.197	6.195e-07	-0.198	-1.834e-06
0.198	1.203e-06	-0.199	-1.743e-06		0.198	1.731e-06	-0.198	-5.591e-07		0.198	6.226e-07	-0.199	-1.837e-06
0.199	1.205e-06	-0.2	-1.744e-06		0.199	1.732e-06	-0.199	-5.572e-07		0.199	6.245e-07	-0.2	-1.836e-06
0.2	1.206e-06	-0.201	-1.741e-06		0.2	1.737e-06	-0.2	-5.599e-07		0.2	6.275e-07	-0.201	-1.838e-06
0.201	1.206e-06	-0.202	-1.744e-06		0.201	1.74e-06	-0.201	-5.592e-07		0.201	6.29e-07	-0.202	-1.834e-06
0.202	1.207e-06	-0.203	-1.739e-06		0.202	1.743e-06	-0.202	-5.653e-07		0.202	6.309e-07	-0.203	-1.838e-06
0.203	1.207e-06	-0.204	-1.743e-06		0.203	1.746e-06	-0.203	-5.64e-07		0.203	6.321e-07	-0.204	-1.837e-06
0.204	1.208e-06	-0.205	-1.739e-06		0.204	1.75e-06	-0.204	-5.677e-07		0.204	6.362e-07	-0.205	-1.84e-06
0.205	1.211e-06	-0.206	-1.743e-06		0.205	1.751e-06	-0.205	-5.664e-07		0.205	6.377e-07	-0.206	-1.838e-06
0.206	1.212e-06	-0.207	-1.736e-06		0.206	1.757e-06	-0.206	-5.71e-07		0.206	6.398e-07	-0.207	-1.84e-06
0.207	1.214e-06	-0.208	-1.742e-06		0.207	1.759e-06	-0.207	-5.715e-07		0.207	6.404e-07	-0.208	-1.84e-06
0.208	1.213e-06	-0.209	-1.736e-06		0.208	1.763e-06	-0.208	-5.749e-07		0.208	6.436e-07	-0.209	-1.841e-06
0.209	1.216e-06	-0.21	-1.74e-06		0.209	1.764e-06	-0.209	-5.743e-07		0.209	6.448e-07	-0.21	-1.841e-06
0.21	1.216e-06	-0.211	-1.735e-06		0.21	1.77e-06	-0.21	-5.76e-07		0.21	6.485e-07	-0.211	-1.841e-06
0.211	1.218e-06	-0.212	-1.739e-06		0.211	1.772e-06	-0.211	-5.766e-07		0.211	6.487e-07	-0.212	-1.841e-06
0.212	1.217e-06	-0.213	-1.734e-06		0.212	1.777e-06	-0.212	-5.794e-07		0.212	6.5e-07	-0.213	-1.842e-06
0.213	1.216e-06	-0.214	-1.739e-06		0.213	1.777e-06	-0.213	-5.774e-07		0.213	6.529e-07	-0.214	-1.842e-06
0.214	1.22e-06	-0.215	-1.734e-06		0.214	1.781e-06	-0.214	-5.834e-07		0.214	6.564e-07	-0.215	-1.844e-06
0.215	1.222e-06	-0.216	-1.738e-06		0.215	1.781e-06	-0.215	-5.811e-07		0.215	6.56e-07	-0.216	-1.842e-06
0.216	1.222e-06	-0.217	-1.733e-06		0.216	1.786e-06	-0.216	-5.855e-07		0.216	6.602e-07	-0.217	-1.847e-06
0.217	1.224e-06	-0.218	-1.737e-06		0.217	1.79e-06	-0.217	-5.844e-07		0.217	6.598e-07	-0.218	-1.844e-06
0.218	1.223e-06	-0.219	-1.732e-06		0.218	1.795e-06	-0.218	-5.885e-07		0.218	6.629e-07	-0.219	-1.846e-06
0.219	1.225e-06	-0.22	-1.736e-06		0.219	1.796e-06	-0.219	-5.871e-07		0.219	6.645e-07	-0.22	-1.846e-06
0.22	1.227e-06	-0.221	-1.731e-06		0.22	1.8e-06	-0.22	-5.933e-07		0.22	6.68e-07	-0.221	-1.847e-06
0.221	1.227e-06	-0.222	-1.736e-06		0.221	1.802e-06	-0.221	-5.895e-07		0.221	6.693e-07	-0.222	-1.847e-06
0.222	1.227e-06	-0.223	-1.73e-06		0.222	1.807e-06	-0.222	-5.954e-07		0.222	6.719e-07	-0.223	-1.849e-06
0.223	1.23e-06	-0.224	-1.735e-06		0.223	1.808e-06	-0.223	-5.938e-07		0.223	6.727e-07	-0.224	-1.849e-06
0.224	1.229e-06	-0.225	-1.731e-06		0.224	1.812e-06	-0.224	-5.97e-07		0.224	6.763e-07	-0.225	-1.85e-06
0.225	1.232e-06	-0.226	-1.734e-06		0.225	1.814e-06	-0.225	-5.97e-07		0.225	6.769e-07	-0.226	-1.849e-06
0.226	1.232e-06	-0.227	-1.729e-06		0.226	1.818e-06	-0.226	-6.01e-07		0.226	6.805e-07	-0.227	-1.851e-06
0.227	1.233e-06	-0.228	-1.734e-06		0.227	1.821e-06	-0.227	-6.002e-07		0.227	6.804e-07	-0.228	-1.851e-06
0.228	1.233e-06	-0.229	-1.728e-06		0.228	1.824e-06	-0.228	-6.035e-07		0.228	6.842e-07	-0.229	-1.852e-06
0.229	1.236e-06	-0.23	-1.736e-06		0.229	1.826e-06	-0.229	-6.029e-07		0.229	6.847e-07	-0.23	-1.852e-06
0.23	1.236e-06	-0.231	-1.73e-06		0.23	1.83e-06	-0.23	-6.063e-07		0.23	6.886e-07	-0.231	-1.853e-06
0.231	1.237e-06	-0.232	-1.733e-06		0.231	1.832e-06	-0.231	-6.065e-07		0.231	6.88e-07	-0.232	-1.853e-06
0.232	1.236e-06	-0.233	-1.729e-06		0.232	1.835e-06	-0.232	-6.094e-07		0.232	6.919e-07	-0.233	-1.856e-06
0.233	1.241e-06	-0.234	-1.733e-06		0.233	1.836e-06	-0.233	-6.087e-07		0.233	6.922e-07	-0.234	-1.856e-06
0.234	1.241e-06	-0.235	-1.728e-06		0.234	1.842e-06	-0.234	-6.133e-07		0.234	6.963e-07	-0.235	-1.857e-06
0.235	1.243e-06	-0.236	-1.732e-06		0.235	1.843e-06	-0.235	-6.114e-07		0.235	6.943e-07	-0.236	-1.857e-06
0.236	1.243e-06	-0.237	-1.726e-06		0.236	1.847e-06	-0.236	-6.158e-07		0.236	7.003e-07	-0.237	-1.858e-06
0.237	1.245e-06	-0.238	-1.732e-06		0.237	1.85e-06	-0.237	-6.14e-07		0.237	6.984e-07	-0.238	-1.857e-06
0.238	1.245e-06	-0.239	-1.726e-06		0.238	1.854e-06	-0.238	-6.186e-07		0.238	7.017e-07	-0.239	-1.859e-06
0.239	1.247e-06	-0.24	-1.731e-06		0.239	1.854e-06	-0.239	-6.185e-07		0.239	7.033e-07	-0.24	-1.858e-06
0.24	1.248e-06	-0.241	-1.726e-06		0.24	1.86e-06	-0.24	-6.221e-07		0.24	7.068e-07	-0.241	-1.86e-06
0.241	1.25e-06	-0.242	-1.73e-06		0.241	1.861e-06	-0.241	-6.201e-07		0.241	7.07e-07	-0.242	-1.86e-06
0.242	1.249e-06	-0.243	-1.726e-06		0.242	1.865e-06	-0.242	-6.242e-07		0.242	7.113e-07	-0.243	-1.861e-06
0.243	1.252e-06	-0.244	-1.733e-06		0.243	1.865e-06	-0.243	-6.236e-07		0.243	7.121e-07	-0.244	-1.862e-06
0.244	1.252e-06	-0.245	-1.726e-06		0.244	1.871e-06	-0.244	-6.303e-07		0.244	7.152e-07	-0.245	-1.863e-06
0.245	1.253e-06	-0.246	-1.731e-06		0.245	1.872e-06	-0.245	-6.272e-07		0.245	7.155e-07	-0.246	-1.863e-06
0.246	1.256e-06	-0.247	-1.727e-06		0.246	1.876e-06	-0.246	-6.31e-07		0.246	7.189e-07	-0.247	-1.864e-06
0.247	1.257e-06	-0.248	-1.732e-06		0.247	1.878e-06	-0.247	-6.299e-07		0.247	7.186e-07	-0.248	-1.868e-06
0.248	1.256e-06	-0.249	-1.726e-06		0.248	1.881e-06	-0.248	-6.335e-07		0.248	7.225e-07	-0.249	-1.866e-06
0.249	1.258e-06	-0.25	-1.729e-06		0.249	1.883e-06	-0.249	-6.34e-07		0.249	7.226e-07	-0.25	-1.864e-06
0.25	1.259e-06	-0.251	-1.726e-06		0.25	1.888e-06	-0.25	-6.358e-07		0.25	7.262e-07	-0.251	-1.868e-06
0.251	1.261e-06	-0.252	-1.73e-06		0.251	1.889e-06	-0.251	-6.371e-07		0.251	7.243e-07	-0.252	-1.867e-06
0.252	1.263e-06	-0.253	-1.724e-06		0.252	1.893e-06	-0.252	-6.395e-07		0.252	7.299e-07	-0.253	-1.87e-06
0.253	1.263e-06	-0.254	-1.73e-06		0.253	1.894e-06	-0.253	-6.404e-07		0.253	7.294e-07	-0.254	-1.869e-06
0.254	1.263e-06	-0.255	-1.725e-06		0.254	1.899e-06	-0.254	-6.421e-07		0.254	7.346e-07	-0.255	-1.872e-06
0.255	1.267e-06	-0.256	-1.73e-06		0.255	1.9e-06	-0.255	-6.429e-07		0.255	7.341e-07	-0.256	-1.872e-06
0.256	1.267e-06	-0.257	-1.726e-06		0.256	1.904e-06	-0.256	-6.469e-07		0.256	7.393e-07	-0.257	-1.874e-06
0.257	1.27e-06	-0.258	-1.73e-06		0.257	1.907e-06	-0.257	-6.463e-07		0.257	7.376e-07	-0.258	-1.871e-06
0.258	1.271e-06	-0.259	-1.724e-06		0.258	1.909e-06	-0.258	-6.516e-07		0.258	7.415e-07	-0.259	-1.874e-06
0.259	1.273e-06	-0.26	-1.73e-06		0.259	1.912e-06	-0.259	-6.498e-07		0.259	7.421e-07	-0.26	-1.875e-06
0.26	1.274e-06	-0.261	-1.723e-06		0.26	1.916e-06	-0.26	-6.536e-07		0.26	7.468e-07	-0.261	-1.875e-06
0.261	1.275e-06	-0.262	-1.73e-06		0.261	1.916e-06	-0.261	-6.517e-07		0.261	7.451e-07	-0.262	-1.877e-06
0.262	1.277e-06	-0.263	-1.726e-06		0.262	1.922e-06	-0.262	-6.569e-07		0.262	7.501e-07	-0.263	-1.877e-06
0.263	1.279e-06	-0.264	-1.729e-06		0.263	1.923e-06	-0.263	-6.553e-07		0.263	7.515e-07	-0.264	-1.876e-06
0.264	1.281e-06	-0.265	-1.724e-06		0.264	1.928e-06	-0.264	-6.613e-07		0.264	7.552e-07	-0.265	-1.88e-06
0.265	1.282e-06	-0.266	-1.73e-06		0.265	1.929e-06	-0.265	-6.592e-07		0.265	7.568e-07	-0.266	-1.877e-06
0.266	1.281e-06	-0.267	-1.725e-06		0.266	1.932e-06	-0.266	-6.635e-07		0.266	7.589e-07	-0.267	-1.88e-06
0.267	1.284e-06	-0.268	-1.73e-06		0.267	1.934e-06	-0.267	-6.629e-07		0.267	7.594e-07	-0.268	-1.879e-06
0.268	1.285e-06	-0.269	-1.726e-06		0.268	1.941e-06	-0.268	-6.686e-07		0.268	7.637e-07	-0.269	-1.882e-06
0.269	1.286e-06	-0.27	-1.732e-06		0.269	1.941e-06	-0.269	-6.681e-07		0.269	7.627e-07	-0.27	-1.883e-06
0.27	1.288e-06	-0.271	-1.726e-06		0.27	1.945e-06	-0.27	-6.723e-07		0.27	7.675e-07	-0.271	-1.884e-06
0.271	1.289e-06	-0.272	-1.731e-06		0.271	1.945e-06	-0.271	-6.72e-07		0.271	7.672e-07	-0.272	-1.882e-06
0.272	1.291e-06	-0.273	-1.726e-06		0.272	1.95e-06	-0.272	-6.76e-07		0.272	7.712e-07	-0.273	-1.886e-06
0.273	1.292e-06	-0.274	-1.732e-06		0.273	1.953e-06	-0.273	-6.768e-07		0.273	7.713e-07	-0.274	-1.883e-06
0.274	1.295e-06	-0.275	-1.727e-06		0.274	1.955e-06	-0.274	-6.795e-07		0.274	7.751e-07	-0.275	-1.887e-06
0.275	1.297e-06	-0.276	-1.732e-06		0.275	1.959e-06	-0.275	-6.806e-07		0.275	7.76e-07	-0.276	-1.888e-06
0.276	1.298e-06	-0.277	-1.726e-06		0.276	1.963e-06	-0.276	-6.851e-07		0.276	7.824e-07	-0.277	-1.889e-06
0.277	1.299e-06	-0.278	-1.733e-06		0.277	1.964e-06	-0.277	-6.848e-07		0.277	7.819e-07	-0.278	-1.89e-06
0.278	1.303e-06	-0.279	-1.727e-06		0.278	1.968e-06	-0.278	-6.904e-07		0.278	7.852e-07	-0.279	-1.89e-06
0.279	1.303e-06	-0.28	-1.733e-06		0.279	1.97e-06	-0.279	-6.888e-07		0.279	7.868e-07	-0.28	-1.891e-06
0.28	1.304e-06	-0.281	-1.727e-06		0.28	1.974e-06	-0.28	-6.931e-07		0.28	7.9e-07	-0.281	-1.894e-06
0.281	1.305e-06	-0.282	-1.734e-06		0.281	1.976e-06	-0.281	-6.96e-07		0.281	7.907e-07	-0.282	-1.892e-06
0.282	1.308e-06	-0.283	-1.727e-06		0.282	1.981e-06	-0.282	-6.997e-07		0.282	7.954e-07	-0.283	-1.893e-06
0.283	1.309e-06	-0.284	-1.733e-06		0.283	1.983e-06	-0.283	-7.006e-07		0.283	7.948e-07	-0.284	-1.895e-06
0.284	1.313e-06	-0.285	-1.728e-06		0.284	1.987e-06	-0.284	-7.064e-07		0.284	7.995e-07	-0.285	-1.897e-06
0.285	1.314e-06	-0.286	-1.734e-06		0.285	1.988e-06	-0.285	-7.053e-07		0.285	7.995e-07	-0.286	-1.894e-06
0.286	1.315e-06	-0.287	-1.727e-06		0.286	1.992e-06	-0.286	-7.15e-07		0.286	8.065e-07	-0.287	-1.898e-06
0.287	1.317e-06	-0.288	-1.733e-06		0.287	1.993e-06	-0.287	-7.097e-07		0.287	8.058e-07	-0.288	-1.897e-06
0.288	1.32e-06	-0.289	-1.731e-06		0.288	1.998e-06	-0.288	-7.182e-07		0.288	8.094e-07	-0.289	-1.9e-06
0.289	1.322e-06	-0.29	-1.735e-06		0.289	1.999e-06	-0.289	-7.178e-07		0.289	8.099e-07	-0.29	-1.898e-06
0.29	1.323e-06	-0.291	-1.729e-06		0.29	2.003e-06	-0.29	-7.256e-07		0.29	8.147e-07	-0.291	-1.901e-06
0.291	1.325e-06	-0.292	-1.736e-06		0.291	2.007e-06	-0.291	-7.247e-07		0.291	8.158e-07	-0.292	-1.901e-06
0.292	1.327e-06	-0.293	-1.732e-06		0.292	2.008e-06	-0.292	-7.315e-07		0.292	8.187e-07	-0.293	-1.903e-06
0.293	1.329e-06	-0.294	-1.736e-06		0.293	2.011e-06	-0.293	-7.313e-07		0.293	8.201e-07	-0.294	-1.903e-06
0.294	1.332e-06	-0.295	-1.731e-06		0.294	2.014e-06	-0.294	-7.398e-07		0.294	8.224e-07	-0.295	-1.903e-06
0.295	1.333e-06	-0.296	-1.736e-06		0.295	2.017e-06	-0.295	-7.403e-07		0.295	8.27e-07	-0.296	-1.903e-06
0.296	1.335e-06	-0.297	-1.734e-06		0.296	2.021e-06	-0.296	-7.484e-07		0.296	8.307e-07	-0.297	-1.907e-06
0.297	1.339e-06	-0.298	-1.738e-06		0.297	2.023e-06	-0.297	-7.514e-07		0.297	8.317e-07	-0.298	-1.906e-06
0.298	1.34e-06	-0.299	-1.733e-06		0.298	2.029e-06	-0.298	-7.549e-07		0.298	8.365e-07	-0.299	-1.908e-06
0.299	1.342e-06	-0.3	-1.738e-06		0.299	2.031e-06	-0.299	-7.581e-07		0.299	8.354e-07	-0.3	-1.909e-06
0.3	1.344e-06	-0.301	-1.732e-06		0.3	2.034e-06	-0.3	-7.639e-07		0.3	8.419e-07	-0.301	-1.91e-06
0.301	1.345e-06	-0.302	-1.738e-06		0.301	2.035e-06	-0.301	-7.679e-07		0.301	8.41e-07	-0.302	-1.91e-06
0.302	1.348e-06	-0.303	-1.734e-06		0.302	2.041e-06	-0.302	-7.74e-07		0.302	8.474e-07	-0.303	-1.912e-06
0.303	1.35e-06	-0.304	-1.74e-06		0.303	2.042e-06	-0.303	-7.776e-07		0.303	8.463e-07	-0.304	-1.911e-06
0.304	1.352e-06	-0.305	-1.733e-06		0.304	2.046e-06	-0.304	-7.857e-07		0.304	8.508e-07	-0.305	-1.915e-06
0.305	1.354e-06	-0.306	-1.739e-06		0.305	2.048e-06	-0.305	-7.89e-07		0.305	8.511e-07	-0.306	-1.914e-06
0.306	1.356e-06	-0.307	-1.735e-06		0.306	2.054e-06	-0.306	-7.966e-07		0.306	8.581e-07	-0.307	-1.917e-06
0.307	1.36e-06	-0.308	-1.742e-06		0.307	2.055e-06	-0.307	-8.016e-07		0.307	8.612e-07	-0.308	-1.915e-06
0.308	1.361e-06	-0.309	-1.736e-06		0.308	2.062e-06	-0.308	-8.101e-07		0.308	8.644e-07	-0.309	-1.919e-06
0.309	1.364e-06	-0.31	-1.74e-06		0.309	2.061e-06	-0.309	-8.137e-07		0.309	8.66e-07	-0.31	-1.917e-06
0.31	1.366e-06	-0.311	-1.737e-06		0.31	2.066e-06	-0.31	-8.237e-07		0.31	8.71e-07	-0.311	-1.921e-06
0.311	1.368e-06	-0.312	-1.742e-06		0.311	2.068e-06	-0.311	-8.277e-07		0.311	8.72e-07	-0.312	-1.921e-06
0.312	1.37e-06	-0.313	-1.737e-06		0.312	2.073e-06	-0.312	-8.359e-07		0.312	8.723e-07	-0.313	-1.923e-06
0.313	1.373e-06	-0.314	-1.742e-06		0.313	2.075e-06	-0.313	-8.409e-07		0.313	8.766e-07	-0.314	-1.92e-06
0.314	1.374e-06	-0.315	-1.738e-06		0.314	2.08e-06	-0.314	-8.491e-07		0.314	8.809e-07	-0.315	-1.925e-06
0.315	1.377e-06	-0.316	-1.743e-06		0.315	2.082e-06	-0.315	-8.561e-07		0.315	8.82e-07	-0.316	-1.926e-06
0.316	1.378e-06	-0.317	-1.739e-06		0.316	2.086e-06	-0.316	-8.646e-07		0.316	8.874e-07	-0.317	-1.926e-06
0.317	1.381e-06	-0.318	-1.743e-06		0.317	2.088e-06	-0.317	-8.694e-07		0.317	8.889e-07	-0.318	-1.925e-06
0.318	1.385e-06	-0.319	-1.739e-06		0.318	2.091e-06	-0.318	-8.787e-07		0.318	8.93e-07	-0.319	-1.928e-06
0.319	1.387e-06	-0.32	-1.746e-06		0.319	2.094e-06	-0.319	-8.841e-07		0.319	8.95e-07	-0.32	-1.927e-06
0.32	1.389e-06	-0.321	-1.74e-06		0.32	2.099e-06	-0.32	-8.95e-07		0.32	8.976e-07	-0.321	-1.931e-06
0.321	1.391e-06	-0.322	-1.746e-06		0.321	2.101e-06	-0.321	-9.008e-07		0.321	8.986e-07	-0.322	-1.93e-06
0.322	1.393e-06	-0.323	-1.741e-06		0.322	2.106e-06	-0.322	-9.105e-07		0.322	9.043e-07	-0.323	-1.931e-06
0.323	1.398e-06	-0.324	-1.748e-06		0.323	2.107e-06	-0.323	-9.182e-07		0.323	9.052e-07	-0.324	-1.932e-06
0.324	1.399e-06	-0.325	-1.74e-06		0.324	2.112e-06	-0.324	-9.268e-07		0.324	9.094e-07	-0.325	-1.934e-06
0.325	1.403e-06	-0.326	-1.748e-06		0.325	2.115e-06	-0.325	-9.345e-07		0.325	9.108e-07	-0.326	-1.935e-06
0.326	1.404e-06	-0.327	-1.743e-06		0.326	2.117e-06	-0.326	-9.423e-07		0.326	9.127e-07	-0.327	-1.936e-06
0.327	1.407e-06	-0.328	-1.75e-06		0.327	2.12e-06	-0.327	-9.495e-07		0.327	9.161e-07	-0.328	-1.935e-06
0.328	1.41e-06	-0.329	-1.744e-06		0.328	2.124e-06	-0.328	-9.569e-07		0.328	9.185e-07	-0.329	-1.94e-06
0.329	1.412e-06	-0.33	-1.75e-06		0.329	2.128e-06	-0.329	-9.657e-07		0.329	9.207e-07	-0.33	-1.938e-06
0.33	1.414e-06	-0.331	-1.747e-06		0.33	2.131e-06	-0.33	-9.738e-07		0.33	9.23e-07	-0.331	-1.941e-06
0.331	1.417e-06	-0.332	-1.75e-06		0.331	2.134e-06	-0.331	-9.781e-07		0.331	9.254e-07	-0.332	-1.94e-06
0.332	1.417e-06	-0.333	-1.746e-06		0.332	2.138e-06	-0.332	-9.879e-07		0.332	9.295e-07	-0.333	-1.945e-06
0.333	1.422e-06	-0.334	-1.753e-06		0.333	2.141e-06	-0.333	-9.932e-07		0.333	9.312e-07	-0.334	-1.941e-06
0.334	1.424e-06	-0.335	-1.747e-06		0.334	2.146e-06	-0.334	-1.001e-06		0.334	9.345e-07	-0.335	-1.947e-06
0.335	1.427e-06	-0.336	-1.753e-06		0.335	2.149e-06	-0.335	-1.006e-06		0.335	9.356e-07	-0.336	-1.945e-06
0.336	1.427e-06	-0.337	-1.748e-06		0.336	2.152e-06	-0.336	-1.013e-06		0.336	9.389e-07	-0.337	-1.948e-06
0.337	1.433e-06	-0.338	-1.753e-06		0.337	2.154e-06	-0.337	-1.019e-06		0.337	9.402e-07	-0.338	-1.947e-06
0.338	1.435e-06	-0.339	-1.75e-06		0.338	2.159e-06	-0.338	-1.026e-06		0.338	9.45e-07	-0.339	-1.951e-06
0.339	1.436e-06	-0.34	-1.756e-06		0.339	2.161e-06	-0.339	-1.031e-06		0.339	9.464e-07	-0.34	-1.951e-06
0.34	1.439e-06	-0.341	-1.749e-06		0.34	2.167e-06	-0.34	-1.038e-06		0.34	9.506e-07	-0.341	-1.952e-06
0.341	1.443e-06	-0.342	-1.755e-06		0.341	2.168e-06	-0.341	-1.042e-06		0.341	9.515e-07	-0.342	-1.951e-06
0.342	1.444e-06	-0.343	-1.753e-06		0.342	2.174e-06	-0.342	-1.05e-06		0.342	9.565e-07	-0.343	-1.954e-06
0.343	1.448e-06	-0.344	-1.757e-06		0.343	2.176e-06	-0.343	-1.054e-06		0.343	9.573e-07	-0.344	-1.957e-06
0.344	1.45e-06	-0.345	-1.752e-06		0.344	2.181e-06	-0.344	-1.061e-06		0.344	9.613e-07	-0.345	-1.957e-06
0.345	1.454e-06	-0.346	-1.757e-06		0.345	2.184e-06	-0.345	-1.065e-06		0.345	9.628e-07	-0.346	-1.957e-06
0.346	1.455e-06	-0.347	-1.754e-06		0.346	2.187e-06	-0.346	-1.071e-06		0.346	9.684e-07	-0.347	-1.96e-06
0.347	1.46e-06	-0.348	-1.759e-06		0.347	2.189e-06	-0.347	-1.076e-06		0.347	9.679e-07	-0.348	-1.961e-06
0.348	1.459e-06	-0.349	-1.754e-06		0.348	2.196e-06	-0.348	-1.082e-06		0.348	9.723e-07	-0.349	-1.962e-06
0.349	1.463e-06	-0.35	-1.76e-06		0.349	2.199e-06	-0.349	-1.085e-06		0.349	9.742e-07	-0.35	-1.962e-06
0.35	1.464e-06	-0.351	-1.756e-06		0.35	2.202e-06	-0.35	-1.093e-06		0.35	9.811e-07	-0.351	-1.964e-06
0.351	1.469e-06	-0.352	-1.761e-06		0.351	2.206e-06	-0.351	-1.095e-06		0.351	9.809e-07	-0.352	-1.964e-06
0.352	1.469e-06	-0.353	-1.758e-06		0.352	2.21e-06	-0.352	-1.1e-06		0.352	9.846e-07	-0.353	-1.969e-06
0.353	1.475e-06	-0.354	-1.762e-06		0.353	2.213e-06	-0.353	-1.103e-06		0.353	9.875e-07	-0.354	-1.967e-06
0.354	1.476e-06	-0.355	-1.758e-06		0.354	2.219e-06	-0.354	-1.109e-06		0.354	9.924e-07	-0.355	-1.975e-06
0.355	1.481e-06	-0.356	-1.763e-06		0.355	2.221e-06	-0.355	-1.111e-06		0.355	9.94e-07	-0.356	-1.972e-06
0.356	1.482e-06	-0.357	-1.76e-06		0.356	2.225e-06	-0.356	-1.116e-06		0.356	1e-06	-0.357	-1.971e-06
0.357	1.485e-06	-0.358	-1.766e-06		0.357	2.228e-06	-0.357	-1.119e-06		0.357	1.002e-06	-0.358	-1.973e-06
0.358	1.487e-06	-0.359	-1.762e-06		0.358	2.234e-06	-0.358	-1.123e-06		0.358	1.007e-06	-0.359	-1.978e-06
0.359	1.491e-06	-0.36	-1.767e-06		0.359	2.236e-06	-0.359	-1.125e-06		0.359	1.01e-06	-0.36	-1.976e-06
0.36	1.493e-06	-0.361	-1.763e-06		0.36	2.24e-06	-0.36	-1.13e-06		0.36	1.014e-06	-0.361	-1.981e-06
0.361	1.498e-06	-0.362	-1.767e-06		0.361	2.244e-06	-0.361	-1.134e-06		0.361	1.017e-06	-0.362	-1.98e-06
0.362	1.5e-06	-0.363	-1.764e-06		0.362	2.249e-06	-0.362	-1.135e-06		0.362	1.023e-06	-0.363	-1.984e-06
0.363	1.505e-06	-0.364	-1.77e-06		0.363	2.253e-06	-0.363	-1.139e-06		0.363	1.023e-06	-0.364	-1.983e-06
0.364	1.508e-06	-0.365	-1.765e-06		0.364	2.257e-06	-0.364	-1.145e-06		0.364	1.031e-06	-0.365	-1.991e-06
0.365	1.511e-06	-0.366	-1.772e-06		0.365	2.259e-06	-0.365	-1.146e-06		0.365	1.03e-06	-0.366	-1.985e-06
0.366	1.514e-06	-0.367	-1.768e-06		0.366	2.265e-06	-0.366	-1.15e-06		0.366	1.038e-06	-0.367	-1.99e-06
0.367	1.517e-06	-0.368	-1.771e-06		0.367	2.267e-06	-0.367	-1.151e-06		0.367	1.041e-06	-0.368	-1.991e-06
0.368	1.52e-06	-0.369	-1.767e-06		0.368	2.273e-06	-0.368	-1.16e-06		0.368	1.046e-06	-0.369	-1.994e-06
0.369	1.523e-06	-0.37	-1.774e-06		0.369	2.274e-06	-0.369	-1.161e-06		0.369	1.048e-06	-0.37	-1.995e-06
0.37	1.526e-06	-0.371	-1.767e-06		0.37	2.28e-06	-0.37	-1.16e-06		0.37	1.054e-06	-0.371	-2e-06
0.371	1.531e-06	-0.372	-1.774e-06		0.371	2.284e-06	-0.371	-1.161e-06		0.371	1.057e-06	-0.372	-1.999e-06
0.372	1.533e-06	-0.373	-1.769e-06		0.372	2.289e-06	-0.372	-1.168e-06		0.372	1.064e-06	-0.373	-2.003e-06
0.373	1.537e-06	-0.374	-1.777e-06		0.373	2.292e-06	-0.373	-1.169e-06		0.373	1.064e-06	-0.374	-2.002e-06
0.374	1.541e-06	-0.375	-1.773e-06		0.374	2.297e-06	-0.374	-1.176e-06		0.374	1.071e-06	-0.375	-2.007e-06
0.375	1.545e-06	-0.376	-1.777e-06		0.375	2.301e-06	-0.375	-1.176e-06		0.375	1.072e-06	-0.376	-2.007e-06
0.376	1.548e-06	-0.377	-1.774e-06		0.376	2.305e-06	-0.376	-1.181e-06		0.376	1.08e-06	-0.377	-2.015e-06
0.377	1.552e-06	-0.378	-1.779e-06		0.377	2.31e-06	-0.377	-1.181e-06		0.377	1.083e-06	-0.378	-2.011e-06
0.378	1.555e-06	-0.379	-1.775e-06		0.378	2.314e-06	-0.378	-1.185e-06		0.378	1.089e-06	-0.379	-2.016e-06
0.379	1.56e-06	-0.38	-1.784e-06		0.379	2.319e-06	-0.379	-1.186e-06		0.379	1.092e-06	-0.38	-2.019e-06
0.38	1.564e-06	-0.381	-1.778e-06		0.38	2.324e-06	-0.38	-1.192e-06		0.38	1.099e-06	-0.381	-2.022e-06
0.381	1.567e-06	-0.382	-1.78e-06		0.381	2.328e-06	-0.381	-1.191e-06		0.381	1.101e-06	-0.382	-2.023e-06
0.382	1.571e-06	-0.383	-1.777e-06		0.382	2.336e-06	-0.382	-1.196e-06		0.382	1.107e-06	-0.383	-2.025e-06
0.383	1.574e-06	-0.384	-1.783e-06		0.383	2.338e-06	-0.383	-1.195e-06		0.383	1.11e-06	-0.384	-2.029e-06
0.384	1.578e-06	-0.385	-1.78e-06		0.384	2.344e-06	-0.384	-1.203e-06		0.384	1.117e-06	-0.385	-2.034e-06
0.385	1.583e-06	-0.386	-1.785e-06		0.385	2.347e-06	-0.385	-1.203e-06		0.385	1.119e-06	-0.386	-2.036e-06
0.386	1.586e-06	-0.387	-1.78e-06		0.386	2.354e-06	-0.386	-1.205e-06		0.386	1.126e-06	-0.387	-2.036e-06
0.387	1.591e-06	-0.388	-1.786e-06		0.387	2.358e-06	-0.387	-1.205e-06		0.387	1.13e-06	-0.388	-2.039e-06
0.388	1.596e-06	-0.389	-1.784e-06		0.388	2.364e-06	-0.388	-1.212e-06		0.388	1.138e-06	-0.389	-2.044e-06
0.389	1.6e-06	-0.39	-1.788e-06		0.389	2.368e-06	-0.389	-1.211e-06		0.389	1.139e-06	-0.39	-2.043e-06
0.39	1.603e-06	-0.391	-1.783e-06		0.39	2.374e-06	-0.39	-1.215e-06		0.39	1.148e-06	-0.391	-2.05e-06
0.391	1.609e-06	-0.392	-1.789e-06		0.391	2.378e-06	-0.391	-1.214e-06		0.391	1.151e-06	-0.392	-2.05e-06
0.392	1.612e-06	-0.393	-1.787e-06		0.392	2.385e-06	-0.392	-1.219e-06		0.392	1.157e-06	-0.393	-2.056e-06
0.393	1.617e-06	-0.394	-1.79e-06		0.393	2.387e-06	-0.393	-1.219e-06		0.393	1.162e-06	-0.394	-2.055e-06
0.394	1.62e-06	-0.395	-1.788e-06		0.394	2.394e-06	-0.394	-1.223e-06		0.394	1.167e-06	-0.395	-2.062e-06
0.395	1.627e-06	-0.396	-1.798e-06		0.395	2.398e-06	-0.395	-1.223e-06		0.395	1.17e-06	-0.396	-2.062e-06
0.396	1.631e-06	-0.397	-1.789e-06		0.396	2.405e-06	-0.396	-1.227e-06		0.396	1.177e-06	-0.397	-2.068e-06
0.397	1.636e-06	-0.398	-1.794e-06		0.397	2.408e-06	-0.397	-1.226e-06		0.397	1.181e-06	-0.398	-2.068e-06
0.398	1.64e-06	-0.399	-1.791e-06		0.398	2.415e-06	-0.398	-1.232e-06		0.398	1.189e-06	-0.399	-2.074e-06
0.399	1.647e-06	-0.4	-1.796e-06		0.399	2.42e-06	-0.399	-1.231e-06		0.399	1.192e-06	-0.4	-2.074e-06
0.4	1.651e-06	-0.401	-1.794e-06		0.4	2.423e-06	-0.4	-1.234e-06		0.4	1.198e-06	-0.401	-2.08e-06
0.401	1.657e-06	-0.402	-1.797e-06		0.401	2.43e-06	-0.401	-1.236e-06		0.401	1.204e-06	-0.402	-2.081e-06
0.402	1.66e-06	-0.403	-1.795e-06		0.402	2.436e-06	-0.402	-1.238e-06		0.402	1.21e-06	-0.403	-2.088e-06
0.403	1.667e-06	-0.404	-1.8e-06		0.403	2.444e-06	-0.403	-1.238e-06		0.403	1.215e-06	-0.404	-2.089e-06
0.404	1.671e-06	-0.405	-1.797e-06		0.404	2.45e-06	-0.404	-1.242e-06		0.404	1.223e-06	-0.405	-2.094e-06
0.405	1.678e-06	-0.406	-1.803e-06		0.405	2.453e-06	-0.405	-1.242e-06		0.405	1.227e-06	-0.406	-2.096e-06
0.406	1.684e-06	-0.407	-1.798e-06		0.406	2.462e-06	-0.406	-1.247e-06		0.406	1.234e-06	-0.407	-2.102e-06
0.407	1.688e-06	-0.408	-1.804e-06		0.407	2.464e-06	-0.407	-1.247e-06		0.407	1.239e-06	-0.408	-2.103e-06
0.408	1.694e-06	-0.409	-1.802e-06		0.408	2.472e-06	-0.408	-1.25e-06		0.408	1.246e-06	-0.409	-2.108e-06
0.409	1.702e-06	-0.41	-1.808e-06		0.409	2.476e-06	-0.409	-1.25e-06		0.409	1.253e-06	-0.41	-2.113e-06
0.41	1.706e-06	-0.411	-1.802e-06		0.41	2.487e-06	-0.41	-1.255e-06		0.41	1.262e-06	-0.411	-2.118e-06
0.411	1.713e-06	-0.412	-1.808e-06		0.411	2.49e-06	-0.411	-1.254e-06		0.411	1.266e-06	-0.412	-2.116e-06
0.412	1.716e-06	-0.413	-1.806e-06		0.412	2.499e-06	-0.412	-1.258e-06		0.412	1.274e-06	-0.413	-2.121e-06
0.413	1.725e-06	-0.414	-1.81e-06		0.413	2.504e-06	-0.413	-1.258e-06		0.413	1.279e-06	-0.414	-2.124e-06
0.414	1.73e-06	-0.415	-1.806e-06		0.414	2.51e-06	-0.414	-1.262e-06		0.414	1.289e-06	-0.415	-2.129e-06
0.415	1.737e-06	-0.416	-1.811e-06		0.415	2.513e-06	-0.415	-1.26e-06		0.415	1.294e-06	-0.416	-2.129e-06
0.416	1.74e-06	-0.417	-1.808e-06		0.416	2.521e-06	-0.416	-1.263e-06		0.416	1.3e-06	-0.417	-2.136e-06
0.417	1.749e-06	-0.418	-1.812e-06		0.417	2.526e-06	-0.417	-1.264e-06		0.417	1.308e-06	-0.418	-2.137e-06
0.418	1.755e-06	-0.419	-1.81e-06		0.418	2.534e-06	-0.418	-1.266e-06		0.418	1.316e-06	-0.419	-2.143e-06
0.419	1.762e-06	-0.42	-1.814e-06		0.419	2.54e-06	-0.419	-1.266e-06		0.419	1.32e-06	-0.42	-2.144e-06
0.42	1.768e-06	-0.421	-1.811e-06		0.42	2.546e-06	-0.42	-1.27e-06		0.42	1.332e-06	-0.421	-2.149e-06
0.421	1.775e-06	-0.422	-1.816e-06		0.421	2.55e-06	-0.421	-1.269e-06		0.421	1.337e-06	-0.422	-2.15e-06
0.422	1.781e-06	-0.423	-1.815e-06		0.422	2.558e-06	-0.422	-1.274e-06		0.422	1.345e-06	-0.423	-2.156e-06
0.423	1.789e-06	-0.424	-1.818e-06		0.423	2.563e-06	-0.423	-1.273e-06		0.423	1.352e-06	-0.424	-2.156e-06
0.424	1.796e-06	-0.425	-1.815e-06		0.424	2.569e-06	-0.424	-1.277e-06		0.424	1.36e-06	-0.425	-2.165e-06
0.425	1.805e-06	-0.426	-1.82e-06		0.425	2.574e-06	-0.425	-1.276e-06		0.425	1.367e-06	-0.426	-2.165e-06
0.426	1.81e-06	-0.427	-1.817e-06		0.426	2.581e-06	-0.426	-1.278e-06		0.426	1.378e-06	-0.427	-2.17e-06
0.427	1.82e-06	-0.428	-1.821e-06		0.427	2.587e-06	-0.427	-1.278e-06		0.427	1.384e-06	-0.428	-2.171e-06
0.428	1.827e-06	-0.429	-1.817e-06		0.428	2.596e-06	-0.428	-1.281e-06		0.428	1.395e-06	-0.429	-2.178e-06
0.429	1.834e-06	-0.43	-1.823e-06		0.429	2.597e-06	-0.429	-1.282e-06		0.429	1.4e-06	-0.43	-2.177e-06
0.43	1.841e-06	-0.431	-1.82e-06		0.43	2.606e-06	-0.43	-1.287e-06		0.43	1.411e-06	-0.431	-2.183e-06
0.431	1.849e-06	-0.432	-1.825e-06		0.431	2.612e-06	-0.431	-1.284e-06		0.431	1.418e-06	-0.432	-2.184e-06
0.432	1.856e-06	-0.433	-1.821e-06		0.432	2.618e-06	-0.432	-1.286e-06		0.432	1.427e-06	-0.433	-2.191e-06
0.433	1.865e-06	-0.434	-1.826e-06		0.433	2.621e-06	-0.433	-1.288e-06		0.433	1.434e-06	-0.434	-2.191e-06
0.434	1.873e-06	-0.435	-1.823e-06		0.434	2.631e-06	-0.434	-1.292e-06		0.434	1.444e-06	-0.435	-2.197e-06
0.435	1.88e-06	-0.436	-1.829e-06		0.435	2.634e-06	-0.435	-1.292e-06		0.435	1.451e-06	-0.436	-2.2e-06
0.436	1.889e-06	-0.437	-1.825e-06		0.436	2.642e-06	-0.436	-1.293e-06		0.436	1.462e-06	-0.437	-2.204e-06
0.437	1.896e-06	-0.438	-1.83e-06		0.437	2.645e-06	-0.437	-1.293e-06		0.437	1.467e-06	-0.438	-2.206e-06
0.438	1.906e-06	-0.439	-1.827e-06		0.438	2.653e-06	-0.438	-1.297e-06		0.438	1.479e-06	-0.439	-2.211e-06
0.439	1.913e-06	-0.44	-1.832e-06		0.439	2.657e-06	-0.439	-1.296e-06		0.439	1.488e-06	-0.44	-2.212e-06
0.44	1.923e-06	-0.441	-1.829e-06		0.44	2.665e-06	-0.44	-1.298e-06		0.44	1.497e-06	-0.441	-2.218e-06
0.441	1.931e-06	-0.442	-1.834e-06		0.441	2.67e-06	-0.441	-1.299e-06		0.441	1.506e-06	-0.442	-2.218e-06
0.442	1.941e-06	-0.443	-1.83e-06		0.442	2.676e-06	-0.442	-1.302e-06		0.442	1.516e-06	-0.443	-2.225e-06
0.443	1.949e-06	-0.444	-1.836e-06		0.443	2.681e-06	-0.443	-1.303e-06		0.443	1.524e-06	-0.444	-2.227e-06
0.444	1.958e-06	-0.445	-1.833e-06		0.444	2.69e-06	-0.444	-1.306e-06		0.444	1.538e-06	-0.445	-2.232e-06
0.445	1.967e-06	-0.446	-1.838e-06		0.445	2.69e-06	-0.445	-1.305e-06		0.445	1.544e-06	-0.446	-2.232e-06
0.446	1.975e-06	-0.447	-1.834e-06		0.446	2.702e-06	-0.446	-1.309e-06		0.446	1.558e-06	-0.447	-2.239e-06
0.447	1.985e-06	-0.448	-1.839e-06		0.447	2.706e-06	-0.447	-1.307e-06		0.447	1.568e-06	-0.448	-2.239e-06
0.448	1.995e-06	-0.449	-1.838e-06		0.448	2.712e-06	-0.448	-1.311e-06		0.448	1.577e-06	-0.449	-2.246e-06
0.449	2.005e-06	-0.45	-1.84e-06		0.449	2.716e-06	-0.449	-1.31e-06		0.449	1.587e-06	-0.45	-2.245e-06
0.45	2.013e-06	-0.451	-1.837e-06		0.45	2.727e-06	-0.45	-1.312e-06		0.45	1.6e-06	-0.451	-2.253e-06
0.451	2.022e-06	-0.452	-1.844e-06		0.451	2.73e-06	-0.451	-1.313e-06		0.451	1.609e-06	-0.452	-2.254e-06
0.452	2.032e-06	-0.453	-1.841e-06		0.452	2.74e-06	-0.452	-1.317e-06		0.452	1.622e-06	-0.453	-2.259e-06
0.453	2.044e-06	-0.454	-1.846e-06		0.453	2.744e-06	-0.453	-1.319e-06		0.453	1.63e-06	-0.454	-2.26e-06
0.454	2.053e-06	-0.455	-1.842e-06		0.454	2.752e-06	-0.454	-1.318e-06		0.454	1.645e-06	-0.455	-2.267e-06
0.455	2.064e-06	-0.456	-1.847e-06		0.455	2.756e-06	-0.455	-1.318e-06		0.455	1.653e-06	-0.456	-2.268e-06
0.456	2.075e-06	-0.457	-1.846e-06		0.456	2.763e-06	-0.456	-1.319e-06		0.456	1.665e-06	-0.457	-2.274e-06
0.457	2.087e-06	-0.458	-1.848e-06		0.457	2.769e-06	-0.457	-1.321e-06		0.457	1.675e-06	-0.458	-2.274e-06
0.458	2.096e-06	-0.459	-1.848e-06		0.458	2.776e-06	-0.458	-1.322e-06		0.458	1.689e-06	-0.459	-2.28e-06
0.459	2.108e-06	-0.46	-1.852e-06		0.459	2.782e-06	-0.459	-1.324e-06		0.459	1.701e-06	-0.46	-2.281e-06
0.46	2.117e-06	-0.461	-1.849e-06		0.46	2.789e-06	-0.46	-1.326e-06		0.46	1.715e-06	-0.461	-2.288e-06
0.461	2.132e-06	-0.462	-1.854e-06		0.461	2.795e-06	-0.461	-1.327e-06		0.461	1.724e-06	-0.462	-2.289e-06
0.462	2.141e-06	-0.463	-1.851e-06		0.462	2.803e-06	-0.462	-1.329e-06		0.462	1.738e-06	-0.463	-2.293e-06
0.463	2.154e-06	-0.464	-1.855e-06		0.463	2.808e-06	-0.463	-1.329e-06		0.463	1.75e-06	-0.464	-2.295e-06
0.464	2.165e-06	-0.465	-1.853e-06		0.464	2.816e-06	-0.464	-1.331e-06		0.464	1.765e-06	-0.465	-2.3e-06
0.465	2.178e-06	-0.466	-1.855e-06		0.465	2.822e-06	-0.465	-1.333e-06		0.465	1.776e-06	-0.466	-2.303e-06
0.466	2.188e-06	-0.467	-1.855e-06		0.466	2.832e-06	-0.466	-1.334e-06		0.466	1.793e-06	-0.467	-2.307e-06
0.467	2.204e-06	-0.468	-1.859e-06		0.467	2.837e-06	-0.467	-1.335e-06		0.467	1.804e-06	-0.468	-2.309e-06
0.468	2.214e-06	-0.469	-1.857e-06		0.468	2.845e-06	-0.468	-1.338e-06		0.468	1.821e-06	-0.469	-2.313e-06
0.469	2.228e-06	-0.47	-1.862e-06		0.469	2.85e-06	-0.469	-1.338e-06		0.469	1.832e-06	-0.47	-2.315e-06
0.47	2.239e-06	-0.471	-1.857e-06		0.47	2.86e-06	-0.47	-1.342e-06		0.47	1.847e-06	-0.471	-2.32e-06
0.471	2.253e-06	-0.472	-1.863e-06		0.471	2.867e-06	-0.471	-1.339e-06		0.471	1.861e-06	-0.472	-2.321e-06
0.472	2.266e-06	-0.473	-1.863e-06		0.472	2.876e-06	-0.472	-1.342e-06		0.472	1.876e-06	-0.473	-2.329e-06
0.473	2.28e-06	-0.474	-1.864e-06		0.473	2.88e-06	-0.473	-1.343e-06		0.473	1.89e-06	-0.474	-2.329e-06
0.474	2.293e-06	-0.475	-1.862e-06		0.474	2.89e-06	-0.474	-1.345e-06		0.474	1.907e-06	-0.475	-2.336e-06
0.475	2.306e-06	-0.476	-1.867e-06		0.475	2.897e-06	-0.475	-1.345e-06		0.475	1.922e-06	-0.476	-2.337e-06
0.476	2.322e-06	-0.477	-1.865e-06		0.476	2.907e-06	-0.476	-1.348e-06		0.476	1.942e-06	-0.477	-2.343e-06
0.477	2.336e-06	-0.478	-1.869e-06		0.477	2.913e-06	-0.477	-1.348e-06		0.477	1.954e-06	-0.478	-2.342e-06
0.478	2.351e-06	-0.479	-1.867e-06		0.478	2.923e-06	-0.478	-1.351e-06		0.478	1.972e-06	-0.479	-2.348e-06
0.479	2.366e-06	-0.48	-1.871e-06		0.479	2.929e-06	-0.479	-1.35e-06		0.479	1.987e-06	-0.48	-2.348e-06
0.48	2.382e-06	-0.481	-1.87e-06		0.48	2.939e-06	-0.48	-1.353e-06		0.48	2.006e-06	-0.481	-2.357e-06
0.481	2.399e-06	-0.482	-1.873e-06		0.481	2.948e-06	-0.481	-1.354e-06		0.481	2.021e-06	-0.482	-2.356e-06
0.482	2.415e-06	-0.483	-1.87e-06		0.482	2.956e-06	-0.482	-1.356e-06		0.482	2.039e-06	-0.483	-2.362e-06
0.483	2.433e-06	-0.484	-1.876e-06		0.483	2.965e-06	-0.483	-1.356e-06		0.483	2.057e-06	-0.484	-2.365e-06
0.484	2.45e-06	-0.485	-1.873e-06		0.484	2.973e-06	-0.484	-1.358e-06		0.484	2.08e-06	-0.485	-2.369e-06
0.485	2.468e-06	-0.486	-1.879e-06		0.485	2.981e-06	-0.485	-1.357e-06		0.485	2.096e-06	-0.486	-2.369e-06
0.486	2.485e-06	-0.487	-1.876e-06		0.486	2.991e-06	-0.486	-1.36e-06		0.486	2.116e-06	-0.487	-2.375e-06
0.487	2.504e-06	-0.488	-1.88e-06		0.487	3.001e-06	-0.487	-1.361e-06		0.487	2.138e-06	-0.488	-2.375e-06
0.488	2.521e-06	-0.489	-1.878e-06		0.488	3.01e-06	-0.488	-1.362e-06		0.488	2.158e-06	-0.489	-2.383e-06
0.489	2.541e-06	-0.49	-1.881e-06		0.489	3.018e-06	-0.489	-1.365e-06		0.489	2.177e-06	-0.49	-2.383e-06
0.49	2.561e-06	-0.491	-1.88e-06		0.49	3.028e-06	-0.49	-1.366e-06		0.49	2.197e-06	-0.491	-2.389e-06
0.491	2.579e-06	-0.492	-1.885e-06		0.491	3.035e-06	-0.491	-1.367e-06		0.491	2.221e-06	-0.492	-2.391e-06
0.492	2.601e-06	-0.493	-1.881e-06		0.492	3.049e-06	-0.492	-1.368e-06		0.492	2.245e-06	-0.493	-2.397e-06
0.493	2.621e-06	-0.494	-1.886e-06		0.493	3.054e-06	-0.493	-1.369e-06		0.493	2.262e-06	-0.494	-2.4e-06
0.494	2.643e-06	-0.495	-1.884e-06		0.494	3.068e-06	-0.494	-1.372e-06		0.494	2.287e-06	-0.495	-2.404e-06
0.495	2.664e-06	-0.496	-1.888e-06		0.495	3.075e-06	-0.495	-1.372e-06		0.495	2.309e-06	-0.496	-2.405e-06
0.496	2.685e-06	-0.497	-1.887e-06		0.496	3.087e-06	-0.496	-1.372e-06		0.496	2.333e-06	-0.497	-2.41e-06
0.497	2.708e-06	-0.498	-1.891e-06		0.497	3.095e-06	-0.497	-1.375e-06		0.497	2.36e-06	-0.498	-2.41e-06
0.498	2.729e-06	-0.499	-1.888e-06		0.498	3.109e-06	-0.498	-1.375e-06		0.498	2.384e-06	-0.499	-2.417e-06
0.499	2.753e-06	-0.5	-1.893e-06		0.499	3.117e-06	-0.499	-1.377e-06		0.499	2.407e-06	-0.5	-2.418e-06
0.5	2.776e-06	-0.501	-1.891e-06		0.5	3.131e-06	-0.5	-1.379e-06		0.5	2.437e-06	-0.501	-2.425e-06
0.501	2.801e-06	-0.502	-1.898e-06		0.501	3.14e-06	-0.501	-1.378e-06		0.501	2.459e-06	-0.502	-2.423e-06
0.502	2.824e-06	-0.503	-1.891e-06		0.502	3.152e-06	-0.502	-1.382e-06		0.502	2.49e-06	-0.503	-2.431e-06
0.503	2.848e-06	-0.504	-1.897e-06		0.503	3.163e-06	-0.503	-1.382e-06		0.503	2.52e-06	-0.504	-2.431e-06
0.504	2.876e-06	-0.505	-1.897e-06		0.504	3.178e-06	-0.504	-1.384e-06		0.504	2.545e-06	-0.505	-2.437e-06
0.505	2.902e-06	-0.506	-1.898e-06		0.505	3.188e-06	-0.505	-1.386e-06		0.505	2.57e-06	-0.506	-2.437e-06
0.506	2.93e-06	-0.507	-1.897e-06		0.506	3.2e-06	-0.506	-1.39e-06		0.506	2.596e-06	-0.507	-2.445e-06
0.507	2.957e-06	-0.508	-1.904e-06		0.507	3.209e-06	-0.507	-1.39e-06		0.507	2.639e-06	-0.508	-2.446e-06
0.508	2.988e-06	-0.509	-1.9e-06		0.508	3.225e-06	-0.508	-1.388e-06		0.508	2.672e-06	-0.509	-2.451e-06
0.509	3.014e-06	-0.51	-1.908e-06		0.509	3.238e-06	-0.509	-1.39e-06		0.509	2.697e-06	-0.51	-2.453e-06
0.51	3.044e-06	-0.511	-1.902e-06		0.51	3.253e-06	-0.51	-1.393e-06		0.51	2.732e-06	-0.511	-2.46e-06
0.511	3.074e-06	-0.512	-1.908e-06		0.511	3.263e-06	-0.511	-1.395e-06		0.511	2.765e-06	-0.512	-2.462e-06
0.512	3.106e-06	-0.513	-1.907e-06		0.512	3.282e-06	-0.512	-1.396e-06		0.512	2.8e-06	-0.513	-2.468e-06
0.513	3.138e-06	-0.514	-1.909e-06		0.513	3.293e-06	-0.513	-1.399e-06		0.513	2.836e-06	-0.514	-2.466e-06
0.514	3.169e-06	-0.515	-1.913e-06		0.514	3.311e-06	-0.514	-1.4e-06		0.514	2.87e-06	-0.515	-2.475e-06
0.515	3.203e-06	-0.516	-1.911e-06		0.515	3.321e-06	-0.515	-1.401e-06		0.515	2.907e-06	-0.516	-2.474e-06
0.516	3.234e-06	-0.517	-1.91e-06		0.516	3.34e-06	-0.516	-1.402e-06		0.516	2.945e-06	-0.517	-2.481e-06
0.517	3.27e-06	-0.518	-1.913e-06		0.517	3.352e-06	-0.517	-1.401e-06		0.517	2.984e-06	-0.518	-2.481e-06
0.518	3.303e-06	-0.519	-1.911e-06		0.518	3.371e-06	-0.518	-1.405e-06		0.518	3.027e-06	-0.519	-2.488e-06
0.519	3.34e-06	-0.52	-1.919e-06		0.519	3.385e-06	-0.519	-1.406e-06		0.519	3.066e-06	-0.52	-2.489e-06
0.52	3.376e-06	-0.521	-1.917e-06		0.52	3.403e-06	-0.52	-1.409e-06		0.52	3.108e-06	-0.521	-2.499e-06
0.521	3.413e-06	-0.522	-1.92e-06		0.521	3.418e-06	-0.521	-1.409e-06		0.521	3.152e-06	-0.522	-2.496e-06
0.522	3.45e-06	-0.523	-1.918e-06		0.522	3.438e-06	-0.522	-1.411e-06		0.522	3.194e-06	-0.523	-2.503e-06
0.523	3.489e-06	-0.524	-1.924e-06		0.523	3.454e-06	-0.523	-1.412e-06		0.523	3.24e-06	-0.524	-2.505e-06
0.524	3.527e-06	-0.525	-1.921e-06		0.524	3.473e-06	-0.524	-1.413e-06		0.524	3.289e-06	-0.525	-2.512e-06
0.525	3.563e-06	-0.526	-1.926e-06		0.525	3.491e-06	-0.525	-1.416e-06		0.525	3.335e-06	-0.526	-2.512e-06
0.526	3.603e-06	-0.527	-1.923e-06		0.526	3.511e-06	-0.526	-1.417e-06		0.526	3.386e-06	-0.527	-2.519e-06
0.527	3.645e-06	-0.528	-1.927e-06		0.527	3.53e-06	-0.527	-1.417e-06		0.527	3.438e-06	-0.528	-2.518e-06
0.528	3.686e-06	-0.529	-1.927e-06		0.528	3.548e-06	-0.528	-1.42e-06		0.528	3.487e-06	-0.529	-2.527e-06
0.529	3.729e-06	-0.53	-1.929e-06		0.529	3.567e-06	-0.529	-1.422e-06		0.529	3.546e-06	-0.53	-2.527e-06
0.53	3.773e-06	-0.531	-1.928e-06		0.53	3.588e-06	-0.53	-1.422e-06		0.53	3.594e-06	-0.531	-2.532e-06
0.531	3.813e-06	-0.532	-1.936e-06		0.531	3.607e-06	-0.531	-1.425e-06		0.531	3.649e-06	-0.532	-2.535e-06
0.532	3.855e-06	-0.533	-1.931e-06		0.532	3.632e-06	-0.532	-1.426e-06		0.532	3.707e-06	-0.533	-2.541e-06
0.533	3.899e-06	-0.534	-1.937e-06		0.533	3.652e-06	-0.533	-1.429e-06		0.533	3.771e-06	-0.534	-2.542e-06
0.534	3.944e-06	-0.535	-1.935e-06		0.534	3.678e-06	-0.534	-1.43e-06		0.534	3.832e-06	-0.535	-2.548e-06
0.535	3.99e-06	-0.536	-1.939e-06		0.535	3.698e-06	-0.535	-1.429e-06		0.535	3.892e-06	-0.536	-2.548e-06
0.536	4.036e-06	-0.537	-1.939e-06		0.536	3.724e-06	-0.536	-1.432e-06		0.536	3.946e-06	-0.537	-2.557e-06
0.537	4.085e-06	-0.538	-1.941e-06		0.537	3.748e-06	-0.537	-1.436e-06		0.537	4.025e-06	-0.538	-2.557e-06
0.538	4.13e-06	-0.539	-1.941e-06		0.538	3.777e-06	-0.538	-1.436e-06		0.538	4.092e-06	-0.539	-2.565e-06
0.539	4.179e-06	-0.54	-1.946e-06		0.539	3.799e-06	-0.539	-1.436e-06		0.539	4.16e-06	-0.54	-2.564e-06
0.54	4.226e-06	-0.541	-1.944e-06		0.54	3.829e-06	-0.54	-1.439e-06		0.54	4.227e-06	-0.541	-2.572e-06
0.541	4.276e-06	-0.542	-1.948e-06		0.541	3.851e-06	-0.541	-1.44e-06		0.541	4.297e-06	-0.542	-2.572e-06
0.542	4.326e-06	-0.543	-1.947e-06		0.542	3.88e-06	-0.542	-1.442e-06		0.542	4.377e-06	-0.543	-2.58e-06
0.543	4.377e-06	-0.544	-1.952e-06		0.543	3.904e-06	-0.543	-1.444e-06		0.543	4.46e-06	-0.544	-2.58e-06
0.544	4.43e-06	-0.545	-1.951e-06		0.544	3.938e-06	-0.544	-1.446e-06		0.544	4.534e-06	-0.545	-2.587e-06
0.545	4.483e-06	-0.546	-1.954e-06		0.545	3.966e-06	-0.545	-1.448e-06		0.545	4.622e-06	-0.546	-2.586e-06
0.546	4.538e-06	-0.547	-1.953e-06		0.546	4e-06	-0.546	-1.448e-06		0.546	4.703e-06	-0.547	-2.594e-06
0.547	4.59e-06	-0.548	-1.959e-06		0.547	4.027e-06	-0.547	-1.45e-06		0.547	4.797e-06	-0.548	-2.598e-06
0.548	4.645e-06	-0.549	-1.956e-06		0.548	4.063e-06	-0.548	-1.451e-06		0.548	4.882e-06	-0.549	-2.602e-06
0.549	4.702e-06	-0.55	-1.961e-06		0.549	4.091e-06	-0.549	-1.454e-06		0.549	4.975e-06	-0.55	-2.604e-06
0.55	4.763e-06	-0.551	-1.962e-06		0.55	4.13e-06	-0.55	-1.455e-06		0.55	5.065e-06	-0.551	-2.609e-06
0.551	4.821e-06	-0.552	-1.963e-06		0.551	4.16e-06	-0.551	-1.458e-06		0.551	5.168e-06	-0.552	-2.61e-06
0.552	4.879e-06	-0.553	-1.964e-06		0.552	4.201e-06	-0.552	-1.46e-06		0.552	5.263e-06	-0.553	-2.619e-06
0.553	4.937e-06	-0.554	-1.966e-06		0.553	4.235e-06	-0.553	-1.462e-06		0.553	5.37e-06	-0.554	-2.619e-06
0.554	4.996e-06	-0.555	-1.967e-06		0.554	4.273e-06	-0.554	-1.462e-06		0.554	5.468e-06	-0.555	-2.626e-06
0.555	5.056e-06	-0.556	-1.971e-06		0.555	4.31e-06	-0.555	-1.464e-06		0.555	5.584e-06	-0.556	-2.626e-06
0.556	5.117e-06	-0.557	-1.971e-06		0.556	4.353e-06	-0.556	-1.466e-06		0.556	5.688e-06	-0.557	-2.634e-06
0.557	5.178e-06	-0.558	-1.976e-06		0.557	4.392e-06	-0.557	-1.465e-06		0.557	5.797e-06	-0.558	-2.635e-06
0.558	5.239e-06	-0.559	-1.974e-06		0.558	4.435e-06	-0.558	-1.469e-06		0.558	5.916e-06	-0.559	-2.642e-06
0.559	5.304e-06	-0.56	-1.977e-06		0.559	4.477e-06	-0.559	-1.47e-06		0.559	6.05e-06	-0.56	-2.642e-06
0.56	5.369e-06	-0.561	-1.978e-06		0.56	4.522e-06	-0.56	-1.472e-06		0.56	6.16e-06	-0.561	-2.653e-06
0.561	5.43e-06	-0.562	-1.982e-06		0.561	4.566e-06	-0.561	-1.474e-06		0.561	6.299e-06	-0.562	-2.648e-06
0.562	5.493e-06	-0.563	-1.982e-06		0.562	4.616e-06	-0.562	-1.474e-06		0.562	6.418e-06	-0.563	-2.658e-06
0.563	5.562e-06	-0.564	-1.987e-06		0.563	4.66e-06	-0.563	-1.477e-06		0.563	6.563e-06	-0.564	-2.659e-06
0.564	5.631e-06	-0.565	-1.984e-06		0.564	4.718e-06	-0.564	-1.478e-06		0.564	6.693e-06	-0.565	-2.666e-06
0.565	5.699e-06	-0.566	-1.989e-06		0.565	4.764e-06	-0.565	-1.477e-06		0.565	6.833e-06	-0.566	-2.668e-06
0.566	5.77e-06	-0.567	-1.989e-06		0.566	4.824e-06	-0.566	-1.484e-06		0.566	6.987e-06	-0.567	-2.675e-06
0.567	5.838e-06	-0.568	-1.994e-06		0.567	4.871e-06	-0.567	-1.483e-06		0.567	7.135e-06	-0.568	-2.673e-06
0.568	5.91e-06	-0.569	-1.994e-06		0.568	4.93e-06	-0.568	-1.482e-06		0.568	7.281e-06	-0.569	-2.683e-06
0.569	5.981e-06	-0.57	-1.998e-06		0.569	4.983e-06	-0.569	-1.487e-06		0.569	7.462e-06	-0.57	-2.683e-06
0.57	6.054e-06	-0.571	-1.996e-06		0.57	5.043e-06	-0.57	-1.486e-06		0.57	7.612e-06	-0.571	-2.691e-06
0.571	6.131e-06	-0.572	-2.004e-06		0.571	5.098e-06	-0.571	-1.489e-06		0.571	7.79e-06	-0.572	-2.69e-06
0.572	6.207e-06	-0.573	-2e-06		0.572	5.164e-06	-0.572	-1.492e-06		0.572	7.956e-06	-0.573	-2.699e-06
0.573	6.282e-06	-0.574	-2.005e-06		0.573	5.22e-06	-0.573	-1.493e-06		0.573	8.142e-06	-0.574	-2.698e-06
0.574	6.36e-06	-0.575	-2.006e-06		0.574	5.291e-06	-0.574	-1.495e-06		0.574	8.316e-06	-0.575	-2.708e-06
0.575	6.439e-06	-0.576	-2.011e-06		0.575	5.351e-06	-0.575	-1.496e-06		0.575	8.518e-06	-0.576	-2.705e-06
0.576	6.516e-06	-0.577	-2.009e-06		0.576	5.417e-06	-0.576	-1.498e-06		0.576	8.697e-06	-0.577	-2.714e-06
0.577	6.597e-06	-0.578	-2.013e-06		0.577	5.477e-06	-0.577	-1.5e-06		0.577	8.917e-06	-0.578	-2.712e-06
0.578	6.677e-06	-0.579	-2.014e-06		0.578	5.555e-06	-0.578	-1.502e-06		0.578	9.118e-06	-0.579	-2.723e-06
0.579	6.758e-06	-0.58	-2.019e-06		0.579	5.623e-06	-0.579	-1.504e-06		0.579	9.337e-06	-0.58	-2.721e-06
0.58	6.841e-06	-0.581	-2.016e-06		0.58	5.704e-06	-0.58	-1.504e-06		0.58	9.553e-06	-0.581	-2.728e-06
0.581	6.929e-06	-0.582	-2.022e-06		0.581	5.774e-06	-0.581	-1.508e-06		0.581	9.778e-06	-0.582	-2.73e-06
0.582	7.018e-06	-0.583	-2.021e-06		0.582	5.859e-06	-0.582	-1.51e-06		0.582	1e-05	-0.583	-2.737e-06
0.583	7.106e-06	-0.584	-2.027e-06		0.583	5.932e-06	-0.583	-1.512e-06		0.583	1.025e-05	-0.584	-2.738e-06
0.584	7.197e-06	-0.585	-2.028e-06		0.584	6.019e-06	-0.584	-1.513e-06		0.584	1.048e-05	-0.585	-2.746e-06
0.585	7.287e-06	-0.586	-2.029e-06		0.585	6.098e-06	-0.585	-1.516e-06		0.585	1.075e-05	-0.586	-2.744e-06
0.586	7.383e-06	-0.587	-2.031e-06		0.586	6.188e-06	-0.586	-1.518e-06		0.586	1.098e-05	-0.587	-2.753e-06
0.587	7.478e-06	-0.588	-2.038e-06		0.587	6.271e-06	-0.587	-1.521e-06		0.587	1.128e-05	-0.588	-2.753e-06
0.588	7.576e-06	-0.589	-2.036e-06		0.588	6.371e-06	-0.588	-1.521e-06		0.588	1.154e-05	-0.589	-2.76e-06
0.589	7.673e-06	-0.59	-2.04e-06		0.589	6.455e-06	-0.589	-1.523e-06		0.589	1.183e-05	-0.59	-2.761e-06
0.59	7.773e-06	-0.591	-2.04e-06		0.59	6.559e-06	-0.59	-1.524e-06		0.59	1.211e-05	-0.591	-2.767e-06
0.591	7.875e-06	-0.592	-2.044e-06		0.591	6.65e-06	-0.591	-1.526e-06		0.591	1.243e-05	-0.592	-2.77e-06
0.592	7.981e-06	-0.593	-2.045e-06		0.592	6.755e-06	-0.592	-1.528e-06		0.592	1.272e-05	-0.593	-2.78e-06
0.593	8.084e-06	-0.594	-2.049e-06		0.593	6.846e-06	-0.593	-1.531e-06		0.593	1.307e-05	-0.594	-2.778e-06
0.594	8.194e-06	-0.595	-2.05e-06		0.594	6.961e-06	-0.594	-1.53e-06		0.594	1.337e-05	-0.595	-2.786e-06
0.595	8.306e-06	-0.596	-2.055e-06		0.595	7.06e-06	-0.595	-1.532e-06		0.595	1.373e-05	-0.596	-2.786e-06
0.596	8.421e-06	-0.597	-2.054e-06		0.596	7.186e-06	-0.596	-1.535e-06		0.596	1.405e-05	-0.597	-2.793e-06
0.597	8.531e-06	-0.598	-2.059e-06		0.597	7.287e-06	-0.597	-1.538e-06		0.597	1.442e-05	-0.598	-2.793e-06
0.598	8.657e-06	-0.599	-2.059e-06		0.598	7.42e-06	-0.598	-1.539e-06		0.598	1.476e-05	-0.599	-2.801e-06
0.599	8.779e-06	-0.6	-2.063e-06		0.599	7.524e-06	-0.599	-1.542e-06		0.599	1.516e-05	-0.6	-2.801e-06
0.6	8.905e-06	-0.601	-2.067e-06		0.6	7.659e-06	-0.6	-1.543e-06		0.6	1.551e-05	-0.601	-2.809e-06
0.601	9.031e-06	-0.602	-2.067e-06		0.601	7.776e-06	-0.601	-1.546e-06		0.601	1.594e-05	-0.602	-2.809e-06
0.602	9.157e-06	-0.603	-2.069e-06		0.602	7.911e-06	-0.602	-1.549e-06		0.602	1.63e-05	-0.603	-2.816e-06
0.603	9.292e-06	-0.604	-2.076e-06		0.603	8.034e-06	-0.603	-1.55e-06		0.603	1.667e-05	-0.604	-2.818e-06
0.604	9.427e-06	-0.605	-2.075e-06		0.604	8.18e-06	-0.604	-1.552e-06		0.604	1.717e-05	-0.605	-2.825e-06
0.605	9.56e-06	-0.606	-2.079e-06		0.605	8.309e-06	-0.605	-1.554e-06		0.605	1.765e-05	-0.606	-2.825e-06
0.606	9.704e-06	-0.607	-2.08e-06		0.606	8.465e-06	-0.606	-1.556e-06		0.606	1.808e-05	-0.607	-2.833e-06
0.607	9.846e-06	-0.608	-2.085e-06		0.607	8.6e-06	-0.607	-1.557e-06		0.607	1.856e-05	-0.608	-2.831e-06
0.608	9.994e-06	-0.609	-2.086e-06		0.608	8.766e-06	-0.608	-1.559e-06		0.608	1.9e-05	-0.609	-2.84e-06
0.609	1.015e-05	-0.61	-2.091e-06		0.609	8.912e-06	-0.609	-1.562e-06		0.609	1.952e-05	-0.61	-2.839e-06
0.61	1.03e-05	-0.611	-2.092e-06		0.61	9.076e-06	-0.61	-1.562e-06		0.61	2e-05	-0.611	-2.848e-06
0.611	1.046e-05	-0.612	-2.096e-06		0.611	9.223e-06	-0.611	-1.567e-06		0.611	2.055e-05	-0.612	-2.847e-06
0.612	1.062e-05	-0.613	-2.097e-06		0.612	9.408e-06	-0.612	-1.568e-06		0.612	2.107e-05	-0.613	-2.853e-06
0.613	1.078e-05	-0.614	-2.101e-06		0.613	9.56e-06	-0.613	-1.572e-06		0.613	2.165e-05	-0.614	-2.855e-06
0.614	1.096e-05	-0.615	-2.103e-06		0.614	9.748e-06	-0.614	-1.572e-06		0.614	2.219e-05	-0.615	-2.864e-06
0.615	1.113e-05	-0.616	-2.108e-06		0.615	9.92e-06	-0.615	-1.576e-06		0.615	2.28e-05	-0.616	-2.864e-06
0.616	1.131e-05	-0.617	-2.109e-06		0.616	1.011e-05	-0.616	-1.576e-06		0.616	2.336e-05	-0.617	-2.871e-06
0.617	1.15e-05	-0.618	-2.111e-06		0.617	1.028e-05	-0.617	-1.581e-06		0.617	2.4e-05	-0.618	-2.87e-06
0.618	1.168e-05	-0.619	-2.114e-06		0.618	1.048e-05	-0.618	-1.58e-06		0.618	2.458e-05	-0.619	-2.877e-06
0.619	1.188e-05	-0.62	-2.12e-06		0.619	1.067e-05	-0.619	-1.584e-06		0.619	2.525e-05	-0.62	-2.884e-06
0.62	1.208e-05	-0.621	-2.119e-06		0.62	1.089e-05	-0.62	-1.586e-06		0.62	2.589e-05	-0.621	-2.886e-06
0.621	1.227e-05	-0.622	-2.126e-06		0.621	1.108e-05	-0.621	-1.587e-06		0.621	2.659e-05	-0.622	-2.882e-06
0.622	1.249e-05	-0.623	-2.126e-06		0.622	1.13e-05	-0.622	-1.589e-06		0.622	2.725e-05	-0.623	-2.893e-06
0.623	1.27e-05	-0.624	-2.131e-06		0.623	1.15e-05	-0.623	-1.593e-06		0.623	2.799e-05	-0.624	-2.893e-06
0.624	1.292e-05	-0.625	-2.133e-06		0.624	1.173e-05	-0.624	-1.595e-06		0.624	2.867e-05	-0.625	-2.899e-06
0.625	1.314e-05	-0.626	-2.135e-06		0.625	1.195e-05	-0.625	-1.597e-06		0.625	2.947e-05	-0.626	-2.897e-06
0.626	1.337e-05	-0.627	-2.139e-06		0.626	1.219e-05	-0.626	-1.597e-06		0.626	3.02e-05	-0.627	-2.906e-06
0.627	1.36e-05	-0.628	-2.143e-06		0.627	1.242e-05	-0.627	-1.601e-06		0.627	3.103e-05	-0.628	-2.908e-06
0.628	1.384e-05	-0.629	-2.144e-06		0.628	1.269e-05	-0.628	-1.602e-06		0.628	3.179e-05	-0.629	-2.914e-06
0.629	1.409e-05	-0.63	-2.15e-06		0.629	1.293e-05	-0.629	-1.605e-06		0.629	3.264e-05	-0.63	-2.913e-06
0.63	1.434e-05	-0.631	-2.149e-06		0.63	1.32e-05	-0.63	-1.606e-06		0.63	3.345e-05	-0.631	-2.92e-06
0.631	1.459e-05	-0.632	-2.153e-06		0.631	1.345e-05	-0.631	-1.609e-06		0.631	3.436e-05	-0.632	-2.921e-06
0.632	1.486e-05	-0.633	-2.158e-06		0.632	1.374e-05	-0.632	-1.61e-06		0.632	3.522e-05	-0.633	-2.929e-06
0.633	1.513e-05	-0.634	-2.16e-06		0.633	1.4e-05	-0.633	-1.614e-06		0.633	3.618e-05	-0.634	-2.926e-06
0.634	1.541e-05	-0.635	-2.162e-06		0.634	1.43e-05	-0.634	-1.617e-06		0.634	3.705e-05	-0.635	-2.933e-06
0.635	1.569e-05	-0.636	-2.168e-06		0.635	1.457e-05	-0.635	-1.616e-06		0.635	3.807e-05	-0.636	-2.934e-06
0.636	1.599e-05	-0.637	-2.17e-06		0.636	1.488e-05	-0.636	-1.619e-06		0.636	3.903e-05	-0.637	-2.94e-06
0.637	1.628e-05	-0.638	-2.174e-06		0.637	1.517e-05	-0.637	-1.621e-06		0.637	4.008e-05	-0.638	-2.94e-06
0.638	1.658e-05	-0.639	-2.175e-06		0.638	1.55e-05	-0.638	-1.624e-06		0.638	4.108e-05	-0.639	-2.947e-06
0.639	1.689e-05	-0.64	-2.18e-06		0.639	1.581e-05	-0.639	-1.627e-06		0.639	4.218e-05	-0.64	-2.947e-06
0.64	1.721e-05	-0.641	-2.183e-06		0.64	1.615e-05	-0.64	-1.629e-06		0.64	4.323e-05	-0.641	-2.956e-06
0.641	1.754e-05	-0.642	-2.186e-06		0.641	1.646e-05	-0.641	-1.631e-06		0.641	4.44e-05	-0.642	-2.951e-06
0.642	1.788e-05	-0.643	-2.189e-06		0.642	1.682e-05	-0.642	-1.634e-06		0.642	4.551e-05	-0.643	-2.96e-06
0.643	1.822e-05	-0.644	-2.195e-06		0.643	1.717e-05	-0.643	-1.639e-06		0.643	4.676e-05	-0.644	-2.959e-06
0.644	1.857e-05	-0.645	-2.196e-06		0.644	1.754e-05	-0.644	-1.64e-06		0.644	4.789e-05	-0.645	-2.966e-06
0.645	1.893e-05	-0.646	-2.2e-06		0.645	1.789e-05	-0.645	-1.639e-06		0.645	4.916e-05	-0.646	-2.968e-06
0.646	1.93e-05	-0.647	-2.202e-06		0.646	1.83e-05	-0.646	-1.643e-06		0.646	5.04e-05	-0.647	-2.972e-06
0.647	1.967e-05	-0.648	-2.207e-06		0.647	1.868e-05	-0.647	-1.645e-06		0.647	5.175e-05	-0.648	-2.972e-06
0.648	2.006e-05	-0.649	-2.21e-06		0.648	1.91e-05	-0.648	-1.648e-06		0.648	5.304e-05	-0.649	-2.981e-06
0.649	2.046e-05	-0.65	-2.213e-06		0.649	1.949e-05	-0.649	-1.649e-06		0.649	5.447e-05	-0.65	-2.979e-06
0.65	2.087e-05	-0.651	-2.216e-06		0.65	1.992e-05	-0.65	-1.651e-06		0.65	5.582e-05	-0.651	-2.988e-06
0.651	2.127e-05	-0.652	-2.222e-06		0.651	2.035e-05	-0.651	-1.655e-06		0.651	5.732e-05	-0.652	-2.986e-06
0.652	2.171e-05	-0.653	-2.222e-06		0.652	2.08e-05	-0.652	-1.657e-06		0.652	5.876e-05	-0.653	-2.993e-06
0.653	2.213e-05	-0.654	-2.229e-06		0.653	2.122e-05	-0.653	-1.658e-06		0.653	6.032e-05	-0.654	-2.992e-06
0.654	2.258e-05	-0.655	-2.231e-06		0.654	2.171e-05	-0.654	-1.662e-06		0.654	6.181e-05	-0.655	-3.002e-06
0.655	2.302e-05	-0.656	-2.236e-06		0.655	2.216e-05	-0.655	-1.664e-06		0.655	6.344e-05	-0.656	-2.999e-06
0.656	2.349e-05	-0.657	-2.239e-06		0.656	2.267e-05	-0.656	-1.666e-06		0.656	6.502e-05	-0.657	-3.009e-06
0.657	2.396e-05	-0.658	-2.242e-06		0.657	2.317e-05	-0.657	-1.669e-06		0.657	6.675e-05	-0.658	-3.007e-06
0.658	2.446e-05	-0.659	-2.246e-06		0.658	2.37e-05	-0.658	-1.671e-06		0.658	6.84e-05	-0.659	-3.013e-06
0.659	2.494e-05	-0.66	-2.254e-06		0.659	2.422e-05	-0.659	-1.674e-06		0.659	7.023e-05	-0.66	-3.013e-06
0.66	2.545e-05	-0.661	-2.253e-06		0.66	2.477e-05	-0.66	-1.677e-06		0.66	7.197e-05	-0.661	-3.021e-06
0.661	2.596e-05	-0.662	-2.262e-06		0.661	2.53e-05	-0.661	-1.678e-06		0.661	7.384e-05	-0.662	-3.02e-06
0.662	2.65e-05	-0.663	-2.262e-06		0.662	2.588e-05	-0.662	-1.681e-06		0.662	7.568e-05	-0.663	-3.028e-06
0.663	2.702e-05	-0.664	-2.264e-06		0.663	2.644e-05	-0.663	-1.684e-06		0.663	7.764e-05	-0.664	-3.027e-06
0.664	2.759e-05	-0.665	-2.269e-06		0.664	2.703e-05	-0.664	-1.687e-06		0.664	7.954e-05	-0.665	-3.035e-06
0.665	2.815e-05	-0.666	-2.273e-06		0.665	2.764e-05	-0.665	-1.689e-06		0.665	8.161e-05	-0.666	-3.032e-06
0.666	2.872e-05	-0.667	-2.275e-06		0.666	2.83e-05	-0.666	-1.691e-06		0.666	8.358e-05	-0.667	-3.042e-06
0.667	2.93e-05	-0.668	-2.282e-06		0.667	2.892e-05	-0.667	-1.695e-06		0.667	8.573e-05	-0.668	-3.041e-06
0.668	2.991e-05	-0.669	-2.283e-06		0.668	2.951e-05	-0.668	-1.697e-06		0.668	8.782e-05	-0.669	-3.048e-06
0.669	3.051e-05	-0.67	-2.289e-06		0.669	3.018e-05	-0.669	-1.701e-06		0.669	9.004e-05	-0.67	-3.046e-06
0.67	3.114e-05	-0.671	-2.29e-06		0.67	3.098e-05	-0.67	-1.703e-06		0.67	9.223e-05	-0.671	-3.053e-06
0.671	3.177e-05	-0.672	-2.296e-06		0.671	3.166e-05	-0.671	-1.707e-06		0.671	9.454e-05	-0.672	-3.053e-06
0.672	3.242e-05	-0.673	-2.299e-06		0.672	3.239e-05	-0.672	-1.708e-06		0.672	9.678e-05	-0.673	-3.061e-06
0.673	3.308e-05	-0.674	-2.302e-06		0.673	3.312e-05	-0.673	-1.711e-06		0.673	9.92e-05	-0.674	-3.058e-06
0.674	3.375e-05	-0.675	-2.307e-06		0.674	3.387e-05	-0.674	-1.714e-06		0.674	0.0001015	-0.675	-3.067e-06
0.675	3.444e-05	-0.676	-2.314e-06		0.675	3.463e-05	-0.675	-1.718e-06		0.675	0.000104	-0.676	-3.066e-06
0.676	3.515e-05	-0.677	-2.314e-06		0.676	3.544e-05	-0.676	-1.719e-06		0.676	0.0001065	-0.677	-3.072e-06
0.677	3.586e-05	-0.678	-2.319e-06		0.677	3.623e-05	-0.677	-1.721e-06		0.677	0.000109	-0.678	-3.071e-06
0.678	3.66e-05	-0.679	-2.323e-06		0.678	3.708e-05	-0.678	-1.724e-06		0.678	0.0001115	-0.679	-3.08e-06
0.679	3.734e-05	-0.68	-2.327e-06		0.679	3.79e-05	-0.679	-1.729e-06		0.679	0.0001142	-0.68	-3.082e-06
0.68	3.811e-05	-0.681	-2.329e-06		0.68	3.88e-05	-0.68	-1.729e-06		0.68	0.0001168	-0.681	-3.084e-06
0.681	3.888e-05	-0.682	-2.337e-06		0.681	3.97e-05	-0.681	-1.734e-06		0.681	0.0001195	-0.682	-3.083e-06
0.682	3.968e-05	-0.683	-2.338e-06		0.682	4.062e-05	-0.682	-1.734e-06		0.682	0.0001222	-0.683	-3.092e-06
0.683	4.048e-05	-0.684	-2.342e-06		0.683	4.154e-05	-0.683	-1.739e-06		0.683	0.000125	-0.684	-3.091e-06
0.684	4.13e-05	-0.685	-2.346e-06		0.684	4.251e-05	-0.684	-1.74e-06		0.684	0.0001277	-0.685	-3.098e-06
0.685	4.212e-05	-0.686	-2.351e-06		0.685	4.338e-05	-0.685	-1.744e-06		0.685	0.0001305	-0.686	-3.097e-06
0.686	4.298e-05	-0.687	-2.354e-06		0.686	4.438e-05	-0.686	-1.745e-06		0.686	0.0001333	-0.687	-3.103e-06
0.687	4.385e-05	-0.688	-2.359e-06		0.687	4.541e-05	-0.687	-1.75e-06		0.687	0.0001362	-0.688	-3.102e-06
0.688	4.474e-05	-0.689	-2.363e-06		0.688	4.656e-05	-0.688	-1.754e-06		0.688	0.000139	-0.689	-3.111e-06
0.689	4.564e-05	-0.69	-2.366e-06		0.689	4.759e-05	-0.689	-1.755e-06		0.689	0.0001421	-0.69	-3.109e-06
0.69	4.656e-05	-0.691	-2.372e-06		0.69	4.865e-05	-0.69	-1.754e-06		0.69	0.000145	-0.691	-3.116e-06
0.691	4.749e-05	-0.692	-2.376e-06		0.691	4.975e-05	-0.691	-1.762e-06		0.691	0.000148	-0.692	-3.114e-06
0.692	4.844e-05	-0.693	-2.378e-06		0.692	5.09e-05	-0.692	-1.764e-06		0.692	0.0001509	-0.693	-3.122e-06
0.693	4.94e-05	-0.694	-2.384e-06		0.693	5.206e-05	-0.693	-1.766e-06		0.693	0.0001539	-0.694	-3.121e-06
0.694	5.038e-05	-0.695	-2.388e-06		0.694	5.325e-05	-0.694	-1.769e-06		0.694	0.0001569	-0.695	-3.129e-06
0.695	5.138e-05	-0.696	-2.391e-06		0.695	5.441e-05	-0.695	-1.773e-06		0.695	0.00016	-0.696	-3.126e-06
0.696	5.242e-05	-0.697	-2.395e-06		0.696	5.565e-05	-0.696	-1.775e-06		0.696	0.0001629	-0.697	-3.135e-06
0.697	5.345e-05	-0.698	-2.399e-06		0.697	5.691e-05	-0.697	-1.779e-06		0.697	0.000166	-0.698	-3.138e-06
0.698	5.45e-05	-0.699	-2.406e-06		0.698	5.819e-05	-0.698	-1.78e-06		0.698	0.000169	-0.699	-3.145e-06
0.699	5.558e-05	-0.7	-2.409e-06		0.699	5.949e-05	-0.699	-1.784e-06		0.699	0.0001721	-0.7	-3.136e-06
0.7	5.668e-05	-0.701	-2.411e-06		0.7	6.083e-05	-0.7	-1.789e-06		0.7	0.0001751	-0.701	-3.145e-06
0.701	5.778e-05	-0.702	-2.416e-06		0.701	6.214e-05	-0.701	-1.79e-06		0.701	0.0001782	-0.702	-3.146e-06
0.702	5.893e-05	-0.703	-2.42e-06		0.702	6.35e-05	-0.702	-1.795e-06		0.702	0.0001812	-0.703	-3.154e-06
0.703	6.006e-05	-0.704	-2.424e-06		0.703	6.487e-05	-0.703	-1.796e-06		0.703	0.0001843	-0.704	-3.151e-06
0.704	6.123e-05	-0.705	-2.428e-06		0.704	6.631e-05	-0.704	-1.798e-06		0.704	0.0001872	-0.705	-3.161e-06
0.705	6.24e-05	-0.706	-2.433e-06		0.705	6.776e-05	-0.705	-1.804e-06		0.705	0.0001903	-0.706	-3.159e-06
0.706	6.36e-05	-0.707	-2.438e-06		0.706	6.924e-05	-0.706	-1.805e-06		0.706	0.0001932	-0.707	-3.164e-06
0.707	6.482e-05	-0.708	-2.44e-06		0.707	7.075e-05	-0.707	-1.811e-06		0.707	0.0001962	-0.708	-3.165e-06
0.708	6.606e-05	-0.709	-2.444e-06		0.708	7.227e-05	-0.708	-1.811e-06		0.708	0.0001991	-0.709	-3.171e-06
0.709	6.732e-05	-0.71	-2.45e-06		0.709	7.38e-05	-0.709	-1.816e-06		0.709	0.000202	-0.71	-3.171e-06
0.71	6.86e-05	-0.711	-2.453e-06		0.71	7.54e-05	-0.71	-1.82e-06		0.71	0.0002049	-0.711	-3.178e-06
0.711	6.988e-05	-0.712	-2.457e-06		0.711	7.699e-05	-0.711	-1.822e-06		0.711	0.0002077	-0.712	-3.175e-06
0.712	7.121e-05	-0.713	-2.463e-06		0.712	7.865e-05	-0.712	-1.824e-06		0.712	0.0002105	-0.713	-3.185e-06
0.713	7.254e-05	-0.714	-2.467e-06		0.713	8.029e-05	-0.713	-1.829e-06		0.713	0.0002134	-0.714	-3.181e-06
0.714	7.39e-05	-0.715	-2.47e-06		0.714	8.199e-05	-0.714	-1.83e-06		0.714	0.0002161	-0.715	-3.196e-06
0.715	7.526e-05	-0.716	-2.476e-06		0.715	8.37e-05	-0.715	-1.835e-06		0.715	0.0002189	-0.716	-3.186e-06
0.716	7.665e-05	-0.717	-2.479e-06		0.716	8.547e-05	-0.716	-1.838e-06		0.716	0.0002215	-0.717	-3.196e-06
0.717	7.806e-05	-0.718	-2.484e-06		0.717	8.724e-05	-0.717	-1.845e-06		0.717	0.0002243	-0.718	-3.196e-06
0.718	7.948e-05	-0.719	-2.488e-06		0.718	8.907e-05	-0.718	-1.845e-06		0.718	0.0002269	-0.719	-3.203e-06
0.719	8.093e-05	-0.72	-2.492e-06		0.719	9.091e-05	-0.719	-1.848e-06		0.719	0.0002296	-0.72	-3.203e-06
0.72	8.241e-05	-0.721	-2.497e-06		0.72	9.277e-05	-0.72	-1.851e-06		0.72	0.0002321	-0.721	-3.209e-06
0.721	8.388e-05	-0.722	-2.501e-06		0.721	9.466e-05	-0.721	-1.856e-06		0.721	0.0002349	-0.722	-3.206e-06
0.722	8.539e-05	-0.723	-2.504e-06		0.722	9.658e-05	-0.722	-1.857e-06		0.722	0.0002375	-0.723	-3.215e-06
0.723	8.691e-05	-0.724	-2.509e-06		0.723	9.856e-05	-0.723	-1.863e-06		0.723	0.0002402	-0.724	-3.214e-06
0.724	8.847e-05	-0.725	-2.515e-06		0.724	0.0001006	-0.724	-1.864e-06		0.724	0.0002428	-0.725	-3.222e-06
0.725	9.002e-05	-0.726	-2.52e-06		0.725	0.0001026	-0.725	-1.867e-06		0.725	0.0002455	-0.726	-3.22e-06
0.726	9.161e-05	-0.727	-2.523e-06		0.726	0.0001047	-0.726	-1.872e-06		0.726	0.0002481	-0.727	-3.228e-06
0.727	9.319e-05	-0.728	-2.527e-06		0.727	0.0001067	-0.727	-1.876e-06		0.727	0.0002507	-0.728	-3.227e-06
0.728	9.481e-05	-0.729	-2.532e-06		0.728	0.0001089	-0.728	-1.878e-06		0.728	0.0002532	-0.729	-3.237e-06
0.729	9.644e-05	-0.73	-2.537e-06		0.729	0.000111	-0.729	-1.881e-06		0.729	0.0002559	-0.73	-3.233e-06
0.73	9.81e-05	-0.731	-2.541e-06		0.73	0.0001132	-0.73	-1.884e-06		0.73	0.0002583	-0.731	-3.241e-06
0.731	9.978e-05	-0.732	-2.546e-06		0.731	0.0001154	-0.731	-1.888e-06		0.731	0.0002609	-0.732	-3.242e-06
0.732	0.0001015	-0.733	-2.551e-06		0.732	0.0001176	-0.732	-1.891e-06		0.732	0.0002634	-0.733	-3.248e-06
0.733	0.0001032	-0.734	-2.556e-06		0.733	0.0001198	-0.733	-1.894e-06		0.733	0.0002659	-0.734	-3.245e-06
0.734	0.0001049	-0.735	-2.56e-06		0.734	0.0001221	-0.734	-1.896e-06		0.734	0.0002683	-0.735	-3.254e-06
0.735	0.0001067	-0.736	-2.563e-06		0.735	0.0001244	-0.735	-1.9e-06		0.735	0.0002708	-0.736	-3.253e-06
0.736	0.0001085	-0.737	-2.57e-06		0.736	0.0001267	-0.736	-1.903e-06		0.736	0.0002731	-0.737	-3.263e-06
0.737	0.0001102	-0.738	-2.574e-06		0.737	0.0001291	-0.737	-1.908e-06		0.737	0.0002755	-0.738	-3.259e-06
0.738	0.000112	-0.739	-2.578e-06		0.738	0.0001314	-0.738	-1.91e-06		0.738	0.0002778	-0.739	-3.269e-06
0.739	0.0001139	-0.74	-2.584e-06		0.739	0.0001338	-0.739	-1.917e-06		0.739	0.0002801	-0.74	-3.268e-06
0.74	0.0001157	-0.741	-2.588e-06		0.74	0.0001362	-0.74	-1.917e-06		0.74	0.0002823	-0.741	-3.274e-06
0.741	0.0001176	-0.742	-2.593e-06		0.741	0.0001386	-0.741	-1.923e-06		0.741	0.0002846	-0.742	-3.276e-06
0.742	0.0001195	-0.743	-2.598e-06		0.742	0.000141	-0.742	-1.924e-06		0.742	0.0002867	-0.743	-3.282e-06
0.743	0.0001214	-0.744	-2.602e-06		0.743	0.0001434	-0.743	-1.93e-06		0.743	0.0002889	-0.744	-3.284e-06
0.744	0.0001233	-0.745	-2.607e-06		0.744	0.0001459	-0.744	-1.931e-06		0.744	0.0002909	-0.745	-3.29e-06
0.745	0.0001252	-0.746	-2.611e-06		0.745	0.0001484	-0.745	-1.938e-06		0.745	0.000293	-0.746	-3.287e-06
0.746	0.0001272	-0.747	-2.616e-06		0.746	0.0001508	-0.746	-1.936e-06		0.746	0.0002949	-0.747	-3.299e-06
0.747	0.0001292	-0.748	-2.621e-06		0.747	0.0001533	-0.747	-1.943e-06		0.747	0.0002968	-0.748	-3.296e-06
0.748	0.0001312	-0.749	-2.625e-06		0.748	0.0001558	-0.748	-1.945e-06		0.748	0.0002986	-0.749	-3.306e-06
0.749	0.0001332	-0.75	-2.63e-06		0.749	0.0001583	-0.749	-1.951e-06		0.749	0.0003004	-0.75	-3.304e-06
0.75	0.0001352	-0.751	-2.636e-06		0.75	0.0001608	-0.75	-1.952e-06		0.75	0.000302	-0.751	-3.312e-06
0.751	0.0001373	-0.752	-2.641e-06		0.751	0.0001633	-0.751	-1.957e-06		0.751	0.0003037	-0.752	-3.311e-06
0.752	0.0001394	-0.753	-2.649e-06		0.752	0.0001659	-0.752	-1.96e-06		0.752	0.0003051	-0.753	-3.321e-06
0.753	0.0001415	-0.754	-2.649e-06		0.753	0.0001684	-0.753	-1.965e-06		0.753	0.0003066	-0.754	-3.32e-06
0.754	0.0001436	-0.755	-2.656e-06		0.754	0.000171	-0.754	-1.967e-06		0.754	0.0003078	-0.755	-3.328e-06
0.755	0.0001457	-0.756	-2.661e-06		0.755	0.0001735	-0.755	-1.972e-06		0.755	0.000309	-0.756	-3.328e-06
0.756	0.0001479	-0.757	-2.666e-06		0.756	0.0001761	-0.756	-1.975e-06		0.756	0.00031	-0.757	-3.337e-06
0.757	0.0001501	-0.758	-2.672e-06		0.757	0.0001786	-0.757	-1.979e-06		0.757	0.000311	-0.758	-3.336e-06
0.758	0.0001523	-0.759	-2.677e-06		0.758	0.0001812	-0.758	-1.982e-06		0.758	0.0003118	-0.759	-3.345e-06
0.759	0.0001545	-0.76	-2.682e-06		0.759	0.0001838	-0.759	-1.986e-06		0.759	0.0003126	-0.76	-3.344e-06
0.76	0.0001567	-0.761	-2.688e-06		0.76	0.0001863	-0.76	-1.991e-06		0.76	0.0003132	-0.761	-3.354e-06
0.761	0.0001589	-0.762	-2.691e-06		0.761	0.0001889	-0.761	-1.994e-06		0.761	0.0003138	-0.762	-3.352e-06
0.762	0.0001612	-0.763	-2.697e-06		0.762	0.0001914	-0.762	-1.995e-06		0.762	0.0003141	-0.763	-3.361e-06
0.763	0.0001635	-0.764	-2.704e-06		0.763	0.0001939	-0.763	-2.001e-06		0.763	0.0003146	-0.764	-3.363e-06
0.764	0.0001658	-0.765	-2.707e-06		0.764	0.0001965	-0.764	-2.005e-06		0.764	0.0003148	-0.765	-3.37e-06
0.765	0.0001682	-0.766	-2.713e-06		0.765	0.000199	-0.765	-2.011e-06		0.765	0.000315	-0.766	-3.373e-06
0.766	0.0001705	-0.767	-2.719e-06		0.766	0.0002014	-0.766	-2.012e-06		0.766	0.0003151	-0.767	-3.379e-06
0.767	0.0001728	-0.768	-2.724e-06		0.767	0.0002039	-0.767	-2.017e-06		0.767	0.0003152	-0.768	-3.378e-06
0.768	0.0001752	-0.769	-2.73e-06		0.768	0.0002063	-0.768	-2.021e-06		0.768	0.0003152	-0.769	-3.39e-06
0.769	0.0001776	-0.77	-2.734e-06		0.769	0.0002087	-0.769	-2.027e-06		0.769	0.0003153	-0.77	-3.388e-06
0.77	0.0001801	-0.771	-2.741e-06		0.77	0.000211	-0.77	-2.028e-06		0.77	0.0003152	-0.771	-3.397e-06
0.771	0.0001825	-0.772	-2.746e-06		0.771	0.0002133	-0.771	-2.034e-06		0.771	0.0003153	-0.772	-3.399e-06
0.772	0.000185	-0.773	-2.753e-06		0.772	0.0002155	-0.772	-2.036e-06		0.772	0.0003153	-0.773	-3.407e-06
0.773	0.0001875	-0.774	-2.759e-06		0.773	0.0002177	-0.773	-2.041e-06		0.773	0.0003155	-0.774	-3.408e-06
0.774	0.00019	-0.775	-2.765e-06		0.774	0.0002198	-0.774	-2.043e-06		0.774	0.0003156	-0.775	-3.414e-06
0.775	0.0001925	-0.776	-2.768e-06		0.775	0.0002218	-0.775	-2.05e-06		0.775	0.0003159	-0.776	-3.414e-06
0.776	0.000195	-0.777	-2.775e-06		0.776	0.0002238	-0.776	-2.05e-06		0.776	0.0003163	-0.777	-3.426e-06
0.777	0.0001975	-0.778	-2.781e-06		0.777	0.0002256	-0.777	-2.058e-06		0.777	0.0003168	-0.778	-3.424e-06
0.778	0.0002001	-0.779	-2.788e-06		0.778	0.0002274	-0.778	-2.058e-06		0.778	0.0003174	-0.779	-3.433e-06
0.779	0.0002027	-0.78	-2.794e-06		0.779	0.0002291	-0.779	-2.066e-06		0.779	0.0003181	-0.78	-3.435e-06
0.78	0.0002052	-0.781	-2.804e-06		0.78	0.0002307	-0.78	-2.069e-06		0.78	0.0003187	-0.781	-3.442e-06
0.781	0.0002079	-0.782	-2.806e-06		0.781	0.0002321	-0.781	-2.074e-06		0.781	0.0003195	-0.782	-3.443e-06
0.782	0.0002105	-0.783	-2.813e-06		0.782	0.0002335	-0.782	-2.075e-06		0.782	0.0003201	-0.783	-3.453e-06
0.783	0.0002131	-0.784	-2.817e-06		0.783	0.0002347	-0.783	-2.082e-06		0.783	0.0003206	-0.784	-3.454e-06
0.784	0.0002158	-0.785	-2.824e-06		0.784	0.0002357	-0.784	-2.083e-06		0.784	0.000321	-0.785	-3.462e-06
0.785	0.0002185	-0.786	-2.831e-06		0.785	0.0002367	-0.785	-2.091e-06		0.785	0.0003212	-0.786	-3.462e-06
0.786	0.0002211	-0.787	-2.837e-06		0.786	0.0002375	-0.786	-2.092e-06		0.786	0.000321	-0.787	-3.473e-06
0.787	0.0002238	-0.788	-2.845e-06		0.787	0.0002381	-0.787	-2.098e-06		0.787	0.0003207	-0.788	-3.473e-06
0.788	0.0002266	-0.789	-2.851e-06		0.788	0.0002386	-0.788	-2.099e-06		0.788	0.00032	-0.789	-3.48e-06
0.789	0.0002293	-0.79	-2.857e-06		0.789	0.000239	-0.789	-2.105e-06		0.789	0.0003192	-0.79	-3.481e-06
0.79	0.000232	-0.791	-2.866e-06		0.79	0.0002392	-0.79	-2.108e-06		0.79	0.0003179	-0.791	-3.491e-06
0.791	0.0002348	-0.792	-2.872e-06		0.791	0.0002393	-0.791	-2.114e-06		0.791	0.0003164	-0.792	-3.491e-06
0.792	0.0002375	-0.793	-2.878e-06		0.792	0.0002393	-0.792	-2.117e-06		0.792	0.0003144	-0.793	-3.501e-06
0.793	0.0002403	-0.794	-2.885e-06		0.793	0.0002392	-0.793	-2.123e-06		0.793	0.0003122	-0.794	-3.502e-06
0.794	0.0002431	-0.795	-2.892e-06		0.794	0.0002389	-0.794	-2.125e-06		0.794	0.0003096	-0.795	-3.513e-06
0.795	0.0002459	-0.796	-2.898e-06		0.795	0.0002386	-0.795	-2.131e-06		0.795	0.0003068	-0.796	-3.514e-06
0.796	0.0002487	-0.797	-2.906e-06		0.796	0.0002382	-0.796	-2.133e-06		0.796	0.0003037	-0.797	-3.522e-06
0.797	0.0002515	-0.798	-2.911e-06		0.797	0.0002377	-0.797	-2.138e-06		0.797	0.0003006	-0.798	-3.525e-06
0.798	0.0002544	-0.799	-2.92e-06		0.798	0.0002371	-0.798	-2.141e-06		0.798	0.0002972	-0.799	-3.536e-06
0.799	0.0002572	-0.8	-2.925e-06		0.799	0.0002364	-0.799	-2.146e-06		0.799	0.0002939	-0.8	-3.535e-06
0.8	0.00026	-0.801	-2.933e-06		0.8	0.0002357	-0.8	-2.148e-06		0.8	0.0002904	-0.801	-3.547e-06
0.801	0.0002629	-0.802	-2.94e-06		0.801	0.0002349	-0.801	-2.154e-06		0.801	0.0002869	-0.802	-3.547e-06
0.802	0.0002657	-0.803	-2.949e-06		0.802	0.000234	-0.802	-2.158e-06		0.802	0.0002833	-0.803	-3.557e-06
0.803	0.0002685	-0.804	-2.953e-06		0.803	0.000233	-0.803	-2.163e-06		0.803	0.0002798	-0.804	-3.56e-06
0.804	0.0002714	-0.805	-2.963e-06		0.804	0.000232	-0.804	-2.164e-06		0.804	0.0002762	-0.805	-3.571e-06
0.805	0.0002743	-0.806	-2.97e-06		0.805	0.0002309	-0.805	-2.171e-06		0.805	0.0002726	-0.806	-3.573e-06
0.806	0.0002771	-0.807	-2.977e-06		0.806	0.0002298	-0.806	-2.173e-06		0.806	0.0002688	-0.807	-3.583e-06
0.807	0.00028	-0.808	-2.984e-06		0.807	0.0002286	-0.807	-2.18e-06		0.807	0.0002651	-0.808	-3.585e-06
0.808	0.0002828	-0.809	-2.996e-06		0.808	0.0002275	-0.808	-2.182e-06		0.808	0.0002612	-0.809	-3.597e-06
0.809	0.0002857	-0.81	-3e-06		0.809	0.0002264	-0.809	-2.188e-06		0.809	0.0002574	-0.81	-3.596e-06
0.81	0.0002885	-0.811	-3.009e-06		0.81	0.0002253	-0.81	-2.188e-06		0.81	0.0002535	-0.811	-3.608e-06
0.811	0.0002914	-0.812	-3.018e-06		0.811	0.0002243	-0.811	-2.196e-06		0.811	0.0002497	-0.812	-3.612e-06
0.812	0.0002942	-0.813	-3.026e-06		0.812	0.0002233	-0.812	-2.199e-06		0.812	0.0002458	-0.813	-3.62e-06
0.813	0.000297	-0.814	-3.037e-06		0.813	0.0002223	-0.813	-2.205e-06		0.813	0.000242	-0.814	-3.624e-06
0.814	0.0002999	-0.815	-3.044e-06		0.814	0.0002214	-0.814	-2.206e-06		0.814	0.0002381	-0.815	-3.635e-06
0.815	0.0003027	-0.816	-3.051e-06		0.815	0.0002206	-0.815	-2.213e-06		0.815	0.0002342	-0.816	-3.637e-06
0.816	0.0003055	-0.817	-3.063e-06		0.816	0.0002198	-0.816	-2.214e-06		0.816	0.0002304	-0.817	-3.651e-06
0.817	0.0003084	-0.818	-3.069e-06		0.817	0.0002191	-0.817	-2.223e-06		0.817	0.0002266	-0.818	-3.651e-06
0.818	0.0003111	-0.819	-3.082e-06		0.818	0.0002184	-0.818	-2.225e-06		0.818	0.0002228	-0.819	-3.667e-06
0.819	0.000314	-0.82	-3.093e-06		0.819	0.0002179	-0.819	-2.233e-06		0.819	0.0002191	-0.82	-3.673e-06
0.82	0.0003168	-0.821	-3.1e-06		0.82	0.0002174	-0.82	-2.236e-06		0.82	0.0002154	-0.821	-3.678e-06
0.821	0.0003196	-0.822	-3.109e-06		0.821	0.0002168	-0.821	-2.241e-06		0.821	0.0002116	-0.822	-3.683e-06
0.822	0.0003224	-0.823	-3.119e-06		0.822	0.0002163	-0.822	-2.243e-06		0.822	0.0002078	-0.823	-3.692e-06
0.823	0.0003251	-0.824	-3.125e-06		0.823	0.0002158	-0.823	-2.251e-06		0.823	0.000204	-0.824	-3.695e-06
0.824	0.0003278	-0.825	-3.137e-06		0.824	0.0002154	-0.824	-2.251e-06		0.824	0.0002003	-0.825	-3.707e-06
0.825	0.0003305	-0.826	-3.143e-06		0.825	0.0002149	-0.825	-2.258e-06		0.825	0.0001965	-0.826	-3.71e-06
0.826	0.0003332	-0.827	-3.154e-06		0.826	0.0002145	-0.826	-2.261e-06		0.826	0.0001927	-0.827	-3.722e-06
0.827	0.0003358	-0.828	-3.162e-06		0.827	0.0002141	-0.827	-2.268e-06		0.827	0.000189	-0.828	-3.726e-06
0.828	0.0003385	-0.829	-3.172e-06		0.828	0.0002136	-0.828	-2.271e-06		0.828	0.0001852	-0.829	-3.737e-06
0.829	0.0003411	-0.83	-3.184e-06		0.829	0.0002132	-0.829	-2.277e-06		0.829	0.0001815	-0.83	-3.74e-06
0.83	0.0003436	-0.831	-3.191e-06		0.83	0.0002128	-0.83	-2.278e-06		0.83	0.0001779	-0.831	-3.753e-06
0.831	0.0003462	-0.832	-3.199e-06		0.831	0.0002123	-0.831	-2.286e-06		0.831	0.0001743	-0.832	-3.757e-06
0.832	0.0003487	-0.833	-3.212e-06		0.832	0.0002119	-0.832	-2.29e-06		0.832	0.0001708	-0.833	-3.769e-06
0.833	0.0003512	-0.834	-3.219e-06		0.833	0.0002114	-0.833	-2.294e-06		0.833	0.0001675	-0.834	-3.77e-06
0.834	0.0003537	-0.835	-3.232e-06		0.834	0.0002109	-0.834	-2.298e-06		0.834	0.0001642	-0.835	-3.782e-06
0.835	0.0003561	-0.836	-3.243e-06		0.835	0.0002104	-0.835	-2.304e-06		0.835	0.0001611	-0.836	-3.786e-06
0.836	0.0003585	-0.837	-3.256e-06		0.836	0.0002098	-0.836	-2.306e-06		0.836	0.000158	-0.837	-3.799e-06
0.837	0.0003608	-0.838	-3.265e-06		0.837	0.0002092	-0.837	-2.313e-06		0.837	0.0001551	-0.838	-3.804e-06
0.838	0.0003631	-0.839	-3.276e-06		0.838	0.0002087	-0.838	-2.315e-06		0.838	0.0001522	-0.839	-3.817e-06
0.839	0.0003654	-0.84	-3.285e-06		0.839	0.0002081	-0.839	-2.321e-06		0.839	0.0001494	-0.84	-3.823e-06
0.84	0.0003676	-0.841	-3.3e-06		0.84	0.0002075	-0.84	-2.323e-06		0.84	0.0001467	-0.841	-3.834e-06
0.841	0.0003698	-0.842	-3.309e-06		0.841	0.000207	-0.841	-2.332e-06		0.841	0.0001441	-0.842	-3.837e-06
0.842	0.0003719	-0.843	-3.321e-06		0.842	0.0002064	-0.842	-2.335e-06		0.842	0.0001415	-0.843	-3.851e-06
0.843	0.000374	-0.844	-3.333e-06		0.843	0.0002059	-0.843	-2.341e-06		0.843	0.000139	-0.844	-3.857e-06
0.844	0.000376	-0.845	-3.348e-06		0.844	0.0002054	-0.844	-2.344e-06		0.844	0.0001365	-0.845	-3.871e-06
0.845	0.000378	-0.846	-3.362e-06		0.845	0.0002048	-0.845	-2.353e-06		0.845	0.0001341	-0.846	-3.875e-06
0.846	0.0003799	-0.847	-3.375e-06		0.846	0.0002044	-0.846	-2.354e-06		0.846	0.0001319	-0.847	-3.89e-06
0.847	0.0003818	-0.848	-3.385e-06		0.847	0.0002039	-0.847	-2.36e-06		0.847	0.0001297	-0.848	-3.893e-06
0.848	0.0003836	-0.849	-3.4e-06		0.848	0.0002034	-0.848	-2.364e-06		0.848	0.0001276	-0.849	-3.909e-06
0.849	0.0003854	-0.85	-3.413e-06		0.849	0.0002029	-0.849	-2.371e-06		0.849	0.0001256	-0.85	-3.914e-06
0.85	0.0003871	-0.851	-3.426e-06		0.85	0.0002024	-0.85	-2.373e-06		0.85	0.0001237	-0.851	-3.926e-06
0.851	0.0003887	-0.852	-3.438e-06		0.851	0.0002019	-0.851	-2.379e-06		0.851	0.0001218	-0.852	-3.933e-06
0.852	0.0003903	-0.853	-3.454e-06		0.852	0.0002014	-0.852	-2.383e-06		0.852	0.0001199	-0.853	-3.946e-06
0.853	0.0003918	-0.854	-3.466e-06		0.853	0.000201	-0.853	-2.391e-06		0.853	0.0001181	-0.854	-3.952e-06
0.854	0.0003932	-0.855	-3.481e-06		0.854	0.0002006	-0.854	-2.393e-06		0.854	0.0001163	-0.855	-3.968e-06
0.855	0.0003946	-0.856	-3.494e-06		0.855	0.0002002	-0.855	-2.402e-06		0.855	0.0001145	-0.856	-3.972e-06
0.856	0.0003959	-0.857	-3.511e-06		0.856	0.0001999	-0.856	-2.403e-06		0.856	0.0001128	-0.857	-3.989e-06
0.857	0.0003971	-0.858	-3.525e-06		0.857	0.0001996	-0.857	-2.41e-06		0.857	0.0001111	-0.858	-3.993e-06
0.858	0.0003983	-0.859	-3.541e-06		0.858	0.0001993	-0.858	-2.413e-06		0.858	0.0001094	-0.859	-4.008e-06
0.859	0.0003994	-0.86	-3.557e-06		0.859	0.0001989	-0.859	-2.42e-06		0.859	0.0001078	-0.86	-4.014e-06
0.86	0.0004005	-0.861	-3.576e-06		0.86	0.0001986	-0.86	-2.423e-06		0.86	0.0001062	-0.861	-4.031e-06
0.861	0.0004015	-0.862	-3.591e-06		0.861	0.0001982	-0.861	-2.43e-06		0.861	0.0001046	-0.862	-4.035e-06
0.862	0.0004024	-0.863	-3.608e-06		0.862	0.0001979	-0.862	-2.435e-06		0.862	0.000103	-0.863	-4.053e-06
0.863	0.0004032	-0.864	-3.623e-06		0.863	0.0001975	-0.863	-2.44e-06		0.863	0.0001014	-0.864	-4.058e-06
0.864	0.0004039	-0.865	-3.645e-06		0.864	0.0001971	-0.864	-2.444e-06		0.864	9.982e-05	-0.865	-4.077e-06
0.865	0.0004046	-0.866	-3.658e-06		0.865	0.0001966	-0.865	-2.451e-06		0.865	9.831e-05	-0.866	-4.081e-06
0.866	0.0004053	-0.867	-3.679e-06		0.866	0.0001962	-0.866	-2.455e-06		0.866	9.679e-05	-0.867	-4.098e-06
0.867	0.0004058	-0.868	-3.696e-06		0.867	0.0001957	-0.867	-2.46e-06		0.867	9.532e-05	-0.868	-4.106e-06
0.868	0.0004063	-0.869	-3.715e-06		0.868	0.0001953	-0.868	-2.466e-06		0.868	9.387e-05	-0.869	-4.122e-06
0.869	0.0004067	-0.87	-3.731e-06		0.869	0.0001948	-0.869	-2.472e-06		0.869	9.249e-05	-0.87	-4.13e-06
0.87	0.0004071	-0.871	-3.753e-06		0.87	0.0001944	-0.87	-2.477e-06		0.87	9.114e-05	-0.871	-4.146e-06
0.871	0.0004074	-0.872	-3.768e-06		0.871	0.0001939	-0.871	-2.484e-06		0.871	8.984e-05	-0.872	-4.153e-06
0.872	0.0004076	-0.873	-3.791e-06		0.872	0.0001935	-0.872	-2.488e-06		0.872	8.854e-05	-0.873	-4.173e-06
0.873	0.0004077	-0.874	-3.807e-06		0.873	0.0001931	-0.873	-2.494e-06		0.873	8.73e-05	-0.874	-4.178e-06
0.874	0.0004077	-0.875	-3.83e-06		0.874	0.0001928	-0.874	-2.498e-06		0.874	8.604e-05	-0.875	-4.199e-06
0.875	0.0004076	-0.876	-3.848e-06		0.875	0.0001924	-0.875	-2.505e-06		0.875	8.482e-05	-0.876	-4.206e-06
0.876	0.0004074	-0.877	-3.871e-06		0.876	0.0001921	-0.876	-2.51e-06		0.876	8.362e-05	-0.877	-4.224e-06
0.877	0.0004071	-0.878	-3.889e-06		0.877	0.0001918	-0.877	-2.515e-06		0.877	8.245e-05	-0.878	-4.234e-06
0.878	0.0004067	-0.879	-3.913e-06		0.878	0.0001915	-0.878	-2.521e-06		0.878	8.129e-05	-0.879	-4.251e-06
0.879	0.0004061	-0.88	-3.93e-06		0.879	0.0001911	-0.879	-2.527e-06		0.879	8.018e-05	-0.88	-4.258e-06
0.88	0.0004054	-0.881	-3.955e-06		0.88	0.0001908	-0.88	-2.531e-06		0.88	7.9e-05	-0.881	-4.28e-06
0.881	0.0004045	-0.882	-3.973e-06		0.881	0.0001905	-0.881	-2.539e-06		0.881	7.784e-05	-0.882	-4.288e-06
0.882	0.0004036	-0.883	-3.995e-06		0.882	0.0001902	-0.882	-2.544e-06		0.882	7.67e-05	-0.883	-4.308e-06
0.883	0.0004025	-0.884	-4.014e-06		0.883	0.0001899	-0.883	-2.551e-06		0.883	7.562e-05	-0.884	-4.319e-06
0.884	0.0004014	-0.885	-4.039e-06		0.884	0.0001896	-0.884	-2.553e-06		0.884	7.457e-05	-0.885	-4.338e-06
0.885	0.0004002	-0.886	-4.056e-06		0.885	0.0001892	-0.885	-2.561e-06		0.885	7.361e-05	-0.886	-4.351e-06
0.886	0.0003989	-0.887	-4.082e-06		0.886	0.0001889	-0.886	-2.566e-06		0.886	7.272e-05	-0.887	-4.367e-06
0.887	0.0003975	-0.888	-4.102e-06		0.887	0.0001886	-0.887	-2.575e-06		0.887	7.188e-05	-0.888	-4.378e-06
0.888	0.000396	-0.889	-4.13e-06		0.888	0.0001882	-0.888	-2.578e-06		0.888	7.101e-05	-0.889	-4.402e-06
0.889	0.0003943	-0.89	-4.146e-06		0.889	0.0001879	-0.889	-2.586e-06		0.889	7.017e-05	-0.89	-4.412e-06
0.89	0.0003925	-0.891	-4.172e-06		0.89	0.0001876	-0.89	-2.589e-06		0.89	6.934e-05	-0.891	-4.434e-06
0.891	0.0003903	-0.892	-4.192e-06		0.891	0.0001873	-0.891	-2.599e-06		0.891	6.854e-05	-0.892	-4.445e-06
0.892	0.0003879	-0.893	-4.218e-06		0.892	0.000187	-0.892	-2.603e-06		0.892	6.776e-05	-0.893	-4.464e-06
0.893	0.0003852	-0.894	-4.239e-06		0.893	0.0001867	-0.893	-2.61e-06		0.893	6.701e-05	-0.894	-4.479e-06
0.894	0.0003821	-0.895	-4.264e-06		0.894	0.0001865	-0.894	-2.614e-06		0.894	6.628e-05	-0.895	-4.498e-06
0.895	0.0003783	-0.896	-4.284e-06		0.895	0.0001862	-0.895	-2.623e-06		0.895	6.559e-05	-0.896	-4.511e-06
0.896	0.0003739	-0.897	-4.312e-06		0.896	0.000186	-0.896	-2.627e-06		0.896	6.49e-05	-0.897	-4.535e-06
0.897	0.0003687	-0.898	-4.333e-06		0.897	0.0001858	-0.897	-2.638e-06		0.897	6.427e-05	-0.898	-4.547e-06
0.898	0.0003624	-0.899	-4.355e-06		0.898	0.0001856	-0.898	-2.639e-06		0.898	6.363e-05	-0.899	-4.57e-06
0.899	0.0003554	-0.9	-4.379e-06		0.899	0.0001854	-0.899	-2.649e-06		0.899	6.304e-05	-0.9	-4.584e-06
0.9	0.0003483	-0.901	-4.406e-06		0.9	0.0001852	-0.9	-2.653e-06		0.9	6.246e-05	-0.901	-4.608e-06
0.901	0.0003413	-0.902	-4.428e-06		0.901	0.000185	-0.901	-2.661e-06		0.901	6.186e-05	-0.902	-4.624e-06
0.902	0.0003341	-0.903	-4.455e-06		0.902	0.0001848	-0.902	-2.666e-06		0.902	6.124e-05	-0.903	-4.646e-06
0.903	0.0003267	-0.904	-4.475e-06		0.903	0.0001846	-0.903	-2.674e-06		0.903	6.065e-05	-0.904	-4.662e-06
0.904	0.0003191	-0.905	-4.503e-06		0.904	0.0001844	-0.904	-2.68e-06		0.904	6.005e-05	-0.905	-4.689e-06
0.905	0.0003116	-0.906	-4.521e-06		0.905	0.0001842	-0.905	-2.688e-06		0.905	5.951e-05	-0.906	-4.703e-06
0.906	0.0003041	-0.907	-4.548e-06		0.906	0.000184	-0.906	-2.693e-06		0.906	5.896e-05	-0.907	-4.726e-06
0.907	0.0002969	-0.908	-4.57e-06		0.907	0.0001838	-0.907	-2.703e-06		0.907	5.844e-05	-0.908	-4.745e-06
0.908	0.0002901	-0.909	-4.598e-06		0.908	0.0001836	-0.908	-2.708e-06		0.908	5.791e-05	-0.909	-4.771e-06
0.909	0.0002837	-0.91	-4.621e-06		0.909	0.0001833	-0.909	-2.716e-06		0.909	5.742e-05	-0.91	-4.79e-06
0.91	0.0002779	-0.911	-4.648e-06		0.91	0.0001831	-0.91	-2.721e-06		0.91	5.692e-05	-0.911	-4.815e-06
0.911	0.0002726	-0.912	-4.669e-06		0.911	0.0001829	-0.911	-2.731e-06		0.911	5.645e-05	-0.912	-4.832e-06
0.912	0.0002676	-0.913	-4.699e-06		0.912	0.0001827	-0.912	-2.736e-06		0.912	5.596e-05	-0.913	-4.858e-06
0.913	0.0002629	-0.914	-4.72e-06		0.913	0.0001825	-0.913	-2.744e-06		0.913	5.549e-05	-0.914	-4.879e-06
0.914	0.0002585	-0.915	-4.75e-06		0.914	0.0001822	-0.914	-2.75e-06		0.914	5.5e-05	-0.915	-4.906e-06
0.915	0.0002543	-0.916	-4.773e-06		0.915	0.0001819	-0.915	-2.76e-06		0.915	5.454e-05	-0.916	-4.924e-06
0.916	0.0002504	-0.917	-4.799e-06		0.916	0.0001817	-0.916	-2.766e-06		0.916	5.409e-05	-0.917	-4.954e-06
0.917	0.0002467	-0.918	-4.824e-06		0.917	0.0001813	-0.917	-2.775e-06		0.917	5.366e-05	-0.918	-4.972e-06
0.918	0.0002433	-0.919	-4.85e-06		0.918	0.000181	-0.918	-2.784e-06		0.918	5.323e-05	-0.919	-5.001e-06
0.919	0.0002399	-0.92	-4.873e-06		0.919	0.0001806	-0.919	-2.791e-06		0.919	5.281e-05	-0.92	-5.022e-06
0.92	0.0002368	-0.921	-4.903e-06		0.92	0.0001803	-0.92	-2.798e-06		0.92	5.238e-05	-0.921	-5.052e-06
0.921	0.0002338	-0.922	-4.925e-06		0.921	0.0001798	-0.921	-2.808e-06		0.921	5.198e-05	-0.922	-5.075e-06
0.922	0.0002311	-0.923	-4.954e-06		0.922	0.0001794	-0.922	-2.814e-06		0.922	5.156e-05	-0.923	-5.105e-06
0.923	0.0002285	-0.924	-4.976e-06		0.923	0.0001789	-0.923	-2.825e-06		0.923	5.117e-05	-0.924	-5.129e-06
0.924	0.000226	-0.925	-5.003e-06		0.924	0.0001785	-0.924	-2.832e-06		0.924	5.076e-05	-0.925	-5.159e-06
0.925	0.0002237	-0.926	-5.026e-06		0.925	0.000178	-0.925	-2.841e-06		0.925	5.038e-05	-0.926	-5.184e-06
0.926	0.0002215	-0.927	-5.056e-06		0.926	0.0001775	-0.926	-2.847e-06		0.926	5e-05	-0.927	-5.217e-06
0.927	0.0002193	-0.928	-5.078e-06		0.927	0.0001772	-0.927	-2.859e-06		0.927	4.964e-05	-0.928	-5.243e-06
0.928	0.0002173	-0.929	-5.109e-06		0.928	0.0001768	-0.928	-2.866e-06		0.928	4.927e-05	-0.929	-5.276e-06
0.929	0.0002153	-0.93	-5.133e-06		0.929	0.0001763	-0.929	-2.877e-06		0.929	4.891e-05	-0.93	-5.301e-06
0.93	0.0002135	-0.931	-5.164e-06		0.93	0.0001759	-0.93	-2.882e-06		0.93	4.852e-05	-0.931	-5.334e-06
0.931	0.0002116	-0.932	-5.189e-06		0.931	0.0001755	-0.931	-2.894e-06		0.931	4.815e-05	-0.932	-5.36e-06
0.932	0.0002099	-0.933	-5.219e-06		0.932	0.000175	-0.932	-2.899e-06		0.932	4.778e-05	-0.933	-5.394e-06
0.933	0.0002082	-0.934	-5.245e-06		0.933	0.0001746	-0.933	-2.912e-06		0.933	4.744e-05	-0.934	-5.423e-06
0.934	0.0002066	-0.935	-5.275e-06		0.934	0.0001742	-0.934	-2.919e-06		0.934	4.709e-05	-0.935	-5.458e-06
0.935	0.0002051	-0.936	-5.299e-06		0.935	0.0001738	-0.935	-2.93e-06		0.935	4.673e-05	-0.936	-5.487e-06
0.936	0.0002036	-0.937	-5.33e-06		0.936	0.0001734	-0.936	-2.936e-06		0.936	4.633e-05	-0.937	-5.528e-06
0.937	0.0002023	-0.938	-5.353e-06		0.937	0.0001729	-0.937	-2.948e-06		0.937	4.595e-05	-0.938	-5.556e-06
0.938	0.000201	-0.939	-5.386e-06		0.938	0.0001725	-0.938	-2.955e-06		0.938	4.554e-05	-0.939	-5.595e-06
0.939	0.0001997	-0.94	-5.413e-06		0.939	0.0001721	-0.939	-2.967e-06		0.939	4.514e-05	-0.94	-5.629e-06
0.94	0.0001985	-0.941	-5.446e-06		0.94	0.0001717	-0.94	-2.973e-06		0.94	4.472e-05	-0.941	-5.667e-06
0.941	0.0001974	-0.942	-5.475e-06		0.941	0.0001713	-0.941	-2.986e-06		0.941	4.43e-05	-0.942	-5.699e-06
0.942	0.0001963	-0.943	-5.507e-06		0.942	0.0001709	-0.942	-2.994e-06		0.942	4.388e-05	-0.943	-5.742e-06
0.943	0.0001953	-0.944	-5.536e-06		0.943	0.0001705	-0.943	-3.007e-06		0.943	4.346e-05	-0.944	-5.773e-06
0.944	0.0001944	-0.945	-5.569e-06		0.944	0.00017	-0.944	-3.015e-06		0.944	4.299e-05	-0.945	-5.813e-06
0.945	0.0001934	-0.946	-5.596e-06		0.945	0.0001695	-0.945	-3.032e-06		0.945	4.254e-05	-0.946	-5.849e-06
0.946	0.0001926	-0.947	-5.633e-06		0.946	0.0001691	-0.946	-3.036e-06		0.946	4.211e-05	-0.947	-5.89e-06
0.947	0.0001918	-0.948	-5.662e-06		0.947	0.0001686	-0.947	-3.05e-06		0.947	4.176e-05	-0.948	-5.928e-06
0.948	0.0001911	-0.949	-5.696e-06		0.948	0.0001682	-0.948	-3.059e-06		0.948	4.138e-05	-0.949	-5.971e-06
0.949	0.0001904	-0.95	-5.727e-06		0.949	0.0001677	-0.949	-3.073e-06		0.949	4.106e-05	-0.95	-6.01e-06
0.95	0.0001897	-0.951	-5.763e-06		0.95	0.0001673	-0.95	-3.083e-06		0.95	4.071e-05	-0.951	-6.056e-06
0.951	0.0001892	-0.952	-5.793e-06		0.951	0.0001668	-0.951	-3.094e-06		0.951	4.039e-05	-0.952	-6.094e-06
0.952	0.0001887	-0.953	-5.831e-06		0.952	0.0001665	-0.952	-3.103e-06		0.952	4.007e-05	-0.953	-6.141e-06
0.953	0.0001882	-0.954	-5.86e-06		0.953	0.0001661	-0.953	-3.119e-06		0.953	3.977e-05	-0.954	-6.18e-06
0.954	0.0001878	-0.955	-5.899e-06		0.954	0.0001658	-0.954	-3.127e-06		0.954	3.947e-05	-0.955	-6.23e-06
0.955	0.0001874	-0.956	-5.931e-06		0.955	0.0001655	-0.955	-3.14e-06		0.955	3.918e-05	-0.956	-6.271e-06
0.956	0.000187	-0.957	-5.97e-06		0.956	0.0001653	-0.956	-3.152e-06		0.956	3.887e-05	-0.957	-6.321e-06
0.957	0.0001867	-0.958	-6.003e-06		0.957	0.000165	-0.957	-3.166e-06		0.957	3.856e-05	-0.958	-6.364e-06
0.958	0.0001864	-0.959	-6.041e-06		0.958	0.0001649	-0.958	-3.173e-06		0.958	3.827e-05	-0.959	-6.414e-06
0.959	0.0001861	-0.96	-6.075e-06		0.959	0.0001647	-0.959	-3.186e-06		0.959	3.802e-05	-0.96	-6.461e-06
0.96	0.0001859	-0.961	-6.117e-06		0.96	0.0001646	-0.96	-3.199e-06		0.96	3.775e-05	-0.961	-6.513e-06
0.961	0.0001857	-0.962	-6.151e-06		0.961	0.0001645	-0.961	-3.211e-06		0.961	3.752e-05	-0.962	-6.563e-06
0.962	0.0001855	-0.963	-6.191e-06		0.962	0.0001645	-0.962	-3.222e-06		0.962	3.727e-05	-0.963	-6.612e-06
0.963	0.0001853	-0.964	-6.227e-06		0.963	0.0001645	-0.963	-3.234e-06		0.963	3.705e-05	-0.964	-6.661e-06
0.964	0.0001851	-0.965	-6.269e-06		0.964	0.0001646	-0.964	-3.246e-06		0.964	3.681e-05	-0.965	-6.717e-06
0.965	0.000185	-0.966	-6.308e-06		0.965	0.0001647	-0.965	-3.26e-06		0.965	3.659e-05	-0.966	-6.768e-06
0.966	0.0001849	-0.967	-6.347e-06		0.966	0.0001648	-0.966	-3.271e-06		0.966	3.636e-05	-0.967	-6.828e-06
0.967	0.0001849	-0.968	-6.385e-06		0.967	0.0001649	-0.967	-3.286e-06		0.967	3.615e-05	-0.968	-6.881e-06
0.968	0.0001849	-0.969	-6.429e-06		0.968	0.0001652	-0.968	-3.297e-06		0.968	3.593e-05	-0.969	-6.942e-06
0.969	0.000185	-0.97	-6.466e-06		0.969	0.0001654	-0.969	-3.313e-06		0.969	3.573e-05	-0.97	-6.998e-06
0.97	0.0001851	-0.971	-6.51e-06		0.97	0.0001656	-0.97	-3.324e-06		0.97	3.55e-05	-0.971	-7.06e-06
0.971	0.0001852	-0.972	-6.547e-06		0.971	0.0001658	-0.971	-3.341e-06		0.971	3.531e-05	-0.972	-7.116e-06
0.972	0.0001853	-0.973	-6.593e-06		0.972	0.0001661	-0.972	-3.353e-06		0.972	3.51e-05	-0.973	-7.177e-06
0.973	0.0001855	-0.974	-6.629e-06		0.973	0.0001663	-0.973	-3.368e-06		0.973	3.491e-05	-0.974	-7.236e-06
0.974	0.0001857	-0.975	-6.675e-06		0.974	0.0001666	-0.974	-3.38e-06		0.974	3.471e-05	-0.975	-7.303e-06
0.975	0.0001859	-0.976	-6.714e-06		0.975	0.0001669	-0.975	-3.397e-06		0.975	3.453e-05	-0.976	-7.361e-06
0.976	0.0001862	-0.977	-6.76e-06		0.976	0.0001672	-0.976	-3.408e-06		0.976	3.433e-05	-0.977	-7.429e-06
0.977	0.0001865	-0.978	-6.797e-06		0.977	0.0001676	-0.977	-3.424e-06		0.977	3.415e-05	-0.978	-7.489e-06
0.978	0.0001868	-0.979	-6.844e-06		0.978	0.0001679	-0.978	-3.435e-06		0.978	3.396e-05	-0.979	-7.559e-06
0.979	0.000187	-0.98	-6.886e-06		0.979	0.0001683	-0.979	-3.453e-06		0.979	3.379e-05	-0.98	-7.624e-06
0.98	0.0001874	-0.981	-6.93e-06		0.98	0.0001687	-0.98	-3.464e-06		0.98	3.361e-05	-0.981	-7.692e-06
0.981	0.0001877	-0.982	-6.97e-06		0.981	0.000169	-0.981	-3.48e-06		0.981	3.344e-05	-0.982	-7.757e-06
0.982	0.000188	-0.983	-7.013e-06		0.982	0.0001694	-0.982	-3.492e-06		0.982	3.326e-05	-0.983	-7.829e-06
0.983	0.0001884	-0.984	-7.053e-06		0.983	0.0001698	-0.983	-3.508e-06		0.983	3.31e-05	-0.984	-7.895e-06
0.984	0.0001887	-0.985	-7.099e-06		0.984	0.0001701	-0.984	-3.522e-06		0.984	3.292e-05	-0.985	-7.972e-06
0.985	0.0001891	-0.986	-7.135e-06		0.985	0.0001705	-0.985	-3.539e-06		0.985	3.277e-05	-0.986	-8.041e-06
0.986	0.0001895	-0.987	-7.18e-06		0.986	0.0001708	-0.986	-3.553e-06		0.986	3.26e-05	-0.987	-8.117e-06
0.987	0.0001899	-0.988	-7.217e-06		0.987	0.0001711	-0.987	-3.57e-06		0.987	3.245e-05	-0.988	-8.188e-06
0.988	0.0001903	-0.989	-7.262e-06		0.988	0.0001715	-0.988	-3.586e-06		0.988	3.229e-05	-0.989	-8.266e-06
0.989	0.0001907	-0.99	-7.301e-06		0.989	0.0001718	-0.989	-3.602e-06		0.989	3.213e-05	-0.99	-8.34e-06
0.99	0.0001912	-0.991	-7.342e-06		0.99	0.0001721	-0.99	-3.616e-06		0.99	3.198e-05	-0.991	-8.424e-06
0.991	0.0001916	-0.992	-7.379e-06		0.991	0.0001724	-0.991	-3.634e-06		0.991	3.184e-05	-0.992	-8.496e-06
0.992	0.0001921	-0.993	-7.421e-06		0.992	0.0001727	-0.992	-3.65e-06		0.992	3.169e-05	-0.993	-8.582e-06
0.993	0.0001925	-0.994	-7.456e-06		0.993	0.000173	-0.993	-3.667e-06		0.993	3.155e-05	-0.994	-8.659e-06
0.994	0.0001929	-0.995	-7.499e-06		0.994	0.0001733	-0.994	-3.682e-06		0.994	3.14e-05	-0.995	-8.742e-06
0.995	0.0001934	-0.996	-7.534e-06		0.995	0.0001736	-0.995	-3.699e-06		0.995	3.126e-05	-0.996	-8.822e-06
0.996	0.0001939	-0.997	-7.575e-06		0.996	0.0001739	-0.996	-3.712e-06		0.996	3.112e-05	-0.997	-8.907e-06
0.997	0.0001944	-0.998	-7.61e-06		0.997	0.0001741	-0.997	-3.731e-06		0.997	3.099e-05	-0.998	-8.989e-06
0.998	0.0001949	-0.999	-7.65e-06		0.998	0.0001744	-0.998	-3.749e-06		0.998	3.085e-05	-0.999	-9.078e-06
0.999	0.0001954	-1	-7.682e-06		0.999	0.0001746	-0.999	-3.764e-06		0.999	3.072e-05	-1	-9.163e-06
1	0.0001952	-1.001	-7.722e-06		1	0.000174	-1	-3.779e-06		1	3.026e-05	-1.001	-9.257e-06
0.999	0.0001921	-1.002	-7.752e-06		0.999	0.0001702	-1.001	-3.798e-06		0.999	2.938e-05	-1.002	-9.342e-06
0.998	0.0001891	-1.003	-7.789e-06		0.998	0.0001666	-1.002	-3.814e-06		0.998	2.889e-05	-1.003	-9.439e-06
0.997	0.0001866	-1.004	-7.82e-06		0.997	0.0001635	-1.003	-3.834e-06		0.997	2.853e-05	-1.004	-9.53e-06
0.996	0.0001842	-1.005	-7.857e-06		0.996	0.0001607	-1.004	-3.849e-06		0.996	2.82e-05	-1.005	-9.626e-06
0.995	0.000182	-1.006	-7.888e-06		0.995	0.0001581	-1.005	-3.869e-06		0.995	2.79e-05	-1.006	-9.72e-06
0.994	0.00018	-1.007	-7.923e-06		0.994	0.0001556	-1.006	-3.886e-06		0.994	2.761e-05	-1.007	-9.818e-06
0.993	0.0001779	-1.008	-7.951e-06		0.993	0.0001532	-1.007	-3.905e-06		0.993	2.734e-05	-1.008	-9.912e-06
0.992	0.000176	-1.009	-7.99e-06		0.992	0.0001508	-1.008	-3.922e-06		0.992	2.708e-05	-1.009	-1.002e-05
0.991	0.000174	-1.01	-8.017e-06		0.991	0.0001485	-1.009	-3.942e-06		0.991	2.683e-05	-1.01	-1.011e-05
0.99	0.0001722	-1.011	-8.05e-06		0.99	0.0001463	-1.01	-3.957e-06		0.99	2.657e-05	-1.011	-1.022e-05
0.989	0.0001703	-1.012	-8.076e-06		0.989	0.0001441	-1.011	-3.979e-06		0.989	2.635e-05	-1.012	-1.032e-05
0.988	0.0001685	-1.013	-8.11e-06		0.988	0.000142	-1.012	-3.995e-06		0.988	2.612e-05	-1.013	-1.043e-05
0.987	0.0001667	-1.014	-8.139e-06		0.987	0.0001398	-1.013	-4.015e-06		0.987	2.591e-05	-1.014	-1.053e-05
0.986	0.000165	-1.015	-8.169e-06		0.986	0.0001378	-1.014	-4.033e-06		0.986	2.568e-05	-1.015	-1.064e-05
0.985	0.0001632	-1.016	-8.196e-06		0.985	0.0001357	-1.015	-4.053e-06		0.985	2.547e-05	-1.016	-1.075e-05
0.984	0.0001615	-1.017	-8.226e-06		0.984	0.0001338	-1.016	-4.069e-06		0.984	2.525e-05	-1.017	-1.087e-05
0.983	0.0001598	-1.018	-8.251e-06		0.983	0.0001318	-1.017	-4.09e-06		0.983	2.505e-05	-1.018	-1.098e-05
0.982	0.0001581	-1.019	-8.282e-06		0.982	0.0001299	-1.018	-4.109e-06		0.982	2.484e-05	-1.019	-1.11e-05
0.981	0.0001564	-1.02	-8.306e-06		0.981	0.0001279	-1.019	-4.129e-06		0.981	2.466e-05	-1.02	-1.122e-05
0.98	0.0001548	-1.021	-8.338e-06		0.98	0.0001262	-1.02	-4.146e-06		0.98	2.445e-05	-1.021	-1.133e-05
0.979	0.0001532	-1.022	-8.361e-06		0.979	0.0001243	-1.021	-4.169e-06		0.979	2.427e-05	-1.022	-1.145e-05
0.978	0.0001515	-1.023	-8.391e-06		0.978	0.0001226	-1.022	-4.187e-06		0.978	2.406e-05	-1.023	-1.157e-05
0.977	0.0001499	-1.024	-8.415e-06		0.977	0.0001208	-1.023	-4.209e-06		0.977	2.389e-05	-1.024	-1.169e-05
0.976	0.0001484	-1.025	-8.445e-06		0.976	0.0001191	-1.024	-4.228e-06		0.976	2.37e-05	-1.025	-1.182e-05
0.975	0.0001468	-1.026	-8.466e-06		0.975	0.0001174	-1.025	-4.251e-06		0.975	2.352e-05	-1.026	-1.194e-05
0.974	0.0001453	-1.027	-8.494e-06		0.974	0.0001157	-1.026	-4.269e-06		0.974	2.334e-05	-1.027	-1.207e-05
0.973	0.0001437	-1.028	-8.519e-06		0.973	0.0001141	-1.027	-4.29e-06		0.973	2.317e-05	-1.028	-1.22e-05
0.972	0.0001422	-1.029	-8.542e-06		0.972	0.0001125	-1.028	-4.309e-06		0.972	2.299e-05	-1.029	-1.233e-05
0.971	0.0001407	-1.03	-8.565e-06		0.971	0.0001109	-1.029	-4.332e-06		0.971	2.283e-05	-1.03	-1.246e-05
0.97	0.0001393	-1.031	-8.594e-06		0.97	0.0001093	-1.03	-4.351e-06		0.97	2.266e-05	-1.031	-1.259e-05
0.969	0.0001378	-1.032	-8.617e-06		0.969	0.0001078	-1.031	-4.374e-06		0.969	2.25e-05	-1.032	-1.272e-05
0.968	0.0001364	-1.033	-8.645e-06		0.968	0.0001063	-1.032	-4.393e-06		0.968	2.233e-05	-1.033	-1.286e-05
0.967	0.000135	-1.034	-8.666e-06		0.967	0.0001048	-1.033	-4.416e-06		0.967	2.217e-05	-1.034	-1.3e-05
0.966	0.0001336	-1.035	-8.695e-06		0.966	0.0001034	-1.034	-4.435e-06		0.966	2.201e-05	-1.035	-1.314e-05
0.965	0.0001322	-1.036	-8.715e-06		0.965	0.0001019	-1.035	-4.46e-06		0.965	2.187e-05	-1.036	-1.329e-05
0.964	0.0001308	-1.037	-8.74e-06		0.964	0.0001005	-1.036	-4.48e-06		0.964	2.171e-05	-1.037	-1.343e-05
0.963	0.0001294	-1.038	-8.761e-06		0.963	9.916e-05	-1.037	-4.5e-06		0.963	2.156e-05	-1.038	-1.358e-05
0.962	0.0001281	-1.039	-8.789e-06		0.962	9.78e-05	-1.038	-4.521e-06		0.962	2.14e-05	-1.039	-1.373e-05
0.961	0.0001267	-1.04	-8.812e-06		0.961	9.644e-05	-1.039	-4.542e-06		0.961	2.126e-05	-1.04	-1.388e-05
0.96	0.0001254	-1.041	-8.837e-06		0.96	9.515e-05	-1.04	-4.563e-06		0.96	2.111e-05	-1.041	-1.403e-05
0.959	0.0001241	-1.042	-8.86e-06		0.959	9.384e-05	-1.041	-4.585e-06		0.959	2.097e-05	-1.042	-1.419e-05
0.958	0.0001228	-1.043	-8.886e-06		0.958	9.258e-05	-1.042	-4.607e-06		0.958	2.082e-05	-1.043	-1.435e-05
0.957	0.0001215	-1.044	-8.911e-06		0.957	9.13e-05	-1.043	-4.631e-06		0.957	2.068e-05	-1.044	-1.451e-05
0.956	0.0001202	-1.045	-8.936e-06		0.956	9.009e-05	-1.044	-4.652e-06		0.956	2.053e-05	-1.045	-1.466e-05
0.955	0.000119	-1.046	-8.959e-06		0.955	8.887e-05	-1.045	-4.674e-06		0.955	2.041e-05	-1.046	-1.483e-05
0.954	0.0001177	-1.047	-8.984e-06		0.954	8.768e-05	-1.046	-4.699e-06		0.954	2.025e-05	-1.047	-1.499e-05
0.953	0.0001165	-1.048	-9.005e-06		0.953	8.648e-05	-1.047	-4.723e-06		0.953	2.012e-05	-1.048	-1.516e-05
0.952	0.0001152	-1.049	-9.036e-06		0.952	8.533e-05	-1.048	-4.743e-06		0.952	1.998e-05	-1.049	-1.534e-05
0.951	0.000114	-1.05	-9.057e-06		0.951	8.417e-05	-1.049	-4.767e-06		0.951	1.985e-05	-1.05	-1.551e-05
0.95	0.0001127	-1.051	-9.086e-06		0.95	8.308e-05	-1.05	-4.787e-06		0.95	1.971e-05	-1.051	-1.569e-05
0.949	0.0001115	-1.052	-9.108e-06		0.949	8.195e-05	-1.051	-4.812e-06		0.949	1.959e-05	-1.052	-1.587e-05
0.948	0.0001103	-1.053	-9.136e-06		0.948	8.083e-05	-1.052	-4.831e-06		0.948	1.945e-05	-1.053	-1.605e-05
0.947	0.0001091	-1.054	-9.163e-06		0.947	7.976e-05	-1.053	-4.857e-06		0.947	1.934e-05	-1.054	-1.623e-05
0.946	0.0001079	-1.055	-9.192e-06		0.946	7.873e-05	-1.054	-4.878e-06		0.946	1.92e-05	-1.055	-1.642e-05
0.945	0.0001067	-1.056	-9.217e-06		0.945	7.77e-05	-1.055	-4.901e-06		0.945	1.908e-05	-1.056	-1.66e-05
0.944	0.0001055	-1.057	-9.244e-06		0.944	7.67e-05	-1.056	-4.921e-06		0.944	1.895e-05	-1.057	-1.678e-05
0.943	0.0001043	-1.058	-9.269e-06		0.943	7.568e-05	-1.057	-4.948e-06		0.943	1.884e-05	-1.058	-1.697e-05
0.942	0.0001032	-1.059	-9.299e-06		0.942	7.472e-05	-1.058	-4.967e-06		0.942	1.871e-05	-1.059	-1.715e-05
0.941	0.000102	-1.06	-9.325e-06		0.941	7.372e-05	-1.059	-4.991e-06		0.941	1.859e-05	-1.06	-1.734e-05
0.94	0.0001008	-1.061	-9.355e-06		0.94	7.275e-05	-1.06	-5.012e-06		0.94	1.847e-05	-1.061	-1.752e-05
0.939	9.969e-05	-1.062	-9.381e-06		0.939	7.18e-05	-1.061	-5.035e-06		0.939	1.836e-05	-1.062	-1.77e-05
0.938	9.854e-05	-1.063	-9.414e-06		0.938	7.091e-05	-1.062	-5.057e-06		0.938	1.823e-05	-1.063	-1.788e-05
0.937	9.741e-05	-1.064	-9.44e-06		0.937	6.998e-05	-1.063	-5.082e-06		0.937	1.812e-05	-1.064	-1.806e-05
0.936	9.626e-05	-1.065	-9.474e-06		0.936	6.906e-05	-1.064	-5.103e-06		0.936	1.8e-05	-1.065	-1.824e-05
0.935	9.514e-05	-1.066	-9.5e-06		0.935	6.814e-05	-1.065	-5.128e-06		0.935	1.789e-05	-1.066	-1.841e-05
0.934	9.401e-05	-1.067	-9.532e-06		0.934	6.727e-05	-1.066	-5.153e-06		0.934	1.777e-05	-1.067	-1.859e-05
0.933	9.292e-05	-1.068	-9.559e-06		0.933	6.636e-05	-1.067	-5.176e-06		0.933	1.767e-05	-1.068	-1.876e-05
0.932	9.18e-05	-1.069	-9.593e-06		0.932	6.551e-05	-1.068	-5.197e-06		0.932	1.755e-05	-1.069	-1.892e-05
0.931	9.07e-05	-1.07	-9.623e-06		0.931	6.464e-05	-1.069	-5.221e-06		0.931	1.745e-05	-1.1	-2.219e-05
0.93	8.957e-05	-1.071	-9.658e-06		0.93	6.383e-05	-1.07	-5.245e-06		0.93	1.733e-05	-1.101	-2.224e-05
0.929	8.846e-05	-1.072	-9.686e-06		0.929	6.302e-05	-1.071	-5.268e-06		0.929	1.723e-05	-1.102	-2.23e-05
0.928	8.734e-05	-1.073	-9.724e-06		0.928	6.222e-05	-1.072	-5.29e-06		0.928	1.711e-05	-1.103	-2.236e-05
0.927	8.631e-05	-1.074	-9.751e-06		0.927	6.14e-05	-1.073	-5.315e-06		0.927	1.701e-05	-1.104	-2.242e-05
0.926	8.522e-05	-1.075	-9.788e-06		0.926	6.059e-05	-1.074	-5.334e-06		0.926	1.689e-05	-1.105	-2.247e-05
0.925	8.413e-05	-1.076	-9.818e-06		0.925	5.982e-05	-1.075	-5.36e-06		0.925	1.68e-05	-1.106	-2.252e-05
0.924	8.305e-05	-1.077	-9.855e-06		0.924	5.907e-05	-1.076	-5.381e-06		0.924	1.669e-05	-1.107	-2.258e-05
0.923	8.199e-05	-1.078	-9.888e-06		0.923	5.828e-05	-1.077	-5.408e-06		0.923	1.659e-05	-1.108	-2.262e-05
0.922	8.09e-05	-1.079	-9.924e-06		0.922	5.753e-05	-1.078	-5.428e-06		0.922	1.648e-05	-1.109	-2.268e-05
0.921	7.982e-05	-1.08	-9.96e-06		0.921	5.679e-05	-1.079	-5.454e-06		0.921	1.639e-05	-1.11	-2.272e-05
0.92	7.875e-05	-1.081	-9.999e-06		0.92	5.607e-05	-1.08	-5.475e-06		0.92	1.629e-05	-1.111	-2.276e-05
0.919	7.772e-05	-1.082	-1.003e-05		0.919	5.531e-05	-1.081	-5.5e-06		0.919	1.62e-05	-1.112	-2.281e-05
0.918	7.669e-05	-1.083	-1.007e-05		0.918	5.461e-05	-1.082	-5.523e-06		0.918	1.609e-05	-1.113	-2.287e-05
0.917	7.564e-05	-1.084	-1.01e-05		0.917	5.387e-05	-1.083	-5.549e-06		0.917	1.6e-05	-1.114	-2.29e-05
0.916	7.459e-05	-1.085	-1.015e-05		0.916	5.319e-05	-1.084	-5.57e-06		0.916	1.589e-05	-1.115	-2.294e-05
0.915	7.355e-05	-1.086	-1.018e-05		0.915	5.247e-05	-1.085	-5.594e-06		0.915	1.581e-05	-1.116	-2.299e-05
0.914	7.251e-05	-1.087	-1.023e-05		0.914	5.177e-05	-1.086	-5.618e-06		0.914	1.569e-05	-1.117	-2.303e-05
0.913	7.149e-05	-1.088	-1.026e-05		0.913	5.108e-05	-1.087	-5.643e-06		0.913	1.561e-05	-1.118	-2.307e-05
0.912	7.045e-05	-1.089	-1.031e-05		0.912	5.04e-05	-1.088	-5.665e-06		0.912	1.55e-05	-1.119	-2.311e-05
0.911	6.943e-05	-1.09	-1.034e-05		0.911	4.97e-05	-1.089	-5.688e-06		0.911	1.542e-05	-1.12	-2.315e-05
0.91	6.841e-05	-1.091	-1.039e-05		0.91	4.906e-05	-1.09	-5.711e-06		0.91	1.531e-05	-1.121	-2.32e-05
0.909	6.74e-05	-1.092	-1.043e-05		0.909	4.84e-05	-1.091	-5.737e-06		0.909	1.523e-05	-1.122	-2.323e-05
0.908	6.638e-05	-1.093	-1.048e-05		0.908	4.776e-05	-1.092	-5.755e-06		0.908	1.513e-05	-1.123	-2.327e-05
0.907	6.537e-05	-1.094	-1.052e-05		0.907	4.711e-05	-1.093	-5.781e-06		0.907	1.504e-05	-1.124	-2.331e-05
0.906	6.434e-05	-1.095	-1.057e-05		0.906	4.646e-05	-1.094	-5.803e-06		0.906	1.494e-05	-1.125	-2.335e-05
0.905	6.337e-05	-1.096	-1.061e-05		0.905	4.584e-05	-1.095	-5.826e-06		0.905	1.486e-05	-1.126	-2.34e-05
0.904	6.236e-05	-1.097	-1.066e-05		0.904	4.522e-05	-1.096	-5.847e-06		0.904	1.476e-05	-1.127	-2.343e-05
0.903	6.138e-05	-1.098	-1.07e-05		0.903	4.458e-05	-1.097	-5.872e-06		0.903	1.467e-05	-1.128	-2.347e-05
0.902	6.04e-05	-1.099	-1.075e-05		0.902	4.399e-05	-1.098	-5.891e-06		0.902	1.458e-05	-1.129	-2.351e-05
0.901	5.942e-05	-1.1	-1.08e-05		0.901	4.336e-05	-1.099	-5.918e-06		0.901	1.449e-05	-1.13	-2.355e-05
0.9	5.842e-05	-1.101	-1.086e-05		0.9	4.279e-05	-1.1	-5.939e-06		0.9	1.44e-05	-1.131	-2.359e-05
0.899	5.746e-05	-1.102	-1.09e-05		0.899	4.218e-05	-1.101	-5.964e-06		0.899	1.432e-05	-1.132	-2.363e-05
0.898	5.648e-05	-1.103	-1.096e-05		0.898	4.16e-05	-1.102	-5.985e-06		0.898	1.422e-05	-1.133	-2.367e-05
0.897	5.552e-05	-1.104	-1.101e-05		0.897	4.101e-05	-1.103	-6.009e-06		0.897	1.414e-05	-1.134	-2.371e-05
0.896	5.453e-05	-1.105	-1.106e-05		0.896	4.044e-05	-1.104	-6.029e-06		0.896	1.405e-05	-1.135	-2.375e-05
0.895	5.358e-05	-1.106	-1.111e-05		0.895	3.985e-05	-1.105	-6.052e-06		0.895	1.397e-05	-1.136	-2.378e-05
0.894	5.261e-05	-1.107	-1.117e-05		0.894	3.931e-05	-1.106	-6.074e-06		0.894	1.388e-05	-1.137	-2.383e-05
0.893	5.166e-05	-1.108	-1.123e-05		0.893	3.872e-05	-1.107	-6.097e-06		0.893	1.379e-05	-1.138	-2.386e-05
0.892	5.071e-05	-1.109	-1.128e-05		0.892	3.819e-05	-1.108	-6.118e-06		0.892	1.37e-05	-1.139	-2.39e-05
0.891	4.978e-05	-1.11	-1.133e-05		0.891	3.763e-05	-1.109	-6.143e-06		0.891	1.363e-05	-1.14	-2.394e-05
0.89	4.883e-05	-1.111	-1.139e-05		0.89	3.709e-05	-1.11	-6.162e-06		0.89	1.353e-05	-1.141	-2.398e-05
0.889	4.792e-05	-1.112	-1.145e-05		0.889	3.655e-05	-1.111	-6.188e-06		0.889	1.345e-05	-1.142	-2.402e-05
0.888	4.7e-05	-1.113	-1.151e-05		0.888	3.601e-05	-1.112	-6.208e-06		0.888	1.336e-05	-1.143	-2.406e-05
0.887	4.608e-05	-1.114	-1.157e-05		0.887	3.546e-05	-1.113	-6.232e-06		0.887	1.328e-05	-1.144	-2.41e-05
0.886	4.516e-05	-1.115	-1.163e-05		0.886	3.495e-05	-1.114	-6.25e-06		0.886	1.319e-05	-1.145	-2.415e-05
0.885	4.425e-05	-1.116	-1.169e-05		0.885	3.44e-05	-1.115	-6.275e-06		0.885	1.311e-05	-1.146	-2.419e-05
0.884	4.332e-05	-1.117	-1.176e-05		0.884	3.389e-05	-1.116	-6.296e-06		0.884	1.302e-05	-1.147	-2.423e-05
0.883	4.243e-05	-1.118	-1.182e-05		0.883	3.336e-05	-1.117	-6.32e-06		0.883	1.295e-05	-1.148	-2.427e-05
0.882	4.151e-05	-1.119	-1.189e-05		0.882	3.286e-05	-1.118	-6.34e-06		0.882	1.286e-05	-1.149	-2.431e-05
0.881	4.063e-05	-1.12	-1.196e-05		0.881	3.235e-05	-1.119	-6.362e-06		0.881	1.278e-05	-1.15	-2.435e-05
0.88	3.972e-05	-1.121	-1.203e-05		0.88	3.186e-05	-1.12	-6.382e-06		0.88	1.269e-05	-1.151	-2.439e-05
0.879	3.885e-05	-1.122	-1.209e-05		0.879	3.134e-05	-1.121	-6.404e-06		0.879	1.261e-05	-1.152	-2.444e-05
0.878	3.795e-05	-1.123	-1.217e-05		0.878	3.086e-05	-1.122	-6.425e-06		0.878	1.252e-05	-1.153	-2.448e-05
0.877	3.707e-05	-1.124	-1.224e-05		0.877	3.034e-05	-1.123	-6.448e-06		0.877	1.245e-05	-1.154	-2.452e-05
0.876	3.615e-05	-1.125	-1.231e-05		0.876	2.986e-05	-1.124	-6.468e-06		0.876	1.235e-05	-1.155	-2.457e-05
0.875	3.536e-05	-1.126	-1.238e-05		0.875	2.93e-05	-1.125	-6.491e-06		0.875	1.226e-05	-1.156	-2.461e-05
0.874	3.448e-05	-1.127	-1.246e-05		0.874	2.894e-05	-1.126	-6.51e-06		0.874	1.218e-05	-1.157	-2.466e-05
0.873	3.365e-05	-1.128	-1.253e-05		0.873	2.847e-05	-1.127	-6.534e-06		0.873	1.211e-05	-1.158	-2.471e-05
0.872	3.278e-05	-1.129	-1.262e-05		0.872	2.8e-05	-1.128	-6.554e-06		0.872	1.203e-05	-1.159	-2.475e-05
0.871	3.193e-05	-1.13	-1.269e-05		0.871	2.751e-05	-1.129	-6.578e-06		0.871	1.196e-05	-1.16	-2.48e-05
0.87	3.109e-05	-1.131	-1.277e-05		0.87	2.705e-05	-1.13	-6.597e-06		0.87	1.186e-05	-1.161	-2.486e-05
0.869	3.027e-05	-1.132	-1.285e-05		0.869	2.657e-05	-1.131	-6.62e-06		0.869	1.178e-05	-1.162	-2.49e-05
0.868	2.944e-05	-1.133	-1.293e-05		0.868	2.613e-05	-1.132	-6.638e-06		0.868	1.169e-05	-1.163	-2.495e-05
0.867	2.864e-05	-1.134	-1.302e-05		0.867	2.568e-05	-1.133	-6.661e-06		0.867	1.162e-05	-1.164	-2.5e-05
0.866	2.78e-05	-1.135	-1.311e-05		0.866	2.523e-05	-1.134	-6.681e-06		0.866	1.153e-05	-1.165	-2.504e-05
0.865	2.702e-05	-1.136	-1.319e-05		0.865	2.478e-05	-1.135	-6.704e-06		0.865	1.146e-05	-1.166	-2.51e-05
0.864	2.62e-05	-1.137	-1.328e-05		0.864	2.434e-05	-1.136	-6.726e-06		0.864	1.137e-05	-1.167	-2.515e-05
0.863	2.543e-05	-1.138	-1.337e-05		0.863	2.388e-05	-1.137	-6.748e-06		0.863	1.129e-05	-1.168	-2.52e-05
0.862	2.463e-05	-1.139	-1.346e-05		0.862	2.347e-05	-1.138	-6.768e-06		0.862	1.12e-05	-1.169	-2.526e-05
0.861	2.386e-05	-1.14	-1.355e-05		0.861	2.304e-05	-1.139	-6.791e-06		0.861	1.113e-05	-1.17	-2.531e-05
0.86	2.308e-05	-1.141	-1.365e-05		0.86	2.265e-05	-1.14	-6.808e-06		0.86	1.103e-05	-1.171	-2.537e-05
0.859	2.233e-05	-1.142	-1.375e-05		0.859	2.221e-05	-1.141	-6.831e-06		0.859	1.096e-05	-1.172	-2.541e-05
0.858	2.154e-05	-1.143	-1.385e-05		0.858	2.181e-05	-1.142	-6.854e-06		0.858	1.087e-05	-1.173	-2.547e-05
0.857	2.083e-05	-1.144	-1.394e-05		0.857	2.143e-05	-1.143	-6.878e-06		0.857	1.08e-05	-1.174	-2.552e-05
0.856	2.006e-05	-1.145	-1.405e-05		0.856	2.102e-05	-1.144	-6.897e-06		0.856	1.07e-05	-1.175	-2.558e-05
0.855	1.933e-05	-1.146	-1.415e-05		0.855	2.061e-05	-1.145	-6.923e-06		0.855	1.063e-05	-1.176	-2.564e-05
0.854	1.86e-05	-1.147	-1.426e-05		0.854	2.023e-05	-1.146	-6.94e-06		0.854	1.054e-05	-1.177	-2.57e-05
0.853	1.789e-05	-1.148	-1.436e-05		0.853	1.982e-05	-1.147	-6.963e-06		0.853	1.046e-05	-1.178	-2.575e-05
0.852	1.716e-05	-1.149	-1.448e-05		0.852	1.942e-05	-1.148	-6.985e-06		0.852	1.035e-05	-1.179	-2.581e-05
0.851	1.648e-05	-1.15	-1.458e-05		0.851	1.895e-05	-1.149	-7.007e-06		0.851	1.03e-05	-1.18	-2.587e-05
0.85	1.577e-05	-1.151	-1.469e-05		0.85	1.87e-05	-1.15	-7.026e-06		0.85	1.019e-05	-1.181	-2.593e-05
0.849	1.511e-05	-1.152	-1.48e-05		0.849	1.833e-05	-1.151	-7.049e-06		0.849	1.012e-05	-1.182	-2.6e-05
0.848	1.44e-05	-1.153	-1.492e-05		0.848	1.795e-05	-1.152	-7.069e-06		0.848	1.002e-05	-1.183	-2.606e-05
0.847	1.375e-05	-1.154	-1.503e-05		0.847	1.759e-05	-1.153	-7.094e-06		0.847	9.947e-06	-1.184	-2.612e-05
0.846	1.308e-05	-1.155	-1.516e-05		0.846	1.726e-05	-1.154	-7.112e-06		0.846	9.849e-06	-1.185	-2.619e-05
0.845	1.243e-05	-1.156	-1.528e-05		0.845	1.689e-05	-1.155	-7.135e-06		0.845	9.77e-06	-1.186	-2.625e-05
0.844	1.178e-05	-1.157	-1.541e-05		0.844	1.658e-05	-1.156	-7.155e-06		0.844	9.673e-06	-1.187	-2.632e-05
0.843	1.116e-05	-1.158	-1.553e-05		0.843	1.625e-05	-1.157	-7.179e-06		0.843	9.598e-06	-1.188	-2.639e-05
0.842	1.051e-05	-1.159	-1.566e-05		0.842	1.592e-05	-1.158	-7.2e-06		0.842	9.489e-06	-1.189	-2.646e-05
0.841	9.927e-06	-1.16	-1.579e-05		0.841	1.56e-05	-1.159	-7.222e-06		0.841	9.415e-06	-1.19	-2.652e-05
0.84	9.304e-06	-1.161	-1.593e-05		0.84	1.528e-05	-1.16	-7.242e-06		0.84	9.31e-06	-1.191	-2.659e-05
0.839	8.722e-06	-1.162	-1.605e-05		0.839	1.495e-05	-1.161	-7.266e-06		0.839	9.231e-06	-1.192	-2.666e-05
0.838	8.123e-06	-1.163	-1.62e-05		0.838	1.465e-05	-1.162	-7.287e-06		0.838	9.129e-06	-1.193	-2.673e-05
0.837	7.557e-06	-1.164	-1.634e-05		0.837	1.432e-05	-1.163	-7.312e-06		0.837	9.047e-06	-1.194	-2.68e-05
0.836	6.971e-06	-1.165	-1.648e-05		0.836	1.403e-05	-1.164	-7.334e-06		0.836	8.934e-06	-1.195	-2.687e-05
0.835	6.433e-06	-1.166	-1.662e-05		0.835	1.372e-05	-1.165	-7.356e-06		0.835	8.855e-06	-1.196	-2.695e-05
0.834	5.861e-06	-1.167	-1.677e-05		0.834	1.343e-05	-1.166	-7.378e-06		0.834	8.742e-06	-1.197	-2.702e-05
0.833	5.349e-06	-1.168	-1.692e-05		0.833	1.317e-05	-1.167	-7.399e-06		0.833	8.657e-06	-1.198	-2.71e-05
0.832	4.794e-06	-1.169	-1.707e-05		0.832	1.29e-05	-1.168	-7.419e-06		0.832	8.543e-06	-1.199	-2.717e-05
0.831	4.3e-06	-1.17	-1.721e-05		0.831	1.26e-05	-1.169	-7.446e-06		0.831	8.457e-06	-1.2	-2.725e-05
0.83	3.78e-06	-1.171	-1.738e-05		0.83	1.235e-05	-1.17	-7.465e-06		0.83	8.344e-06	-1.201	-2.733e-05
0.829	3.294e-06	-1.172	-1.753e-05		0.829	1.208e-05	-1.171	-7.491e-06		0.829	8.256e-06	-1.202	-2.74e-05
0.828	2.798e-06	-1.173	-1.769e-05		0.828	1.183e-05	-1.172	-7.513e-06		0.828	8.136e-06	-1.203	-2.749e-05
[truncated: 2,028 more rows]

## Sheet: Supp. Fig 63(d)
Voltage(V)	tBu-T-TNP	Voltage(V)	tBu-T-TNP		Voltage(V)	T-TNP	Voltage(V)	T-TNP
[truncated: 3,200 more rows]

## Sheet: Supp. Fig 63(e)
Voltage(V)	Ferrocenium-ferrocene
[truncated: 4,000 more rows]
