# Supplementary material for: Constructing high-efficiency orange-red thermally activated delayed fluorescence emitters by three-dimension molecular engineering
Source: Nat Commun. 2022 Dec 19;13:7828. doi: 10.1038/s41467-022-35591-w (PMC9763412; doi:10.1038/s41467-022-35591-w)
Supplement: Supplementary file 3 — Source Data [file 41467_2022_35591_MOESM3_ESM.zip › Source data/Supp.Fig. 64.xlsx]

## Sheet: Supp Fig. 64(a)
Angle(degree)	Normalized PL Intensity(Measure)	Angle(degree)	Normalized PL Intensity(100%)	Angle(degree)	Normalized PL Intensity(67%)	Angle(degree)	Normalized PL Intensity(73%)
2	1	0	1	0	1	0	1
3	0.98901	1	0.99955	1	0.99963	1	0.99962
4	0.97775	2	0.9982	2	0.9985	2	0.99846
5	0.98018	3	0.99594	3	0.99663	3	0.99654
6	0.97647	4	0.99278	4	0.99402	4	0.99385
7	0.96681	5	0.98873	5	0.99066	5	0.9904
8	0.95707	6	0.98377	6	0.98655	6	0.98619
9	0.94595	7	0.97792	7	0.98171	7	0.98121
10	0.93573	8	0.97118	8	0.97613	8	0.97548
11	0.92831	9	0.96354	9	0.96982	9	0.96899
12	0.92065	10	0.955	10	0.96279	10	0.96176
13	0.91295	11	0.94558	11	0.95502	11	0.95378
14	0.89535	12	0.93527	12	0.94654	12	0.94505
15	0.88538	13	0.92407	13	0.93735	13	0.93559
16	0.87768	14	0.91199	14	0.92745	14	0.9254
17	0.86696	15	0.89902	15	0.91685	15	0.91449
18	0.85596	16	0.88517	16	0.90555	16	0.90285
19	0.84341	17	0.87043	17	0.89356	17	0.8905
20	0.83348	18	0.85479	18	0.88089	18	0.87744
21	0.80863	19	0.83827	19	0.86755	19	0.86367
22	0.79846	20	0.82084	20	0.85353	20	0.8492
23	0.77948	21	0.8025	21	0.83885	21	0.83404
24	0.76498	22	0.78324	22	0.82351	22	0.81818
25	0.74449	23	0.76303	23	0.80753	23	0.80164
26	0.73579	24	0.74186	24	0.79089	24	0.7844
27	0.72124	25	0.71971	25	0.77362	25	0.76648
28	0.70191	26	0.69652	26	0.75571	26	0.74787
29	0.69981	27	0.67225	27	0.73717	27	0.72857
30	0.70195	28	0.64684	28	0.718	28	0.70857
31	0.67339	29	0.62021	29	0.6982	29	0.68787
32	0.65681	30	0.59226	30	0.67777	30	0.66645
33	0.64793	31	0.56285	31	0.65673	31	0.6443
34	0.64787	32	0.5318	32	0.63509	32	0.6214
36	0.66066	33	0.49886	33	0.61285	33	0.59775
37	0.67451	34	0.4637	34	0.59006	34	0.57332
39	0.62013	35	0.42645	35	0.56759	35	0.54889
40	0.68524	36	0.38731	36	0.547	36	0.52584
41	0.79111	37	0.34349	37	0.52664	37	0.50237
42	0.86319	38	0.29317	38	0.50761	38	0.47919
43	0.89012	39	0.233	39	0.49298	39	0.45853
44	0.92495	40	0.15556	40	0.49448	40	0.44956
45	0.95503	41	0.03528	41	0.70996	41	0.62054
46	0.97284	42	0.13059	42	0.76893	42	0.68421
47	0.98747	43	0.26394	43	0.85922	43	0.78018
48	0.99159	44	0.37307	44	0.92945	44	0.85556
49	0.99519	45	0.45985	45	0.9816	45	0.9123
50	0.99299	46	0.52789	46	1.01864	46	0.95345
51	0.99056	47	0.58042	47	1.04313	47	0.98167
52	0.97733	48	0.62008	48	1.05718	48	0.99912
53	0.95742	49	0.64898	49	1.06246	49	1.00754
54	0.93856	50	0.66883	50	1.06034	50	1.00833
55	0.91746	51	0.681	51	1.05191	51	1.00265
56	0.8906	52	0.68663	52	1.03811	52	0.99143
57	0.86863	53	0.68666	53	1.01969	53	0.97547
58	0.8454	54	0.68188	54	0.99733	54	0.95545
59	0.81486	55	0.67297	55	0.97158	55	0.93194
60	0.80055	56	0.6605	56	0.94293	56	0.90545
61	0.78013	57	0.64498	57	0.91182	57	0.87641
62	0.7399	58	0.62684	58	0.87864	58	0.84523
63	0.70141	59	0.60649	59	0.84373	59	0.81226
64	0.67802	60	0.58426	60	0.80741	60	0.77781
65	0.64051	61	0.56047	61	0.76996	61	0.74218
66	0.5981	62	0.53541	62	0.73165	62	0.70563
67	0.55243	63	0.50933	63	0.69272	63	0.66841
68	0.51428	64	0.48248	64	0.65341	64	0.63076
69	0.49264	65	0.45507	65	0.61393	65	0.59288
70	0.4695	66	0.42729	66	0.57448	66	0.55498
71	0.42401	67	0.39936	67	0.53524	67	0.51724
72	0.39554	68	0.37143	68	0.49641	68	0.47985
73	0.35898	69	0.34367	69	0.45813	69	0.44297
74	0.31391	70	0.31623	70	0.42058	70	0.40676
75	0.2845	71	0.28927	71	0.38391	71	0.37138
76	0.26676	72	0.26291	72	0.34826	72	0.33696
77	0.23572	73	0.23727	73	0.31376	73	0.30363
78	0.20042	74	0.21249	74	0.28054	74	0.27153
79	0.1839	75	0.18866	75	0.24873	75	0.24078
80	0.17177	76	0.16589	76	0.21843	76	0.21148
81	0.17209	77	0.14429	77	0.18976	77	0.18374
82	0.17315	78	0.12392	78	0.16281	78	0.15766
83	0.15765	79	0.10489	79	0.13767	79	0.13333
84	0.14079	80	0.08725	80	0.11443	80	0.11084
85	0.12446	81	0.0711	81	0.09317	81	0.09025
86	0.10201	82	0.05647	82	0.07396	82	0.07164
87	0.09107	83	0.04344	83	0.05685	83	0.05508
88	0.08561	84	0.03204	84	0.04192	84	0.04061
89	0.08383	85	0.02232	85	0.02919	85	0.02829
90	--	86	0.01433	86	0.01873	86	0.01815
91	0.1017	87	0.00808	87	0.01056	87	0.01023
92	0.11241	88	0.0036	88	0.0047	88	0.00455
		89	0.0009	89	0.00118	89	0.00114
		90	0	90	0	90	0

## Sheet: Supp Fig. 64(b)
Angle(degree)	Normalized PL Intensity(Measure)	Angle(degree)	Normalized PL Intensity(100%)	Angle(degree)	Normalized PL Intensity(67%)	Angle(degree)	Normalized PL Intensity(73%)
3	1	0	1	0	1	0	1
4	0.99475	1	0.99963	1	0.99955	1	0.99962
5	0.99103	2	0.9985	2	0.9982	2	0.99846
6	0.98561	3	0.99663	3	0.99594	3	0.99654
7	0.98129	4	0.99401	4	0.99278	4	0.99385
8	0.97367	5	0.99065	5	0.98873	5	0.9904
9	0.96548	6	0.98655	6	0.98377	6	0.98619
10	0.95827	7	0.9817	7	0.97792	7	0.98121
11	0.95191	8	0.97612	8	0.97118	8	0.97548
12	0.93826	9	0.96981	9	0.96354	9	0.96899
13	0.9329	10	0.96276	10	0.955	10	0.96176
14	0.91824	11	0.955	11	0.94558	11	0.95378
15	0.91536	12	0.94651	12	0.93527	12	0.94505
16	0.9035	13	0.93731	13	0.92407	13	0.93559
17	0.88833	14	0.92741	14	0.91199	14	0.9254
18	0.87944	15	0.9168	15	0.89902	15	0.91449
19	0.86679	16	0.9055	16	0.88517	16	0.90285
20	0.85606	17	0.8935	17	0.87043	17	0.8905
21	0.84908	18	0.88082	18	0.85479	18	0.87744
22	0.83338	19	0.86747	19	0.83827	19	0.86367
23	0.8227	20	0.85345	20	0.82084	20	0.8492
24	0.80056	21	0.83877	21	0.8025	21	0.83404
25	0.77881	22	0.82342	22	0.78324	22	0.81818
26	0.75675	23	0.80743	23	0.76303	23	0.80164
27	0.74585	24	0.79079	24	0.74186	24	0.7844
28	0.7244	25	0.77351	25	0.71971	25	0.76648
29	0.71196	26	0.75559	26	0.69652	26	0.74787
30	0.69371	27	0.73704	27	0.67225	27	0.72857
31	0.68906	28	0.71787	28	0.64684	28	0.70857
32	0.66609	29	0.69806	29	0.62021	29	0.68787
33	0.65216	30	0.67763	30	0.59226	30	0.66645
34	0.6415	31	0.65659	31	0.56285	31	0.6443
35	0.6438	32	0.63493	32	0.5318	32	0.6214
36	0.64066	33	0.61269	33	0.49886	33	0.59775
37	0.66293	34	0.5899	34	0.4637	34	0.57332
38	0.68977	35	0.56742	35	0.42645	35	0.54889
39	0.64955	36	0.54683	36	0.38731	36	0.52584
40	0.56291	37	0.52647	37	0.34349	37	0.50237
41	0.5689	38	0.50744	38	0.29317	38	0.47919
42	0.68473	39	0.4928	39	0.233	39	0.45853
43	0.78284	40	0.49429	40	0.15556	40	0.44956
44	0.83633	41	0.70966	41	0.03528	41	0.62054
45	0.87548	42	0.76908	42	0.13059	42	0.68421
46	0.9123	43	0.85947	43	0.26394	43	0.78018
47	0.94119	44	0.9297	44	0.37307	44	0.85556
48	0.95585	45	0.98182	45	0.45985	45	0.9123
49	0.96292	46	1.0188	46	0.52789	46	0.95345
50	0.97797	47	1.04322	47	0.58042	47	0.98167
51	0.97793	48	1.05719	48	0.62008	48	0.99912
52	0.97801	49	1.0624	49	0.64898	49	1.00754
53	0.96625	50	1.06019	50	0.66883	50	1.00833
54	0.95163	51	1.05169	51	0.681	51	1.00265
55	0.93044	52	1.03782	52	0.68663	52	0.99143
56	0.91236	53	1.01934	53	0.68666	53	0.97547
57	0.8855	54	0.99692	54	0.68188	54	0.95545
58	0.85509	55	0.97111	55	0.67297	55	0.93194
59	0.83771	56	0.94242	56	0.6605	56	0.90545
60	0.81652	57	0.91127	57	0.64498	57	0.87641
61	0.79287	58	0.87806	58	0.62684	58	0.84523
62	0.7644	59	0.84312	59	0.60649	59	0.81226
63	0.74093	60	0.80678	60	0.58426	60	0.77781
64	0.70379	61	0.76931	61	0.56047	61	0.74218
65	0.67294	62	0.731	62	0.53541	62	0.70563
66	0.64094	63	0.69207	63	0.50933	63	0.66841
67	0.61646	64	0.65277	64	0.48248	64	0.63076
68	0.57355	65	0.6133	65	0.45507	65	0.59288
69	0.51879	66	0.57386	66	0.42729	66	0.55498
70	0.47692	67	0.53464	67	0.39936	67	0.51724
71	0.42776	68	0.49583	68	0.37143	68	0.47985
72	0.38525	69	0.45758	69	0.34367	69	0.44297
73	0.35296	70	0.42006	70	0.31623	70	0.40676
74	0.31376	71	0.38342	71	0.28927	71	0.37138
75	0.2816	72	0.3478	72	0.26291	72	0.33696
76	0.25192	73	0.31333	73	0.23727	73	0.30363
77	0.2229	74	0.28015	74	0.21249	74	0.27153
78	0.2009	75	0.24838	75	0.18866	75	0.24078
79	0.17142	76	0.21812	76	0.16589	76	0.21148
80	0.14256	77	0.18948	77	0.14429	77	0.18374
81	0.11912	78	0.16256	78	0.12392	78	0.15766
82	0.10525	79	0.13746	79	0.10489	79	0.13333
83	0.10859	80	0.11426	80	0.08725	80	0.11084
84	0.12011	81	0.09303	81	0.0711	81	0.09025
85	0.1197	82	0.07384	82	0.05647	82	0.07164
86	0.10091	83	0.05676	83	0.04344	83	0.05508
87	0.07031	84	0.04185	84	0.03204	84	0.04061
88	0.05419	85	0.02915	85	0.02232	85	0.02829
89	0.04613	86	0.0187	86	0.01433	86	0.01815
90	0.05853	87	0.01054	87	0.00808	87	0.01023
91	0.07025	88	0.00469	88	0.0036	88	0.00455
92	0.07866	89	0.00117	89	0.0009	89	0.00114
93	0.10322	90	0	90	0	90	0
