# Supplementary material for: Constructing high-efficiency orange-red thermally activated delayed fluorescence emitters by three-dimension molecular engineering
Source: Nat Commun. 2022 Dec 19;13:7828. doi: 10.1038/s41467-022-35591-w (PMC9763412; doi:10.1038/s41467-022-35591-w)
Supplement: Supplementary file 3 — Source Data [file 41467_2022_35591_MOESM3_ESM.zip › Source data/Supp.Fig. 65.xlsx]

## Sheet: Supp Fig 65a
Wavelength(nm)	Refractive indexes
400.315	1.79534
401.471	1.79366
402.626	1.79201
403.782	1.79039
404.937	1.78881
406.093	1.78726
407.249	1.78574
408.404	1.78425
409.56	1.78278
410.715	1.78135
411.871	1.77994
413.027	1.77856
414.182	1.7772
415.338	1.77586
416.493	1.77455
417.649	1.77327
418.804	1.772
419.96	1.77076
421.116	1.76953
422.271	1.76833
423.427	1.76715
424.582	1.76599
425.738	1.76484
426.893	1.76372
428.049	1.76261
429.205	1.76152
430.36	1.76045
431.516	1.75939
432.671	1.75835
433.827	1.75732
434.982	1.75631
436.138	1.75532
437.294	1.75434
438.449	1.75337
439.605	1.75242
440.76	1.75148
441.916	1.75056
443.072	1.74965
444.227	1.74875
445.383	1.74786
446.538	1.74698
447.694	1.74612
448.849	1.74527
450.005	1.74443
451.161	1.7436
452.316	1.74278
453.472	1.74197
454.627	1.74117
455.783	1.74039
456.938	1.73961
458.094	1.73884
459.25	1.73809
460.405	1.73734
461.561	1.7366
462.716	1.73587
463.872	1.73515
465.028	1.73444
466.183	1.73374
467.339	1.73304
468.494	1.73236
469.65	1.73168
470.805	1.73101
471.961	1.73035
473.117	1.7297
474.272	1.72905
475.428	1.72841
476.583	1.72778
477.739	1.72715
478.894	1.72654
480.05	1.72593
481.206	1.72532
482.361	1.72473
483.517	1.72414
484.672	1.72355
485.828	1.72298
486.983	1.72241
488.139	1.72184
489.295	1.72128
490.45	1.72073
491.606	1.72018
492.761	1.71964
493.917	1.71911
495.073	1.71858
496.228	1.71806
497.384	1.71754
498.539	1.71703
499.695	1.71652
500.85	1.71602
502.006	1.71552
503.162	1.71503
504.317	1.71454
505.473	1.71406
506.628	1.71358
507.784	1.71311
508.939	1.71264
510.095	1.71217
511.251	1.71172
512.406	1.71126
513.562	1.71081
514.717	1.71037
515.873	1.70993
517.029	1.70949
518.184	1.70906
519.34	1.70863
520.495	1.7082
521.651	1.70778
522.806	1.70736
523.962	1.70695
525.118	1.70654
526.273	1.70614
527.429	1.70574
528.584	1.70534
529.74	1.70494
530.895	1.70455
532.051	1.70417
533.207	1.70378
534.362	1.7034
535.518	1.70303
536.673	1.70265
537.829	1.70228
538.984	1.70192
540.14	1.70155
541.296	1.70119
542.451	1.70084
543.607	1.70048
544.762	1.70013
545.918	1.69978
547.074	1.69944
548.229	1.6991
549.385	1.69876
550.54	1.69842
551.696	1.69809
552.851	1.69776
554.007	1.69743
555.163	1.69711
556.318	1.69679
557.474	1.69647
558.629	1.69615
559.785	1.69584
560.94	1.69552
562.096	1.69521
563.252	1.69491
564.407	1.6946
565.563	1.6943
566.718	1.694
567.874	1.69371
569.03	1.69341
570.185	1.69312
571.341	1.69283
572.496	1.69254
573.652	1.69226
574.807	1.69198
575.963	1.6917
577.119	1.69142
578.274	1.69114
579.43	1.69087
580.585	1.6906
581.741	1.69033
582.896	1.69006
584.052	1.68979
585.208	1.68953
586.363	1.68927
587.519	1.68901
588.674	1.68875
589.83	1.68849
590.985	1.68824
592.141	1.68799
593.297	1.68774
594.452	1.68749
595.608	1.68724
596.763	1.687
597.919	1.68676
599.075	1.68652
600.23	1.68628
601.386	1.68604
602.541	1.6858
603.697	1.68557
604.852	1.68534
606.008	1.68511
607.164	1.68488
608.319	1.68465
609.475	1.68443
610.63	1.6842
611.786	1.68398
612.941	1.68376
614.097	1.68354
615.253	1.68332
616.408	1.68311
617.564	1.68289
618.719	1.68268
619.875	1.68247
621.031	1.68226
622.186	1.68205
623.342	1.68184
624.497	1.68164
625.653	1.68143
626.808	1.68123
627.964	1.68103
629.12	1.68083
630.275	1.68063
631.431	1.68043
632.586	1.68023
633.742	1.68004
634.897	1.67985
636.053	1.67965
637.209	1.67946
638.364	1.67927
639.52	1.67908
640.675	1.6789
641.831	1.67871
642.986	1.67853
644.142	1.67834
645.298	1.67816
646.453	1.67798
647.609	1.6778
648.764	1.67762
649.92	1.67744
651.076	1.67727
652.231	1.67709
653.387	1.67692
654.542	1.67675
655.698	1.67657
656.853	1.6764
658.009	1.67623
659.165	1.67606
660.32	1.6759
661.476	1.67573
662.631	1.67557
663.787	1.6754
664.942	1.67524
666.098	1.67508
667.254	1.67491
668.409	1.67475
669.565	1.67459
670.72	1.67444
671.876	1.67428
673.032	1.67412
674.187	1.67397
675.343	1.67381
676.498	1.67366
677.654	1.67351
678.809	1.67335
679.965	1.6732
681.121	1.67305
682.276	1.67291
683.432	1.67276
684.587	1.67261
685.743	1.67246
686.898	1.67232
688.054	1.67217
689.21	1.67203
690.365	1.67189
691.521	1.67175
692.676	1.67161
693.832	1.67146
694.987	1.67133
696.143	1.67119
697.299	1.67105
698.454	1.67091
699.61	1.67078
700.765	1.67064
701.921	1.67051
703.077	1.67037
704.232	1.67024
705.388	1.67011
706.543	1.66998
707.699	1.66984
708.854	1.66971
710.01	1.66959
711.166	1.66946
712.321	1.66933
713.477	1.6692
714.632	1.66908
715.788	1.66895
716.943	1.66883
718.099	1.6687
719.255	1.66858
720.41	1.66846
721.566	1.66833
722.721	1.66821
723.877	1.66809
725.033	1.66797
726.188	1.66785
727.344	1.66773
728.499	1.66761
729.655	1.6675
730.81	1.66738
731.966	1.66726
733.122	1.66715
734.277	1.66703
735.433	1.66692
736.588	1.66681
737.744	1.66669
738.899	1.66658
740.055	1.66647
741.211	1.66636
742.366	1.66625
743.522	1.66614
744.677	1.66603
745.833	1.66592
746.988	1.66581
748.144	1.6657
749.3	1.6656
750.455	1.66549
751.611	1.66538
752.766	1.66528
753.922	1.66517
755.078	1.66507
756.233	1.66497
757.389	1.66486
758.544	1.66476
759.7	1.66466
760.855	1.66456
762.011	1.66445
763.167	1.66435
764.322	1.66425
765.478	1.66415
766.633	1.66406
767.789	1.66396
768.944	1.66386
770.1	1.66376
771.256	1.66367
772.411	1.66357
773.567	1.66347
774.722	1.66338
775.878	1.66328
777.034	1.66319
778.189	1.66309
779.345	1.663
780.5	1.66291
781.656	1.66281
782.811	1.66272
783.967	1.66263
785.123	1.66254
786.278	1.66245
787.434	1.66236
788.589	1.66227
789.745	1.66218
790.9	1.66209
792.056	1.662
793.212	1.66191
794.367	1.66183
795.523	1.66174
796.678	1.66165
797.834	1.66157
798.989	1.66148
800.145	1.66139
